# Supplementary material for: Novel Mutations in Putative Nicotinic Acid Phosphoribosyltransferases of Mycobacterium tuberculosis and Their Effect on Protein Thermodynamic Properties
Source: Polymers (Basel). 2022 Apr 18;14(8):1623. doi: 10.3390/polym14081623 (PMC9031469; doi:10.3390/polym14081623)
Supplement: Supplementary file 1 [file polymers-14-01623-s001.zip › Supplementary files S1/791.xlsx]

## Sheet: 791
#Pos	Insindex	Ref	Type	Allel	CovFor	CovRev	Qual20	Freq	Cov	Subst	Gene	GeneName	Product	ResistanceSNP	PhyloSNP	InterestingRegion
1849	0	C	SNP	A	92	83	175	100	175
1977	0	A	SNP	G	102	93	193	99.49	196
4013	0	T	SNP	C	112	98	208	100	210	Ile245Thr (atc/aCc)	Rv0003	recF	DNA replication/repair protein RecF
7362	0	G	SNP	C	119	105	220	100	224	Glu21Gln (gag/Cag)	Rv0006	gyrA	DNA gyrase subunit A			fluoroquinolones (FQ)
7585	0	G	SNP	C	107	115	215	100	222	Ser95Thr (agc/aCc)	Rv0006	gyrA	DNA gyrase subunit A		phylo (not H37Rv)	fluoroquinolones (FQ)
9304	0	G	SNP	A	110	106	210	99.54	217	Gly668Asp (ggc/gAc)	Rv0006	gyrA	DNA gyrase subunit A			fluoroquinolones (FQ)
11820	0	C	SNP	G	120	84	203	97.61	209
11879	0	A	SNP	G	141	88	226	100	229	Ser145Pro (tcc/Ccc)	Rv0008c	-	cell wall synthesis protein CwsA
14785	0	T	SNP	C	112	127	236	100	239	Cys233Arg (tgc/Cgc)	Rv0012	-	membrane protein
14861	0	G	SNP	T	108	114	219	97.8	227	Gly258Val (ggc/gTc)	Rv0012	-	membrane protein
15117	0	C	SNP	G	109	104	211	100	213	Ile68Met (atc/atG)	Rv0013	trpG	anthranilate synthase component II
16119	0	C	SNP	A	107	126	227	96.68	241	Arg451Leu (cgc/cTc)	Rv0014c	pknB	serine/threonine-protein kinase PknB
16790	0	T	SNP	C	100	121	220	96.51	229	Gln227Gln (caa/caG)	Rv0014c	pknB	serine/threonine-protein kinase PknB
17654	0	T	SNP	G	93	93	180	94.42	197	Gln370Pro (cag/cCg)	Rv0015c	pknA	serine/threonine-protein kinase PknA
17657	0	T	SNP	C	93	95	182	94.95	198	Gln369Arg (cag/cGg)	Rv0015c	pknA	serine/threonine-protein kinase PknA
21795	0	G	SNP	A	105	100	196	99.51	206	Pro463Ser (ccg/Tcg)	Rv0018c	pstP	phosphoserine/threonine phosphatase PstP
24702	0	C	Del	GAP	77	102	177	75.53	237		Rv0020c	fhaA	FHA domain-containing protein FhaA
24703	0	G	Del	GAP	77	102	177	75.53	237		Rv0020c	fhaA	FHA domain-containing protein FhaA
24704	0	T	Del	GAP	77	102	177	75.85	236		Rv0020c	fhaA	FHA domain-containing protein FhaA
24705	0	T	Del	GAP	77	102	177	76.5	234		Rv0020c	fhaA	FHA domain-containing protein FhaA
24706	0	G	Del	GAP	77	102	177	76.5	234		Rv0020c	fhaA	FHA domain-containing protein FhaA
24707	0	C	Del	GAP	77	102	177	77.49	231		Rv0020c	fhaA	FHA domain-containing protein FhaA
24708	0	T	Del	GAP	77	102	177	77.83	230		Rv0020c	fhaA	FHA domain-containing protein FhaA
24709	0	C	Del	GAP	77	102	177	78.51	228		Rv0020c	fhaA	FHA domain-containing protein FhaA
24710	0	G	Del	GAP	77	102	177	79.56	225		Rv0020c	fhaA	FHA domain-containing protein FhaA
24711	0	G	Del	GAP	77	102	177	81.36	220		Rv0020c	fhaA	FHA domain-containing protein FhaA
24712	0	G	Del	GAP	77	102	177	81.36	220		Rv0020c	fhaA	FHA domain-containing protein FhaA
24713	0	G	Del	GAP	77	102	177	81.36	220		Rv0020c	fhaA	FHA domain-containing protein FhaA
24714	0	T	Del	GAP	77	102	177	81.36	220		Rv0020c	fhaA	FHA domain-containing protein FhaA
24715	0	A	Del	GAP	77	102	177	81.36	220		Rv0020c	fhaA	FHA domain-containing protein FhaA
24716	0	A	Del	GAP	77	102	177	81.36	220		Rv0020c	fhaA	FHA domain-containing protein FhaA
25610	0	G	SNP	C	127	123	248	97.66	256
26959	0	C	SNP	G	121	113	230	100	234
28367	0	T	Del	GAP	105	108	208	97.71	218		Rv0024	-	NLP/P60 family protein
33915	0	G	SNP	T	109	94	202	95.75	212
34044	0	T	SNP	C	114	123	232	99.58	238
34062	0	C	SNP	T	102	123	223	96.98	232
35608	0	C	SNP	T	128	126	252	98.07	259	Ala438Ala (gcc/gcT)	Rv0032	bioF2	8-amino-7-oxononanoate synthase
36008	0	G	SNP	C	116	109	224	97.83	230	Asp572His (gac/Cac)	Rv0032	bioF2	8-amino-7-oxononanoate synthase
37031	0	C	SNP	G	120	121	236	100	241	Ala55Ala (gcc/gcG)	Rv0034	-	hypothetical protein
37305	0	C	SNP	G	97	127	221	96.55	232	Ser16Trp (tcg/tGg)	Rv0035	fadD34	fatty-acid--CoA ligase FadD34
37334	0	A	SNP	T	93	132	221	97.4	231	Thr26Ser (act/Tct)	Rv0035	fadD34	fatty-acid--CoA ligase FadD34
39158	0	C	SNP	G	99	76	170	97.77	179	Arg224Arg (cgg/cgC)	Rv0036c	-	hypothetical protein
42281	0	C	SNP	A	99	115	210	100	214	Cys24Phe (tgc/tTc)	Rv0039c	-	transmembrane protein
42967	0	G	SNP	C	133	116	245	100	249	Pro133Pro (ccc/ccG)	Rv0040c	mtc28	hypothetical protein
44768	0	A	SNP	G	114	104	216	96.89	225	Arg403Gly (agg/Ggg)	Rv0041	leuS	leucine--tRNA ligase
48503	0	T	SNP	C	108	107	211	97.73	220	Arg175Arg (cga/cgG)	Rv0044c	-	oxidoreductase
49360	0	C	SNP	T	92	89	178	99.45	182	Val194Ile (gtc/Atc)	Rv0045c	-	hydrolase
49691	0	C	Del	GAP	110	96	206	98.1	210		Rv0045c	-	hydrolase
49692	0	C	Del	GAP	110	96	206	100	206		Rv0045c	-	hydrolase
50557	0	T	SNP	C	105	110	210	98.62	218	Arg190Gly (agg/Ggg)	Rv0046c	ino1	inositol-3-phosphate synthase
51949	0	A	SNP	G	112	114	225	100	226	Val250Ala (gtc/gCc)	Rv0048c	-	membrane protein
52127	0	T	SNP	C	116	113	226	97.86	234	Thr191Ala (acc/Gcc)	Rv0048c	-	membrane protein
53163	0	C	SNP	T	98	102	198	98.52	203	Gly111Gly (ggc/ggT)	Rv0049	-	hypothetical protein
54394	0	A	SNP	G	101	108	204	99.52	210	Ala244Ala (gca/gcG)	Rv0050	ponA1	bifunctional penicillin-insensitive transglycosylase/penicillin-sensitive transpeptidase
55540	1	G	Ins	C	81	103	184	91.09	184		Rv0050	ponA1	bifunctional penicillin-insensitive transglycosylase/penicillin-sensitive transpeptidase
55540	2	G	Ins	C	81	103	184	91.09	184		Rv0050	ponA1	bifunctional penicillin-insensitive transglycosylase/penicillin-sensitive transpeptidase
55540	3	G	Ins	G	81	102	183	90.59	184		Rv0050	ponA1	bifunctional penicillin-insensitive transglycosylase/penicillin-sensitive transpeptidase
55540	4	G	Ins	C	81	103	184	91.09	184		Rv0050	ponA1	bifunctional penicillin-insensitive transglycosylase/penicillin-sensitive transpeptidase
55540	5	G	Ins	C	81	103	184	91.09	184		Rv0050	ponA1	bifunctional penicillin-insensitive transglycosylase/penicillin-sensitive transpeptidase
55540	6	G	Ins	G	80	103	183	90.59	184		Rv0050	ponA1	bifunctional penicillin-insensitive transglycosylase/penicillin-sensitive transpeptidase
55540	7	G	Ins	C	81	102	183	90.59	184		Rv0050	ponA1	bifunctional penicillin-insensitive transglycosylase/penicillin-sensitive transpeptidase
55540	8	G	Ins	C	81	103	184	91.09	184		Rv0050	ponA1	bifunctional penicillin-insensitive transglycosylase/penicillin-sensitive transpeptidase
55540	9	G	Ins	T	81	103	184	91.09	184		Rv0050	ponA1	bifunctional penicillin-insensitive transglycosylase/penicillin-sensitive transpeptidase
55553	0	C	SNP	T	93	94	185	98.94	189	Pro631Ser (ccg/Tcg)	Rv0050	ponA1	bifunctional penicillin-insensitive transglycosylase/penicillin-sensitive transpeptidase
62049	0	A	SNP	G	124	126	244	100	250	Arg552Gly (agg/Ggg)	Rv0058	dnaB	replicative DNA helicase
63146	0	G	SNP	T	102	110	212	96.8	219
65150	0	C	SNP	T	98	100	192	97.06	204	Trp67_ (tgg/tgA)	Rv0061c	-	hypothetical protein
66569	0	G	SNP	T	99	83	181	98.38	185	Ala340Ser (gcc/Tcc)	Rv0062	celA1	cellulase CelA
68337	1	T	Ins	C	114	114	228	95.8	228		Rv0063	-	oxidoreductase
69989	0	G	SNP	A	121	128	246	99.6	250	Gly457Asp (ggt/gAt)	Rv0064	-	transmembrane protein
70267	0	G	SNP	T	123	104	226	99.56	228	Val550Phe (gtc/Ttc)	Rv0064	-	transmembrane protein
70816	0	A	SNP	G	105	102	207	99.04	209	Asn733Asp (aac/Gac)	Rv0064	-	transmembrane protein
71336	0	G	SNP	C	88	99	181	99.47	188	Arg906Pro (cgc/cCc)	Rv0064	-	transmembrane protein
75233	0	C	SNP	A	85	99	175	99.46	185
75940	0	G	SNP	C	123	118	241	99.59	242	Val214Leu (gtg/Ctg)	Rv0068	-	oxidoreductase
79480	0	T	SNP	C	134	101	230	97.11	242
83737	0	G	SNP	C	93	108	197	99.01	203	Val330Val (gtg/gtC)	Rv0074	-	hypothetical protein
87468	0	C	SNP	T	102	91	193	97.47	198	Glu112Lys (gag/Aag)	Rv0078A	-	hypothetical protein
92199	0	T	SNP	G	114	127	236	100	241	Thr600Thr (act/acG)	Rv0083	-	oxidoreductase
94388	0	G	SNP	A	122	107	226	99.13	231	Gly146Gly (ggg/ggA)	Rv0086	hycQ	hydrogenase HycQ
96894	0	C	SNP	T	108	93	199	98.53	204
97350	0	A	SNP	C	109	106	213	99.08	217	Arg142Arg (agg/Cgg)	Rv0088	-	polyketide cyclase/dehydrase
99163	0	C	Del	GAP	98	100	192	94.29	210		Rv0090	-	membrane protein
99164	0	G	Del	GAP	98	100	192	94.29	210		Rv0090	-	membrane protein
99165	0	G	Del	GAP	98	100	192	95.19	208		Rv0090	-	membrane protein
99166	0	T	Del	GAP	98	100	192	98.02	202		Rv0090	-	membrane protein
99167	0	G	Del	GAP	98	100	192	98.02	202		Rv0090	-	membrane protein
99168	0	T	Del	GAP	98	100	192	97.54	203		Rv0090	-	membrane protein
99169	0	G	Del	GAP	98	100	192	97.06	204		Rv0090	-	membrane protein
99170	0	C	Del	GAP	98	100	192	97.06	204		Rv0090	-	membrane protein
99171	0	G	Del	GAP	98	100	192	97.06	204		Rv0090	-	membrane protein
101539	0	C	SNP	T	116	122	234	97.14	245	Gly319Gly (ggc/ggT)	Rv0092	ctpA	cation transporter ATPase A
103744	0	A	Del	GAP	64	65	126	79.14	163		Rv0094c	-	hypothetical protein
103745	0	G	Del	GAP	64	65	126	78.66	164		Rv0094c	-	hypothetical protein
103746	0	G	Del	GAP	64	65	126	78.18	165		Rv0094c	-	hypothetical protein
103747	0	A	Del	GAP	64	65	126	78.66	164		Rv0094c	-	hypothetical protein
103748	0	A	Del	GAP	64	65	126	77.71	166		Rv0094c	-	hypothetical protein
103749	0	T	Del	GAP	64	65	126	79.14	163		Rv0094c	-	hypothetical protein
103752	1	T	Ins	A	64	62	126	77.78	127		Rv0094c	-	hypothetical protein
103752	2	T	Ins	G	64	62	126	77.78	126		Rv0094c	-	hypothetical protein
103752	3	T	Ins	C	64	62	126	77.78	126		Rv0094c	-	hypothetical protein
103752	4	T	Ins	A	64	60	124	76.54	126		Rv0094c	-	hypothetical protein
103752	5	T	Ins	G	64	62	126	77.78	126		Rv0094c	-	hypothetical protein
103752	6	T	Ins	C	64	62	126	77.78	126		Rv0094c	-	hypothetical protein
103752	7	T	Ins	T	64	62	126	77.78	126		Rv0094c	-	hypothetical protein
103752	8	T	Ins	T	64	62	126	77.78	126		Rv0094c	-	hypothetical protein
103752	9	T	Ins	C	64	62	126	77.78	126		Rv0094c	-	hypothetical protein
103756	0	G	SNP	T	63	65	127	75.74	169	Pro303His (ccc/cAc)	Rv0094c	-	hypothetical protein
105011	0	G	SNP	A	44	4	46	88.89	54	Leu69Leu (ctg/Ttg)	Rv0095c	-	hypothetical protein
105021	0	G	SNP	A	53	12	64	91.55	71	Ser65Ser (tcc/tcT)	Rv0095c	-	hypothetical protein
105045	0	G	SNP	C	69	29	97	96.08	102	Asp57Glu (gac/gaG)	Rv0095c	-	hypothetical protein
105139	0	C	SNP	A	111	96	201	99.52	208	Gly26Val (ggg/gTg)	Rv0095c	-	hypothetical protein
105736	0	T	SNP	C	105	117	221	99.55	223	Val138Ala (gtc/gCc)	Rv0096	PPE1	PPE family protein PPE1
116000	0	T	SNP	G	120	121	241	100	241	Val2000Val (gtt/gtG)	Rv0101	nrp	peptide synthetase Nrp
122109	0	A	SNP	G	103	116	210	100	219	Leu22Ser (ttg/tCg)	Rv0103c	ctpB	cation-transporter P-type ATPase B
123454	0	C	SNP	T	104	105	208	98.12	213	Gln380_ (caa/Taa)	Rv0104	-	hypothetical protein
123520	0	T	SNP	C	113	97	209	100	210	Tyr402His (tat/Cat)	Rv0104	-	hypothetical protein
125830	1	G	Ins	A	85	76	161	94.71	161		Rv0107c	ctpI	cation-transporter ATPase I
131174	1	T	Ins	G	114	69	183	94.82	183
132417	0	C	SNP	G	106	122	221	100	228	Arg346Gly (cgc/Ggc)	Rv0109	PE_PGRS1	PE-PGRS family protein PE_PGRS1
132577	0	C	SNP	T	104	111	210	96.85	222	Ala399Val (gct/gTt)	Rv0109	PE_PGRS1	PE-PGRS family protein PE_PGRS1
133839	0	C	SNP	T	111	94	205	100	205
135329	0	C	SNP	T	108	108	214	98.18	220	Pro460Pro (ccc/ccT)	Rv0111	-	transmembrane acyltransferase
139297	0	G	SNP	T	114	100	212	99.07	216	Gly262Val (ggc/gTc)	Rv0115	hddA	D-alpha-D-heptose-7-phosphate kinase HddA
141623	0	G	SNP	A	100	98	195	99	200	Asp142Asn (gat/Aat)	Rv0117	oxyS	oxidative stress response regulatory protein OxyS
143207	0	T	SNP	C	114	114	224	100	228	Ser224Gly (agc/Ggc)	Rv0118c	oxcA	oxalyl-CoA decarboxylase OxcA
146087	0	T	SNP	C	104	105	209	100	209	Asn562Ser (aat/aGt)	Rv0120c	fusA2	elongation factor G
146236	0	C	SNP	G	119	104	211	96.96	230	Ala512Ala (gcg/gcC)	Rv0120c	fusA2	elongation factor G
147262	0	G	SNP	T	120	135	253	97.7	261	Asp170Glu (gac/gaA)	Rv0120c	fusA2	elongation factor G
154283	0	T	SNP	C	129	100	226	100	229	Ser18Pro (tcg/Ccg)	Rv0127	mak	maltokinase
162152	0	T	Del	GAP	121	97	213	90.83	240		Rv0134	ephF	epoxide hydrolase EphF
163705	0	C	SNP	T	96	88	179	97.87	188	Pro114Ser (cct/Tct)	Rv0136	cyp138	cytochrome P450 Cyp138
163706	0	C	SNP	T	94	86	176	98.36	183	Pro114Leu (cct/cTt)	Rv0136	cyp138	cytochrome P450 Cyp138
166565	0	A	SNP	G	109	92	197	98.05	205	Ile247Val (atc/Gtc)	Rv0139	-	oxidoreductase
177857	0	G	SNP	A	133	94	226	100	227	Leu485Leu (ctg/Ttg)	Rv0151c	PE1	PE family protein PE1
182824	0	G	SNP	A	109	115	218	96.14	233	Ile125Ile (atc/atT)	Rv0154c	fadE2	acyl-CoA dehydrogenase FadE2
183091	0	C	SNP	G	85	106	188	97.95	195	Pro36Pro (ccg/ccC)	Rv0154c	fadE2	acyl-CoA dehydrogenase FadE2
188800	0	T	SNP	C	115	110	224	100	225	Thr14Ala (acg/Gcg)	Rv0159c	PE3	PE family protein PE3
190816	0	A	SNP	C	104	106	208	97.67	215	Ser70Ser (tca/tcC)	Rv0161	-	oxidoreductase
194305	1	C	Ins	G	121	98	219	96.48	219		Rv0165c	mce1R	transcriptional regulator Mce1R
194305	2	C	Ins	G	120	97	217	95.59	217		Rv0165c	mce1R	transcriptional regulator Mce1R
194681	0	G	SNP	C	125	107	230	100	232	Leu45Leu (ctc/ctG)	Rv0165c	mce1R	transcriptional regulator Mce1R
195154	1	G	Ins	G	92	107	199	94.31	199		Rv0166	fadD5	fatty-acid--CoA ligase FadD5
195154	2	G	Ins	C	92	107	199	94.31	199		Rv0166	fadD5	fatty-acid--CoA ligase FadD5
195682	0	C	SNP	G	115	109	217	98.25	228	Val230Val (gtc/gtG)	Rv0166	fadD5	fatty-acid--CoA ligase FadD5
196642	0	C	SNP	T	112	115	223	99.56	228	Asn550Asn (aac/aaT)	Rv0166	fadD5	fatty-acid--CoA ligase FadD5
199470	0	T	SNP	G	129	125	248	100	254	Ser313Ala (tcc/Gcc)	Rv0169	mce1A	Mce family protein Mce1A
203038	0	T	SNP	C	127	101	225	98.7	231	Ile188Thr (atc/aCc)	Rv0172	mce1D	Mce family protein Mce1D
204094	0	G	SNP	T	109	111	218	97.35	226	Val10Val (gtg/gtT)	Rv0173	lprK	Mce family lipoprotein LprK
206339	0	T	SNP	C	116	117	232	100	233	Leu370Pro (ctg/cCg)	Rv0174	mce1F	Mce family protein Mce1F
206481	0	C	SNP	G	98	90	181	95.92	196	Pro417Pro (ccc/ccG)	Rv0174	mce1F	Mce family protein Mce1F
206484	0	G	SNP	T	93	105	191	95.19	208	Gly418Gly (ggg/ggT)	Rv0174	mce1F	Mce family protein Mce1F
208590	0	A	SNP	C	85	102	184	97.91	191	Arg58Arg (cga/cgC)	Rv0177	-	Mce associated protein
213147	0	C	SNP	A	93	106	198	98.03	203	Asp332Tyr (gac/Tac)	Rv0182c	sigG	ECF RNA polymerase sigma factor SigG
213281	0	C	SNP	T	109	93	201	99.02	204	Gly287Asp (ggc/gAc)	Rv0182c	sigG	ECF RNA polymerase sigma factor SigG
215977	0	C	SNP	T	99	117	214	99.08	218	Ala88Val (gcg/gTg)	Rv0185	-	hypothetical protein
217201	0	T	SNP	C	114	105	214	100	219	Asn311Asn (aat/aaC)	Rv0186	bglS	beta-glucosidase BglS
222925	0	G	SNP	A	102	129	227	99.57	232	Ala213Thr (gct/Act)	Rv0191	-	MFS-type transporter
223942	0	T	SNP	C	139	116	251	100	255	Ser127Pro (tcg/Ccg)	Rv0192	-	hypothetical protein
225323	0	T	SNP	C	100	114	214	100	214	Lys417Glu (aag/Gag)	Rv0193c	-	hypothetical protein
227098	0	T	SNP	C	114	124	236	99.58	239	Met74Thr (atg/aCg)	Rv0194	-	multidrug ABC transporter ATPase/permease
230170	0	C	SNP	T	108	107	211	97.73	220	Pro1098Leu (ccc/cTc)	Rv0194	-	multidrug ABC transporter ATPase/permease
230576	1	G	Ins	T	90	128	218	98.2	218
231114	0	C	SNP	G	108	119	221	99.13	229	Ala72Ala (gcc/gcG)	Rv0195	-	two component transcriptional regulator
234477	0	T	SNP	G	85	60	141	99.32	146	Tyr749_ (tat/taG)	Rv0197	-	oxidoreductase
234496	1	C	Ins	G	80	59	139	98.58	139		Rv0197	-	oxidoreductase
234496	2	C	Ins	T	80	58	138	97.87	139		Rv0197	-	oxidoreductase
249522	0	T	SNP	C	116	108	221	100	224	Val162Ala (gtg/gCg)	Rv0209	-	hypothetical protein
251575	0	G	SNP	A	114	147	252	100	261	Ala486Thr (gcg/Acg)	Rv0210	-	hypothetical protein
256887	0	A	SNP	G	111	99	204	95.02	221	Tyr275Cys (tac/tGc)	Rv0214	fadD4	fatty-acid--CoA ligase FadD4
261869	0	T	SNP	C	124	107	226	100	231	Cys316Arg (tgt/Cgt)	Rv0218	-	transmembrane protein
262268	0	A	SNP	T	104	114	214	100	218	Ala5Ala (gca/gcT)	Rv0219	-	transmembrane protein
264129	0	G	SNP	A	106	118	222	97.82	229	Met21Ile (atg/atA)	Rv0221	-	diacyglycerol O-acyltransferase
265554	0	A	SNP	C	116	96	210	100	212	Val16Val (gta/gtC)	Rv0222	echA1	enoyl-CoA hydratase EchA1
267751	0	G	SNP	C	97	93	185	98.45	193	Ala5Gly (gcc/gGc)	Rv0223c	-	aldehyde dehydrogenase
270430	0	G	SNP	C	126	103	228	97.86	234	Pro379Ala (cct/Gct)	Rv0226c	-	transmembrane protein
278021	0	T	SNP	C	93	90	182	97.34	188	Arg41Arg (cgt/cgC)	Rv0232	-	transcriptional regulator
278681	0	C	SNP	G	112	113	222	100	225	His33Asp (cat/Gat)	Rv0233	nrdB	ribonucleoside-diphosphate reductase subunit beta NrdB
282892	0	C	SNP	T	117	108	224	99.12	227	Thr1320Thr (acg/acA)	Rv0236c	aftD	alpha-(1->3)-arabinofuranosyltransferase
283610	0	G	SNP	A	93	97	187	97.44	195	Ala1081Val (gcc/gTc)	Rv0236c	aftD	alpha-(1->3)-arabinofuranosyltransferase
283614	0	T	SNP	C	92	101	189	100	193	Ser1080Gly (agc/Ggc)	Rv0236c	aftD	alpha-(1->3)-arabinofuranosyltransferase
285772	0	A	SNP	C	99	122	218	100	221	Pro360Pro (cct/ccG)	Rv0236c	aftD	alpha-(1->3)-arabinofuranosyltransferase
285871	0	A	SNP	G	111	117	226	100	228	Val327Val (gtt/gtC)	Rv0236c	aftD	alpha-(1->3)-arabinofuranosyltransferase
288260	0	C	SNP	T	101	118	215	97.77	224	Leu359Leu (ctg/Ttg)	Rv0237	lpqI	lipoprotein LpqI
293628	1	A	Ins	C	100	92	192	89.72	193
295731	0	T	SNP	C	97	100	193	98.5	200
296312	0	C	SNP	T	146	114	255	96.3	270	Ser103Phe (tcc/tTc)	Rv0245	-	oxidoreductase
304923	0	A	SNP	G	109	124	228	100	233	Lys686Lys (aaa/aaG)	Rv0252	nirB	nitrite reductase large subunit NirB
305188	0	G	SNP	T	106	114	218	98.21	224	Val775Leu (gtg/Ttg)	Rv0252	nirB	nitrite reductase large subunit NirB
310973	0	G	SNP	A	116	97	212	100	213	Ala182Val (gcg/gTg)	Rv0259c	-	hypothetical protein
311613	0	G	SNP	T	119	115	229	100	234	Val349Val (gtc/gtA)	Rv0260c	-	transcriptional regulator
311889	0	C	SNP	T	129	115	243	98.39	248	Thr257Thr (acg/acA)	Rv0260c	-	transcriptional regulator
325505	0	T	SNP	C	96	102	193	100	198	Val313Val (gtt/gtC)	Rv0270	fadD2	fatty-acid--CoA ligase FadD2
333892	0	G	SNP	C	94	69	158	100	163	Arg807Gly (cgc/Ggc)	Rv0278c	-	PE-PGRS family protein PE_PGRS3
335906	0	T	SNP	C	49	56	104	82.68	127	Leu135Leu (tta/ttG)	Rv0278c	-	PE-PGRS family protein PE_PGRS3
335919	0	T	SNP	G	52	49	100	85.59	118	Asp131Ala (gac/gCc)	Rv0278c	-	PE-PGRS family protein PE_PGRS3
335920	0	C	SNP	G	52	49	100	86.32	117	Asp131His (gac/Cac)	Rv0278c	-	PE-PGRS family protein PE_PGRS3
335922	0	C	SNP	G	52	49	101	86.32	117	Gly130Ala (ggg/gCg)	Rv0278c	-	PE-PGRS family protein PE_PGRS3
335927	0	A	SNP	G	53	49	102	89.47	114	Asn128Asn (aat/aaC)	Rv0278c	-	PE-PGRS family protein PE_PGRS3
335929	0	T	SNP	C	52	51	103	88.79	116	Asn128Asp (aat/Gat)	Rv0278c	-	PE-PGRS family protein PE_PGRS3
335971	0	A	SNP	G	90	90	180	100	180	Leu114Leu (ttg/Ctg)	Rv0278c	-	PE-PGRS family protein PE_PGRS3
336005	0	G	SNP	A	110	89	194	98.51	202	Ile102Ile (atc/atT)	Rv0278c	-	PE-PGRS family protein PE_PGRS3
336050	0	A	SNP	G	88	70	158	98.75	160	Tyr87Tyr (tat/taC)	Rv0278c	-	PE-PGRS family protein PE_PGRS3
336053	0	G	SNP	C	86	69	154	98.73	157	Ala86Ala (gcc/gcG)	Rv0278c	-	PE-PGRS family protein PE_PGRS3
336074	0	T	SNP	C	72	58	127	98.48	132	Ala79Ala (gca/gcG)	Rv0278c	-	PE-PGRS family protein PE_PGRS3
336081	0	A	SNP	G	62	49	106	99.11	112	Val77Ala (gtg/gCg)	Rv0278c	-	PE-PGRS family protein PE_PGRS3
336082	0	C	SNP	T	60	49	108	98.2	111	Val77Met (gtg/Atg)	Rv0278c	-	PE-PGRS family protein PE_PGRS3
336113	0	G	SNP	A	38	30	67	94.44	72	Ser66Ser (agc/agT)	Rv0278c	-	PE-PGRS family protein PE_PGRS3
336140	0	G	SNP	C	14	12	24	89.66	29	Ala57Ala (gcc/gcG)	Rv0278c	-	PE-PGRS family protein PE_PGRS3
336257	0	C	SNP	T	11	5	16	80	20	Leu18Leu (ttg/ttA)	Rv0278c	-	PE-PGRS family protein PE_PGRS3
336323	0	A	SNP	G	16	7	23	88.46	26
336325	0	T	SNP	C	16	7	22	88.46	26
336326	0	A	SNP	G	16	7	23	88.46	26
336327	0	C	SNP	G	16	7	23	88.46	26
336332	0	G	SNP	C	15	7	22	88	25
336344	0	A	SNP	G	16	7	23	88.46	26
336345	0	T	SNP	C	16	7	23	88.46	26
336353	0	C	SNP	T	16	7	23	92	25
336356	1	G	Ins	C	14	7	21	91.3	21
336356	2	G	Ins	C	14	7	21	91.3	21
336356	3	G	Ins	T	14	7	21	91.3	21
336356	4	G	Ins	C	14	7	21	91.3	21
336356	5	G	Ins	C	14	7	21	91.3	21
336356	6	G	Ins	C	14	7	21	91.3	21
336356	7	G	Ins	C	14	7	21	91.3	21
336358	0	A	Del	GAP	16	7	23	92	25
336359	0	A	Del	GAP	16	7	23	92	25
336360	0	C	Del	GAP	16	7	23	82.14	28
336369	0	C	SNP	T	22	13	35	94.59	37
336370	0	A	SNP	G	24	14	38	95	40
336380	0	A	SNP	T	56	54	110	99.1	111
336400	0	C	SNP	G	57	52	108	99.09	110
336403	0	C	SNP	G	56	52	107	99.08	109
336405	0	A	SNP	G	54	52	105	99.07	107
336480	0	A	SNP	G	5	8	12	92.86	14
336504	0	G	SNP	T	68	75	139	97.28	147
336535	0	T	SNP	G	78	71	145	96.75	154
336537	0	T	SNP	G	77	71	147	96.73	153
336540	0	G	SNP	T	77	70	145	96.71	152
336546	0	T	SNP	G	77	71	146	96.73	153
336557	1	C	Ins	T	61	60	121	81.21	121
336560	0	T	SNP	C	61	60	121	95.28	127	_838_ (taa/taG)	Rv0279c	PE_PGRS4	PE-PGRS family protein PE_PGRS4
336562	1	A	Ins	T	60	60	120	94.49	120		Rv0279c	PE_PGRS4	PE-PGRS family protein PE_PGRS4
336562	2	A	Ins	G	60	60	120	94.49	120		Rv0279c	PE_PGRS4	PE-PGRS family protein PE_PGRS4
336562	3	A	Ins	G	59	59	118	92.91	120		Rv0279c	PE_PGRS4	PE-PGRS family protein PE_PGRS4
336590	0	G	SNP	C	81	78	157	96.95	164	Ile828Met (atc/atG)	Rv0279c	PE_PGRS4	PE-PGRS family protein PE_PGRS4
336592	0	T	SNP	G	84	74	158	97.53	162	Ile828Leu (atc/Ctc)	Rv0279c	PE_PGRS4	PE-PGRS family protein PE_PGRS4
336611	0	G	SNP	C	76	67	139	96.62	148	Ala821Ala (gcc/gcG)	Rv0279c	PE_PGRS4	PE-PGRS family protein PE_PGRS4
336617	0	G	SNP	C	71	57	124	96.24	133	Pro819Pro (ccc/ccG)	Rv0279c	PE_PGRS4	PE-PGRS family protein PE_PGRS4
336620	0	T	SNP	C	68	57	121	98.43	127	Thr818Thr (aca/acG)	Rv0279c	PE_PGRS4	PE-PGRS family protein PE_PGRS4
336728	0	G	SNP	A	33	37	66	81.4	86	Gly782Gly (ggc/ggT)	Rv0279c	PE_PGRS4	PE-PGRS family protein PE_PGRS4
338618	0	C	SNP	G	59	6	65	90.28	72	Gly152Gly (ggg/ggC)	Rv0279c	PE_PGRS4	PE-PGRS family protein PE_PGRS4
338844	0	A	SNP	G	162	123	283	96.94	294	Val77Ala (gtg/gCg)	Rv0279c	PE_PGRS4	PE-PGRS family protein PE_PGRS4
338845	0	C	SNP	T	154	123	273	96.85	286	Val77Met (gtg/Atg)	Rv0279c	PE_PGRS4	PE-PGRS family protein PE_PGRS4
340132	0	G	SNP	A	88	115	201	98.54	206	Glu257Lys (gaa/Aaa)	Rv0280	PPE3	PPE family protein PPE3
340372	0	T	SNP	C	12	95	107	100	107	Ser337Pro (tcg/Ccg)	Rv0280	PPE3	PPE family protein PPE3
342146	0	A	SNP	C	102	133	233	100	235	Glu6Ala (gaa/gCa)	Rv0282	eccA3	ESX-3 secretion system protein EccA
346275	0	C	SNP	G	127	112	237	100	239	Pro214Arg (ccg/cGg)	Rv0284	eccC3	ESX-3 secretion system protein EccC3
353309	0	G	SNP	A	107	115	219	98.23	226	Ser76Asn (agc/aAc)	Rv0290	eccD3	ESX-3 secretion system protein EccD
353365	0	G	SNP	A	102	116	214	98.2	222	Ala95Thr (gcc/Acc)	Rv0290	eccD3	ESX-3 secretion system protein EccD
356528	0	A	SNP	G	127	123	246	100	250	Asn217Asp (aat/Gat)	Rv0292	eccE3	ESX-3 secretion system protein EccE
361720	0	C	SNP	T	117	105	220	96.52	230	Ala129Ala (gcc/gcT)	Rv0297	PE_PGRS5	PE-PGRS family protein PE_PGRS5
363464	0	G	SNP	A	109	97	204	99.04	208	Arg71Arg (cgg/cgA)	Rv0298	-	antitoxin
364854	0	C	SNP	G	112	117	224	99.13	231	His84Asp (cat/Gat)	Rv0302	-	transcriptional regulator
367244	0	G	SNP	A	105	109	210	95.11	225	Leu1841Leu (ctg/Ttg)	Rv0304c	PPE5	PPE family protein PPE5
372913	0	A	SNP	C	86	114	192	100	200	Gly933Gly (ggt/ggG)	Rv0305c	PPE6	PPE family protein PPE6
373283	0	A	Del	GAP	137	144	272	98.94	284		Rv0305c	PPE6	PPE family protein PPE6
374353	0	A	SNP	G	123	94	216	96.44	225	Arg453Arg (cgt/cgC)	Rv0305c	PPE6	PPE family protein PPE6
376774	0	T	SNP	C	117	119	226	100	236	Ala94Ala (gca/gcG)	Rv0307c	-	hypothetical protein
377014	0	C	SNP	T	125	97	219	96.1	231	Leu14Leu (ctg/ctA)	Rv0307c	-	hypothetical protein
379528	0	G	SNP	T	109	104	209	95.95	222	Glu119Asp (gag/gaT)	Rv0311	-	hypothetical protein
383716	0	C	SNP	T	94	100	192	98.98	196	Pro39Ser (ccg/Tcg)	Rv0315	-	beta-1,3-glucanase
384380	0	A	SNP	C	104	112	213	100	216	Lys260Thr (aag/aCg)	Rv0315	-	beta-1,3-glucanase
386432	0	C	SNP	G	105	109	212	100	214	Gly223Ala (ggg/gCg)	Rv0318c	-	integral membrane protein
390828	0	T	SNP	C	87	118	201	99.51	206	Ser142Gly (agt/Ggt)	Rv0323c	-	hypothetical protein
391853	0	A	SNP	G	130	112	242	99.18	244	Thr168Ala (act/Gct)	Rv0324	-	transcriptional regulator
392261	0	T	SNP	C	104	82	181	100	186	_75Gln (tag/Cag)	Rv0325	-	hypothetical protein
396199	0	T	SNP	C	95	100	192	100	195
401318	0	A	SNP	G	124	144	265	98.89	271	Tyr376Cys (tac/tGc)	Rv0336	-	hypothetical protein
403980	0	G	SNP	A	118	110	221	99.56	229	Ala621Val (gcc/gTc)	Rv0338c	-	iron-sulfur-binding reductase
404326	0	T	SNP	C	102	114	213	100	216	Arg506Gly (agg/Ggg)	Rv0338c	-	iron-sulfur-binding reductase
414486	0	C	SNP	T	75	103	173	100	178	Glu152Glu (gag/gaA)	Rv0344c	lpqJ	lipoprotein LpqJ
420008	0	A	SNP	G	117	111	225	99.13	230	Ala58Ala (gca/gcG)	Rv0350	dnaK	chaperone protein DnaK
424320	1	T	Ins	C	109	108	217	94.76	219		Rv0354c	PPE7	PPE family protein PPE7
424981	0	G	SNP	A	127	135	260	97.04	270	Pro3233Pro (ccc/ccT)	Rv0355c	PPE8	PPE family protein PPE8
428698	0	C	SNP	T	121	128	245	98.42	253	Ala1994Ala (gcg/gcA)	Rv0355c	PPE8	PPE family protein PPE8
431861	0	C	SNP	T	113	107	214	98.65	223	Gly940Asp (ggc/gAc)	Rv0355c	PPE8	PPE family protein PPE8
432536	0	C	SNP	T	141	122	260	97.77	269	Gly715Asp (ggt/gAt)	Rv0355c	PPE8	PPE family protein PPE8
438543	0	G	SNP	C	124	98	220	97.8	227	Thr66Ser (acc/aGc)	Rv0360c	-	hypothetical protein
441823	0	C	SNP	T	115	110	222	98.68	228	Glu159Glu (gag/gaA)	Rv0363c	fba	fructose-bisphosphate aldolase
445780	0	C	SNP	T	118	109	224	100	227	Arg249His (cgt/cAt)	Rv0368c	-	hypothetical protein
454295	0	T	SNP	C	90	103	191	99.48	194	Pro26Pro (cca/ccG)	Rv0376c	-	hypothetical protein
454333	0	T	SNP	G	107	106	211	100	213	Thr14Pro (acg/Ccg)	Rv0376c	-	hypothetical protein
456594	0	T	SNP	C	120	110	228	98.71	233	Met76Val (atg/Gtg)	Rv0380c	-	RNA methyltransferase
457452	0	T	SNP	G	114	96	205	99.53	211	Thr124Thr (aca/acC)	Rv0381c	-	hypothetical protein
459399	0	A	SNP	C	74	102	173	100	176
460413	0	C	SNP	T	128	134	261	99.24	264	Lys530Lys (aag/aaA)	Rv0384c	clpB	chaperone protein ClpB
465300	0	C	SNP	T	104	121	222	97.4	231	Phe630Phe (ttc/ttT)	Rv0386	-	transcriptional regulator
467497	1	C	Ins	G	117	110	227	94.58	227
467508	1	C	Ins	G	121	110	231	95.45	232
467516	0	G	SNP	C	124	110	231	100	234
467526	0	C	SNP	G	124	108	229	100	232
467546	0	G	SNP	C	111	109	212	99.55	221
467557	0	A	SNP	C	105	111	216	100	216
467564	0	A	SNP	C	103	112	211	99.54	216
467585	0	G	SNP	C	98	121	218	100	219
467590	0	T	SNP	C	95	121	215	100	216
467621	0	T	SNP	G	95	110	200	100	205
467638	0	G	SNP	T	98	110	208	100	208
469538	0	C	SNP	G	113	132	240	98	250	Arg402Gly (cgc/Ggc)	Rv0389	purT	phosphoribosylglycinamide formyltransferase PurT
475178	0	T	SNP	C	86	106	189	100	192	Val80Ala (gtc/gCc)	Rv0395	-	hypothetical protein
477234	0	T	SNP	G	89	106	193	97.5	200	Glu29Asp (gaa/gaC)	Rv0398c	-	hypothetical protein
483935	0	T	SNP	G	103	86	186	100	189
484005	0	G	SNP	T	116	81	194	98.99	199	Arg10Leu (cgt/cTt)	Rv0404	fadD30	long-chain-fatty-acid--AMP ligase FadD30
484596	0	C	SNP	T	106	106	208	95.5	222	Pro207Leu (ccg/cTg)	Rv0404	fadD30	long-chain-fatty-acid--AMP ligase FadD30
485811	0	A	Del	GAP	94	115	207	97.21	215		Rv0405	pks6	membrane bound polyketide synthase
489935	0	G	SNP	C	134	115	246	99.6	250	Thr257Thr (acc/acG)	Rv0406c	-	beta lactamase-like protein
491742	0	T	SNP	C	100	107	204	100	207	Phe320Phe (ttt/ttC)	Rv0407	fgd1	F420-dependent glucose-6-phosphate dehydrogenase		phylo (not Euro-American, M. africanum, M. bovis, M. canettii, M. caprae, M. microti, M. pinipedii, Beijing, Delhi/CAS, EAI)
492150	0	G	SNP	C	122	92	211	100	214	Gly122Ala (ggc/gCc)	Rv0408	pta	phosphate acetyltransferase
494977	0	G	SNP	A	118	114	229	97.07	239	Cys376Tyr (tgc/tAc)	Rv0409	ackA	acetate kinase
496281	0	C	SNP	A	111	94	203	97.16	211	Arg345Leu (cgc/cTc)	Rv0410c	pknG	serine/threonine-protein kinase PknG
497491	0	G	SNP	A	91	102	189	97.97	197	Asp270Asp (gac/gaT)	Rv0411c	glnH	glutamine-binding lipoprotein GlnH		phylo (2)
498531	0	A	SNP	G	116	108	221	100	224	Ala363Ala (gct/gcC)	Rv0412c	-	membrane protein
498557	0	C	SNP	A	119	108	225	99.56	228	Asp355Tyr (gac/Tac)	Rv0412c	-	membrane protein
501527	0	C	SNP	T	108	102	209	97.22	216	Ala127Val (gcc/gTc)	Rv0415	thiO	thiamine biosynthesis oxidoreductase ThiO
502589	0	C	SNP	G	130	112	238	100	242	Ser75Cys (tcc/tGc)	Rv0417	thiG	thiazole synthase
503354	0	G	SNP	C	106	130	233	100	236
505974	0	G	SNP	A	119	127	244	100	246	Ala297Thr (gcg/Acg)	Rv0419	lpqM	lipoprotein peptidase LpqM
506622	0	A	Del	GAP	96	101	196	93.36	211		Rv0420c	-	transmembrane protein
507029	0	C	Del	GAP	110	106	210	95.15	227
513257	0	T	SNP	C	119	105	218	100	224	Met689Val (atg/Gtg)	Rv0425c	ctpH	metal cation transporting ATPase H
517358	0	T	SNP	C	137	130	264	99.63	268	Asp149Gly (gac/gGc)	Rv0428c	-	GCN5-like N-acetyltransferase
518987	0	C	SNP	T	132	128	253	100	260	Arg85Arg (cgc/cgT)	Rv0430	-	hypothetical protein
524891	0	C	SNP	A	102	114	212	100	216	Gly167Val (ggc/gTc)	Rv0436c	pssA	CDP-diacylglycerol--serineO-phosphatidyltransferase
533547	0	C	SNP	G	105	110	212	98.62	218	Glu81Asp (gag/gaC)	Rv0444c	rskA	anti-sigma-K factor RskA
541201	0	A	SNP	G	100	117	214	100	217	Leu97Leu (ctt/ctC)	Rv0450c	mmpL4	transmembrane transport protein MmpL4
542014	0	C	SNP	G	117	109	224	97	233
542514	0	C	SNP	G	104	104	206	98.58	211	His125Asp (cat/Gat)	Rv0452	-	transcriptional regulator
544895	0	G	SNP	A	108	112	218	98.21	224
546357	0	A	SNP	G	118	115	227	100	233	Thr149Thr (act/acC)	Rv0456c	echA2	enoyl-CoA hydratase EchA2
549363	0	C	SNP	G	108	107	214	96.85	222	Arg82Pro (cgc/cCc)	Rv0457c	-	peptidase
551525	0	A	SNP	C	105	100	202	100	205	Arg110Arg (aga/Cga)	Rv0459	-	hypothetical protein
555366	0	C	SNP	T	119	101	219	96.92	227	Arg314Gln (cgg/cAg)	Rv0465c	-	HTH-type transcriptional regulator
555991	0	A	SNP	G	121	110	226	99.57	232	Cys106Arg (tgc/Cgc)	Rv0465c	-	HTH-type transcriptional regulator
561776	0	C	SNP	T	108	105	212	96.38	221
561777	0	C	SNP	T	106	105	209	95.91	220
565655	0	A	SNP	G	108	79	186	100	187
572591	0	C	SNP	T	70	105	169	100	175	Asp294Asp (gac/gaT)	Rv0483	lprQ	lipoprotein LprQ
573262	0	A	SNP	G	126	119	242	100	245	Gly180Gly (ggt/ggC)	Rv0484c	-	short-chain type oxidoreductase
575907	0	C	SNP	T	91	117	204	98.58	211	Ala187Val (gca/gTa)	Rv0486	mshA	D-inositol 3-phosphate glycosyltransferase		phylo (Beijing)	ethionamide (ETH)
580772	0	T	SNP	A	50	50	98	89.29	112
580774	0	G	Del	GAP	56	49	104	87.5	120
580775	0	G	Del	GAP	56	49	104	91.3	115
580776	0	G	Del	GAP	56	49	104	90.52	116
580777	0	G	Del	GAP	56	49	104	91.3	115
580778	0	C	Del	GAP	56	49	104	90.52	116
580779	0	A	Del	GAP	56	49	104	91.3	115
580780	0	C	Del	GAP	56	49	104	88.98	118
580781	0	C	Del	GAP	56	49	104	92.11	114
580782	0	A	Del	GAP	56	49	104	92.92	113
580783	0	C	Del	GAP	56	49	104	90.52	116
580784	0	C	Del	GAP	56	49	104	91.3	115
580785	0	C	Del	GAP	56	49	104	92.11	114
580786	0	G	Del	GAP	56	49	104	89.74	117
580787	0	C	Del	GAP	56	49	104	92.11	114
580788	0	T	Del	GAP	56	49	104	92.92	113
580789	0	T	Del	GAP	56	49	104	92.11	114
580790	0	G	Del	GAP	56	49	104	90.52	116
580791	0	C	Del	GAP	56	49	104	91.3	115
580792	0	G	Del	GAP	56	49	104	89.74	117
580793	0	G	Del	GAP	56	49	104	91.3	115
580794	0	G	Del	GAP	56	49	104	90.52	116
580795	0	G	Del	GAP	56	49	104	89.74	117
580796	0	G	Del	GAP	56	49	104	88.98	118
580797	0	A	Del	GAP	56	49	104	90.52	116
583171	0	A	SNP	C	117	104	217	98.66	224	Ser70Ala (tcg/Gcg)	Rv0492c	-	GMC-type oxidoreductase
584171	0	T	SNP	C	69	112	174	100	181	Ser174Gly (agt/Ggt)	Rv0493c	-	hypothetical protein
590436	0	T	SNP	C	120	129	245	100	249	Ala118Ala (gct/gcC)	Rv0500	proC	pyrroline-5-carboxylate reductase
597816	0	A	SNP	G	111	95	201	100	206	Ala206Ala (gca/gcG)	Rv0507	mmpL2	transmembrane transport protein MmpL2
598475	0	G	SNP	A	99	97	194	99.49	197	Arg426His (cgc/cAc)	Rv0507	mmpL2	transmembrane transport protein MmpL2
599868	0	A	SNP	G	119	95	213	100	214	Arg890Arg (cga/cgG)	Rv0507	mmpL2	transmembrane transport protein MmpL2
605150	0	G	SNP	A	127	112	230	97.95	244	Arg183Arg (cgg/cgA)	Rv0512	hemB	delta-aminolevulinic acid dehydratase
607677	0	A	SNP	G	131	152	279	99.65	284	Tyr376Cys (tac/tGc)	Rv0515	-	hypothetical protein
610120	0	T	SNP	G	107	101	208	100	208
611048	0	T	SNP	G	131	111	241	97.58	248
620625	0	A	SNP	G	127	117	239	97.99	249	Ile245Met (ata/atG)	Rv0529	ccsA	cytochrome C-type biogenesis protein CcsA
621598	0	C	SNP	T	105	129	231	98.32	238	Pro231Leu (ccc/cTc)	Rv0530	-	hypothetical protein
623472	0	A	SNP	G	77	72	148	100	149	Asp227Gly (gac/gGc)	Rv0532	PE_PGRS6	PE-PGRS family protein PE_PGRS6
623508	0	C	SNP	G	80	83	161	100	163	Ala239Gly (gcc/gGc)	Rv0532	PE_PGRS6	PE-PGRS family protein PE_PGRS6
627485	0	G	SNP	A	94	114	206	97.65	213	Val80Ile (gtc/Atc)	Rv0536	galE3	UDP-glucose 4-epimerase GalE
628864	0	T	SNP	C	98	133	229	97.47	237	Thr290Ala (acc/Gcc)	Rv0537c	-	integral membrane protein
630722	0	G	SNP	C	106	100	203	99.52	207	Arg228Pro (cgg/cCg)	Rv0538	-	membrane protein
637319	0	G	SNP	A	115	113	226	100	228	Pro49Ser (cct/Tct)	Rv0545c	pitA	low-affinity inorganic phosphate transporter
640954	0	A	SNP	G	118	112	229	98.29	234
648002	0	T	SNP	G	87	95	179	100	182	Leu15Arg (ctc/cGc)	Rv0556	-	transmembrane protein
648856	0	T	SNP	C	96	123	214	99.55	220	Gly107Gly (ggt/ggC)	Rv0557	mgtA	GDP-mannose-dependent alpha-mannosyltransferase		phylo (not Euro-American, M. africanum, M. bovis, M. canettii, M. caprae, M. microti, M. pinipedii, Beijing, Delhi/CAS, EAI)
655986	0	T	SNP	G	136	120	254	100	256
657081	0	C	SNP	T	109	88	193	98.5	200	Val130Val (gtg/gtA)	Rv0565c	-	monooxygenase
657142	0	C	SNP	T	106	87	188	97.47	198	Arg110His (cgc/cAc)	Rv0565c	-	monooxygenase
659341	0	T	SNP	C	120	105	221	99.56	226
662911	0	T	SNP	C	103	123	222	99.56	227	Ala539Ala (gct/gcC)	Rv0570	nrdZ	vitamin B12-dependent ribonucleoside-diphosphate reductase
665293	0	A	SNP	G	137	104	237	100	241	Phe31Leu (ttc/Ctc)	Rv0572c	-	hypothetical protein
669033	0	T	SNP	A	115	114	220	97.86	234	Asp238Val (gac/gTc)	Rv0575c	-	oxidoreductase
669398	0	T	SNP	C	116	107	221	100	223	Gln116Gln (caa/caG)	Rv0575c	-	oxidoreductase
670545	0	G	SNP	A	118	137	249	99.22	257	Arg233His (cgc/cAc)	Rv0576	-	transcriptional regulator
672491	0	C	SNP	G	79	76	147	99.36	156	Gly1142Gly (ggg/ggC)	Rv0578c	PE_PGRS7	PE-PGRS family protein PE_PGRS7
672514	0	C	Del	GAP	59	51	115	75.86	145		Rv0578c	PE_PGRS7	PE-PGRS family protein PE_PGRS7
672515	0	G	Del	GAP	59	51	115	76.92	143		Rv0578c	PE_PGRS7	PE-PGRS family protein PE_PGRS7
672516	0	G	Del	GAP	59	51	115	78.01	141		Rv0578c	PE_PGRS7	PE-PGRS family protein PE_PGRS7
672517	0	T	Del	GAP	59	51	115	76.92	143		Rv0578c	PE_PGRS7	PE-PGRS family protein PE_PGRS7
672518	0	G	Del	GAP	59	51	115	78.01	141		Rv0578c	PE_PGRS7	PE-PGRS family protein PE_PGRS7
672519	0	C	Del	GAP	59	51	114	75.34	146		Rv0578c	PE_PGRS7	PE-PGRS family protein PE_PGRS7
672520	0	C	Del	GAP	59	51	114	75.86	145		Rv0578c	PE_PGRS7	PE-PGRS family protein PE_PGRS7
672521	0	G	Del	GAP	59	51	114	75.34	146		Rv0578c	PE_PGRS7	PE-PGRS family protein PE_PGRS7
672721	2	T	Ins	C	42	52	94	75.2	94		Rv0578c	PE_PGRS7	PE-PGRS family protein PE_PGRS7
673238	0	A	SNP	G	76	97	161	100	173	His893His (cat/caC)	Rv0578c	PE_PGRS7	PE-PGRS family protein PE_PGRS7
673564	0	C	SNP	T	90	37	123	96.95	131	Ala785Thr (gcc/Acc)	Rv0578c	PE_PGRS7	PE-PGRS family protein PE_PGRS7
683829	0	C	SNP	T	119	113	229	98.31	236	Ala148Ala (gcg/gcA)	Rv0585c	-	integral membrane protein
685461	0	C	SNP	G	98	88	183	100	186	Ala111Ala (gcc/gcG)	Rv0587	yrbE2A	hypothetical protein
685608	0	T	SNP	C	111	108	214	100	219	Leu160Leu (ctt/ctC)	Rv0587	yrbE2A	hypothetical protein
686264	0	G	SNP	A	112	94	204	98.1	210	Ala113Thr (gcg/Acg)	Rv0588	-	hypothetical protein
686972	0	T	SNP	C	102	90	189	100	192	Phe51Ser (ttc/tCc)	Rv0589	mce2A	Mce family protein Mce2A
688792	1	T	Ins	G	116	103	219	96.05	219
690450	0	A	SNP	C	118	120	238	99.58	239	Ala464Ala (gca/gcC)	Rv0591	mce2C	Mce family protein Mce2C
690465	0	T	SNP	G	119	115	231	100	234	Leu469Leu (ctt/ctG)	Rv0591	mce2C	Mce family protein Mce2C
694531	0	A	SNP	G	112	144	252	99.22	258	Asn432Ser (aac/aGc)	Rv0594	mce2F	Mce family protein Mce2F
696917	0	G	SNP	T	82	103	180	98.4	188
698968	0	G	SNP	A	111	107	215	100	218	Gly9Gly (ggc/ggT)	Rv0601c	-	two component sensor kinase HK2
699840	0	A	SNP	C	123	77	199	97.09	206
707334	0	T	SNP	C	98	121	218	99.1	221	Thr728Ala (acc/Gcc)	Rv0613c	-	hypothetical protein
712693	0	A	SNP	G	111	99	205	100	210
713310	0	T	SNP	C	73	101	170	100	174	Cys199Arg (tgt/Cgt)	Rv0620	galK	galactokinase
721373	0	T	SNP	G	103	121	221	99.12	226	Glu120Asp (gaa/gaC)	Rv0629c	recD	exonuclease V subunit alpha RecD
725190	0	G	SNP	A	72	77	149	100	149	Phe1039Phe (ttc/ttT)	Rv0631c	recC	exonuclease V subunit gamma RecC
737709	0	G	SNP	A	117	101	217	97.76	223	His147His (cac/caT)	Rv0643c	mmaA3	methoxy mycolic acid synthase MmaA3
738522	0	T	SNP	G	87	109	195	95.15	206	Glu213Asp (gaa/gaC)	Rv0644c	mmaA2	cyclopropane mycolic acid synthase CmaA
754186	0	A	SNP	G	118	127	241	99.59	246	Leu75Pro (ctc/cCc)	Rv0658c	-	integral membrane protein
757139	0	C	SNP	A	93	107	199	98.52	203	Arg335Ser (cgc/Agc)	Rv0663	atsD	arylsulfatase AtsD
757182	0	A	SNP	G	101	104	203	100	205	Asp349Gly (gac/gGc)	Rv0663	atsD	arylsulfatase AtsD
761155	0	C	SNP	T	102	98	198	99.5	201	Ser450Leu (tcg/tTg)	Rv0667	rpoB	DNA-directed RNA polymerase subunit beta	rifampicin (RMP)		rifampicin (RMP)
763031	0	T	SNP	C	113	153	261	99.63	267	Ala1075Ala (gct/gcC)	Rv0667	rpoB	DNA-directed RNA polymerase subunit beta		phylo (4)	rifampicin (RMP)
764841	0	T	SNP	C	106	131	232	99.16	239	Ile491Thr (atc/aCc)	Rv0668	rpoC	DNA-directed RNA polymerase subunit beta'
766645	0	A	SNP	C	80	108	188	96.91	194	Glu1092Asp (gaa/gaC)	Rv0668	rpoC	DNA-directed RNA polymerase subunit beta'
767414	0	G	SNP	A	92	95	185	100	187
773497	0	C	SNP	A	113	92	203	96.24	213	Phe125Leu (ttc/ttA)	Rv0673	echA4	enoyl-CoA hydratase EchA4
775639	0	T	SNP	C	117	117	232	100	234	Ile948Val (att/Gtt)	Rv0676c	mmpL5	transmembrane transport protein MmpL5
776100	0	G	SNP	A	114	113	221	100	227	Thr794Ile (acc/aTc)	Rv0676c	mmpL5	transmembrane transport protein MmpL5
776182	0	C	SNP	T	105	94	196	98.03	203	Asp767Asn (gac/Aac)	Rv0676c	mmpL5	transmembrane transport protein MmpL5
779615	0	G	SNP	C	94	116	208	97.22	216	Asn142Lys (aac/aaG)	Rv0679c	-	hypothetical protein
781395	0	T	SNP	C	105	116	220	100	221							streptomycin (SM)
784092	0	C	SNP	T	112	120	227	97.89	237	Val536Val (gtc/gtT)	Rv0684	fusA1	elongation factor G
791249	0	C	SNP	T	104	99	199	97.6	208	Ala140Thr (gcc/Acc)	Rv0691c	-	mycofactocin biosynthesis transcriptional regulator MftR
797736	0	C	SNP	T	110	152	259	98.5	266	Leu268Leu (ctc/ctT)	Rv0697	-	dehydrogenase		phylo (2,2,1)
798355	0	G	SNP	C	90	118	206	98.58	211	Ala475Pro (gcc/Ccc)	Rv0697	-	dehydrogenase
799666	0	A	SNP	G	100	110	208	98.13	214	Asp13Gly (gac/gGc)	Rv0699	-	hypothetical protein
811753	0	C	SNP	T	94	110	199	99.03	206	His4His (cac/caT)	Rv0715	rplX	50S ribosomal protein L24
820483	0	G	SNP	T	110	134	237	100	244	Ala6Asp (gcc/gAc)	Rv0727c	fucA	L-fuculose phosphate aldolase FucA
820752	0	C	SNP	T	126	110	234	99.58	237	Arg242His (cgc/cAc)	Rv0728c	serA2	D-3-phosphoglycerate dehydrogenase SerA
830868	1	G	Ins	G	103	100	203	89.82	203		Rv0739	-	hypothetical protein
830868	2	G	Ins	C	103	100	203	89.82	203		Rv0739	-	hypothetical protein
835611	0	C	SNP	T	123	141	259	99.25	266	Thr153Met (acg/aTg)	Rv0745	-	hypothetical protein
836272	0	A	SNP	G	97	83	176	98.36	183	Glu191Gly (gag/gGg)	Rv0746	PE_PGRS9	PE-PGRS family protein PE_PGRS9
836291	0	A	SNP	G	107	82	182	99.47	190	Gly197Gly (gga/ggG)	Rv0746	PE_PGRS9	PE-PGRS family protein PE_PGRS9
836371	0	T	SNP	C	6	4	8	90.91	11	Val224Ala (gtt/gCt)	Rv0746	PE_PGRS9	PE-PGRS family protein PE_PGRS9
836538	0	A	SNP	G	129	88	215	99.54	218	Asn280Asp (aac/Gac)	Rv0746	PE_PGRS9	PE-PGRS family protein PE_PGRS9
836658	0	A	SNP	G	130	117	241	99.6	248	Thr320Ala (acc/Gcc)	Rv0746	PE_PGRS9	PE-PGRS family protein PE_PGRS9
837033	0	A	SNP	G	50	155	203	100	205	Thr445Ala (acc/Gcc)	Rv0746	PE_PGRS9	PE-PGRS family protein PE_PGRS9
838990	0	C	SNP	G	51	82	128	95	140	Ala180Ala (gcc/gcG)	Rv0747	PE_PGRS10	PE-PGRS family protein PE_PGRS10
839123	0	A	SNP	G	55	29	79	100	84	Arg225Gly (agg/Ggg)	Rv0747	PE_PGRS10	PE-PGRS family protein PE_PGRS10
839129	0	C	SNP	G	56	31	85	98.86	88	Arg227Gly (cgc/Ggc)	Rv0747	PE_PGRS10	PE-PGRS family protein PE_PGRS10
839194	0	A	SNP	G	82	35	108	100	117	Thr248Thr (aca/acG)	Rv0747	PE_PGRS10	PE-PGRS family protein PE_PGRS10
839334	0	A	SNP	G	93	74	162	100	167	Lys295Arg (aaa/aGa)	Rv0747	PE_PGRS10	PE-PGRS family protein PE_PGRS10
839348	0	A	SNP	G	98	72	163	100	170	Ser300Gly (agc/Ggc)	Rv0747	PE_PGRS10	PE-PGRS family protein PE_PGRS10
840196	0	G	Del	GAP	9	18	27	93.1	29		Rv0747	PE_PGRS10	PE-PGRS family protein PE_PGRS10
840197	0	G	Del	GAP	9	18	27	93.1	29		Rv0747	PE_PGRS10	PE-PGRS family protein PE_PGRS10
840198	0	G	Del	GAP	9	18	27	100	27		Rv0747	PE_PGRS10	PE-PGRS family protein PE_PGRS10
840199	0	A	Del	GAP	9	18	27	100	27		Rv0747	PE_PGRS10	PE-PGRS family protein PE_PGRS10
840200	0	A	Del	GAP	9	18	27	100	27		Rv0747	PE_PGRS10	PE-PGRS family protein PE_PGRS10
840496	0	C	SNP	G	64	67	127	89.12	147	Gly682Gly (ggc/ggG)	Rv0747	PE_PGRS10	PE-PGRS family protein PE_PGRS10
840794	0	A	SNP	G	86	71	154	96.91	162	Ser782Gly (agc/Ggc)	Rv0747	PE_PGRS10	PE-PGRS family protein PE_PGRS10
840795	0	G	SNP	C	80	65	141	94.77	153	Ser782Thr (agc/aCc)	Rv0747	PE_PGRS10	PE-PGRS family protein PE_PGRS10
841764	0	G	SNP	C	95	113	207	99.52	209	Thr37Thr (acc/acG)	Rv0749A	-	hypothetical protein
842030	0	C	SNP	T	117	91	203	97.2	214
846453	1	C	Ins	G	94	90	184	88.46	184		Rv0754	PE_PGRS11	PE-PGRS family protein PE_PGRS11
847995	0	T	SNP	C	112	108	217	99.55	221
852910	0	C	SNP	T	124	115	236	100	239	Pro172Leu (ccc/cTc)	Rv0758	phoR	two component system response sensor kinase PhoR
854253	0	C	Del	GAP	85	82	170	89.78	186
857696	0	A	SNP	G	128	120	244	100	248	Ala114Ala (gct/gcC)	Rv0764c	cyp51	lanosterol 14-alpha demethylase
861216	0	T	SNP	G	106	114	217	98.21	224	Leu102Arg (ctc/cGc)	Rv0768	aldA	aldehyde dehydrogenase AldA
866051	0	G	SNP	A	116	104	220	97.35	226	Arg447Cys (cgc/Tgc)	Rv0773c	ggtA	bifunctional cephalosporin acylase/gamma-glutamyltranspeptidase
874835	1	C	Ins	C	108	88	196	95.61	198
874835	2	C	Ins	G	110	88	198	96.59	198
876141	0	G	SNP	T	120	95	212	100	215
880562	0	G	SNP	T	90	121	206	100	211	Cys408Phe (tgc/tTc)	Rv0785	-	KsdD-like steroid dehydrogenase
882257	0	T	SNP	C	107	119	218	100	226	Tyr267His (tac/Cac)	Rv0787	-	hypothetical protein
888647	0	C	SNP	T	83	88	171	98.84	173
890549	0	G	SNP	A	64	105	167	99.41	170	Trp54_ (tgg/tgA)	Rv0797	-	insertion sequence element IS1547 transposase
891011	0	A	SNP	G	112	96	206	100	208	Leu208Leu (cta/ctG)	Rv0797	-	insertion sequence element IS1547 transposase
892272	0	G	SNP	A	105	116	217	97.79	226	Pro334Pro (ccc/ccT)	Rv0799c	-	hypothetical protein
892416	0	C	SNP	T	85	93	175	96.74	184	Val286Val (gtg/gtA)	Rv0799c	-	hypothetical protein
893592	0	A	SNP	C	119	127	245	98.8	249	Asp92Ala (gac/gCc)	Rv0800	pepC	M18 family aminopeptidase
893733	0	T	SNP	G	95	120	212	100	215	Leu139Arg (ctg/cGg)	Rv0800	pepC	M18 family aminopeptidase
900221	0	T	SNP	C	96	105	198	100	201	Val370Val (gta/gtG)	Rv0806c	cpsY	exopolysaccharide phosphotransferase CpsY
903537	0	G	SNP	T	110	115	223	100	225	Arg476Leu (cgg/cTg)	Rv0808	purF	amidophosphoribosyltransferase
903550	0	T	SNP	C	111	113	223	99.56	225	Ala480Ala (gct/gcC)	Rv0808	purF	amidophosphoribosyltransferase
903913	0	T	SNP	C	116	101	217	99.54	218	Gly63Gly (ggt/ggC)	Rv0809	purM	phosphoribosylformylglycinamidine cyclo-ligase PurM
906857	0	A	SNP	G	124	126	243	100	250	Ile145Met (ata/atG)	Rv0812	-	amino acid aminotransferase
908186	0	T	SNP	C	112	100	208	89.83	236	Thr100Ala (acc/Gcc)	Rv0814c	-	hypothetical protein
909166	0	C	SNP	T	122	138	252	96.65	269	Leu51Leu (ctg/ctA)	Rv0815c	cysA2	thiosulfate sulfurtransferase CysA
916686	0	G	Del	GAP	105	89	189	91.51	212		Rv0823c	-	tRNA-dihydrouridine synthase
916687	0	G	Del	GAP	103	89	187	94.12	204		Rv0823c	-	tRNA-dihydrouridine synthase
916688	0	A	Del	GAP	102	89	187	94.55	202		Rv0823c	-	tRNA-dihydrouridine synthase
916690	0	C	SNP	A	103	90	186	95.54	202	Ala319Ala (gcg/gcT)	Rv0823c	-	tRNA-dihydrouridine synthase
919351	0	A	SNP	C	93	116	204	99.05	211	Phe68Cys (ttc/tGc)	Rv0825c	-	hypothetical protein
921813	0	C	SNP	G	108	140	246	97.25	255
925453	0	C	SNP	T	93	98	179	94.09	203	Ala31Ala (gcc/gcT)	Rv0833	PE_PGRS13	PE-PGRS family protein PE_PGRS13
927110	0	A	SNP	G	77	72	147	100	149	Ser584Gly (agt/Ggt)	Rv0833	PE_PGRS13	PE-PGRS family protein PE_PGRS13
927385	0	A	SNP	G	105	77	179	100	182	Gly675Gly (gga/ggG)	Rv0833	PE_PGRS13	PE-PGRS family protein PE_PGRS13
931123	0	T	SNP	C	106	108	212	100	214	Tyr57Tyr (tat/taC)	Rv0835	lpqQ	lipoprotein LpqQ		phylo (not 4)
932280	0	T	SNP	C	128	110	234	100	238	_218Trp (tag/tGg)	Rv0836c	-	hypothetical protein
934230	0	C	SNP	G	117	104	218	99.1	223
934611	0	G	SNP	T	103	119	213	100	222
940602	0	C	SNP	G	109	120	226	98.28	233	Gly169Arg (ggt/Cgt)	Rv0844c	narL	nitrate/nitrite response transcriptional regulator NarL
941722	0	T	SNP	G	109	96	203	99.03	207	Ile178Ser (att/aGt)	Rv0845	-	sensor histidine kinase NarS
941845	0	C	SNP	A	92	97	184	100	189	Ala219Glu (gcg/gAg)	Rv0845	-	sensor histidine kinase NarS
945214	0	G	SNP	A	107	92	198	99.5	200	Gly93Ser (ggt/Agt)	Rv0848	cysK2	cysteine synthase CysK
949535	0	T	SNP	C	109	125	226	100	234	Ala528Ala (gca/gcG)	Rv0853c	pdc	alpha-keto-acid decarboxylase
951702	0	C	SNP	T	123	113	230	96.72	244	Ala24Val (gcc/gTc)	Rv0855	far	fatty-acid-CoA racemase
954101	0	C	SNP	T	121	97	216	98.2	222	Ala274Thr (gcc/Acc)	Rv0858c	dapC	N-succinyldiaminopimelate aminotransferase DapC
954468	0	C	SNP	G	108	107	212	96.85	222	Ala151Ala (gcg/gcC)	Rv0858c	dapC	N-succinyldiaminopimelate aminotransferase DapC
955524	0	A	SNP	G	99	110	205	100	209	Ser150Gly (agc/Ggc)	Rv0859	-	acyltransferase
957117	0	T	SNP	C	107	113	217	100	220	Asp275Asp (gat/gaC)	Rv0860	fadB	fatty oxidation protein FadB
960367	0	A	SNP	G	99	114	211	100	213	Leu749Ser (ttg/tCg)	Rv0862c	-	hypothetical protein
968426	1	A	Ins	G	82	72	154	77	154		Rv0872c	PE_PGRS15	PE-PGRS family protein PE_PGRS15
968426	2	A	Ins	C	82	72	154	77	154		Rv0872c	PE_PGRS15	PE-PGRS family protein PE_PGRS15
968426	3	A	Ins	C	82	72	154	77	154		Rv0872c	PE_PGRS15	PE-PGRS family protein PE_PGRS15
968426	4	A	Ins	G	82	72	154	77	154		Rv0872c	PE_PGRS15	PE-PGRS family protein PE_PGRS15
968426	5	A	Ins	G	82	71	153	76.5	154		Rv0872c	PE_PGRS15	PE-PGRS family protein PE_PGRS15
968426	6	A	Ins	G	81	71	152	76	154		Rv0872c	PE_PGRS15	PE-PGRS family protein PE_PGRS15
968426	7	A	Ins	T	82	72	154	77	154		Rv0872c	PE_PGRS15	PE-PGRS family protein PE_PGRS15
968426	8	A	Ins	T	81	72	153	76.5	154		Rv0872c	PE_PGRS15	PE-PGRS family protein PE_PGRS15
968426	9	A	Ins	G	81	72	153	76.5	154		Rv0872c	PE_PGRS15	PE-PGRS family protein PE_PGRS15
969762	0	C	SNP	G	105	80	175	100	185	Gly161Gly (ggg/ggC)	Rv0872c	PE_PGRS15	PE-PGRS family protein PE_PGRS15
972980	0	C	SNP	T	124	117	237	98.77	244	Gly243Ser (ggc/Agc)	Rv0874c	-	hypothetical protein
976897	1	T	Ins	T	72	74	146	85.88	151		Rv0878c	PPE13	PPE family protein PPE13
976897	2	T	Ins	G	71	75	146	85.88	148		Rv0878c	PPE13	PPE family protein PPE13
976897	3	T	Ins	G	70	69	139	81.76	141		Rv0878c	PPE13	PPE family protein PPE13
979704	0	G	SNP	C	111	97	205	99.52	209	Gly115Arg (ggc/Cgc)	Rv0881	-	tRNA/rRNA methyltransferase
986463	0	G	SNP	C	116	100	215	100	216
987585	1	A	Ins	G	80	82	162	88.52	162		Rv0888	-	hypothetical protein
989577	0	C	SNP	T	89	110	197	97.55	204	Trp95_ (tgg/tgA)	Rv0889c	citA	citrate synthase 2
990001	0	G	SNP	C	94	111	202	100	205	Pro866Ala (ccc/Gcc)	Rv0890c	-	HTH-type transcriptional regulator
991896	0	T	SNP	C	112	110	220	98.23	226	Glu234Gly (gag/gGg)	Rv0890c	-	HTH-type transcriptional regulator
993346	0	A	SNP	C	105	111	213	100	216	Val37Gly (gtt/gGt)	Rv0891c	-	hypothetical protein
996205	0	T	SNP	C	115	105	218	96.92	227	Lys31Glu (aag/Gag)	Rv0893c	-	S-adenosylmethionine-dependentmethyltransferase
996346	0	G	SNP	A	120	115	232	98.74	238
1010204	1	C	Ins	G	103	114	217	95.59	217		Rv0907	-	hypothetical protein
1011511	0	A	SNP	C	110	111	215	97.79	226	Tyr459Ser (tac/tCc)	Rv0907	-	hypothetical protein
1020942	0	T	SNP	G	89	110	196	97.07	205	Ser130Arg (agt/Cgt)	Rv0915c	PPE14	PPE family protein PPE14
1022003	0	A	SNP	C	110	118	225	97.85	233
1024346	0	A	SNP	G	104	113	212	99.54	218	Ser46Gly (agt/Ggt)	Rv0918	-	hypothetical protein
1025106	0	T	SNP	C	111	113	217	100	224	Phe141Phe (ttt/ttC)	Rv0919	-	GCN5-like N-acetyltransferase
1028217	0	G	SNP	A	100	108	200	98.58	211	Gly178Asp (ggc/gAc)	Rv0922	-	transposase
1034209	0	G	Del	GAP	96	108	200	89.47	228		Rv0927c	-	oxidoreductase
1034210	0	C	Del	GAP	96	108	200	89.87	227		Rv0927c	-	oxidoreductase
1034211	0	T	Del	GAP	96	108	200	89.47	228		Rv0927c	-	oxidoreductase
1034758	0	C	SNP	T	97	96	188	97.97	197
1037012	0	T	SNP	C	121	122	241	100	243	Met5Thr (atg/aCg)	Rv0930	pstA1	phosphate ABC transporter permease PstA
1037911	0	C	SNP	T	104	104	204	100	208	Arg305_ (cga/Tga)	Rv0930	pstA1	phosphate ABC transporter permease PstA
1040251	0	C	SNP	A	106	96	196	98.54	205	Pro266Pro (ccg/ccT)	Rv0932c	pstS2	phosphate ABC transporter substrate-binding lipoprotein PstS
1047165	0	T	SNP	C	106	123	223	100	229	Cys344Arg (tgc/Cgc)	Rv0938	ligD	multifunctional non-homologous end joining DNA repair protein/ATP dependent DNA ligase LigD
1054784	0	C	SNP	G	115	102	216	99.09	219	Arg180Gly (cgc/Ggc)	Rv0945	-	oxidoreductase
1066921	0	G	SNP	T	113	103	209	98.18	220	Ala282Ser (gcc/Tcc)	Rv0955	-	integral membrane protein
1068151	0	T	SNP	C	120	88	205	100	208	His197His (cat/caC)	Rv0956	purN	phosphoribosylglycinamide formyltransferase PurN
1068432	0	A	SNP	G	126	116	240	100	242	Pro76Pro (cca/ccG)	Rv0957	purH	bifunctionalphosphoribosylaminoimidazolecarboxamide formyltransferase/inosinemonophosphate cyclohydrolase
1070702	0	T	SNP	C	95	89	181	98.92	186	Ser274Pro (tcc/Ccc)	Rv0958	-	magnesium chelatase
1071966	0	A	SNP	G	116	95	208	95.05	222	Asn238Asp (aac/Gac)	Rv0959	-	hypothetical protein
1074558	0	G	SNP	A	119	89	204	100	208	Pro186Leu (ccc/cTc)	Rv0962c	lprP	lipoprotein LprP
1075279	0	T	SNP	C	121	107	226	100	228
1076309	0	G	SNP	T	110	109	213	100	219	Pro124Thr (cct/Act)	Rv0964c	-	hypothetical protein
1076689	0	A	SNP	C	96	95	184	97.45	196
1076880	0	C	SNP	T	102	91	186	96.5	200	Ala106Ala (gcg/gcA)	Rv0965c	-	hypothetical protein
1077312	0	A	SNP	G	123	105	222	100	228	Val175Ala (gtg/gCg)	Rv0966c	-	hypothetical protein
1079927	0	C	SNP	A	94	133	227	99.56	228	Thr395Thr (acc/acA)	Rv0969	ctpV	copper-exporting ATPase
1080192	0	G	SNP	A	132	108	239	100	240	Asp484Asn (gat/Aat)	Rv0969	ctpV	copper-exporting ATPase
1081681	0	T	SNP	C	108	101	207	100	209	Val210Val (gtt/gtC)	Rv0970	-	integral membrane protein
1087193	0	G	SNP	C	97	113	208	100	210	Asn51Lys (aac/aaG)	Rv0974c	accD2	acetyl-/propionyl-CoA carboxylase subunit beta
1090188	1	A	Ins	G	105	105	210	95.89	210
1093406	0	A	SNP	G	104	98	199	99.51	203	Val317Val (gtt/gtC)	Rv0978c	PE_PGRS17	PE-PGRS family protein PE_PGRS17
1095644	0	C	SNP	T	31	49	79	94.12	85	Ala270Thr (gcg/Acg)	Rv0980c	PE_PGRS18	PE-PGRS family protein PE_PGRS18
1095678	0	A	SNP	G	47	42	87	94.68	94	Gly258Gly (ggt/ggC)	Rv0980c	PE_PGRS18	PE-PGRS family protein PE_PGRS18
1096299	0	C	SNP	G	13	34	46	95.92	49	Ala51Ala (gcg/gcC)	Rv0980c	PE_PGRS18	PE-PGRS family protein PE_PGRS18
1096323	0	G	SNP	T	11	20	30	93.94	33	His43Gln (cac/caA)	Rv0980c	PE_PGRS18	PE-PGRS family protein PE_PGRS18
1096398	0	C	SNP	T	31	20	51	98.08	52	Ala18Ala (gcg/gcA)	Rv0980c	PE_PGRS18	PE-PGRS family protein PE_PGRS18
1096567	0	A	SNP	G	78	11	87	85.58	104
1096633	0	T	SNP	G	92	68	157	98.77	162
1097220	0	C	SNP	T	128	116	241	99.59	245	Ser133Ser (tcc/tcT)	Rv0981	mprA	two-component response regulator MrpA
1097442	0	C	SNP	T	102	120	219	99.11	224	Asp207Asp (gac/gaT)	Rv0981	mprA	two-component response regulator MrpA
1098523	0	T	SNP	A	115	80	193	100	195	Leu339His (ctt/cAt)	Rv0982	mprB	two component histidine-protein kinase/phosphatase MprB
1099058	0	G	SNP	A	93	115	206	100	208
1100234	0	T	SNP	C	103	107	209	100	210	Leu390Pro (ctg/cCg)	Rv0983	pepD	serine protease PepD
1102117	0	G	SNP	A	127	132	257	97.37	266	Val105Val (gtg/gtA)	Rv0986	-	adhesion component ABC transporter ATP-binding protein
1102468	0	C	SNP	A	108	108	213	97.74	221	Gly222Gly (ggc/ggA)	Rv0986	-	adhesion component ABC transporter ATP-binding protein
1102646	0	G	SNP	A	111	105	213	98.18	220	Ala35Ala (gcg/gcA)	Rv0987	-	adhesion component ABC transporter permease
1103656	0	C	SNP	T	102	100	200	99.51	203	Ala372Val (gcc/gTc)	Rv0987	-	adhesion component ABC transporter permease
1104690	0	T	SNP	G	121	118	238	99.58	240	Phe717Val (ttc/Gtc)	Rv0987	-	adhesion component ABC transporter permease
1105686	0	C	SNP	G	94	120	213	98.62	217	Leu191Val (ctg/Gtg)	Rv0988	-	hypothetical protein
1105687	0	T	SNP	C	93	121	207	98.62	217	Leu191Pro (ctg/cCg)	Rv0988	-	hypothetical protein
1106422	0	T	SNP	C	98	121	213	100	219	Ile321Val (ata/Gta)	Rv0989c	grcC2	polyprenyl-diphosphate synthase GrcC
1107940	0	A	SNP	C	94	110	203	100	204	Ser54Ala (tcc/Gcc)	Rv0990c	-	hypothetical protein
1108521	0	G	SNP	A	96	117	207	99.07	215
1109975	0	A	SNP	G	119	99	216	100	218	Gln235Arg (cag/cGg)	Rv0993	galU	UTP--glucose-1-phosphate uridylyltransferase
1111678	0	G	SNP	A	99	117	214	98.18	220	Gly23Ser (ggc/Agc)	Rv0995	rimJ	ribosomal-protein-alanine acetyltransferase RimJ
1126889	0	G	SNP	C	99	111	201	99.53	211	Arg39Gly (cgc/Ggc)	Rv1007c	metS	methionine--tRNA ligase
1127493	0	T	SNP	C	134	110	241	97.6	250	Asn135Asn (aat/aaC)	Rv1008	tatD	deoxyribonuclease TatD
1127648	0	C	SNP	A	111	137	244	100	248	Thr187Asn (acc/aAc)	Rv1008	tatD	deoxyribonuclease TatD
1144585	0	A	SNP	G	122	110	229	99.57	233	Arg8Gly (agg/Ggg)	Rv1023	eno	enolase
1145848	0	A	SNP	C	97	117	209	99.07	216	Lys429Gln (aaa/Caa)	Rv1023	eno	enolase
1148259	0	A	SNP	G	114	98	211	99.53	213
1148930	0	C	SNP	T	107	103	207	97.22	216	Gly60Ser (ggt/Agt)	Rv1027c	kdpE	transcriptional regulator KdpE
1149551	0	C	SNP	T	92	101	192	100	193	Glu712Glu (gag/gaA)	Rv1028c	kdpD	sensor protein KdpD
1150585	0	G	SNP	A	108	108	212	100	216	Pro368Ser (ccc/Tcc)	Rv1028c	kdpD	sensor protein KdpD
1151054	0	C	SNP	G	117	108	224	100	225	Ser211Ser (tcg/tcC)	Rv1028c	kdpD	sensor protein KdpD
1151304	0	C	SNP	A	105	106	205	97.69	216	Arg128Leu (cgc/cTc)	Rv1028c	kdpD	sensor protein KdpD
1160770	0	T	SNP	A	111	161	268	98.91	275	Gln20Leu (cag/cTg)	Rv1037c	esxI	ESAT-6 like protein EsxI
1163134	0	T	SNP	C	107	104	210	100	211	Gly81Gly (gga/ggG)	Rv1040c	PE8	PE family protein PE8
1164336	0	G	SNP	A	123	102	222	100	225
1165114	0	C	SNP	T	127	120	245	99.2	249	Gly129Glu (gga/gAa)	Rv1042c	-	IS2-like transposase
1165521	1	T	Ins	A	84	91	175	86.63	175
1168010	0	C	Del	GAP	108	112	211	96.07	229		Rv1045	-	hypothetical protein
1168715	1	C	Ins	T	109	87	196	93.78	196
1168776	0	T	SNP	G	96	99	192	98.98	197
1172085	0	C	SNP	A	87	112	199	99	201	Glu23Asp (gag/gaT)	Rv1048c	-	hypothetical protein
1173750	0	G	SNP	T	137	103	238	100	240	Ala290Ala (gcg/gcT)	Rv1050	-	oxidoreductase
1175343	0	C	SNP	T	102	111	210	98.16	217
1177157	0	G	SNP	A	103	88	188	96.95	197
1178116	0	T	SNP	C	98	109	206	100	207	Thr163Thr (act/acC)	Rv1056	-	hypothetical protein
1190093	0	A	SNP	C	123	81	203	92.73	220	Leu111Trp (ttg/tGg)	Rv1067c	PE_PGRS19	PE-PGRS family protein PE_PGRS19
1191497	0	T	SNP	A	33	12	43	88.24	51	Thr218Ser (acg/Tcg)	Rv1068c	PE_PGRS20	PE-PGRS family protein PE_PGRS20
1191741	0	G	SNP	A	133	55	186	80.34	234	Tyr136Tyr (tac/taT)	Rv1068c	PE_PGRS20	PE-PGRS family protein PE_PGRS20
1197157	0	T	SNP	G	118	98	215	99.08	218
1200418	0	A	SNP	G	100	149	248	100	249
1201581	0	A	SNP	C	124	123	245	98.02	252	Gln272Pro (cag/cCg)	Rv1076	lipU	lipase LipU
1211369	0	A	SNP	C	100	136	231	99.58	237	Ser259Arg (agc/Cgc)	Rv1086	-	(2Z,6E)-farnesyl diphosphate synthase
1212432	0	C	SNP	A	81	60	133	95.27	148	Gly291Gly (ggc/ggA)	Rv1087	PE_PGRS21	PE-PGRS family protein PE_PGRS21
1215105	0	T	Del	GAP	108	119	218	99.13	229
1215742	0	G	SNP	A	114	102	213	98.18	220
1215743	0	C	SNP	A	114	102	215	98.63	219
1217065	0	C	SNP	A	114	132	235	98.8	249	Ala199Ala (gcc/gcA)	Rv1091	PE_PGRS22	PE-PGRS family protein PE_PGRS22
1217157	0	A	SNP	C	103	129	219	97.89	237	Asp230Ala (gac/gCc)	Rv1091	PE_PGRS22	PE-PGRS family protein PE_PGRS22
1218658	0	G	SNP	C	131	191	308	96.41	334	Gly730Gly (ggg/ggC)	Rv1091	PE_PGRS22	PE-PGRS family protein PE_PGRS22
1218896	0	G	SNP	A	146	132	276	96.86	287	Gly810Ser (ggc/Agc)	Rv1091	PE_PGRS22	PE-PGRS family protein PE_PGRS22
1220680	0	T	SNP	C	144	115	256	99.62	260	Val36Ala (gta/gCa)	Rv1093	glyA1	serine hydroxymethyltransferase
1224367	0	T	SNP	C	83	59	140	100	142
1227830	0	G	SNP	T	125	103	226	99.56	229	Thr285Thr (acc/acA)	Rv1099c	glpX	fructose 1,6-bisphosphatase
1230778	0	G	SNP	A	109	123	229	100	232	Thr65Ile (acc/aTc)	Rv1102c	mazF3	mRNA interferase MazF3
1248382	0	A	SNP	G	122	100	216	100	222	Ser101Gly (agc/Ggc)	Rv1125	-	hypothetical protein
1248936	0	G	SNP	C	117	107	219	100	224	Pro285Pro (ccg/ccC)	Rv1125	-	hypothetical protein
1248978	0	T	SNP	C	129	102	227	100	231	Ala299Ala (gct/gcC)	Rv1125	-	hypothetical protein
1250340	0	A	SNP	G	122	96	212	99.54	219	Ala355Ala (gct/gcC)	Rv1127c	ppdK	pyruvate, phosphate dikinase PpdK
1251199	0	C	SNP	T	114	101	212	99.54	216	Gly69Glu (gga/gAa)	Rv1127c	ppdK	pyruvate, phosphate dikinase PpdK
1252054	0	G	Del	GAP	76	78	151	98.09	157		Rv1128c	-	hypothetical protein
1252164	0	T	SNP	C	84	84	167	100	168	Glu270Gly (gaa/gGa)	Rv1128c	-	hypothetical protein
1254562	0	A	SNP	G	102	112	213	100	214	Asp3Gly (gat/gGt)	Rv1130	prpD	methylcitrate dehydratase PrpD
1265070	0	G	SNP	T	120	106	224	97.84	231	Gly13Cys (ggt/Tgt)	Rv1138a	-	hypothetical protein
1273250	1	G	Ins	A	110	125	235	97.92	235		Rv1145	-	transmembrane transport protein
1275957	0	T	SNP	C	114	116	230	100	230
1276588	0	C	SNP	G	76	84	158	100	160	Ala387Ala (gcg/gcC)	Rv1148c	-	hypothetical protein
1278278	0	G	SNP	A	141	127	261	99.26	270	Gly129Glu (gga/gAa)	Rv1149	-	transposase
1281118	0	T	SNP	C	109	98	206	99.52	208	Thr123Ala (acg/Gcg)	Rv1154c	-	hypothetical protein
1281771	0	T	SNP	C	114	111	222	99.56	226	Ser115Pro (tcg/Ccg)	Rv1155	-	pyridoxine/pyridoxamine 5'-phosphate oxidase
1285001	0	A	SNP	C	92	86	177	98.34	181	Thr4Pro (acc/Ccc)	Rv1159	pimE	polyprenol-phosphate-mannose-dependent alpha-(1-2)-phosphatidylinositol pentamannoside mannosyltransferase
1286766	0	G	SNP	C	105	108	209	98.61	216	Gly58Arg (gga/Cga)	Rv1160	mutT2	8-oxo-dGTP diphosphatase
1288698	0	G	SNP	A	117	101	214	99.09	220	Gly457Gly (ggg/ggA)	Rv1161	narG	nitrate reductase subunit alpha
1292102	0	A	SNP	G	104	96	196	100	200	Pro346Pro (cca/ccG)	Rv1162	narH	nitrate reductase subunit beta
1293333	0	C	SNP	G	99	107	203	94.06	219	Pro179Arg (ccg/cGg)	Rv1163	narJ	nitrate reductase subunit delta
1299305	0	G	SNP	A	111	113	220	98.68	227	Pro167Leu (ccg/cTg)	Rv1168c	PPE17	PPE family protein PPE17
1306259	0	A	SNP	G	122	118	239	100	240	Ala656Ala (gct/gcC)	Rv1175c	fadH	NADPH dependent 2,4-dienoyl-CoA reductase FadH
1307383	0	C	SNP	A	94	100	188	97	200	Val282Phe (gtc/Ttc)	Rv1175c	fadH	NADPH dependent 2,4-dienoyl-CoA reductase FadH
1307598	0	C	SNP	G	98	105	201	100	203	Cys210Ser (tgc/tCc)	Rv1175c	fadH	NADPH dependent 2,4-dienoyl-CoA reductase FadH
1313337	1	A	Ins	G	26	45	71	92.21	71
1313338	0	A	SNP	C	28	45	73	98.65	74
1315191	0	A	SNP	C	124	87	206	100	211	_489Tyr (taa/taC)	Rv1180	pks3	polyketide beta-ketoacyl synthase
1315884	0	G	SNP	A	121	84	202	100	205	Ala217Ala (gcg/gcA)	Rv1181	pks4	polyketide beta-ketoacyl synthase
1317655	0	C	SNP	T	106	90	194	98.49	199	Leu808Leu (ctg/Ttg)	Rv1181	pks4	polyketide beta-ketoacyl synthase
1322741	0	A	SNP	G	124	98	219	96.94	229	Thr408Ala (act/Gct)	Rv1183	mmpL10	transmembrane transport protein MmpL10
1327890	0	G	SNP	A	100	118	214	100	218	Asp472Asp (gac/gaT)	Rv1186c	-	hypothetical protein
1328687	0	G	SNP	C	109	89	197	99.5	199	Pro207Ala (ccc/Gcc)	Rv1186c	-	hypothetical protein
1329234	0	G	SNP	A	110	115	220	99.12	227	Asp24Asp (gac/gaT)	Rv1186c	-	hypothetical protein
1333669	0	T	SNP	G	92	97	188	97.93	193	Gly230Gly (ggt/ggG)	Rv1190	-	hypothetical protein
1336164	0	C	SNP	T	120	125	244	98.39	249	Pro124Leu (ccg/cTg)	Rv1193	fadD36	fatty-acid--CoA ligase FadD36
1339399	0	C	SNP	T	86	92	177	96.74	184	Tyr17Tyr (tac/taT)	Rv1196	PPE18	PPE family protein PPE18
1339432	0	G	SNP	C	69	87	150	98.11	159	Ala28Ala (gcg/gcC)	Rv1196	PPE18	PPE family protein PPE18
1339435	0	T	SNP	G	71	86	155	99.37	158	Ala29Ala (gct/gcG)	Rv1196	PPE18	PPE family protein PPE18
1339436	0	C	SNP	A	66	84	147	98.04	153	Gln30Lys (cag/Aag)	Rv1196	PPE18	PPE family protein PPE18
1340208	0	G	SNP	A	96	120	216	97.74	221	Arg287Gln (cgg/cAg)	Rv1196	PPE18	PPE family protein PPE18
1349733	0	G	SNP	C	115	108	220	98.24	227	Glu134Asp (gag/gaC)	Rv1206	fadD6	fatty-acid--CoA ligase FadD6
1351172	0	A	SNP	G	124	95	219	100	219
1357308	0	T	SNP	G	97	87	181	97.35	189	Ala106Ala (gca/gcC)	Rv1214c	PE14	PE family protein PE14
1360209	0	T	SNP	C	113	101	212	100	214	Ala531Ala (gca/gcG)	Rv1217c	-	tetronasin ABC transporter integral membrane protein
1361190	0	G	SNP	A	114	104	217	100	218	Ser204Ser (agc/agT)	Rv1217c	-	tetronasin ABC transporter integral membrane protein
1361285	0	C	SNP	T	121	101	215	98.67	225	Ala173Thr (gct/Act)	Rv1217c	-	tetronasin ABC transporter integral membrane protein
1362006	0	T	SNP	C	114	123	236	100	237	Gln243Arg (caa/cGa)	Rv1218c	-	tetronasin ABC transporter ATP-binding protein
1364706	0	G	SNP	A	107	97	200	98.08	208	Leu98Leu (ctg/ctA)	Rv1221	sigE	ECF RNA polymerase sigma factor SigE
1365837	1	C	Ins	G	102	113	215	93.07	216
1365837	2	C	Ins	G	102	114	216	93.51	216
1367484	0	T	SNP	G	93	103	195	99.49	197	Trp8Gly (tgg/Ggg)	Rv1224	tatB	Sec-independent protein translocase protein TatB
1368322	1	C	Ins	G	102	92	194	94.17	194		Rv1225c	-	hypothetical protein
1370852	0	T	SNP	G	97	112	205	97.66	214
1374065	0	T	SNP	C	112	116	226	100	228	Ser45Gly (agc/Ggc)	Rv1230c	-	membrane protein
1374201	0	A	SNP	G	103	121	224	97.82	229
1375044	0	C	SNP	G	116	89	205	96.7	212	Ala375Ala (gcg/gcC)	Rv1232c	-	hypothetical protein
1375724	0	A	SNP	C	104	142	241	100	246	Cys149Gly (tgc/Ggc)	Rv1232c	-	hypothetical protein
1382628	0	T	SNP	C	110	100	204	99.53	211	Lys139Glu (aaa/Gaa)	Rv1239c	corA	magnesium and cobalt transport transmembrane protein CorA
1390763	0	C	SNP	T	101	122	220	99.11	225	Val764Met (gtg/Atg)	Rv1248c	-	multifunctional 2-oxoglutarate dehydrogenase E1 component /2-oxoglutarate dehydrogenase dihydrolipoyllysine-residue succinyltransferase
1393626	0	A	SNP	G	120	122	234	100	242	Leu119Leu (ctt/ctC)	Rv1249c	-	membrane protein
1396922	0	T	SNP	C	111	109	218	99.55	221	Thr773Thr (aca/acG)	Rv1251c	-	hypothetical protein
1406760	1	T	Ins	G	107	95	202	93.09	202		Rv1258c	-	multidrug-efflux transporter
1411210	0	T	SNP	G	106	125	229	100	231	Val260Val (gtt/gtG)	Rv1263	amiB2	amidase AmiB
1412334	0	C	SNP	T	91	120	210	98.6	214	Tyr147Tyr (tac/taT)	Rv1264	-	adenylyl cyclase
1413130	0	G	Del	GAP	77	110	179	92.12	203
1413148	0	C	SNP	T	86	104	185	100	190
1414021	0	C	SNP	T	72	100	170	100	172	Arg607Gln (cgg/cAg)	Rv1266c	pknH	serine/threonine-protein kinase PknH
1416990	0	T	Del	GAP	97	101	187	90.83	218		Rv1267c	embR	transcriptional regulator EmbR
1418863	1	C	Ins	G	68	73	141	76.22	141		Rv1269c	-	hypothetical protein
1418863	2	C	Ins	G	68	72	140	75.68	141		Rv1269c	-	hypothetical protein
1418863	3	C	Ins	G	68	73	141	76.22	141		Rv1269c	-	hypothetical protein
1418863	4	C	Ins	A	68	73	141	76.22	141		Rv1269c	-	hypothetical protein
1418863	5	C	Ins	G	68	73	141	76.22	141		Rv1269c	-	hypothetical protein
1418863	6	C	Ins	C	68	73	141	76.22	141		Rv1269c	-	hypothetical protein
1418863	7	C	Ins	C	68	73	141	76.22	141		Rv1269c	-	hypothetical protein
1418863	8	C	Ins	A	68	73	141	76.22	141		Rv1269c	-	hypothetical protein
1440469	0	C	SNP	G	107	132	239	100	239	Pro521Pro (ccc/ccG)	Rv1286	-	bifunctional sulfate adenyltransferase subunit 1 CysN/adenylylsulfate kinase CysC
1445781	0	A	SNP	G	92	118	209	100	210	Ala18Ala (gct/gcC)	Rv1291c	-	hypothetical protein
1446733	0	G	SNP	A	90	108	191	99	200	Ala119Thr (gcc/Acc)	Rv1292	argS	arginine--tRNA ligase
1457144	0	C	SNP	T	95	123	215	100	218	Arg194Cys (cgc/Tgc)	Rv1300	hemK	release factor glutamine methyltransferase
1468208	0	A	SNP	C	115	93	203	99.52	209	Leu433Arg (ctg/cGg)	Rv1313c	-	insertion sequence element IS1557 transposase
1468492	0	C	SNP	A	129	119	247	100	248	Leu338Leu (ctg/ctT)	Rv1313c	-	insertion sequence element IS1557 transposase
1471659	0	C	SNP	T	115	93	208	100	208
1472359	0	A	SNP	C	84	94	173	97.8	182		Rvnr01	-	rRNA	streptomycin (SM)		streptomycin (SM)
1477596	0	C	SNP	T	100	101	201	97.57	206	Gly12Gly (ggg/ggA)	Rv1316c	ogt	methylated-DNA--protein-cysteinemethyltransferase
1479085	0	T	SNP	C	123	145	262	99.63	269	Ile12Val (atc/Gtc)	Rv1317c	alkA	bifunctional regulatory protein/DNA repair enzyme AlkA
1482627	0	T	SNP	C	113	100	212	100	213	Thr531Ala (acg/Gcg)	Rv1320c	-	adenylate cyclase
1484708	0	A	SNP	C	99	77	174	100	176	Ser144Arg (agc/Cgc)	Rv1321	-	endonuclease NucS
1489253	0	G	Del	GAP	19	23	44	89.36	47		Rv1325c	PE_PGRS24	PE-PGRS family protein PE_PGRS24
1489254	0	C	Del	GAP	19	23	44	89.36	47		Rv1325c	PE_PGRS24	PE-PGRS family protein PE_PGRS24
1489255	0	G	Del	GAP	19	23	44	91.3	46		Rv1325c	PE_PGRS24	PE-PGRS family protein PE_PGRS24
1489256	0	C	Del	GAP	19	23	44	89.36	47		Rv1325c	PE_PGRS24	PE-PGRS family protein PE_PGRS24
1489257	0	C	Del	GAP	19	23	44	89.36	47		Rv1325c	PE_PGRS24	PE-PGRS family protein PE_PGRS24
1489258	0	A	Del	GAP	19	23	44	89.36	47		Rv1325c	PE_PGRS24	PE-PGRS family protein PE_PGRS24
1489259	0	C	Del	GAP	19	23	44	91.3	46		Rv1325c	PE_PGRS24	PE-PGRS family protein PE_PGRS24
1489260	0	C	Del	GAP	19	23	44	95.45	44		Rv1325c	PE_PGRS24	PE-PGRS family protein PE_PGRS24
1489261	0	G	Del	GAP	19	23	44	95.45	44		Rv1325c	PE_PGRS24	PE-PGRS family protein PE_PGRS24
1489262	0	T	Del	GAP	19	23	44	97.67	43		Rv1325c	PE_PGRS24	PE-PGRS family protein PE_PGRS24
1489263	0	T	Del	GAP	19	23	44	97.67	43		Rv1325c	PE_PGRS24	PE-PGRS family protein PE_PGRS24
1489264	0	G	Del	GAP	19	23	44	97.67	43		Rv1325c	PE_PGRS24	PE-PGRS family protein PE_PGRS24
1489265	0	A	Del	GAP	19	23	44	97.67	43		Rv1325c	PE_PGRS24	PE-PGRS family protein PE_PGRS24
1489266	0	A	Del	GAP	19	23	44	97.67	43		Rv1325c	PE_PGRS24	PE-PGRS family protein PE_PGRS24
1489267	0	G	Del	GAP	19	23	44	97.67	43		Rv1325c	PE_PGRS24	PE-PGRS family protein PE_PGRS24
1489268	0	C	Del	GAP	19	23	44	97.67	43		Rv1325c	PE_PGRS24	PE-PGRS family protein PE_PGRS24
1489269	0	C	Del	GAP	19	23	44	97.67	43		Rv1325c	PE_PGRS24	PE-PGRS family protein PE_PGRS24
1489270	0	T	Del	GAP	19	23	44	97.67	43		Rv1325c	PE_PGRS24	PE-PGRS family protein PE_PGRS24
1489271	0	G	Del	GAP	19	23	44	97.67	43		Rv1325c	PE_PGRS24	PE-PGRS family protein PE_PGRS24
1489272	0	G	Del	GAP	19	22	44	91.11	45		Rv1325c	PE_PGRS24	PE-PGRS family protein PE_PGRS24
1489273	0	C	Del	GAP	19	22	44	93.18	44		Rv1325c	PE_PGRS24	PE-PGRS family protein PE_PGRS24
1489512	1	G	Ins	G	53	17	70	88.61	70		Rv1325c	PE_PGRS24	PE-PGRS family protein PE_PGRS24
1489512	2	G	Ins	C	53	17	70	88.61	70		Rv1325c	PE_PGRS24	PE-PGRS family protein PE_PGRS24
1489512	3	G	Ins	C	53	17	70	88.61	70		Rv1325c	PE_PGRS24	PE-PGRS family protein PE_PGRS24
1490905	0	A	SNP	G	94	106	196	100	200	Ser470Pro (tct/Cct)	Rv1326c	glgB	1,4-alpha-glucan branching protein
1498951	0	G	SNP	T	112	110	221	100	222	Thr80Lys (acg/aAg)	Rv1329c	dinG	ATP-dependent helicase DinG
1499274	0	C	SNP	G	119	114	230	100	233	Gly429Ala (ggc/gCc)	Rv1330c	pncB1	nicotinic acid phosphoribosyltransferase PncB1
1501276	0	C	SNP	T	111	116	216	96.6	235	Ser117Ser (agc/agT)	Rv1332	-	transcriptional regulator
1501700	0	G	SNP	A	110	104	204	100	214	Val34Val (gtg/gtA)	Rv1333	-	hydrolase
1523817	0	C	SNP	T	85	118	202	96.21	211	Arg72Arg (cgg/cgA)	Rv1355c	moeY	molybdopterin biosynthesis protein MoeY
1526311	0	G	SNP	T	107	114	217	97.79	226
1526819	0	C	SNP	A	91	94	185	100	185	Arg70Arg (cgg/Agg)	Rv1358	-	transcriptional regulator
1529134	0	C	Del	GAP	101	98	201	97.55	204		Rv1358	-	transcriptional regulator
1529135	0	G	Del	GAP	101	98	201	98.03	203		Rv1358	-	transcriptional regulator
1529136	0	A	Del	GAP	101	98	201	98.03	203		Rv1358	-	transcriptional regulator
1533241	0	G	SNP	C	130	92	219	91.74	242	Thr131Thr (acc/acG)	Rv1361c	PPE19	PPE family protein PPE19
1533583	0	G	SNP	A	97	157	254	96.21	264	Tyr17Tyr (tac/taT)	Rv1361c	PPE19	PPE family protein PPE19
1536251	0	G	SNP	T	113	129	236	100	242	Ala465Glu (gcg/gAg)	Rv1364c	-	sigma factor regulatory protein
1540141	0	T	SNP	C	88	97	179	98.93	187	Ile169Val (atc/Gtc)	Rv1367c	-	hypothetical protein
1541798	0	C	SNP	T	97	88	180	97.37	190	Ala260Val (gcg/gTg)	Rv1368	lprF	lipoprotein LprF
1544255	0	C	SNP	T	74	71	145	100	145	Arg299Arg (cgc/cgT)	Rv1371	-	membrane protein
1546703	0	C	SNP	T	118	100	214	100	218	Pro231Leu (ccg/cTg)	Rv1373	-	glycolipid sulfotransferase
1547125	0	T	SNP	C	117	83	200	99.5	201	Thr136Ala (aca/Gca)	Rv1374c	-	hypothetical protein
1552547	0	G	SNP	A	96	117	209	100	213	Arg37Trp (cgg/Tgg)	Rv1378c	-	hypothetical protein
1556787	0	T	SNP	C	103	104	205	100	207	Ser273Pro (tcg/Ccg)	Rv1383	carA	carbamoyl-phosphate synthase small subunit
1561939	0	G	SNP	C	108	89	195	98.5	200	Glu57Asp (gag/gaC)	Rv1387	PPE20	PPE family protein PPE20
1563717	0	C	SNP	T	91	104	194	99.49	196	Val8Val (gtc/gtT)	Rv1388	mihF	integration host factor MihF
1570566	0	C	SNP	A	120	99	214	100	219	Arg135Leu (cgg/cTg)	Rv1394c	cyp132	cytochrome P450 Cyp132
1573660	0	T	SNP	G	85	70	153	100	155	Arg66Ser (aga/agC)	Rv1396c	PE_PGRS25	PE-PGRS family protein PE_PGRS25
1576481	0	T	SNP	G	108	127	234	97.11	242	Thr106Pro (acc/Ccc)	Rv1400c	lipI	lipase
1576527	0	G	SNP	T	108	115	218	97.38	229	Phe90Leu (ttc/ttA)	Rv1400c	lipI	lipase
1577241	0	G	SNP	A	98	87	181	99.46	186	Pro104Pro (ccg/ccA)	Rv1401	-	membrane protein
1588899	0	G	SNP	T	99	122	217	100	221	Ala111Ala (gcg/gcT)	Rv1412	ribC	riboflavin synthase
1593331	0	G	SNP	A	111	108	215	100	219
1594906	0	G	SNP	A	95	93	186	98.95	190	Val289Ile (gtc/Atc)	Rv1420	uvrC	excinuclease ABC subunit UvrC
1595342	0	T	SNP	C	103	102	201	99.03	207	Val434Ala (gtg/gCg)	Rv1420	uvrC	excinuclease ABC subunit UvrC
1606673	0	G	SNP	T	84	108	187	97.46	197	Ala96Ala (gcg/gcT)	Rv1430	PE16	PE family protein PE16
1608276	0	A	SNP	C	95	110	205	100	205	Asn65Thr (aac/aCc)	Rv1431	-	hypothetical protein
1609840	0	A	SNP	G	116	118	230	99.57	235	Pro586Pro (cca/ccG)	Rv1431	-	hypothetical protein
1612624	1	T	Ins	A	78	71	149	80.54	149		Rv1435c	-	hypothetical protein
1612624	2	T	Ins	T	78	71	149	80.54	149		Rv1435c	-	hypothetical protein
1612624	3	T	Ins	C	78	71	149	80.54	149		Rv1435c	-	hypothetical protein
1612624	4	T	Ins	G	78	71	149	80.54	149		Rv1435c	-	hypothetical protein
1612624	5	T	Ins	G	77	71	148	80	149		Rv1435c	-	hypothetical protein
1612624	6	T	Ins	T	78	71	149	80.54	149		Rv1435c	-	hypothetical protein
1612624	7	T	Ins	A	78	71	149	80.54	149		Rv1435c	-	hypothetical protein
1612624	8	T	Ins	C	78	71	149	80.54	149		Rv1435c	-	hypothetical protein
1612624	9	T	Ins	C	78	70	148	80	149		Rv1435c	-	hypothetical protein
1612624	10	T	Ins	G	77	71	148	80	149		Rv1435c	-	hypothetical protein
1612624	11	T	Ins	G	77	71	148	80	149		Rv1435c	-	hypothetical protein
1612624	12	T	Ins	T	78	71	149	80.54	149		Rv1435c	-	hypothetical protein
1612624	13	T	Ins	G	76	71	147	79.46	149		Rv1435c	-	hypothetical protein
1612624	14	T	Ins	C	78	70	148	80	149		Rv1435c	-	hypothetical protein
1612624	15	T	Ins	G	78	71	149	80.54	149		Rv1435c	-	hypothetical protein
1612624	16	T	Ins	C	78	71	149	80.54	149		Rv1435c	-	hypothetical protein
1612624	17	T	Ins	C	78	71	149	80.54	149		Rv1435c	-	hypothetical protein
1612624	18	T	Ins	A	78	71	149	80.54	149		Rv1435c	-	hypothetical protein
1612624	19	T	Ins	G	78	71	149	80.54	149		Rv1435c	-	hypothetical protein
1612624	20	T	Ins	G	77	71	148	80	149		Rv1435c	-	hypothetical protein
1612624	21	T	Ins	G	77	71	148	80	149		Rv1435c	-	hypothetical protein
1613035	0	T	SNP	C	93	97	187	100	190
1616061	0	C	SNP	T	109	104	210	98.16	217	Ser166Ser (agc/agT)	Rv1438	tpi	triosephosphate isomerase
1617302	0	G	SNP	T	94	80	171	100	174	Leu29Ile (ctt/Att)	Rv1439c	-	hypothetical protein
1618978	0	T	SNP	C	121	81	194	100	202	Asp236Gly (gat/gGt)	Rv1441c	PE_PGRS26	PE-PGRS family protein PE_PGRS26
1619101	0	C	Del	GAP	75	55	137	77.84	167		Rv1441c	PE_PGRS26	PE-PGRS family protein PE_PGRS26
1619102	0	C	Del	GAP	75	55	137	78.79	165		Rv1441c	PE_PGRS26	PE-PGRS family protein PE_PGRS26
1619103	0	G	Del	GAP	75	55	137	80.25	162		Rv1441c	PE_PGRS26	PE-PGRS family protein PE_PGRS26
1619104	0	G	Del	GAP	75	55	137	81.76	159		Rv1441c	PE_PGRS26	PE-PGRS family protein PE_PGRS26
1619105	0	C	Del	GAP	75	55	137	82.28	158		Rv1441c	PE_PGRS26	PE-PGRS family protein PE_PGRS26
1619106	0	T	Del	GAP	75	55	137	83.87	155		Rv1441c	PE_PGRS26	PE-PGRS family protein PE_PGRS26
1619107	0	C	Del	GAP	75	55	137	86.09	151		Rv1441c	PE_PGRS26	PE-PGRS family protein PE_PGRS26
1619108	0	C	Del	GAP	75	55	137	83.87	155		Rv1441c	PE_PGRS26	PE-PGRS family protein PE_PGRS26
1619109	0	A	Del	GAP	75	55	137	86.09	151		Rv1441c	PE_PGRS26	PE-PGRS family protein PE_PGRS26
1619110	0	C	Del	GAP	75	54	136	86	150		Rv1441c	PE_PGRS26	PE-PGRS family protein PE_PGRS26
1619111	0	C	Del	GAP	75	54	136	85.43	151		Rv1441c	PE_PGRS26	PE-PGRS family protein PE_PGRS26
1619112	0	G	Del	GAP	75	54	136	87.16	148		Rv1441c	PE_PGRS26	PE-PGRS family protein PE_PGRS26
1619113	0	G	Del	GAP	76	54	136	87.84	148		Rv1441c	PE_PGRS26	PE-PGRS family protein PE_PGRS26
1619114	0	C	Del	GAP	76	54	136	88.44	147		Rv1441c	PE_PGRS26	PE-PGRS family protein PE_PGRS26
1619115	0	G	Del	GAP	76	53	136	98.47	131		Rv1441c	PE_PGRS26	PE-PGRS family protein PE_PGRS26
1619116	0	C	Del	GAP	76	53	136	96.99	133		Rv1441c	PE_PGRS26	PE-PGRS family protein PE_PGRS26
1619117	0	C	Del	GAP	76	53	136	97.73	132		Rv1441c	PE_PGRS26	PE-PGRS family protein PE_PGRS26
1619118	0	G	Del	GAP	76	53	136	98.47	131		Rv1441c	PE_PGRS26	PE-PGRS family protein PE_PGRS26
1620181	0	C	SNP	G	112	106	216	97.76	223	Leu131Val (ctc/Gtc)	Rv1442	bisC	biotin sulfoxide reductase BisC
1624791	0	C	SNP	G	107	96	201	100	203	Arg192Pro (cga/cCa)	Rv1446c	opcA	OXPP cycle protein OpcA
1625332	1	C	Ins	G	78	73	151	77.84	151		Rv1446c	opcA	OXPP cycle protein OpcA
1625332	2	C	Ins	G	78	73	151	77.84	151		Rv1446c	opcA	OXPP cycle protein OpcA
1625332	3	C	Ins	T	78	73	151	77.84	151		Rv1446c	opcA	OXPP cycle protein OpcA
1627351	0	T	SNP	C	130	105	232	99.58	236	Thr244Ala (acc/Gcc)	Rv1448c	tal	transaldolase
1630148	0	A	SNP	C	94	105	195	100	199	Tyr18Asp (tac/Gac)	Rv1449c	tkt	transketolase
1636172	1	T	Ins	C	89	9	98	86.73	99		Rv1452c	PE_PGRS28	PE-PGRS family protein PE_PGRS28
1636172	2	T	Ins	C	89	9	98	86.73	99		Rv1452c	PE_PGRS28	PE-PGRS family protein PE_PGRS28
1636172	3	T	Ins	G	89	9	98	86.73	99		Rv1452c	PE_PGRS28	PE-PGRS family protein PE_PGRS28
1636826	0	C	SNP	A	86	139	216	97.4	231	Gly468Gly (ggg/ggT)	Rv1452c	PE_PGRS28	PE-PGRS family protein PE_PGRS28
1638364	0	C	SNP	T	101	100	200	82.04	245
1638787	0	C	SNP	G	88	98	181	100	186	Pro136Arg (cca/cGa)	Rv1453	-	transcriptional activator protein
1639594	0	C	SNP	A	111	109	220	100	220	Pro405Gln (cca/cAa)	Rv1453	-	transcriptional activator protein
1643864	0	T	SNP	C	105	116	220	98.66	224	Thr133Ala (acc/Gcc)	Rv1458c	-	antibiotic ABC transporter ATP-binding protein
1645802	0	T	SNP	C	111	93	201	100	204	Lys113Glu (aaa/Gaa)	Rv1459c	-	alpha-(1->6)-mannopyranosyltransferase
1647436	0	G	SNP	A	105	122	223	97.84	232	Val150Ile (gta/Ata)	Rv1461	-	hypothetical protein
1650072	0	A	SNP	G	91	89	178	100	180	Asn183Asp (aac/Gac)	Rv1462	-	hypothetical protein
1651308	0	A	SNP	G	99	101	195	96.62	207	Glu198Gly (gaa/gGa)	Rv1463	-	ABC transporter ATP-binding protein
1654730	0	T	SNP	G	109	105	210	97.27	220	Lys258Thr (aag/aCg)	Rv1467c	fadE15	acyl-CoA dehydrogenase FadE15
1669158	0	T	SNP	C	82	112	193	97.98	198
1676290	0	C	SNP	A	100	104	201	100	204	Lys198Asn (aag/aaT)	Rv1486c	-	hypothetical protein
1678706	0	A	SNP	C	99	107	205	97.63	211	Lys52Thr (aag/aCg)	Rv1489	-	hypothetical protein
1688064	0	A	SNP	G	96	117	210	99.53	214	Met42Val (atg/Gtg)	Rv1497	lipL	esterase LipL
1688300	0	T	SNP	C	101	87	186	100	188	Phe120Phe (ttt/ttC)	Rv1497	lipL	esterase LipL
1689349	0	C	SNP	T	109	119	222	100	228	Arg191His (cgc/cAc)	Rv1498c	-	methyltransferase
1692141	0	A	SNP	C	91	124	211	100	215	Ile84Ile (ata/atC)	Rv1501	-	hypothetical protein
1693561	0	A	SNP	G	109	100	200	100	209	Tyr213Cys (tac/tGc)	Rv1502	-	hypothetical protein
1695037	0	G	SNP	A	101	90	187	99.48	192
1695796	0	C	SNP	T	90	118	203	96.3	216	Ala51Thr (gcc/Acc)	Rv1505c	-	hypothetical protein
1696672	0	A	Del	GAP	77	122	203	93.43	213
1697896	0	C	SNP	T	95	103	191	97.54	203
1698911	0	G	SNP	A	112	107	217	100	219	Gly328Gly (ggc/ggT)	Rv1508c	-	membrane protein
1699849	0	G	SNP	A	95	95	189	100	190	Pro16Ser (ccg/Tcg)	Rv1508c	-	membrane protein
1701215	0	C	SNP	T	98	102	199	98.52	203
1706119	0	T	SNP	C	112	98	207	100	210	Ser159Ser (tca/tcG)	Rv1514c	-	glycosyltransferase
1706685	0	C	SNP	A	97	111	203	98.11	212	Gly281Val (gga/gTa)	Rv1515c	-	hypothetical protein
1709432	0	C	SNP	T	99	110	206	100	209	Leu188Phe (ctc/Ttc)	Rv1517	-	hypothetical protein
1711670	0	C	SNP	T	117	112	227	97.86	234	Arg215Cys (cgc/Tgc)	Rv1520	-	sugar transferase
1713192	0	A	SNP	G	90	102	188	99.48	193	Val297Val (gta/gtG)	Rv1521	fadD25	fatty-acid--CoA ligase FadD25
1714289	0	C	SNP	T	111	113	221	99.12	226	Ser1108Ser (tcg/tcA)	Rv1522c	mmpL12	transmembrane transport protein MmpL12
1716472	0	A	SNP	G	100	86	183	100	186	Ser381Pro (tcc/Ccc)	Rv1522c	mmpL12	transmembrane transport protein MmpL12
1722200	0	C	SNP	G	104	98	195	99.02	204	Val2070Val (gtg/gtC)	Rv1527c	pks5	polyketide synthase
1722228	0	A	SNP	C	98	95	189	98.47	196	Leu2061Arg (ctg/cGg)	Rv1527c	pks5	polyketide synthase
1728603	0	C	SNP	T	102	78	176	98.9	182
1728837	0	A	SNP	G	86	97	182	100	183
1733134	0	C	SNP	T	96	104	200	95.69	209	Gln139Gln (cag/caA)	Rv1532c	-	hypothetical protein
1733325	0	C	SNP	G	110	100	208	98.13	214	Ala76Pro (gct/Cct)	Rv1532c	-	hypothetical protein
1739559	0	T	SNP	C	104	106	209	98.59	213	Ile1014Thr (atc/aCc)	Rv1536	ileS	isoleucine--tRNA ligase
1741352	0	C	SNP	T	115	98	210	99.07	215	Gly281Ser (ggc/Agc)	Rv1538c	ansA	L-aparaginase
1752561	0	T	SNP	C	104	97	198	99.5	202	Asp258Gly (gac/gGc)	Rv1548c	PPE21	PPE family protein PPE21
1753483	0	T	SNP	C	108	99	200	97.18	213
1753519	1	G	Ins	C	50	96	146	83.43	146
1756359	0	G	Del	GAP	108	102	212	96.77	217		Rv1551	plsB1	acyltransferase PlsB
1759252	0	G	SNP	T	98	107	204	100	205	Ser524Ser (tcg/tcT)	Rv1552	frdA	fumarate reductase flavoprotein subunit		phylo (not 4,9)
1760164	1	T	Ins	G	84	87	171	86.8	171		Rv1553	frdB	fumarate reductase iron-sulfur subunit
1760292	0	A	SNP	G	100	105	202	100	205	Met40Val (atg/Gtg)	Rv1554	frdC	fumarate reductase membrane anchor subunit
1774659	0	C	SNP	T	94	94	184	97.92	192
1775156	0	C	SNP	T	86	98	182	97.87	188
1778430	0	T	SNP	C	100	71	170	100	171	Met191Thr (atg/aCg)	Rv1570	bioD	ATP-dependent dethiobiotin synthetase BioD
1789446	0	C	SNP	T	176	131	302	75.25	408	Val131Ile (gtc/Atc)	Rv1588c	-	hypothetical protein
1789564	0	C	SNP	T	215	183	392	100	398	Arg91Arg (cgg/cgA)	Rv1588c	-	hypothetical protein
1789565	0	C	SNP	A	214	184	390	99.75	399	Arg91Leu (cgg/cTg)	Rv1588c	-	hypothetical protein
1789650	0	C	SNP	T	208	154	357	88.51	409	Ala63Thr (gcc/Acc)	Rv1588c	-	hypothetical protein
1789654	0	A	SNP	G	211	156	363	89.51	410	Leu61Leu (ctt/ctC)	Rv1588c	-	hypothetical protein
1792777	0	T	SNP	C	114	97	210	100	211	Ile322Val (att/Gtt)	Rv1592c	-	hypothetical protein
1792778	0	T	SNP	C	114	97	209	100	211	Glu321Glu (gaa/gaG)	Rv1592c	-	hypothetical protein
1798355	0	G	SNP	A	99	92	190	100	191	Gly21Asp (ggt/gAt)	Rv1597	-	hypothetical protein
1803265	0	G	SNP	A	96	113	208	99.52	210	Ser201Asn (agc/aAc)	Rv1602	hisH	imidazole glycerol phosphate synthase subunit HisH
1804409	0	C	SNP	A	118	94	211	100	212	Pro124Gln (cca/cAa)	Rv1604	impA	inositol-monophosphatase ImpA
1806140	0	G	SNP	T	109	90	194	99	201
1811375	0	G	SNP	T	112	115	223	100	227	Gly83Gly (ggg/ggT)	Rv1612	trpB	tryptophan synthase subunit beta
1815961	0	C	Del	GAP	118	93	205	93.36	226		Rv1616	-	hypothetical protein
1817976	0	A	SNP	T	128	96	219	100	224	His121Leu (cac/cTc)	Rv1618	tesB1	acyl-CoA thioesterase TesB
1831220	0	A	SNP	C	100	97	192	99.49	198	Thr186Pro (acc/Ccc)	Rv1629	polA	DNA polymerase I
1831226	0	A	SNP	G	102	86	183	98.95	190	Arg188Gly (agg/Ggg)	Rv1629	polA	DNA polymerase I
1831288	0	C	SNP	T	124	83	202	98.1	211	Pro208Pro (ccc/ccT)	Rv1629	polA	DNA polymerase I
1834177	0	A	SNP	C	92	96	186	95.43	197	Arg212Arg (cga/cgC)	Rv1630	rpsA	30S ribosomal protein S1		phylo (Beijing, 2)	pyrazinamide (PZA)
1836286	0	G	SNP	C	104	106	210	99.53	211
1839759	0	G	SNP	C	119	120	230	99.17	241	Gly198Arg (ggg/Cgg)	Rv1634	-	multidrug-efflux transporter
1847919	0	C	SNP	G	126	138	259	100	264	Thr180Thr (acg/acC)	Rv1639c	-	hypothetical protein
1849051	0	C	SNP	T	117	120	232	97.93	242	Pro995Pro (ccg/ccA)	Rv1640c	lysX	bifunctional lysine--tRNA ligase/phosphatidylglycerol lysyltransferase
1849609	0	T	SNP	C	115	120	231	99.58	236	Arg809Arg (cga/cgG)	Rv1640c	lysX	bifunctional lysine--tRNA ligase/phosphatidylglycerol lysyltransferase
1849934	0	A	SNP	G	91	104	194	96.53	202	Ile701Thr (att/aCt)	Rv1640c	lysX	bifunctional lysine--tRNA ligase/phosphatidylglycerol lysyltransferase
1854300	0	T	SNP	C	88	120	206	99.52	209	Leu232Pro (ctg/cCg)	Rv1644	tsnR	23S rRNA methyltransferase TsnR
1856777	0	G	SNP	C	108	105	212	100	213	Ala2Pro (gcg/Ccg)	Rv1647	-	adenylate cyclase
1859559	0	C	SNP	A	102	105	203	100	207	Ala276Asp (gcc/gAc)	Rv1649	pheS	phenylalanine--tRNA ligase subunit alpha
1877744	0	A	SNP	C	95	90	181	95.36	194	Glu814Ala (gaa/gCa)	Rv1661	pks7	polyketide synthase
1885385	0	T	SNP	G	107	92	198	98.51	202	Leu1228Val (ttg/Gtg)	Rv1662	pks8	polyketide synthase
1885772	0	G	SNP	A	93	105	196	100	198	Ala1357Thr (gcc/Acc)	Rv1662	pks8	polyketide synthase
1887060	0	C	SNP	G	120	103	220	97.38	229	Thr183Thr (acc/acG)	Rv1663	pks17	polyketide synthase
1888373	0	T	SNP	C	106	119	222	98.68	228	Ala116Ala (gct/gcC)	Rv1664	pks9	polyketide synthase
1892017	0	T	SNP	C	89	98	186	98.94	189	His264His (cat/caC)	Rv1665	pks11	chalcone synthase
1893572	0	C	SNP	A	124	104	223	97.85	233
1894300	1	G	Ins	G	85	85	170	86.29	171
1894300	2	G	Ins	T	85	85	170	86.29	171
1894300	3	G	Ins	C	85	86	171	86.8	171
1894300	4	G	Ins	T	85	86	171	86.8	171
1894300	5	G	Ins	T	85	84	169	85.79	171
1894300	6	G	Ins	G	85	86	171	86.8	171
1894300	7	G	Ins	C	84	85	169	85.79	170
1894300	8	G	Ins	C	83	86	169	85.79	170
1894300	9	G	Ins	G	84	84	168	85.28	170
1894300	10	G	Ins	C	84	86	170	86.29	170
1894422	0	A	SNP	G	105	106	210	100	211
1897608	0	C	SNP	T	135	85	210	97.78	225	Leu200Leu (ttg/ttA)	Rv1672c	-	integral membrane transport protein
1901493	0	T	SNP	C	93	117	207	100	210	Ser149Ser (agt/agC)	Rv1676	-	hypothetical protein
1902337	0	A	SNP	C	87	109	196	99.49	197
1906078	0	A	SNP	G	102	118	218	98.21	224	Thr277Ala (acc/Gcc)	Rv1681	moeX	molybdopterin biosynthesis protein MoeX
1907296	0	G	SNP	C	111	119	228	100	230	Ala298Ala (gcg/gcC)	Rv1682	-	hypothetical protein
1916137	0	A	SNP	G	119	106	221	100	225	Leu63Leu (cta/ctG)	Rv1691	-	hypothetical protein
1917972	0	A	SNP	G	113	111	222	100	224	Leu11Leu (cta/ctG)	Rv1694	tlyA	16S/23S rRNA (cytidine-2'-O)-methyltransferase TlyA			capreomycin (CPR)
1924008	0	G	SNP	A	105	120	224	96.98	232	Pro60Pro (ccg/ccA)	Rv1699	pyrG	CTP synthase
1925547	0	C	SNP	T	93	96	187	98.95	191	Asp573Asp (gac/gaT)	Rv1699	pyrG	CTP synthase
1927681	0	C	SNP	T	110	99	207	99.05	211	Glu299Lys (gaa/Aaa)	Rv1702c	-	hypothetical protein
1931179	0	C	SNP	A	98	96	190	100	194	Arg93Leu (cgg/cTg)	Rv1704c	cycA	D-serine/alanine/glycine transporter protein CycA
1931718	0	G	SNP	C	91	94	183	98.93	187	Leu313Val (ctg/Gtg)	Rv1705c	PPE22	PPE family protein PPE22
1933988	0	G	SNP	A	99	93	190	99.48	193
1944107	0	A	SNP	G	114	105	218	99.1	221	Ser178Gly (agt/Ggt)	Rv1716	-	hypothetical protein
1944402	0	T	SNP	C	93	89	178	100	182	Val276Ala (gtc/gCc)	Rv1716	-	hypothetical protein
1950767	0	T	SNP	C	108	102	209	100	210	Lys95Lys (aaa/aaG)	Rv1724c	-	hypothetical protein
1955761	0	G	Del	GAP	100	61	160	95.83	168		Rv1730c	-	penicillin-binding protein
1955762	0	A	Del	GAP	100	61	160	98.17	164		Rv1730c	-	penicillin-binding protein
1955763	0	A	Del	GAP	100	61	160	98.17	164		Rv1730c	-	penicillin-binding protein
1955914	0	C	Del	GAP	68	66	129	95.71	140		Rv1730c	-	penicillin-binding protein
1955915	0	C	Del	GAP	68	66	129	95.71	140		Rv1730c	-	penicillin-binding protein
1955916	0	G	Del	GAP	68	66	129	95.71	140		Rv1730c	-	penicillin-binding protein
1955917	0	G	Del	GAP	68	66	129	95.71	140		Rv1730c	-	penicillin-binding protein
1955918	0	A	Del	GAP	68	66	129	96.4	139		Rv1730c	-	penicillin-binding protein
1955919	0	A	Del	GAP	68	66	129	95.71	140		Rv1730c	-	penicillin-binding protein
1955920	0	G	Del	GAP	68	66	129	95.71	140		Rv1730c	-	penicillin-binding protein
1955921	0	T	Del	GAP	68	66	129	97.1	138		Rv1730c	-	penicillin-binding protein
1955922	0	C	Del	GAP	68	66	129	95.71	140		Rv1730c	-	penicillin-binding protein
1955923	0	G	Del	GAP	68	66	129	95.71	140		Rv1730c	-	penicillin-binding protein
1955924	0	A	Del	GAP	68	66	129	95.71	140		Rv1730c	-	penicillin-binding protein
1955925	0	T	Del	GAP	68	66	129	95.71	140		Rv1730c	-	penicillin-binding protein
1955926	0	G	Del	GAP	68	66	129	95.71	140		Rv1730c	-	penicillin-binding protein
1955927	0	A	Del	GAP	68	66	129	95.71	140		Rv1730c	-	penicillin-binding protein
1955928	0	C	Del	GAP	68	66	129	95.71	140		Rv1730c	-	penicillin-binding protein
1955929	0	C	Del	GAP	68	66	129	95.71	140		Rv1730c	-	penicillin-binding protein
1955930	0	G	Del	GAP	68	66	129	95.71	140		Rv1730c	-	penicillin-binding protein
1955931	0	T	Del	GAP	68	66	129	95.71	140		Rv1730c	-	penicillin-binding protein
1955932	0	T	Del	GAP	68	66	129	95.71	140		Rv1730c	-	penicillin-binding protein
1955933	0	G	SNP	T	67	66	129	95.68	139	Thr438Lys (aca/aAa)	Rv1730c	-	penicillin-binding protein
1955941	0	G	SNP	C	90	80	167	97.14	175	Asp435Glu (gac/gaG)	Rv1730c	-	penicillin-binding protein
1960284	0	C	SNP	A	106	121	221	100	227	Gln68His (cag/caT)	Rv1733c	-	transmembrane protein
1961735	0	A	SNP	G	97	99	192	98	200	Ala18Ala (gct/gcC)	Rv1735c	-	membrane protein
1967026	0	C	SNP	T	91	102	188	97.97	197	Ala204Ala (gcg/gcA)	Rv1739c	-	sulfate ABC transporter permease
1967237	0	C	SNP	A	116	101	214	100	217	Arg134Leu (cga/cTa)	Rv1739c	-	sulfate ABC transporter permease
1967543	0	C	SNP	A	101	128	221	98.28	233	Gly32Val (ggc/gTc)	Rv1739c	-	sulfate ABC transporter permease
1971725	0	G	SNP	C	101	117	217	100	218	Arg89Arg (cgc/cgG)	Rv1745c	idi	isopentenyl-diphosphate delta-isomerase
1980652	0	G	SNP	T	112	91	200	98.07	207	Pro344Pro (ccg/ccT)	Rv1751	-	oxidoreductase
1983195	0	A	SNP	G	4	5	8	100	9	Gly527Gly (ggt/ggC)	Rv1753c	PPE24	PPE family protein PPE24
1983198	0	C	SNP	G	6	7	13	92.86	14	Val526Val (gtg/gtC)	Rv1753c	PPE24	PPE family protein PPE24
1983291	0	C	SNP	T	104	115	213	99.1	221	Pro495Pro (ccg/ccA)	Rv1753c	PPE24	PPE family protein PPE24
1983313	0	T	SNP	G	110	126	235	97.93	241	Asn488Thr (aac/aCc)	Rv1753c	PPE24	PPE family protein PPE24
1990799	0	T	SNP	G	8	4	11	100	12	Gly593Gly (gga/ggC)	Rv1759c	wag22	PE-PGRS family protein Wag22
1990822	0	C	SNP	T	7	4	11	100	11	Ala586Thr (gcc/Acc)	Rv1759c	wag22	PE-PGRS family protein Wag22
1990826	0	A	SNP	G	7	4	11	100	11	Gly584Gly (ggt/ggC)	Rv1759c	wag22	PE-PGRS family protein Wag22
1990883	0	G	SNP	T	11	5	16	100	16	Gly565Gly (ggc/ggA)	Rv1759c	wag22	PE-PGRS family protein Wag22
1990888	0	C	SNP	T	11	5	15	100	16	Ala564Thr (gcc/Acc)	Rv1759c	wag22	PE-PGRS family protein Wag22
1990892	0	A	SNP	C	8	5	13	100	13	Gly562Gly (ggt/ggG)	Rv1759c	wag22	PE-PGRS family protein Wag22
1990897	0	C	SNP	A	11	5	15	94.12	17	Ala561Ser (gcc/Tcc)	Rv1759c	wag22	PE-PGRS family protein Wag22
1990924	0	A	SNP	G	10	5	15	93.75	16	Leu552Leu (ttg/Ctg)	Rv1759c	wag22	PE-PGRS family protein Wag22
1990928	0	G	SNP	C	10	5	15	93.75	16	Gly550Gly (ggc/ggG)	Rv1759c	wag22	PE-PGRS family protein Wag22
1998063	0	T	SNP	A	33	57	90	100	90	Glu151Asp (gaa/gaT)	Rv1765c	-	hypothetical protein
1998122	0	G	SNP	A	40	57	97	100	97	Leu132Leu (ctg/Ttg)	Rv1765c	-	hypothetical protein
1998141	0	G	SNP	C	38	56	94	100	94	Gly125Gly (ggc/ggG)	Rv1765c	-	hypothetical protein
1998300	0	T	SNP	C	20	39	58	100	59	Ser72Ser (tca/tcG)	Rv1765c	-	hypothetical protein
2003105	0	C	SNP	T	92	92	183	99.46	185	Phe160Phe (ttc/ttT)	Rv1769	-	hypothetical protein
2003827	0	A	SNP	C	101	105	201	99.52	207	Asp401Ala (gac/gCc)	Rv1769	-	hypothetical protein
2009291	0	C	Del	GAP	106	101	204	94.52	219		Rv1775	-	hypothetical protein
2009848	0	C	SNP	G	101	102	199	98.07	207	Ser226Cys (tcc/tGc)	Rv1775	-	hypothetical protein
2010614	0	G	SNP	A	110	114	214	99.56	225
2022868	0	T	SNP	C	116	126	241	100	242	Ser1204Ser (agt/agC)	Rv1783	eccC5	ESX-5 type VII secretion system protein EccC5
2023628	0	C	SNP	G	116	100	216	100	216	Gly334Ala (gga/gCa)	Rv1785c	cyp143	cytochrome P450 Cyp143
2042050	0	C	Del	GAP	94	87	180	84.58	214		Rv1801	PPE29	PPE family protein PPE29
2042051	0	G	Del	GAP	94	87	180	84.19	215		Rv1801	PPE29	PPE family protein PPE29
2042052	0	G	Del	GAP	94	87	180	84.98	213		Rv1801	PPE29	PPE family protein PPE29
2042053	0	G	Del	GAP	94	87	180	86.19	210		Rv1801	PPE29	PPE family protein PPE29
2042054	0	G	Del	GAP	94	87	180	85.78	211		Rv1801	PPE29	PPE family protein PPE29
2042055	0	C	Del	GAP	94	87	180	87.44	207		Rv1801	PPE29	PPE family protein PPE29
2044456	0	T	SNP	G	93	106	198	99	201	Leu358Arg (ctg/cGg)	Rv1802	PPE30	PPE family protein PPE30
2045310	0	A	SNP	G	101	122	217	100	223	Ile511Ile (att/atC)	Rv1803c	PE_PGRS32	PE-PGRS family protein PE_PGRS32
2049065	0	T	SNP	C	82	114	196	100	196
2049097	0	G	SNP	C	90	113	200	100	203
2050822	0	G	SNP	C	108	116	217	100	224	Gly301Ala (gga/gCa)	Rv1808	PPE32	PPE family protein PPE32
2051746	0	T	SNP	C	107	112	216	100	219	Ala155Ala (gct/gcC)	Rv1809	PPE33	PPE family protein PPE33
2052035	0	G	SNP	T	101	96	196	99.49	198	Val252Leu (gtg/Ttg)	Rv1809	PPE33	PPE family protein PPE33
2055271	0	A	SNP	G	111	107	214	100	218	Leu30Pro (cta/cCa)	Rv1812c	-	dehydrogenase
2057774	0	A	SNP	T	106	83	188	100	189	Ile83Phe (atc/Ttc)	Rv1815	-	hypothetical protein
2061958	0	A	SNP	G	29	87	108	99.15	117	Ala239Ala (gct/gcC)	Rv1818c	PE_PGRS33	PE-PGRS family protein PE_PGRS33
2067684	0	G	SNP	A	101	90	187	98.45	194	Val410Met (gtg/Atg)	Rv1821	secA2	protein translocase subunit SecA
2069771	0	C	SNP	A	125	97	217	95.69	232	Gln24Lys (cag/Aag)	Rv1823	-	hypothetical protein
2072313	0	C	SNP	A	110	104	211	97.72	219	Thr121Lys (aca/aAa)	Rv1826	gcvH	glycine cleavage system protein H
2074754	0	C	SNP	T	85	108	192	100	193
2078246	0	C	SNP	G	94	93	183	96.89	193	Gly790Gly (ggc/ggG)	Rv1832	gcvB	glycine dehydrogenase
2082053	0	A	SNP	G	114	108	216	98.23	226	Cys179Arg (tgc/Cgc)	Rv1835c	-	serine esterase
2086672	0	C	SNP	T	110	84	190	98.98	196	Gly104Ser (ggt/Agt)	Rv1837c	glcB	malate synthase
2094912	0	C	Del	GAP	97	103	198	90.09	222		Rv1844c	gnd1	6-phosphogluconate dehydrogenase
2094913	0	A	Del	GAP	97	103	198	89.29	224		Rv1844c	gnd1	6-phosphogluconate dehydrogenase
2094914	0	G	Del	GAP	97	103	198	90.09	222		Rv1844c	gnd1	6-phosphogluconate dehydrogenase
2094915	0	C	Del	GAP	97	103	198	91.32	219		Rv1844c	gnd1	6-phosphogluconate dehydrogenase
2094916	0	G	Del	GAP	97	103	198	93.02	215		Rv1844c	gnd1	6-phosphogluconate dehydrogenase
2094917	0	T	Del	GAP	97	103	198	93.02	215		Rv1844c	gnd1	6-phosphogluconate dehydrogenase
2095716	0	C	SNP	T	116	90	202	97.63	211	Ala151Ala (gcg/gcA)	Rv1845c	blaR	sensor-transducer protein BlaR
2096186	0	A	SNP	G	85	108	192	99.48	194	Thr138Thr (act/acC)	Rv1846c	blaI	transcriptional repressor BlaI
2097270	0	C	SNP	T	116	102	217	97.32	224	Arg132Trp (cgg/Tgg)	Rv1847	-	esterase
2108141	0	T	SNP	C	95	111	205	100	206	Phe136Leu (ttc/Ctc)	Rv1860	apa	hypothetical protein
2108890	0	A	SNP	C	96	83	178	100	179
2109523	1	C	Ins	G	108	86	194	97.49	195
2112832	0	A	SNP	C	100	104	200	97.14	210	Ala45Ala (gct/gcG)	Rv1865c	-	short-chain type dehydrogenase
2116903	0	C	SNP	T	106	105	202	100	211	Gly380Gly (ggc/ggT)	Rv1867	-	hypothetical protein
2122395	0	C	SNP	T	90	91	180	95.77	189	Val253Met (gtg/Atg)	Rv1872c	lldD2	L-lactate dehydrogenase
2122976	0	C	SNP	G	91	135	224	100	226	Gly59Ala (ggt/gCt)	Rv1872c	lldD2	L-lactate dehydrogenase
2123169	0	T	SNP	G	101	82	180	100	183
2128870	0	A	SNP	G	98	109	205	100	207	Leu283Leu (cta/ctG)	Rv1878	glnA3	glutamine synthetase GlnA
2133468	1	T	Ins	T	93	55	148	96.1	148		Rv1883c	-	hypothetical protein
2133468	2	T	Ins	C	92	55	147	95.45	148		Rv1883c	-	hypothetical protein
2133468	3	T	Ins	G	93	55	148	96.1	148		Rv1883c	-	hypothetical protein
2133468	4	T	Ins	C	93	55	148	96.1	148		Rv1883c	-	hypothetical protein
2133468	5	T	Ins	A	93	55	148	96.1	148		Rv1883c	-	hypothetical protein
2133468	6	T	Ins	T	93	55	148	96.1	148		Rv1883c	-	hypothetical protein
2133468	7	T	Ins	G	93	55	148	96.1	148		Rv1883c	-	hypothetical protein
2133468	8	T	Ins	C	93	55	148	96.1	148		Rv1883c	-	hypothetical protein
2133468	9	T	Ins	C	89	55	144	93.51	144		Rv1883c	-	hypothetical protein
2133468	10	T	Ins	G	89	55	144	93.51	144		Rv1883c	-	hypothetical protein
2133468	11	T	Ins	T	89	54	143	92.86	143		Rv1883c	-	hypothetical protein
2133468	12	T	Ins	C	89	53	142	92.21	142		Rv1883c	-	hypothetical protein
2133508	0	C	SNP	T	95	79	173	98.31	177	Arg62Gln (cgg/cAg)	Rv1883c	-	hypothetical protein
2135154	0	G	SNP	T	97	101	198	97.54	203	Pro238Pro (ccc/ccA)	Rv1886c	fbpB	diacylglycerol acyltransferase/mycolyltransferase Ag85B
2135870	0	T	SNP	C	94	116	208	100	210
2137521	1	A	Ins	C	71	69	140	79.55	140
2137521	2	A	Ins	T	71	68	139	78.98	140
2137521	3	A	Ins	C	70	69	139	78.98	139
2137521	4	A	Ins	C	70	69	139	78.98	139
2137521	5	A	Ins	G	70	69	139	78.98	139
2137521	6	A	Ins	A	69	69	138	78.41	139
2137521	7	A	Ins	T	70	69	139	78.98	139
2137521	8	A	Ins	C	69	69	138	78.41	139
2137521	9	A	Ins	A	70	68	138	78.41	139
2137521	10	A	Ins	C	70	69	139	78.98	139
2138436	0	A	SNP	G	109	112	219	99.55	222
2138453	0	C	SNP	T	110	111	219	99.55	222
2142266	0	C	SNP	A	110	119	222	95.82	239
2143328	0	G	SNP	C	96	101	194	98.99	199	Val270Leu (gtg/Ctg)	Rv1895	-	zinc-binding alcohol dehydrogenase
2147022	0	A	SNP	C	99	78	173	100	177	Ile204Met (att/atG)	Rv1900c	lipJ	lignin peroxidase LipJ
2151222	0	T	SNP	G	97	113	206	99.53	211	Leu90Trp (ttg/tGg)	Rv1904	-	hypothetical protein
2153728	0	A	Del	GAP	59	71	126	75.58	172		Rv1907c	-	hypothetical protein
2153729	0	T	Del	GAP	59	71	126	75.14	173		Rv1907c	-	hypothetical protein
2153730	0	C	Del	GAP	59	71	126	77.38	168		Rv1907c	-	hypothetical protein
2153731	0	C	Del	GAP	59	71	126	77.84	167		Rv1907c	-	hypothetical protein
2153732	0	C	Del	GAP	59	71	126	77.84	167		Rv1907c	-	hypothetical protein
2153733	0	C	Del	GAP	59	71	126	77.84	167		Rv1907c	-	hypothetical protein
2153734	0	G	Del	GAP	59	71	126	78.79	165		Rv1907c	-	hypothetical protein
2153735	0	T	Del	GAP	59	70	126	79.14	163		Rv1907c	-	hypothetical protein
2153736	0	C	Del	GAP	59	70	126	79.14	163		Rv1907c	-	hypothetical protein
2153737	0	T	Del	GAP	59	70	126	78.18	165		Rv1907c	-	hypothetical protein
2153738	0	C	Del	GAP	59	70	126	77.71	166		Rv1907c	-	hypothetical protein
2153739	0	G	Del	GAP	59	70	126	79.14	163		Rv1907c	-	hypothetical protein
2154724	0	C	SNP	A	116	117	232	99.57	234	Arg463Leu (cgg/cTg)	Rv1908c	katG	catalase-peroxidase		phylo (not Euro-American, M. africanum, M. bovis, M . canettii, M. caprae, M. Microti, M. pinipedii, Beijing, Delhi/CAS, EAI, 4)	isoniazid (INH)
2155168	0	C	SNP	G	113	112	222	99.56	226	Ser315Thr (agc/aCc)	Rv1908c	katG	catalase-peroxidase	isoniazid (INH)		isoniazid (INH)
2158109	0	T	SNP	C	105	80	184	100	185	Asp328Gly (gac/gGc)	Rv1912c	fadB5	oxidoreductase FadB
2160998	0	G	SNP	A	98	94	184	100	192	Gly179Asp (ggc/gAc)	Rv1915	aceAa	isocitrate lyase AceAa
2161343	1	G	Ins	T	86	100	186	92.08	187		Rv1915	aceAa	isocitrate lyase AceAa
2163790	0	A	SNP	C	56	63	118	99.17	120	Pro1174Pro (cct/ccG)	Rv1917c	PPE34	PPE family protein PPE34
2165286	0	A	SNP	C	84	97	177	99.45	182	Ser676Ala (tca/Gca)	Rv1917c	PPE34	PPE family protein PPE34
2167926	0	A	SNP	G	105	96	198	100	201	Leu896Ser (ttg/tCg)	Rv1918c	PPE35	PPE family protein PPE35
2172380	0	A	SNP	C	105	97	200	98.54	205	Glu253Ala (gag/gCg)	Rv1920	-	membrane protein
2173860	0	A	SNP	C	105	75	177	98.9	182
2177366	0	C	SNP	T	97	96	191	98.47	196	Arg94Cys (cgc/Tgc)	Rv1925	fadD31	fatty-acid--CoA ligase FadD31
2179825	0	G	SNP	C	102	95	194	97.52	202	Glu51Asp (gag/gaC)	Rv1927	-	hypothetical protein
2185674	0	A	SNP	G	96	109	203	98.56	208	Ile172Thr (atc/aCc)	Rv1934c	fadE17	acyl-CoA dehydrogenase FadE17
2187587	0	G	SNP	C	93	97	190	100	190	Gln68His (cag/caC)	Rv1936	-	monooxygenase
2191498	0	G	SNP	T	94	110	203	98.55	207	Gly158Trp (ggg/Tgg)	Rv1938	ephB	epoxide hydrolase EphB
2197661	0	T	Del	GAP	94	89	176	96.32	190		Rv1946c	lppG	lipoprotein
2197662	0	G	Del	GAP	94	89	176	96.32	190		Rv1946c	lppG	lipoprotein
2199052	0	C	SNP	G	113	113	224	100	226	Gly5Arg (ggt/Cgt)	Rv1948c	-	hypothetical protein
2202500	0	C	SNP	T	94	99	191	96.98	199	His121His (cac/caT)	Rv1956	higA	antitoxin HigA
2207591	1	T	Ins	C	120	96	216	98.63	216
2209465	0	G	SNP	A	105	91	193	100	196	Ala47Thr (gcg/Acg)	Rv1966	mce3A	Mce family protein Mce3A
2211826	0	A	SNP	G	92	134	222	100	226	Lys67Lys (aaa/aaG)	Rv1968	mce3C	Mce family protein Mce3C
2215320	0	G	Del	GAP	108	92	199	93.9	213		Rv1971	mce3F	Mce family protein Mce3F
2215321	0	T	Del	GAP	108	92	199	98.52	203		Rv1971	mce3F	Mce family protein Mce3F
2215322	0	G	Del	GAP	108	92	199	98.52	203		Rv1971	mce3F	Mce family protein Mce3F
2215323	0	C	Del	GAP	108	92	199	98.52	203		Rv1971	mce3F	Mce family protein Mce3F
2215324	0	T	Del	GAP	108	92	199	98.52	203		Rv1971	mce3F	Mce family protein Mce3F
2216443	0	C	SNP	A	100	119	212	100	219	Ala396Glu (gcg/gAg)	Rv1971	mce3F	Mce family protein Mce3F
2216963	0	C	SNP	G	109	116	224	95.34	236	His124Gln (cac/caG)	Rv1972	-	Mce associated membrane protein
2220512	0	T	SNP	G	94	113	204	100	207	Ser253Ser (tct/tcG)	Rv1977	-	hypothetical protein
2221584	0	G	SNP	C	98	100	195	100	198	Ser226Thr (agt/aCt)	Rv1978	-	hypothetical protein
2223293	0	T	SNP	C	117	91	207	100	208
2225365	0	T	SNP	C	102	86	188	97.92	192
2228967	0	A	SNP	G	85	110	194	100	195
2229801	0	C	SNP	G	95	103	193	98.51	201	Pro34Pro (ccg/ccC)	Rv1985c	-	HTH-type transcriptional regulator
2230045	0	G	SNP	A	123	93	214	97.74	221	Cys12Tyr (tgc/tAc)	Rv1986	-	amino acid transporter
2235087	0	G	SNP	A	114	102	215	96.86	223	Phe740Phe (ttc/ttT)	Rv1992c	ctpG	cation transporter ATPase G
2241032	0	G	Del	GAP	89	111	193	96.15	208		Rv1997	ctpF	cation transporter ATPase F
2244421	0	G	SNP	T	100	104	200	100	204	Leu240Met (ctg/Atg)	Rv1999c	-	transporter
2245864	0	C	SNP	A	112	95	203	98.1	211	Pro219Gln (ccg/cAg)	Rv2000	-	hypothetical protein
2247677	0	A	SNP	C	103	110	208	99.53	214	Ile6Ile (ata/atC)	Rv2002	fabG3	20-beta-hydroxysteroid dehydrogenase
2251605	0	G	SNP	A	92	94	178	97.38	191	Ser93Ser (agc/agT)	Rv2005c	-	universal stress protein
2251999	0	A	SNP	G	117	81	196	100	198
2260100	0	C	SNP	T	115	96	202	99.53	212
2260525	0	C	SNP	T	108	109	214	100	217
2262620	0	T	SNP	A	35	62	97	100	97	Glu151Asp (gaa/gaT)	Rv2015c	-	hypothetical protein
2262679	0	G	SNP	A	36	55	91	100	91	Leu132Leu (ctg/Ttg)	Rv2015c	-	hypothetical protein
2262698	0	G	SNP	C	36	53	89	100	89	Gly125Gly (ggc/ggG)	Rv2015c	-	hypothetical protein
2262857	0	T	SNP	C	73	36	108	100	109	Ser72Ser (tca/tcG)	Rv2015c	-	hypothetical protein
2264782	0	C	SNP	A	96	99	189	100	195	Ala262Glu (gcg/gAg)	Rv2017	-	transcriptional regulator
2265059	0	T	SNP	G	100	101	198	100	201
2267015	0	T	SNP	C	103	89	188	96.97	198	Ala32Ala (gca/gcG)	Rv2021c	-	transcriptional regulator
2268433	0	C	SNP	A	97	92	187	97.93	193
2268627	0	G	SNP	C	103	97	199	98.04	204
2269545	0	G	SNP	A	108	92	195	97.09	206	Ser232Ser (agc/agT)	Rv2024c	-	hypothetical protein
2269780	0	T	SNP	C	92	97	189	100	189	Asp154Gly (gac/gGc)	Rv2024c	-	hypothetical protein
2270102	0	A	SNP	G	122	105	223	100	227	Trp47Arg (tgg/Cgg)	Rv2024c	-	hypothetical protein
2273734	0	C	Del	GAP	92	95	184	94.44	198		Rv2027c	dosT	two component sensor histidine kinase DosT
2282787	0	C	SNP	T	127	123	245	100	250	Cys312Tyr (tgt/tAt)	Rv2037c	-	transmembrane protein
2283191	0	G	SNP	C	85	104	183	96.43	196	Ala177Ala (gcc/gcG)	Rv2037c	-	transmembrane protein
2285251	0	C	SNP	A	102	108	210	100	210	Val131Phe (gtc/Ttc)	Rv2039c	-	sugar ABC transporter permease
2287121	0	A	SNP	G	88	102	188	100	190	Asp242Asp (gat/gaC)	Rv2041c	-	sugar ABC transporter substrate-binding lipoprotein
2288085	0	G	SNP	C	93	116	206	98.58	212	Ala199Ala (gcc/gcG)	Rv2042c	-	hypothetical protein
2288704	0	C	SNP	A	90	104	194	98.48	197	Val180Phe (gtc/Ttc)	Rv2043c	pncA	pyrazinamidase/nicotinamidase PncA	pyrazinamide (PZA)		pyrazinamide (PZA)
2294007	0	T	SNP	C	91	100	190	97.45	196	Thr174Ala (acg/Gcg)	Rv2047c	-	hypothetical protein
2295685	0	C	SNP	A	107	121	225	84.13	271	Val3768Leu (gtg/Ttg)	Rv2048c	pks12	polyketide synthase
2296042	0	G	SNP	C	104	114	214	94.78	230	Pro3649Ala (ccg/Gcg)	Rv2048c	pks12	polyketide synthase
2298194	0	G	SNP	T	96	101	195	96.1	205	Ala2931Ala (gcc/gcA)	Rv2048c	pks12	polyketide synthase
2300237	0	A	SNP	G	97	118	212	97.29	221	Ala2250Ala (gct/gcC)	Rv2048c	pks12	polyketide synthase
2300546	0	A	SNP	T	102	120	220	97.8	227	His2147Gln (cat/caA)	Rv2048c	pks12	polyketide synthase
2300552	0	T	SNP	G	95	114	205	98.12	213	Pro2145Pro (cca/ccC)	Rv2048c	pks12	polyketide synthase
2300555	0	A	SNP	G	99	116	213	98.17	219	Asp2144Asp (gat/gaC)	Rv2048c	pks12	polyketide synthase
2302033	0	G	SNP	A	89	94	180	97.86	187	Arg1652Cys (cgc/Tgc)	Rv2048c	pks12	polyketide synthase
2311099	0	C	SNP	G	109	97	201	100	206	Pro473Pro (ccg/ccC)	Rv2052c	-	hypothetical protein
2314689	0	C	SNP	A	105	104	203	97.66	214	Arg46Leu (cgt/cTt)	Rv2057c	rpmG1	50S ribosomal protein L33
2315386	0	C	SNP	A	102	101	195	96.21	211	His71Gln (cac/caA)	Rv2059	-	hypothetical protein
2316123	0	C	SNP	A	110	104	210	97.72	219	Thr317Lys (aca/aAa)	Rv2059	-	hypothetical protein
2318725	0	C	SNP	T	81	114	195	98.48	198	Glu677Lys (gaa/Aaa)	Rv2062c	cobN	cobalamin biosynthesis protein CobN
2320320	0	C	SNP	T	94	94	186	100	188	Arg145His (cgt/cAt)	Rv2062c	cobN	cobalamin biosynthesis protein CobN
2321975	0	T	SNP	C	98	113	202	98.14	215	Asp175Asp (gat/gaC)	Rv2064	cobG	precorrin-3B synthase
2324351	0	G	SNP	C	103	96	197	97.55	204	Ala393Pro (gcc/Ccc)	Rv2066	cobIJ	bifunctional S-adenosyl-L-methionine-precorrin-2 methyl transferase/precorrin-3 methylase
2328543	0	T	SNP	C	127	111	233	100	238	Ile145Met (ata/atG)	Rv2071c	cobM	precorrin-4 C(11)-methyltransferase
2329533	0	A	SNP	G	113	93	203	100	206	Leu205Pro (ctc/cCc)	Rv2072c	cobL	precorrin-6Y C(5,15)-methyltransferase
2331620	0	A	SNP	C	121	113	233	100	234	Gly420Gly (ggt/ggG)	Rv2075c	-	hypothetical protein
2331789	0	G	SNP	T	100	126	223	99.12	228	Pro364Gln (ccg/cAg)	Rv2075c	-	hypothetical protein
2334007	0	A	SNP	G	117	132	246	100	249	Ala96Ala (gct/gcC)	Rv2077c	-	transmembrane protein
2335075	0	A	SNP	G	106	85	188	100	191	Glu6Gly (gaa/gGa)	Rv2078	-	hypothetical protein
2335494	0	A	SNP	G	125	108	228	100	233	Tyr47Cys (tac/tGc)	Rv2079	-	hypothetical protein
2337179	0	C	SNP	T	101	102	198	98.07	207	Gln609_ (caa/Taa)	Rv2079	-	hypothetical protein
2338810	0	T	SNP	C	94	98	188	97.46	197	Arg34Arg (cgt/cgC)	Rv2082	-	hypothetical protein
2338811	0	A	SNP	G	96	97	190	96.5	200	Lys35Glu (aag/Gag)	Rv2082	-	hypothetical protein
2339255	0	A	SNP	G	97	122	217	100	219	Thr183Ala (act/Gct)	Rv2082	-	hypothetical protein
2339835	0	C	SNP	T	78	92	166	95.51	178	Pro376Leu (ccc/cTc)	Rv2082	-	hypothetical protein
2340621	0	C	SNP	G	99	95	191	100	194	Pro638Arg (ccc/cGc)	Rv2082	-	hypothetical protein
2341636	0	C	SNP	G	94	114	206	99.52	209	Leu256Val (ctg/Gtg)	Rv2083	-	hypothetical protein
2342649	1	A	Ins	G	90	78	168	80.77	168		Rv2084	-	hypothetical protein
2342649	2	A	Ins	G	90	78	168	80.77	168		Rv2084	-	hypothetical protein
2342649	3	A	Ins	C	87	78	165	79.33	165		Rv2084	-	hypothetical protein
2342649	4	A	Ins	G	87	78	165	79.33	165		Rv2084	-	hypothetical protein
2342649	5	A	Ins	T	87	78	165	79.33	165		Rv2084	-	hypothetical protein
2342649	6	A	Ins	A	87	78	165	79.33	165		Rv2084	-	hypothetical protein
2342649	7	A	Ins	C	87	78	165	79.33	165		Rv2084	-	hypothetical protein
2342649	8	A	Ins	A	87	78	165	79.33	165		Rv2084	-	hypothetical protein
2342649	9	A	Ins	C	87	78	165	79.33	165		Rv2084	-	hypothetical protein
2342649	10	A	Ins	A	87	78	165	79.33	165		Rv2084	-	hypothetical protein
2342649	11	A	Ins	C	86	78	164	78.85	165		Rv2084	-	hypothetical protein
2343263	0	G	SNP	A	108	110	217	96.04	227	Glu79Glu (gag/gaA)	Rv2085	-	hypothetical protein
2344246	0	G	SNP	C	106	115	217	100	221
2344499	0	T	SNP	G	104	98	201	97.58	207	Leu30Arg (ctg/cGg)	Rv2088	pknJ	transmembrane serine/threonine-protein kinase PknJ
2345037	0	C	SNP	A	96	97	190	100	193	Leu209Leu (ctc/ctA)	Rv2088	pknJ	transmembrane serine/threonine-protein kinase PknJ
2346318	0	G	SNP	A	97	94	190	98.96	193	Pro336Leu (ccg/cTg)	Rv2089c	pepE	dipeptidase PepE
2348446	0	C	SNP	G	136	108	242	100	244	Phe358Leu (ttc/ttG)	Rv2090	-	5'-3' exonuclease
2354791	0	A	SNP	G	115	96	207	97.69	216	Ser174Pro (tcg/Ccg)	Rv2096c	pafB	proteasome accessory factor B
2357269	0	G	Del	GAP	78	79	159	80.51	195
2357270	0	C	Del	GAP	78	79	159	81.77	192
2357271	0	C	Del	GAP	78	79	159	82.63	190
2358029	1	T	Ins	G	99	87	186	95.88	186
2361604	0	C	SNP	G	116	113	225	100	229	Val455Val (gtc/gtG)	Rv2101	helZ	helicase HelZ
2362041	0	C	SNP	A	90	106	191	100	196	Pro601Gln (ccg/cAg)	Rv2101	helZ	helicase HelZ
2364475	0	T	SNP	C	108	111	214	96.48	227	Thr16Ala (aca/Gca)	Rv2103c	vapC37	ribonuclease VapC37
2368565	0	A	Del	GAP	86	83	169	98.26	172
2369186	0	G	SNP	C	94	119	209	100	213	Arg182Gly (cgt/Ggt)	Rv2109c	prcA	proteasome subunit alpha
2369326	0	C	SNP	G	85	99	181	99.46	185	Arg135Pro (cgc/cCc)	Rv2109c	prcA	proteasome subunit alpha
2371834	0	C	SNP	G	105	99	203	98.55	207	Asp246His (gat/Cat)	Rv2112c	dop	pup deamidase/depupylase
2374274	0	A	SNP	T	98	109	205	98.57	210	Gln147His (caa/caT)	Rv2114	-	hypothetical protein
2381573	0	C	Del	GAP	98	85	184	94.33	194		Rv2123	PPE37	PPE family protein PPE37
2386389	0	G	SNP	A	100	102	196	100	202	Gly33Ser (ggc/Agc)	Rv2125	-	hypothetical protein
2387733	0	T	SNP	C	106	56	159	100	162	Glu80Glu (gaa/gaG)	Rv2126c	PE_PGRS37	PE-PGRS family protein PE_PGRS37
2388641	0	G	SNP	A	131	116	242	99.6	248	Gly9Asp (ggc/gAc)	Rv2127	ansP1	L-asparagine permease
2399734	0	G	SNP	A	101	108	206	98.12	213	Gly339Ser (ggc/Agc)	Rv2139	pyrD	dihydroorotate dehydrogenase
2406843	0	C	Del	GAP	135	92	221	98.7	230		Rv2148c	-	hypothetical protein
2411496	0	G	SNP	A	85	102	185	98.94	189	Phe209Phe (ttc/ttT)	Rv2152c	murC	UDP-N-acetylmuramate--alanine ligase
2413246	0	C	SNP	A	91	94	181	100	185	Val36Leu (gtg/Ttg)	Rv2153c	murG	UDP-N-acetylglucosamine--N-acetylmuramyl- (pentapeptide) pyrophosphoryl-undecaprenol-N-acetylglucosamine transferase
2415656	0	G	SNP	C	94	106	198	100	200	Arg247Gly (cgg/Ggg)	Rv2155c	murD	UDP-N-acetylmuramoylalanine--D-glutamate ligase
2421816	0	A	SNP	G	111	104	212	100	215
2421975	1	G	Ins	G	105	99	204	96.23	205
2421975	2	G	Ins	G	104	97	201	94.81	202
2421975	3	G	Ins	A	105	96	201	94.81	202
2421975	4	G	Ins	A	103	97	200	94.34	201
2423819	0	C	SNP	G	94	98	179	99.48	193	Gly340Gly (ggg/ggC)	Rv2162c	PE_PGRS38	PE-PGRS family protein PE_PGRS38
2423822	0	A	SNP	G	93	93	178	98.94	188	Gly339Gly (ggt/ggC)	Rv2162c	PE_PGRS38	PE-PGRS family protein PE_PGRS38
2424925	0	A	SNP	G	85	91	174	99.44	177
2425471	0	T	SNP	C	97	108	202	100	205	Arg539Arg (cga/cgG)	Rv2163c	pbpB	penicillin-binding membrane protein PbpB
2433006	0	T	SNP	C	118	117	233	97.51	241	Val19Ala (gtg/gCg)	Rv2171	lppM	lipoprotein LppM
2440926	0	G	SNP	T	94	91	184	100	185	Asp265Glu (gac/gaA)	Rv2178c	aroG	phospho-2-dehydro-3-deoxyheptonate aldolase AroG
2442468	0	C	SNP	T	96	108	203	99.03	206	Trp249_ (tgg/tgA)	Rv2180c	-	integral membrane protein
2448458	0	C	SNP	T	104	78	179	100	182	Thr100Ile (acc/aTc)	Rv2187	fadD15	long-chain-fatty-acid--CoA ligase FadD15
2451700	0	A	SNP	C	100	77	170	99.44	178	Ala107Ala (gct/gcG)	Rv2189c	-	hypothetical protein
2462871	0	G	SNP	A	119	88	203	100	207	Ala59Ala (gcc/gcT)	Rv2198c	mmpS3	membrane protein MmpS3
2470591	0	A	SNP	C	100	103	202	99.51	204
2472610	0	C	SNP	T	87	80	164	97.66	171	Leu40Leu (ctg/Ttg)	Rv2208	cobS	cobalamin synthase
2491597	0	G	SNP	T	96	95	188	97.95	195	Arg253Arg (cgg/Agg)	Rv2221c	glnE	glutamate-ammonia-ligase adenylyltransferase
2499726	0	G	SNP	A	110	99	208	100	209	Asp299Asn (gat/Aat)	Rv2226	-	hypothetical protein
2505085	0	G	SNP	A	122	103	224	99.12	227	Ala205Ala (gcc/gcT)	Rv2231c	cobC	aminotransferase		phylo (2,2)
2509140	0	G	SNP	C	98	116	211	100	214	Ser79Cys (tcc/tGc)	Rv2236c	cobD	cobalamin biosynthesis transmembrane protein CobD
2509722	0	A	SNP	G	97	115	204	100	212	Pro78Pro (cca/ccG)	Rv2237	-	hypothetical protein
2510350	0	C	SNP	G	122	107	225	97.86	234
2513645	0	G	SNP	A	83	87	166	96.05	177	Lys369Lys (aag/aaA)	Rv2241	aceE	pyruvate dehydrogenase E1 component
2516567	0	G	SNP	C	85	114	198	100	199
2521342	0	T	SNP	C	112	124	232	100	236	Asp200Asp (gat/gaC)	Rv2247	accD6	acetyl-/propionyl-CoA carboxylase subunit beta
2521428	0	A	SNP	G	111	99	209	99.06	212	Asp229Gly (gac/gGc)	Rv2247	accD6	acetyl-/propionyl-CoA carboxylase subunit beta
2522955	0	T	SNP	G	94	91	185	98.4	188	Val199Gly (gtc/gGc)	Rv2248	-	hypothetical protein
2523205	1	G	Ins	C	81	85	166	93.79	167
2523205	2	G	Ins	G	81	86	167	94.35	167
2523205	3	G	Ins	C	81	86	167	94.35	167
2525723	0	G	Del	GAP	91	107	195	96.59	205		Rv2251	-	flavoprotein
2526974	0	T	SNP	C	84	92	172	98.88	178	Pro470Pro (cct/ccC)	Rv2251	-	flavoprotein
2529680	0	A	SNP	G	117	104	220	99.55	222	Thr65Thr (act/acC)	Rv2256c	-	hypothetical protein
2531742	0	A	SNP	G	108	99	204	99.52	208	Ala52Ala (gct/gcC)	Rv2258c	-	transcriptional regulator
2533377	0	T	SNP	C	117	106	221	100	223	Asp16Asp (gat/gaC)	Rv2260	-	hypothetical protein
2534563	0	G	Del	GAP	99	119	217	96.89	225
2534564	0	A	Del	GAP	99	119	217	100	218
2536599	0	C	SNP	T	94	113	199	96.28	215	Gly584Gly (ggg/ggA)	Rv2264c	-	hypothetical protein
2536628	1	G	Ins	A	92	101	193	94.61	193		Rv2264c	-	hypothetical protein
2536892	0	T	SNP	C	114	109	219	97.38	229	Thr487Ala (acc/Gcc)	Rv2264c	-	hypothetical protein
2543395	0	T	SNP	C	116	99	211	99.08	217	Glu294Glu (gaa/gaG)	Rv2268c	cyp128	cytochrome P450 Cyp128
2546684	0	C	SNP	A	110	84	192	98.48	197	Gly41Val (ggt/gTt)	Rv2274c	mazF8	toxin MazF8
2548700	0	C	SNP	T	93	90	178	95.31	192	His318Tyr (cac/Tac)	Rv2276	cyp121	cytochrome P450 Cyp121
2551576	0	C	SNP	G	97	102	193	99	201
2551577	0	T	SNP	C	95	101	196	98.99	198
2562644	0	G	SNP	T	105	102	204	100	207	Ala16Ser (gcg/Tcg)	Rv2290	lppO	lipoprotein LppO
2564368	1	G	Ins	C	134	97	231	97.47	231		Rv2293c	-	hypothetical protein
2566766	1	C	Ins	G	94	109	203	95.31	203
2566768	0	A	SNP	C	89	113	199	100	202
2573756	0	C	SNP	A	88	105	192	99.48	194
2578626	0	A	SNP	G	81	115	194	100	196	Met24Thr (atg/aCg)	Rv2307c	-	hypothetical protein
2581052	0	G	SNP	A	87	116	201	98.07	207	Asp212Asn (gac/Aac)	Rv2308	-	hypothetical protein
2586076	0	C	SNP	G	98	119	214	98.19	221	Arg405Arg (cgg/cgC)	Rv2314c	-	hypothetical protein
2586127	0	A	SNP	G	107	124	229	100	231	Gly388Gly (ggt/ggC)	Rv2314c	-	hypothetical protein
2589036	0	G	SNP	C	89	109	197	97.06	204	Asp67His (gac/Cac)	Rv2316	uspA	sugar ABC transporter permease UspA
2589216	0	G	SNP	C	105	108	212	100	213	Val127Leu (gtg/Ctg)	Rv2316	uspA	sugar ABC transporter permease UspA
2598400	0	A	SNP	G	111	107	214	100	218	Asn516Asn (aat/aaC)	Rv2326c	-	ABC transporter ATP-binding protein
2600260	0	A	SNP	G	106	98	202	100	204	Arg91Arg (cga/cgG)	Rv2327	-	hypothetical protein
2601576	0	T	SNP	G	106	135	236	100	241	Ser282Arg (agt/agG)	Rv2328	PE23	PE family protein PE23
2601760	0	G	SNP	A	86	97	179	97.34	188	Ala344Thr (gcc/Acc)	Rv2328	PE23	PE family protein PE23
2608117	0	C	SNP	A	103	98	199	99.01	203	Asp69Tyr (gac/Tac)	Rv2333c	stp	multidrug resistance protein
2612256	0	G	SNP	T	108	88	184	98.49	199	Leu244Leu (ctc/ctA)	Rv2337c	-	hypothetical protein
2612632	0	C	SNP	A	95	121	211	100	216	Gly119Val (ggc/gTc)	Rv2337c	-	hypothetical protein
2614910	0	C	Del	GAP	95	107	198	96.19	210		Rv2339	mmpL9	transmembrane transport protein MmpL9
2619155	0	G	SNP	C	115	109	221	98.25	228
2619271	0	T	SNP	C	83	104	186	99.47	188
2625924	0	T	SNP	C	88	72	157	96.97	165	Ala83Ala (gca/gcG)	Rv2346c	esxO	ESAT-6 like protein EsxO
2626004	0	G	SNP	A	105	68	173	95.58	181	Leu57Leu (ctg/Ttg)	Rv2346c	esxO	ESAT-6 like protein EsxO
2626011	0	G	SNP	A	104	69	171	97.74	177	Ile54Ile (atc/atT)	Rv2346c	esxO	ESAT-6 like protein EsxO
2626018	0	T	SNP	C	109	64	173	95.58	181	Glu52Gly (gag/gGg)	Rv2346c	esxO	ESAT-6 like protein EsxO
2626513	0	T	SNP	A	68	72	137	98.59	142	Thr3Ser (aca/Tca)	Rv2347c	esxP	ESAT-6 like protein EsxP
2626514	0	T	SNP	G	66	69	135	99.26	136	Ala2Ala (gca/gcC)	Rv2347c	esxP	ESAT-6 like protein EsxP
2627618	0	C	SNP	A	110	130	239	96	250	Gly361Cys (ggc/Tgc)	Rv2349c	plcC	phospholipase C
2627946	0	A	SNP	G	122	104	221	100	226	Arg251Arg (cgt/cgC)	Rv2349c	plcC	phospholipase C
2630740	0	T	SNP	C	126	105	230	97.88	236	Thr446Ala (act/Gct)	Rv2351c	plcA	membrane-associated phospholipase A
2631371	0	C	SNP	T	98	106	201	98.55	207	Val235Val (gtg/gtA)	Rv2351c	plcA	membrane-associated phospholipase A
2632341	1	C	Ins	A	109	102	211	96.79	211
2634282	0	T	SNP	G	89	77	166	98.22	169
2636956	0	C	SNP	T	28	34	62	96.88	64
2637162	0	C	SNP	T	92	83	173	98.87	177
2637541	0	C	SNP	T	88	104	191	100	192
2642383	0	C	SNP	T	108	120	226	99.56	229	Ala66Thr (gcc/Acc)	Rv2360c	-	hypothetical protein
2647905	0	G	SNP	A	93	90	171	98.39	186	Arg155Cys (cgc/Tgc)	Rv2366c	-	transmembrane protein
2656225	0	A	SNP	G	117	107	223	100	224	Val69Ala (gtc/gCc)	Rv2377c	-	hypothetical protein
2660319	0	C	SNP	G	122	106	225	100	228	Glu589Asp (gag/gaC)	Rv2379c	mbtF	peptide synthetase
2663795	0	G	SNP	A	109	117	220	98.26	230	Ala1107Ala (gcc/gcT)	Rv2380c	mbtE	peptide synthetase
2668467	0	G	SNP	A	100	126	226	98.26	230	Pro601Pro (ccc/ccT)	Rv2381c	mbtD	polyketide synthetase
2672394	0	G	SNP	A	98	100	197	99	200	Tyr1148Tyr (tac/taT)	Rv2383c	mbtB	phenyloxazoline synthase
2673818	0	C	SNP	G	114	122	232	98.74	239	Val674Leu (gtg/Ctg)	Rv2383c	mbtB	phenyloxazoline synthase
2680658	0	T	SNP	G	103	112	210	100	215	Thr67Thr (act/acG)	Rv2386a	-	hypothetical protein
2692100	0	C	SNP	T	116	98	209	98.17	218
2695378	0	C	SNP	G	121	127	248	100	248	Gly141Ala (ggc/gCc)	Rv2398c	cysW	sulfate ABC transporter permease CysW
2697489	0	C	SNP	T	110	100	208	99.06	212	Ala76Thr (gcg/Acg)	Rv2400c	subI	sulfate ABC transporter substrate-binding lipoprotein SubI
2703902	1	C	Ins	G	91	94	185	96.35	185
2704884	1	A	Ins	C	75	66	141	97.24	142		Rv2407	-	ribonuclease Z
2704884	2	A	Ins	A	75	67	142	97.93	142		Rv2407	-	ribonuclease Z
2704884	3	A	Ins	G	75	67	142	97.93	142		Rv2407	-	ribonuclease Z
2704884	4	A	Ins	C	73	66	139	95.86	140		Rv2407	-	ribonuclease Z
2704884	5	A	Ins	G	73	65	138	95.17	138		Rv2407	-	ribonuclease Z
2704884	6	A	Ins	A	71	65	136	93.79	136		Rv2407	-	ribonuclease Z
2704884	7	A	Ins	C	71	65	136	93.79	136		Rv2407	-	ribonuclease Z
2706663	0	G	SNP	T	88	75	163	95.88	170	Thr224Asn (acc/aAc)	Rv2409c	-	hypothetical protein
2711722	0	T	SNP	G	115	113	228	97.44	234	Pro385Pro (cca/ccC)	Rv2414c	-	hypothetical protein
2713795	0	C	SNP	T	101	123	219	100	224
2718852	0	T	SNP	G	118	100	213	100	218
2720952	0	T	SNP	C	24	61	85	100	85	Thr276Ala (acc/Gcc)	Rv2424c	-	transposase
2720954	0	G	SNP	A	25	63	87	100	88	Thr275Ile (acc/aTc)	Rv2424c	-	transposase
2721562	0	C	SNP	G	106	115	220	99.55	222	Ala72Ala (gcg/gcC)	Rv2424c	-	transposase
2723506	0	T	SNP	C	95	104	194	100	199	Leu226Leu (tta/ttG)	Rv2426c	-	hypothetical protein
2724200	0	G	Del	GAP	57	52	109	75.17	145
2729058	0	A	SNP	C	118	100	215	99.54	219	Leu26Arg (ctg/cGg)	Rv2433c	-	hypothetical protein
2734074	0	T	SNP	C	104	94	197	99	200	Val282Ala (gtc/gCc)	Rv2436	rbsK	ribokinase RbsK
2734482	0	A	Del	GAP	101	98	197	98.03	203		Rv2437	-	transmembrane protein
2737572	0	C	SNP	A	116	125	237	100	241	Ala226Ser (gcg/Tcg)	Rv2439c	proB	glutamate 5-kinase protein
2738274	0	A	SNP	C	97	107	203	97.14	210	Ser471Arg (agt/agG)	Rv2440c	obg	GTPase Obg
2740693	0	T	SNP	C	94	102	196	100	196
2741209	0	G	SNP	A	99	106	200	98.09	209	Leu167Leu (ctg/ctA)	Rv2443	dctA	C4-dicarboxylate-transport transmembrane protein DctA
2751804	0	C	SNP	T	88	97	183	100	185	Arg126Gln (cgg/cAg)	Rv2450c	rpfE	resuscitation-promoting factor RpfE
2752122	0	G	SNP	C	107	102	208	96.76	216	Thr20Arg (acg/aGg)	Rv2450c	rpfE	resuscitation-promoting factor RpfE		phylo (Beijing)
2752698	0	C	SNP	A	87	120	204	100	207
2760152	0	A	SNP	G	123	113	231	100	236	Tyr125Cys (tac/tGc)	Rv2458	mmuM	homocysteine S-methyltransferase MmuM
2774555	0	T	SNP	C	122	96	214	98.64	221	Val331Ala (gtg/gCg)	Rv2471	aglA	alpha-glucosidase AglA
2775361	0	C	SNP	T	122	105	220	97.01	234	Arg30Arg (cgc/cgT)	Rv2472	-	hypothetical protein
2779136	0	T	SNP	C	109	87	193	100	196	Ser1043Gly (agc/Ggc)	Rv2476c	gdh	NAD-dependent glutamate dehydrogenase
2786952	0	A	SNP	G	112	110	218	100	222	Cys778Arg (tgc/Cgc)	Rv2482c	plsB2	glycerol-3-phosphate acyltransferase
2789798	0	G	SNP	T	85	106	187	97.45	196	Arg409Arg (cgg/Agg)	Rv2483c	plsC	bifunctional L-3-phosphoserine phosphatase/1-acyl-sn-glycerol-3-phosphate acyltransferase
2791098	0	C	SNP	T	99	93	185	100	192	Gly466Asp (ggt/gAt)	Rv2484c	-	diacyglycerol O-acyltransferase
2791887	0	A	SNP	T	106	100	205	98.1	210	Leu203Gln (ctg/cAg)	Rv2484c	-	diacyglycerol O-acyltransferase
2793810	0	C	SNP	A	95	103	192	93.84	211	Arg60Leu (cgc/cTc)	Rv2485c	lipQ	carboxylesterase LipQ
2794071	0	G	SNP	A	96	90	185	98.41	189
2800087	0	G	SNP	A	103	107	209	98.13	214	Thr265Ile (acc/aTc)	Rv2488c	-	LuxR family transcriptional regulator
2802041	0	C	SNP	T	70	85	146	96.88	160	Gly1399Asp (ggc/gAc)	Rv2490c	PE_PGRS43	PE-PGRS family protein PE_PGRS43
2807486	0	C	SNP	A	79	80	159	100	159	Ala70Asp (gcc/gAc)	Rv2492	-	hypothetical protein
2808452	0	T	SNP	C	96	115	210	99.06	213	Val48Ala (gtg/gCg)	Rv2494	vapC38	ribonuclease VapC38
2809621	0	T	SNP	C	113	113	223	99.56	227	Thr107Ala (acc/Gcc)	Rv2495c	bkdC	branched-chain keto acid dehydrogenase E2 component
2809633	0	A	SNP	C	117	104	220	97.36	227	Tyr103Asp (tac/Gac)	Rv2495c	bkdC	branched-chain keto acid dehydrogenase E2 component
2817502	0	A	SNP	C	114	109	222	96.12	232	Phe325Val (ttt/Gtt)	Rv2502c	accD1	acetyl-/propionyl-CoA carboxylase subunit beta
2818837	0	A	SNP	G	135	93	224	100	228	Gly97Gly (ggt/ggC)	Rv2503c	scoB	succinyl-CoA:3-ketoacid-CoA transferase subunit B
2821342	0	C	SNP	T	101	109	206	100	210	Ala85Ala (gcg/gcA)	Rv2505c	fadD35	fatty-acid--CoA ligase FadD35
2825466	0	G	SNP	A	110	95	202	99.51	206	Lys263Lys (aag/aaA)	Rv2509	-	short-chain type dehydrogenase/reductase
2825581	0	T	SNP	G	88	116	200	99.03	206	Ile503Ile (ata/atC)	Rv2510c	-	hypothetical protein
2827984	0	G	SNP	T	112	105	215	99.54	218
2828019	0	T	SNP	C	98	103	199	99.5	202
2830525	0	C	SNP	A	105	89	193	100	194	Thr122Lys (acg/aAg)	Rv2513	-	hypothetical protein
2833329	0	G	SNP	A	95	86	181	99.45	182	Ala62Val (gct/gTt)	Rv2516c	-	hypothetical protein
2835984	0	T	SNP	C	111	104	211	98.17	219	Val67Ala (gtg/gCg)	Rv2519	PE26	PE family protein PE26
2838897	0	C	SNP	G	119	114	228	99.15	235	Met215Ile (atg/atC)	Rv2522c	-	hypothetical protein
2841022	0	A	SNP	G	81	101	176	100	182	Cys2771Arg (tgc/Cgc)	Rv2524c	fas	fatty acid synthase
2844573	0	C	SNP	T	105	80	183	98.4	188	Arg1587His (cgc/cAc)	Rv2524c	fas	fatty acid synthase
2847281	0	A	SNP	G	120	111	223	100	231	Asp684Asp (gat/gaC)	Rv2524c	fas	fatty acid synthase
2850631	0	T	SNP	C	124	100	220	96.97	231
2851162	0	A	Del	GAP	96	60	155	97.5	160		Rv2526	vapB17	antitoxin VapB17
2851163	0	A	Del	GAP	96	60	155	98.73	158		Rv2526	vapB17	antitoxin VapB17
2851164	0	C	Del	GAP	96	60	155	98.73	158		Rv2526	vapB17	antitoxin VapB17
2851165	0	A	Del	GAP	96	60	155	98.73	158		Rv2526	vapB17	antitoxin VapB17
2851166	0	T	Del	GAP	96	60	155	98.73	158		Rv2526	vapB17	antitoxin VapB17
2851167	0	T	SNP	C	99	61	156	98.77	162	Leu26Ser (ttg/tCg)	Rv2526	vapB17	antitoxin VapB17
2855259	0	A	SNP	G	105	92	196	100	197	Ala841Ala (gct/gcC)	Rv2531c	-	amino acid decarboxylase
2865760	0	A	SNP	G	115	101	216	100	216	Thr211Ala (acc/Gcc)	Rv2542	-	hypothetical protein
2865882	0	T	SNP	C	107	122	225	99.57	230	Val251Val (gtt/gtC)	Rv2542	-	hypothetical protein
2866607	0	G	SNP	A	203	159	360	98.37	368	Gly47Asp (ggc/gAc)	Rv2543	lppA	lipoprotein LppA
2866647	0	G	SNP	A	186	152	337	98.54	343	Lys60Lys (aag/aaA)	Rv2543	lppA	lipoprotein LppA
2866671	0	G	SNP	A	174	129	301	98.38	308	Glu68Glu (gag/gaA)	Rv2543	lppA	lipoprotein LppA
2866677	0	A	SNP	C	173	132	301	98.71	309	Leu70Leu (cta/ctC)	Rv2543	lppA	lipoprotein LppA
2866815	0	G	SNP	C	19	21	40	83.33	48	Ala116Ala (gcg/gcC)	Rv2543	lppA	lipoprotein LppA
2866863	0	C	SNP	G	109	169	273	97.54	285	Ala132Ala (gcc/gcG)	Rv2543	lppA	lipoprotein LppA
2866876	0	A	SNP	G	111	180	290	97.32	299	Ile137Val (att/Gtt)	Rv2543	lppA	lipoprotein LppA
2866880	0	C	SNP	T	113	184	294	97.38	305	Ala138Val (gcc/gTc)	Rv2543	lppA	lipoprotein LppA
2866882	0	G	SNP	A	113	186	298	97.39	307	Ala139Thr (gcc/Acc)	Rv2543	lppA	lipoprotein LppA
2867207	0	C	SNP	G	36	73	106	99.09	110	Ala28Ala (gcc/gcG)	Rv2544	lppB	lipoprotein LppB
2867230	0	G	SNP	A	9	41	49	100	50	Gly36Asp (ggc/gAc)	Rv2544	lppB	lipoprotein LppB
2867231	0	C	SNP	T	8	40	47	100	48	Gly36Gly (ggc/ggT)	Rv2544	lppB	lipoprotein LppB
2867236	0	A	SNP	G	5	42	46	97.92	48	Asn38Ser (aac/aGc)	Rv2544	lppB	lipoprotein LppB
2867240	0	C	SNP	T	6	44	50	100	50	Pro39Pro (ccc/ccT)	Rv2544	lppB	lipoprotein LppB
2867245	0	A	SNP	C	6	47	53	100	53	Lys41Thr (aaa/aCa)	Rv2544	lppB	lipoprotein LppB
2867251	0	C	SNP	G	7	46	53	98.15	54	Pro43Arg (ccg/cGg)	Rv2544	lppB	lipoprotein LppB
2867254	0	A	SNP	G	8	48	56	98.25	57	His44Arg (cac/cGc)	Rv2544	lppB	lipoprotein LppB
2867263	0	G	SNP	A	26	52	78	97.5	80	Gly47Asp (ggc/gAc)	Rv2544	lppB	lipoprotein LppB
2867298	0	C	SNP	A	51	45	96	90.57	106	His59Asn (cac/Aac)	Rv2544	lppB	lipoprotein LppB
2867347	0	A	SNP	G	81	54	134	95.07	142	Gln75Arg (cag/cGg)	Rv2544	lppB	lipoprotein LppB
2867522	0	A	SNP	G	53	10	62	95.45	66	Glu133Glu (gaa/gaG)	Rv2544	lppB	lipoprotein LppB
2867532	0	A	SNP	G	56	12	67	97.14	70	Ile137Val (att/Gtt)	Rv2544	lppB	lipoprotein LppB
2867536	0	C	SNP	T	57	14	69	95.95	74	Ala138Val (gcc/gTc)	Rv2544	lppB	lipoprotein LppB
2867538	0	G	SNP	A	55	18	73	96.05	76	Ala139Thr (gcc/Acc)	Rv2544	lppB	lipoprotein LppB
2867552	0	A	SNP	G	73	29	101	97.14	105	Arg143Arg (cga/cgG)	Rv2544	lppB	lipoprotein LppB
2867575	0	T	SNP	C	87	40	124	96.95	131	Val151Ala (gtg/gCg)	Rv2544	lppB	lipoprotein LppB
2867594	0	G	SNP	A	96	58	146	98.72	156	Leu157Leu (ctg/ctA)	Rv2544	lppB	lipoprotein LppB
2867756	0	T	SNP	C	114	127	239	99.18	243	Ile211Ile (att/atC)	Rv2544	lppB	lipoprotein LppB
2867881	0	A	Del	GAP	93	105	199	98.51	201		Rv2545	vapB18	antitoxin VapB18
2878550	0	G	SNP	A	116	121	235	97.93	242
2880702	0	G	SNP	C	113	122	232	100	235	Val210Leu (gtc/Ctc)	Rv2560	-	hypothetical protein
2881598	0	G	Del	GAP	94	132	217	96.17	235
2881974	0	G	SNP	A	76	93	163	97.13	174
2884068	0	A	SNP	C	105	101	202	99.52	207	Met243Leu (atg/Ctg)	Rv2564	glnQ	glutamine ABC transporter ATP-binding protein
2886570	0	A	SNP	G	109	119	226	100	228	Glu66Glu (gaa/gaG)	Rv2566	-	hypothetical protein
2888201	0	T	SNP	C	97	120	216	100	217	Leu610Pro (ctc/cCc)	Rv2566	-	hypothetical protein
2889633	0	T	SNP	C	109	102	210	100	211	Ala1087Ala (gct/gcC)	Rv2566	-	hypothetical protein
2891267	0	C	SNP	T	108	118	220	99.56	227	Gly491Gly (ggc/ggT)	Rv2567	-	hypothetical protein
2891728	0	A	SNP	G	110	114	221	99.56	225	Gln645Arg (cag/cGg)	Rv2567	-	hypothetical protein
2894208	0	G	SNP	A	97	107	199	99.51	205	Ser67Ser (agc/agT)	Rv2569c	-	hypothetical protein
2898522	0	T	SNP	C	100	123	217	100	223	Tyr160Tyr (tat/taC)	Rv2573	-	2-dehydropantoate 2-reductase
2903439	0	G	SNP	A	111	114	224	97.4	231	Ser31Ser (agc/agT)	Rv2578c	-	hypothetical protein
2910461	0	G	SNP	T	112	120	225	100	232	Ala147Glu (gcg/gAg)	Rv2584c	apt	adenine phosphoribosyltransferase
2911293	0	C	SNP	G	117	104	220	100	221	Cys462Ser (tgt/tCt)	Rv2585c	-	lipoprotein
2912294	0	T	SNP	G	113	108	220	100	221	Ala128Ala (gca/gcC)	Rv2585c	-	lipoprotein
2913494	0	G	SNP	T	118	117	231	97.92	240	Ala173Asp (gcc/gAc)	Rv2586c	secF	protein translocase subunit SecF
2922591	0	C	SNP	A	78	82	155	98.77	162	Ala347Ala (gcc/gcA)	Rv2591	PE_PGRS44	PE-PGRS family protein PE_PGRS44
2922846	0	C	SNP	T	93	57	140	98.68	152	Gly432Gly (ggc/ggT)	Rv2591	PE_PGRS44	PE-PGRS family protein PE_PGRS44
2922848	0	A	SNP	T	93	54	143	98.66	149	Gln433Leu (cag/cTg)	Rv2591	PE_PGRS44	PE-PGRS family protein PE_PGRS44
2923391	0	T	SNP	C	95	87	181	99.45	183	Pro281Pro (cca/ccG)	Rv2592c	ruvB	Holliday junction ATP-dependent DNA helicase RuvB
2925962	0	T	SNP	C	129	110	234	100	239	Cys77Arg (tgc/Cgc)	Rv2596	vapC40	ribonuclease VapC40
2927939	0	T	SNP	C	98	105	200	100	203
2928825	0	A	SNP	G	114	113	224	98.27	231	Ala146Ala (gca/gcG)	Rv2601	speE	spermidine synthase
2939373	0	G	SNP	C	104	123	226	100	227	Ser197Cys (tct/tGt)	Rv2611c	-	phosphatidylinositol mannoside acyltransferase
2939657	0	T	SNP	C	95	110	200	100	205	Ile102Met (ata/atG)	Rv2611c	-	phosphatidylinositol mannoside acyltransferase
2948230	0	G	SNP	A	90	124	204	96.83	221	Ala110Val (gcc/gTc)	Rv2621c	-	transcriptional regulator
2954439	0	T	SNP	C	135	107	238	100	242	Arg104Gly (aga/Gga)	Rv2627c	-	hypothetical protein
2955957	0	A	SNP	C	91	105	190	99.49	197	Asp64Ala (gat/gCt)	Rv2629	-	hypothetical protein		phylo (Beijing)
2961808	0	C	SNP	T	81	69	142	95.54	157	Gly212Ser (ggt/Agt)	Rv2634c	PE_PGRS46	PE-PGRS family protein PE_PGRS46
2969197	0	A	SNP	G	113	93	204	99.04	208
2974933	0	A	SNP	G	104	95	199	100	199	Ile101Thr (atc/aCc)	Rv2650c	-	prophage protein
2975227	0	T	SNP	G	87	101	187	99.47	189	Asn3Thr (aat/aCt)	Rv2650c	-	prophage protein
2975628	0	G	SNP	A	112	110	220	96.94	229	Arg50Cys (cgc/Tgc)	Rv2651c	-	prophage protease
2980861	0	A	SNP	G	89	113	199	98.06	206
2983873	0	A	SNP	G	77	141	215	99.54	219
2984740	0	A	SNP	G	128	95	216	100	223	His3Arg (cac/cGc)	Rv2668	-	hypothetical protein
2988630	0	C	SNP	G	112	114	223	100	226	His317Asp (cat/Gat)	Rv2672	-	protease
2994187	0	T	SNP	C	117	95	210	100	212	Leu292Leu (tta/ttG)	Rv2678c	hemE	uroporphyrinogen decarboxylase
3003115	0	C	SNP	G	127	126	251	100	253	Ala378Gly (gca/gGa)	Rv2685	arsB1	arsenic-transport integral membrane protein ArsB
3005185	0	G	SNP	T	101	112	211	100	213	Pro156Thr (ccc/Acc)	Rv2688c	-	antibiotic ABC transporter ATP-binding protein
3009692	0	A	SNP	G	99	111	208	100	210	Thr117Ala (acc/Gcc)	Rv2691	ceoB	TRK system potassium uptake protein CeoB
3009834	0	A	SNP	G	109	95	204	98.08	208	Asp164Gly (gat/gGt)	Rv2691	ceoB	TRK system potassium uptake protein CeoB
3010420	0	A	SNP	G	119	113	232	100	232	Ile133Val (atc/Gtc)	Rv2692	ceoC	TRK system potassium uptake protein CeoC
3010993	0	C	SNP	T	122	117	235	97.95	244	Gly126Arg (ggg/Agg)	Rv2693c	-	integral membrane protein
3017465	0	T	SNP	C	133	92	221	100	225	Ile203Thr (ata/aCa)	Rv2702	ppgK	polyphosphate glucokinase
3021893	0	T	Del	GAP	85	86	167	82.21	208		Rv2709	-	transmembrane protein
3021894	0	T	Del	GAP	85	86	167	83.01	206		Rv2709	-	transmembrane protein
3021895	0	C	Del	GAP	85	86	167	82.61	207		Rv2709	-	transmembrane protein
3021896	0	G	Del	GAP	85	86	167	82.61	207		Rv2709	-	transmembrane protein
3021897	0	A	Del	GAP	85	86	167	83.82	204		Rv2709	-	transmembrane protein
3021898	0	C	Del	GAP	85	86	167	83.82	204		Rv2709	-	transmembrane protein
3021899	0	G	Del	GAP	85	86	167	84.24	203		Rv2709	-	transmembrane protein
3021900	0	A	Del	GAP	85	86	167	85.5	200		Rv2709	-	transmembrane protein
3021901	0	C	Del	GAP	85	86	167	85.5	200		Rv2709	-	transmembrane protein
3024021	0	C	SNP	A	130	127	254	98.47	261	Arg153Arg (cgg/Agg)	Rv2711	ideR	iron-dependent repressor and activator IdeR
3024343	0	G	SNP	A	117	110	223	98.7	230	Thr329Ile (acc/aTc)	Rv2712c	-	hypothetical protein
3027798	0	T	SNP	C	116	116	229	100	232	Val245Ala (gtg/gCg)	Rv2714	-	hypothetical protein
3031168	0	A	SNP	G	95	97	186	100	192	Tyr124His (tat/Cat)	Rv2719c	-	membrane protein
3033189	0	G	SNP	A	91	120	209	98.6	214	Pro477Pro (ccc/ccT)	Rv2721c	-	hypothetical protein
3036826	0	C	SNP	T	108	97	205	98.56	208	Val156Met (gtg/Atg)	Rv2724c	fadE20	acyl-CoA dehydrogenase FadE20
3037377	0	T	SNP	C	96	82	172	100	178
3041871	0	G	SNP	T	97	100	195	99.49	198	Ala202Glu (gcg/gAg)	Rv2729c	-	integral membrane protein
3048912	0	C	SNP	G	100	122	217	99.55	223	Val59Leu (gtt/Ctt)	Rv2736c	recX	regulatory protein RecX
3054081	0	A	SNP	G	138	157	290	100	295	Gly56Gly (gga/ggG)	Rv2741	PE_PGRS47	PE-PGRS family protein PE_PGRS47
3054321	0	A	SNP	G	109	135	242	100	244	Gly136Gly (gga/ggG)	Rv2741	PE_PGRS47	PE-PGRS family protein PE_PGRS47
3054724	0	A	SNP	G	19	13	31	100	32	Ser271Gly (agc/Ggc)	Rv2741	PE_PGRS47	PE-PGRS family protein PE_PGRS47
3056767	0	G	SNP	T	121	114	221	99.16	237	Pro156Thr (ccg/Acg)	Rv2743c	-	hypothetical protein
3069167	0	A	SNP	G	106	102	204	99.05	210	Leu306Pro (ctg/cCg)	Rv2756c	hsdM	type I restriction/modification system DNA methylase HsdM
3078178	0	C	SNP	T	147	104	250	100	251	Val270Met (gtg/Atg)	Rv2769c	PE27	PE family protein PE27
3079877	0	A	SNP	G	110	90	197	100	200	Phe194Ser (ttc/tCc)	Rv2770c	PPE44	PPE family protein PPE44
3080795	0	A	SNP	G	90	109	199	100	199	Leu80Pro (ctc/cCc)	Rv2771c	-	hypothetical protein
3086788	0	T	SNP	C	109	126	234	100	235
3103682	0	T	SNP	C	105	114	214	100	219	Met87Val (atg/Gtg)	Rv2794c	pptT	phosphopantetheinyl transferase
3104189	0	A	SNP	G	102	95	192	98.99	199	Cys241Cys (tgt/tgC)	Rv2795c	-	hypothetical protein
3110140	0	G	SNP	T	115	120	231	97.51	241
3111476	0	C	SNP	T	137	118	254	98.08	260	Ser116Ser (tcg/tcA)	Rv2802c	-	arginine/hypothetical protein
3112877	0	G	SNP	A	97	95	187	100	192	Gly4Asp (ggc/gAc)	Rv2805	-	hypothetical protein
3113872	0	A	SNP	T	112	120	229	99.57	233	Glu72Val (gag/gTg)	Rv2807	-	hypothetical protein
3115384	0	G	SNP	C	99	111	208	99.06	212
3118000	0	A	SNP	G	86	104	183	100	190	Arg395Gly (agg/Ggg)	Rv2812	-	transposase
3127931	0	T	SNP	A	4	5	9	75	12	Lys114Asn (aaa/aaT)	Rv2820c	-	CRISPR type III-associated RAMP protein Csm4
3131469	1	T	Ins	T	96	92	188	93.53	188		Rv2823c	-	CRISPR-associated protein Cas10/Csm1
3131469	2	T	Ins	G	96	92	188	93.53	188		Rv2823c	-	CRISPR-associated protein Cas10/Csm1
3131469	3	T	Ins	T	96	92	188	93.53	188		Rv2823c	-	CRISPR-associated protein Cas10/Csm1
3131469	4	T	Ins	C	96	92	188	93.53	188		Rv2823c	-	CRISPR-associated protein Cas10/Csm1
3131469	5	T	Ins	G	95	91	186	92.54	186		Rv2823c	-	CRISPR-associated protein Cas10/Csm1
3131469	6	T	Ins	G	94	91	185	92.04	185		Rv2823c	-	CRISPR-associated protein Cas10/Csm1
3131469	7	T	Ins	C	93	91	184	91.54	184		Rv2823c	-	CRISPR-associated protein Cas10/Csm1
3131469	8	T	Ins	G	93	90	183	91.04	183		Rv2823c	-	CRISPR-associated protein Cas10/Csm1
3131469	9	T	Ins	A	90	88	178	88.56	179		Rv2823c	-	CRISPR-associated protein Cas10/Csm1
3133054	0	C	SNP	G	118	115	228	100	233	Ser162Ser (tcg/tcC)	Rv2825c	-	hypothetical protein
3133055	0	G	SNP	C	112	112	216	100	224	Ser162Trp (tcg/tGg)	Rv2825c	-	hypothetical protein
3133536	0	T	SNP	C	86	79	163	99.4	166	Lys2Glu (aaa/Gaa)	Rv2825c	-	hypothetical protein
3135606	0	A	SNP	G	120	98	217	95.61	228
3135912	0	G	SNP	C	98	130	225	98.7	231	Thr141Arg (acg/aGg)	Rv2828c	-	hypothetical protein
3135950	0	C	SNP	G	95	128	221	100	223	Ser128Ser (tcg/tcC)	Rv2828c	-	hypothetical protein
3135951	0	G	SNP	C	95	129	222	100	224	Ser128Trp (tcg/tGg)	Rv2828c	-	hypothetical protein
3137058	0	G	SNP	A	98	115	207	100	213	Ala56Val (gcg/gTg)	Rv2830c	vapB22	antitoxin VapB22
3137736	0	G	SNP	T	82	105	184	99.47	188	Asp156Tyr (gac/Tac)	Rv2831	echA16	enoyl-CoA hydratase EchA16
3144623	0	C	SNP	T	118	136	253	98.07	259	Glu183Glu (gag/gaA)	Rv2838c	rbfA	ribosome-binding factor RbfA
3156201	1	C	Ins	G	111	102	213	94.25	213		Rv2848c	cobB	cobyrinic acid A,C-diamide synthase
3162805	0	C	SNP	G	90	106	194	100	196	Arg180Gly (cgc/Ggc)	Rv2853	PE_PGRS48	PE-PGRS family protein PE_PGRS48
3165636	0	G	SNP	A	111	111	219	98.23	226	Ser144Ser (tcg/tcA)	Rv2855	mtr	mycothione reductase
3174496	0	A	SNP	G	105	136	236	100	241	Cys50Arg (tgt/Cgt)	Rv2862c	-	hypothetical protein
3174693	0	C	Del	GAP	105	87	189	93.2	206
3177452	0	C	SNP	A	82	110	190	98.97	194
3177884	0	C	SNP	A	104	93	192	100	197	Arg21Arg (cgc/cgA)	Rv2866	relG	toxin RelG
3180988	0	C	SNP	A	120	96	212	100	216	Val259Phe (gtc/Ttc)	Rv2869c	rip	zinc metalloprotease
3186860	0	T	SNP	G	109	106	210	100	215	Tyr672Asp (tat/Gat)	Rv2874	dipZ	integral membrane C-type cytochrome biogenesis protein DipZ
3187772	0	T	SNP	C	107	96	198	100	203	Val37Ala (gtt/gCt)	Rv2876	-	transmembrane protein
3189242	0	A	SNP	G	99	104	201	100	203	Ala52Ala (gct/gcC)	Rv2878c	mpt53	soluble secreted antigen Mpt53
3190146	0	C	Del	GAP	109	117	227	93.78	241
3194241	1	C	Ins	G	96	67	163	87.63	163		Rv2885c	-	transposase
3200282	0	C	SNP	T	133	118	245	98.82	254	Ala6Val (gcg/gTg)	Rv2891	-	hypothetical protein
3202369	0	C	SNP	T	110	110	216	98.21	224
3209156	0	G	SNP	A	108	122	227	95.83	240	Ala84Val (gcc/gTc)	Rv2899c	fdhD	formate dehydrogenase accessory protein FdhD
3214869	0	A	SNP	G	111	127	234	98.35	242	Gln81Arg (cag/cGg)	Rv2905	lppW	lipoprotein LppW
3215623	0	G	Del	GAP	113	115	223	99.13	230
3226181	0	A	SNP	C	104	93	197	100	197	Arg35Arg (cgt/cgG)	Rv2916c	ffh	signal recognition particle protein
3228143	0	G	SNP	T	109	92	197	100	201	Arg594Leu (cgg/cTg)	Rv2917	-	hypothetical protein
3232759	0	G	SNP	A	282	193	454	76.12	624
3238120	0	G	Del	GAP	89	95	181	94.36	195		Rv2923c	-	hypothetical protein
3238121	0	T	Del	GAP	89	95	181	94.85	194		Rv2923c	-	hypothetical protein
3238122	0	G	Del	GAP	89	95	181	95.34	193		Rv2923c	-	hypothetical protein
3247316	0	C	SNP	G	131	121	248	98.05	257	Asp624Glu (gac/gaG)	Rv2931	ppsA	phthiocerol synthesis polyketide synthase type I PpsA
3247851	0	G	SNP	A	74	78	148	95.6	159	Ala803Thr (gcc/Acc)	Rv2931	ppsA	phthiocerol synthesis polyketide synthase type I PpsA
3247853	0	C	SNP	T	74	75	147	95.51	156	Ala803Ala (gcc/gcT)	Rv2931	ppsA	phthiocerol synthesis polyketide synthase type I PpsA
3247856	0	G	SNP	C	74	79	149	95.62	160	Arg804Arg (cgg/cgC)	Rv2931	ppsA	phthiocerol synthesis polyketide synthase type I PpsA
3247864	1	C	Ins	T	72	71	143	95.97	143		Rv2931	ppsA	phthiocerol synthesis polyketide synthase type I PpsA
3247864	2	C	Ins	A	72	71	143	95.97	143		Rv2931	ppsA	phthiocerol synthesis polyketide synthase type I PpsA
3247864	3	C	Ins	G	71	71	142	95.3	142		Rv2931	ppsA	phthiocerol synthesis polyketide synthase type I PpsA
3247864	4	C	Ins	G	71	71	142	95.3	142		Rv2931	ppsA	phthiocerol synthesis polyketide synthase type I PpsA
3247866	0	C	Del	GAP	71	72	140	95.97	149		Rv2931	ppsA	phthiocerol synthesis polyketide synthase type I PpsA
3247867	0	A	Del	GAP	71	72	140	95.97	149		Rv2931	ppsA	phthiocerol synthesis polyketide synthase type I PpsA
3247868	0	A	Del	GAP	71	72	140	95.97	149		Rv2931	ppsA	phthiocerol synthesis polyketide synthase type I PpsA
3247869	0	A	Del	GAP	71	72	140	95.97	149		Rv2931	ppsA	phthiocerol synthesis polyketide synthase type I PpsA
3247874	0	G	SNP	A	72	73	143	96.67	150	Arg810Arg (cgg/cgA)	Rv2931	ppsA	phthiocerol synthesis polyketide synthase type I PpsA
3247877	0	T	SNP	C	73	78	151	96.18	157	Phe811Phe (ttt/ttC)	Rv2931	ppsA	phthiocerol synthesis polyketide synthase type I PpsA
3247883	0	T	SNP	C	103	118	220	97.79	226	Ser813Ser (agt/agC)	Rv2931	ppsA	phthiocerol synthesis polyketide synthase type I PpsA
3248074	0	G	SNP	A	60	109	168	94.41	179	Arg877His (cgc/cAc)	Rv2931	ppsA	phthiocerol synthesis polyketide synthase type I PpsA
3248075	0	C	SNP	T	60	109	167	94.41	179	Arg877Arg (cgc/cgT)	Rv2931	ppsA	phthiocerol synthesis polyketide synthase type I PpsA
3249025	0	T	SNP	G	114	85	197	97.07	205	Leu1194Arg (cta/cGa)	Rv2931	ppsA	phthiocerol synthesis polyketide synthase type I PpsA
3256494	0	A	SNP	G	122	99	221	100	221	Gly270Gly (gga/ggG)	Rv2933	ppsC	phthiocerol synthesis polyketide synthase type I PpsC
3266030	0	A	SNP	G	142	124	263	99.63	267	Ser1261Ser (tca/tcG)	Rv2934	ppsD	phthiocerol synthesis polyketide synthase type I PpsD
3269581	0	A	SNP	G	118	106	222	100	224	Ala615Ala (gca/gcG)	Rv2935	ppsE	phthiocerol synthesis polyketide synthase type I PpsE
3270784	0	A	SNP	G	119	125	243	99.59	245	Gln1016Gln (caa/caG)	Rv2935	ppsE	phthiocerol synthesis polyketide synthase type I PpsE
3276703	0	T	SNP	G	98	99	194	98.01	201	Thr2005Pro (act/Cct)	Rv2940c	mas	multifunctional mycocerosic acid synthase
3284640	0	A	SNP	G	91	91	179	97.85	186	Thr436Ala (aca/Gca)	Rv2941	fadD28	long-chain-fatty-acid--AMP ligase FadD28
3284855	0	C	SNP	T	115	89	204	95.77	213	Ile507Ile (atc/atT)	Rv2941	fadD28	long-chain-fatty-acid--AMP ligase FadD28
3285931	0	G	SNP	A	116	121	234	97.93	242	Ala288Thr (gcc/Acc)	Rv2942	mmpL7	transmembrane transport protein MmpL7
3296371	1	G	Ins	C	86	91	177	84.69	177		Rv2947c	pks15	polyketide synthase
3296371	2	G	Ins	C	86	90	176	84.21	177		Rv2947c	pks15	polyketide synthase
3296371	3	G	Ins	G	86	91	177	84.69	177		Rv2947c	pks15	polyketide synthase
3296371	4	G	Ins	C	86	91	177	84.69	177		Rv2947c	pks15	polyketide synthase
3296371	5	G	Ins	G	86	91	177	84.69	177		Rv2947c	pks15	polyketide synthase
3296371	6	G	Ins	G	86	91	177	84.69	177		Rv2947c	pks15	polyketide synthase
3296371	7	G	Ins	C	86	91	177	84.69	177		Rv2947c	pks15	polyketide synthase
3296843	0	A	SNP	G	113	106	214	100	219	Val333Ala (gtg/gCg)	Rv2947c	pks15	polyketide synthase
3304966	0	G	SNP	A	121	116	235	96.34	246	Gly176Arg (ggg/Agg)	Rv2952	-	phthiotriol/phenolphthiotriol dimycocerosates methyltransferase
3308606	0	G	SNP	A	128	116	242	99.59	245
3310174	0	G	SNP	A	97	102	192	98.03	203	Lys235Lys (aag/aaA)	Rv2957	-	PGL/p-HBAD biosynthesis glycosyltransferase
3310427	0	T	SNP	C	98	107	204	97.16	211
3310626	0	T	SNP	C	114	103	217	96.88	224
3314412	0	A	SNP	G	105	105	204	99.53	211	Ala237Ala (gct/gcC)	Rv2962c	-	PGL/p-HBAD biosynthesis rhamnosyltransferase
3316955	0	A	SNP	C	94	110	203	99.03	206	Met143Leu (atg/Ctg)	Rv2964	purU	formyltetrahydrofolate deformylase
3325406	0	T	SNP	C	120	104	221	97.82	229	Met100Val (atg/Gtg)	Rv2970c	lipN	lipase/esterase LipN
3326554	0	A	SNP	C	105	103	203	100	208	Asn152His (aac/Cac)	Rv2971	-	oxidoreductase		phylo (not Euro-American, M. africanum, M. bovis, M . canettii, M. caprae, M. Microti, M. pinipedii, Beijing, Delhi/CAS, EAI)
3331362	0	C	Del	GAP	87	90	178	92.67	191		Rv2975c	-	hypothetical protein
3331363	0	G	Del	GAP	87	90	178	93.65	189		Rv2975c	-	hypothetical protein
3335708	0	G	SNP	C	96	105	200	99.5	202	Pro14Arg (ccg/cGg)	Rv2979c	-	resolvase
3336680	0	A	Del	GAP	100	98	182	76.74	258
3336825	0	T	SNP	C	126	91	214	100	217	Thr365Ala (aca/Gca)	Rv2981c	ddlA	D-alanine--D-alanine ligase
3338603	0	G	SNP	C	81	112	190	100	193	Pro133Ala (ccg/Gcg)	Rv2982c	gpdA2	glycerol-3-phosphate dehydrogenase
3352932	0	C	SNP	G	111	100	208	100	211	Thr179Thr (acg/acC)	Rv2995c	leuB	3-isopropylmalate dehydrogenase
3356135	0	A	SNP	C	117	106	219	98.67	226	Glu346Ala (gaa/gCa)	Rv2997	-	dehydrogenase
3358235	0	A	SNP	T	102	136	236	99.58	239	Met212Leu (atg/Ttg)	Rv2999	lppY	lipoprotein LppY
3363338	0	A	SNP	G	111	119	227	99.57	231
3367765	0	G	SNP	A	88	114	195	100	202	Gly343Gly (ggc/ggT)	Rv3009c	gatB	aspartyl/glutamyl-tRNA(Asn/Gln) amidotransferase subunit B
3375165	0	A	SNP	C	110	116	222	98.69	229	Phe167Cys (ttc/tGc)	Rv3015c	-	hypothetical protein
3379432	0	T	SNP	C	71	63	133	80.72	166
3379708	0	G	SNP	C	80	93	171	76.21	227
3379712	0	G	SNP	C	76	91	167	76.26	219
3379718	0	T	SNP	C	76	87	163	78.37	208
3379742	0	T	SNP	C	75	74	147	81.42	183
3379751	0	A	SNP	C	82	81	162	84.02	194
3379757	0	A	SNP	C	79	83	161	85.26	190
3379763	0	G	SNP	A	89	88	176	87.62	202
3379784	0	C	SNP	A	91	87	175	93.19	191
3379788	0	C	SNP	G	91	87	173	95.7	186
3380439	1	G	Ins	C	42	26	68	90.67	68
3401871	0	A	SNP	G	113	101	207	99.53	215	Ala16Ala (gct/gcC)	Rv3041c	-	ABC transporter ATP-binding protein
3402816	0	C	SNP	T	99	116	209	100	215	Gly116Glu (gga/gAa)	Rv3042c	serB2	phosphoserine phosphatase SerB
3404376	0	C	SNP	G	86	95	180	100	181	Thr182Thr (acg/acC)	Rv3043c	ctaD	cytochrome C oxidase cytochrome 1
3408150	0	T	SNP	C	99	129	222	98.7	231	Thr53Ala (aca/Gca)	Rv3047c	-	hypothetical protein
3412611	0	T	SNP	C	105	84	184	97.42	194	Gln519Arg (cag/cGg)	Rv3051c	nrdE	ribonucleoside-diphosphate reductase subunit alpha
3415181	0	C	Del	GAP	80	76	155	75.73	206
3415182	0	A	Del	GAP	80	76	155	76.47	204
3415183	0	C	Del	GAP	80	76	155	77.23	202
3415184	0	C	Del	GAP	80	76	155	77.61	201
3415185	0	T	Del	GAP	80	76	155	78.39	199
3415186	0	A	Del	GAP	80	76	155	78.39	199
3415187	0	G	Del	GAP	80	76	155	78.39	199
3415188	0	G	Del	GAP	80	76	155	80.41	194
3415189	0	G	Del	GAP	80	76	155	80	195
3415190	0	G	Del	GAP	80	76	155	80.83	193
3415191	0	G	Del	GAP	80	76	155	80.83	193
3415192	0	T	Del	GAP	80	76	155	81.25	192
3415193	0	G	Del	GAP	80	76	155	81.25	192
3415194	0	G	Del	GAP	80	76	155	82.11	190
3420825	0	A	SNP	G	102	126	225	99.56	229	Asp445Gly (gac/gGc)	Rv3059	cyp136	cytochrome P450 Cyp136
3425854	0	C	SNP	T	108	120	226	100	228	Pro91Ser (ccg/Tcg)	Rv3062	ligB	DNA ligase
3428917	0	C	SNP	A	113	110	221	100	223	Arg559Ser (cgt/Agt)	Rv3063	cstA	carbon starvation protein A
3432261	0	G	SNP	C	101	129	223	98.71	233	Pro454Pro (ccc/ccG)	Rv3068c	pgmA	phosphoglucomutase PgmA
3440464	0	T	SNP	G	102	99	199	100	201	Arg308Arg (cgt/cgG)	Rv3077	-	hydrolase
3440468	0	G	SNP	C	105	102	206	100	207	Gly310Arg (ggc/Cgc)	Rv3077	-	hydrolase
3446699	0	C	SNP	G	119	101	215	97.78	225	Phe220Leu (ttc/ttG)	Rv3081	-	hypothetical protein
3447293	0	T	SNP	G	103	97	197	98.52	203
3450725	0	T	SNP	C	104	115	215	99.55	220	Val243Val (gtt/gtC)	Rv3084	lipR	acetyl-hydrolase LipR
3454263	0	C	SNP	G	116	108	220	100	224	Leu447Val (ctc/Gtc)	Rv3087	-	diacyglycerol O-acyltransferase
3455686	0	G	SNP	C	92	97	187	98.95	191	Leu449Leu (ctg/ctC)	Rv3088	tgs4	diacyglycerol O-acyltransferase
3456666	0	A	SNP	G	110	103	205	100	213	Ala302Ala (gca/gcG)	Rv3089	fadD13	long chain-fatty-acid--CoA ligase FadD13
3462135	0	G	SNP	C	100	97	194	100	197	Cys210Trp (tgc/tgG)	Rv3093c	-	oxidoreductase
3466919	0	C	SNP	G	93	108	199	100	201	Gly58Ala (ggc/gCc)	Rv3097c	lipY	triacylglycerol lipase Lip
3467465	0	C	SNP	G	125	96	219	99.55	222	Ala66Ala (gcg/gcC)	Rv3098c	-	hypothetical protein
3473996	1	G	Ins	A	95	101	196	99.49	196
3477942	0	A	SNP	G	99	85	182	96.84	190	Thr98Thr (aca/acG)	Rv3109	moaA1	cyclic pyranopterin monophosphate synthase
3480474	0	G	SNP	A	118	122	238	100	240	Gly134Glu (gga/gAa)	Rv3113	-	phosphatase
3480789	0	T	SNP	C	89	100	186	100	189	Ser11Pro (tca/Cca)	Rv3114	-	hypothetical protein
3484126	0	G	SNP	A	128	118	245	97.62	252	Leu51Leu (ctg/ctA)	Rv3117	cysA3	thiosulfate sulfurtransferase
3486977	0	A	SNP	G	121	106	226	100	227	Lys157Glu (aaa/Gaa)	Rv3121	cyp141	cytochrome P450 Cyp141
3487108	0	C	SNP	T	127	104	228	97.06	238	Ala200Ala (gcc/gcT)	Rv3121	cyp141	cytochrome P450 Cyp141
3498198	0	C	SNP	T	125	102	224	97.42	233	Glu356Glu (gag/gaA)	Rv3132c	devS	two component sensor histidine kinase DevS
3500149	0	G	SNP	A	104	85	187	97.42	194	Leu201Leu (ctg/Ttg)	Rv3134c	-	universal stress protein
3500243	0	G	SNP	C	92	125	215	99.54	218	Ala169Ala (gcc/gcG)	Rv3134c	-	universal stress protein
3503895	0	C	SNP	T	89	98	181	100	187	Pro168Leu (ccg/cTg)	Rv3137	-	histidinol-phosphatase
3508970	0	A	SNP	G	113	96	205	99.52	210	Glu292Glu (gaa/gaG)	Rv3141	fadB4	NADPH quinone oxidoreductase FadB
3509626	0	C	SNP	A	91	102	191	98.97	195
3510120	0	T	SNP	G	109	120	229	100	229	Lys400Gln (aag/Cag)	Rv3144c	PPE52	PPE family protein PPE52
3518167	0	A	SNP	G	112	100	210	100	212	Ile474Met (ata/atG)	Rv3151	nuoG	NADH-quinone oxidoreductase subunit G
3518555	0	A	SNP	G	111	107	216	100	218	Thr604Ala (acg/Gcg)	Rv3151	nuoG	NADH-quinone oxidoreductase subunit G
3529067	0	G	SNP	C	202	226	421	98.62	434	Arg33Gly (cgt/Ggt)	Rv3159c	PPE53	PPE family protein PPE53
3530955	0	C	SNP	G	109	99	205	100	208	Val62Leu (gtc/Ctc)	Rv3161c	-	dioxygenase
3542049	0	G	SNP	A	105	106	209	99.53	212
3542219	0	G	SNP	A	122	89	206	99.06	213	Gly28Ser (ggt/Agt)	Rv3174	-	short-chain dehydrogenase/reductase
3543031	0	G	SNP	A	98	94	179	97.96	196	Ala58Thr (gcc/Acc)	Rv3175	-	amidase
3550347	0	C	SNP	T	109	107	214	96.86	223
3550789	0	C	SNP	G	132	126	250	97.73	264	Ala25Ala (gcc/gcG)	Rv3183	-	transcriptional regulator
3556275	0	A	SNP	G	100	96	193	100	196	Leu138Pro (ctg/cCg)	Rv3190c	-	hypothetical protein
3571828	0	G	SNP	C	115	119	232	99.57	235	Pro239Arg (ccg/cGg)	Rv3199c	nudC	NADH pyrophosphatase
3576231	0	T	SNP	C	109	99	206	96.3	216	Gln269Arg (cag/cGg)	Rv3201c	-	ATP-dependent DNA helicase
3577497	0	C	SNP	T	103	115	216	99.09	220	Glu902Lys (gaa/Aaa)	Rv3202c	-	ATP-dependent DNA helicase
3580637	0	T	Del	GAP	101	111	208	94.22	225
3581414	0	A	SNP	G	118	122	238	100	240	Thr34Ala (aca/Gca)	Rv3204	-	DNA-methyltransferase
3587446	0	G	SNP	A	98	123	219	96.51	229	Leu32Leu (ctg/Ttg)	Rv3210c	-	hypothetical protein
3590686	1	G	Ins	C	87	75	162	98.78	162
3591063	0	T	SNP	C	117	104	216	100	221	Lys144Glu (aag/Gag)	Rv3213c	-	SOJ/ParA-like protein
3594254	1	C	Ins	G	111	118	229	94.63	229
3597249	0	C	SNP	G	86	108	191	97.98	198	Gly96Arg (ggc/Cgc)	Rv3220c	-	two component sensor kinase
3600576	0	C	SNP	T	114	127	240	99.59	242	Cys242Cys (tgc/tgT)	Rv3224	-	iron-regulated short-chain dehydrogenase/reductase
3604821	0	G	SNP	C	108	113	219	99.1	223	Ala32Ala (gcg/gcC)	Rv3228	-	hypothetical protein
3610391	1	A	Ins	C	93	125	218	98.64	218		Rv3234c	tgs3	diacyglycerol O-acyltransferase
3612813	0	T	SNP	C	97	103	199	97.56	205	Thr102Ala (acg/Gcg)	Rv3236c	-	integral membrane transport protein
3614982	0	T	SNP	C	112	104	213	100	216	Leu874Leu (cta/ctG)	Rv3239c	-	transmembrane transport protein
3621423	0	A	SNP	G	116	116	228	99.57	233
3622441	0	A	SNP	C	111	112	219	100	223	Val217Val (gtt/gtG)	Rv3243c	-	hypothetical protein
3625065	0	T	SNP	G	120	131	250	100	251	Met517Leu (atg/Ctg)	Rv3245c	mtrB	two component sensory histidine kinase MtrB
3626562	0	G	SNP	A	121	128	242	97.27	256	Pro18Ser (ccg/Tcg)	Rv3245c	mtrB	two component sensory histidine kinase MtrB
3628520	0	G	SNP	A	118	92	207	97.22	216	Ser376Ser (tcc/tcT)	Rv3248c	sahH	adenosylhomocysteinase
3638093	0	G	SNP	A	124	105	229	99.57	230	Ser206Leu (tcg/tTg)	Rv3257c	pmmA	phosphomannomutase PmmA
3643326	0	C	SNP	G	121	103	219	95.32	235	Ala50Ala (gcc/gcG)	Rv3263	-	DNA methylase
3643985	0	A	SNP	C	116	116	229	97.89	237	Glu270Ala (gag/gCg)	Rv3263	-	DNA methylase
3653988	0	G	SNP	A	127	108	235	100	235	Val181Met (gtg/Atg)	Rv3272	-	hypothetical protein
3664457	0	C	SNP	A	116	115	229	96.65	239	Ala80Asp (gcc/gAc)	Rv3282	-	hypothetical protein
3665753	0	G	SNP	A	76	122	197	98.51	201	Glu276Lys (gag/Aag)	Rv3283	sseA	thiosulfate sulfurtransferase SseA
3670040	0	C	SNP	T	105	114	217	100	219	Ala124Ala (gcg/gcA)	Rv3289c	-	transmembrane protein
3674157	0	T	SNP	A	121	121	239	97.98	247	Cys186Ser (tgc/Agc)	Rv3293	pcd	piperideine-6-carboxylic acid dehydrogenase
3675504	0	G	SNP	T	108	96	200	100	204	Ile164Ile (atc/atA)	Rv3294c	-	hypothetical protein
3678249	0	A	SNP	C	108	110	213	97.76	223	Lys492Thr (aag/aCg)	Rv3296	lhr	ATP-dependent helicase
3680932	0	G	SNP	A	108	100	206	98.58	211	Pro1386Pro (ccg/ccA)	Rv3296	lhr	ATP-dependent helicase
3681548	0	A	SNP	C	98	112	206	100	210	Arg77Arg (agg/Cgg)	Rv3297	nei	endonuclease VIII
3689523	0	G	SNP	T	95	111	206	100	206	Cys472_ (tgc/tgA)	Rv3303c	lpdA	NAD(P)H quinone reductase LpdA
3690016	0	A	SNP	G	118	115	229	100	233	Leu308Ser (ttg/tCg)	Rv3303c	lpdA	NAD(P)H quinone reductase LpdA
3693681	0	A	SNP	C	111	87	196	100	198	Ala103Ala (gct/gcG)	Rv3306c	amiB1	amidase AmiB
3704596	0	G	SNP	C	115	103	215	100	218	Val54Leu (gtg/Ctg)	Rv3317	sdhD	succinate dehydrogenase hydrophobic membrane anchor subunit
3704770	0	A	SNP	G	73	110	181	97.34	188	Thr112Ala (acc/Gcc)	Rv3317	sdhD	succinate dehydrogenase hydrophobic membrane anchor subunit
3711910	0	G	SNP	A	180	122	295	100	302	Trp54_ (tgg/tgA)	Rv3327	-	transposase fusion protein
3712372	0	A	SNP	G	140	162	302	100	302	Leu208Leu (cta/ctG)	Rv3327	-	transposase fusion protein
3714211	0	G	SNP	T	120	112	229	100	232	Pro41Gln (ccg/cAg)	Rv3328c	sigJ	ECF RNA polymerase sigma factor SigJ
3714757	0	A	SNP	C	105	95	196	100	200	Gln122His (caa/caC)	Rv3329	-	aminotransferase
3718357	0	C	SNP	T	105	100	199	99.51	206	Pro423Leu (ccg/cTg)	Rv3331	sugI	sugar-transport integral membrane protein SugI
3721806	0	G	SNP	C	110	97	206	100	207	Gly265Gly (ggc/ggG)	Rv3335c	-	integral membrane protein
3730466	0	A	SNP	G	114	122	236	80	295	Ile2157Thr (atc/aCc)	Rv3343c	PPE54	PPE family protein PPE54
3730616	0	G	SNP	A	84	93	173	93.16	190	Ala2107Val (gcc/gTc)	Rv3343c	PPE54	PPE family protein PPE54
3730642	0	G	SNP	A	79	67	140	87.43	167	Asn2098Asn (aac/aaT)	Rv3343c	PPE54	PPE family protein PPE54
3730993	0	A	SNP	G	230	285	503	96.62	533	Gly1981Gly (ggt/ggC)	Rv3343c	PPE54	PPE family protein PPE54
3732344	0	G	SNP	A	252	343	581	98.18	606	Ala1531Val (gcc/gTc)	Rv3343c	PPE54	PPE family protein PPE54
3732624	0	A	SNP	G	118	117	231	79.66	295	Leu1438Leu (ttg/Ctg)	Rv3343c	PPE54	PPE family protein PPE54
3735802	0	C	SNP	G	149	140	285	94.14	307	Thr378Thr (acg/acC)	Rv3343c	PPE54	PPE family protein PPE54
3736024	0	A	SNP	G	66	102	161	100	168	Gly304Gly (ggt/ggC)	Rv3343c	PPE54	PPE family protein PPE54
3736179	0	G	SNP	A	79	64	138	89.94	159	Leu253Leu (ctg/Ttg)	Rv3343c	PPE54	PPE family protein PPE54
3736282	0	G	SNP	A	70	92	161	96.43	168	Asn218Asn (aac/aaT)	Rv3343c	PPE54	PPE family protein PPE54
3736286	0	T	SNP	A	68	90	154	96.34	164	Tyr217Phe (tac/tTc)	Rv3343c	PPE54	PPE family protein PPE54
3736288	0	G	SNP	C	66	91	157	95.73	164	Ser216Arg (agc/agG)	Rv3343c	PPE54	PPE family protein PPE54
3736290	0	T	SNP	C	67	92	159	96.36	165	Ser216Gly (agc/Ggc)	Rv3343c	PPE54	PPE family protein PPE54
3736291	0	C	SNP	A	67	93	155	95.81	167	Gly215Gly (ggg/ggT)	Rv3343c	PPE54	PPE family protein PPE54
3736628	0	T	SNP	G	125	89	204	100	214	Glu103Ala (gag/gCg)	Rv3343c	PPE54	PPE family protein PPE54
3737479	0	G	Del	GAP	40	36	82	89.41	85		Rv3344c	PE_PGRS49	PE-PGRS family protein PE_PGRS49
3737480	0	G	Del	GAP	43	36	85	97.53	81		Rv3344c	PE_PGRS49	PE-PGRS family protein PE_PGRS49
3737481	0	C	Del	GAP	43	36	85	91.86	86		Rv3344c	PE_PGRS49	PE-PGRS family protein PE_PGRS49
3737482	0	G	Del	GAP	43	36	85	92.94	85		Rv3344c	PE_PGRS49	PE-PGRS family protein PE_PGRS49
3737483	0	C	Del	GAP	43	36	85	92.94	85		Rv3344c	PE_PGRS49	PE-PGRS family protein PE_PGRS49
3737484	0	C	Del	GAP	43	36	85	94.05	84		Rv3344c	PE_PGRS49	PE-PGRS family protein PE_PGRS49
3737485	0	G	Del	GAP	43	36	85	91.86	86		Rv3344c	PE_PGRS49	PE-PGRS family protein PE_PGRS49
3737486	0	C	Del	GAP	43	36	85	91.86	86		Rv3344c	PE_PGRS49	PE-PGRS family protein PE_PGRS49
3737487	0	C	Del	GAP	43	36	85	92.94	85		Rv3344c	PE_PGRS49	PE-PGRS family protein PE_PGRS49
3737488	0	G	Del	GAP	43	36	85	91.86	86		Rv3344c	PE_PGRS49	PE-PGRS family protein PE_PGRS49
3737489	0	G	Del	GAP	43	36	85	94.05	84		Rv3344c	PE_PGRS49	PE-PGRS family protein PE_PGRS49
3737490	0	C	Del	GAP	43	36	85	91.86	86		Rv3344c	PE_PGRS49	PE-PGRS family protein PE_PGRS49
3737491	0	G	Del	GAP	43	36	85	92.94	85		Rv3344c	PE_PGRS49	PE-PGRS family protein PE_PGRS49
3737492	0	C	Del	GAP	43	36	85	92.94	85		Rv3344c	PE_PGRS49	PE-PGRS family protein PE_PGRS49
3737493	0	C	Del	GAP	43	36	85	94.05	84		Rv3344c	PE_PGRS49	PE-PGRS family protein PE_PGRS49
3737494	0	G	Del	GAP	43	36	85	91.86	86		Rv3344c	PE_PGRS49	PE-PGRS family protein PE_PGRS49
3737495	0	C	Del	GAP	43	36	85	94.05	84		Rv3344c	PE_PGRS49	PE-PGRS family protein PE_PGRS49
3737496	0	C	Del	GAP	43	36	85	92.94	85		Rv3344c	PE_PGRS49	PE-PGRS family protein PE_PGRS49
3737497	0	G	Del	GAP	43	36	85	91.86	86		Rv3344c	PE_PGRS49	PE-PGRS family protein PE_PGRS49
3737498	0	C	Del	GAP	43	36	85	95.18	83		Rv3344c	PE_PGRS49	PE-PGRS family protein PE_PGRS49
3737499	0	C	Del	GAP	43	36	85	95.18	83		Rv3344c	PE_PGRS49	PE-PGRS family protein PE_PGRS49
3737500	0	A	Del	GAP	43	36	84	92.94	85		Rv3344c	PE_PGRS49	PE-PGRS family protein PE_PGRS49
3737501	0	C	Del	GAP	43	36	84	95.18	83		Rv3344c	PE_PGRS49	PE-PGRS family protein PE_PGRS49
3737502	0	C	Del	GAP	42	36	84	91.76	85		Rv3344c	PE_PGRS49	PE-PGRS family protein PE_PGRS49
3738121	0	C	SNP	A	90	78	160	94.92	177
3738417	0	G	Del	GAP	23	107	129	97.01	134		Rv3345c	PE_PGRS50	PE-PGRS family protein PE_PGRS50
3741572	0	G	SNP	A	86	75	156	95.27	169	Gly401Gly (ggc/ggT)	Rv3345c	PE_PGRS50	PE-PGRS family protein PE_PGRS50
3743656	0	G	SNP	A	127	118	242	99.19	247
3743899	0	G	SNP	A	104	123	223	97.84	232	Leu3096Leu (ctg/Ttg)	Rv3347c	PPE55	PPE family protein PPE55
3746409	0	A	SNP	G	139	118	254	100	257	Leu2259Pro (ctg/cCg)	Rv3347c	PPE55	PPE family protein PPE55
3750177	0	A	SNP	T	76	91	167	97.66	171	Phe1003Tyr (ttc/tAc)	Rv3347c	PPE55	PPE family protein PPE55
3750178	0	A	SNP	C	76	93	168	97.13	174	Phe1003Val (ttc/Gtc)	Rv3347c	PPE55	PPE family protein PPE55
3750185	0	C	SNP	G	71	91	162	95.86	169	Ser1000Ser (tcg/tcC)	Rv3347c	PPE55	PPE family protein PPE55
3750187	0	A	SNP	T	71	92	163	96.45	169	Ser1000Thr (tcg/Acg)	Rv3347c	PPE55	PPE family protein PPE55
3750188	0	C	SNP	G	74	94	168	96.55	174	Met999Ile (atg/atC)	Rv3347c	PPE55	PPE family protein PPE55
3750193	0	G	SNP	A	75	97	170	96.63	178	Leu998Phe (ctc/Ttc)	Rv3347c	PPE55	PPE family protein PPE55
3750205	0	C	SNP	T	100	116	215	97.3	222	Asp994Asn (gac/Aac)	Rv3347c	PPE55	PPE family protein PPE55
3750209	0	A	SNP	G	97	115	212	97.25	218	Asn992Asn (aat/aaC)	Rv3347c	PPE55	PPE family protein PPE55
3750210	0	T	SNP	G	99	116	214	96.85	222	Asn992Thr (aat/aCt)	Rv3347c	PPE55	PPE family protein PPE55
3750407	0	G	SNP	C	138	92	229	99.14	232	Gly926Gly (ggc/ggG)	Rv3347c	PPE55	PPE family protein PPE55
3750417	0	A	SNP	T	135	99	227	99.57	235	Phe923Tyr (ttc/tAc)	Rv3347c	PPE55	PPE family protein PPE55
3750421	0	T	SNP	C	137	104	237	98.77	244	Ser922Gly (agc/Ggc)	Rv3347c	PPE55	PPE family protein PPE55
3752207	0	A	SNP	G	119	119	233	99.58	239	Ile326Ile (att/atC)	Rv3347c	PPE55	PPE family protein PPE55
3753116	0	C	SNP	T	94	103	194	92.92	212	Pro23Pro (ccg/ccA)	Rv3347c	PPE55	PPE family protein PPE55
3753164	0	T	SNP	G	108	98	201	97.17	212	Pro7Pro (cca/ccC)	Rv3347c	PPE55	PPE family protein PPE55
3754508	0	G	SNP	C	82	109	189	98.96	193	Leu244Val (ctc/Gtc)	Rv3349c	-	transposase
3761017	0	C	Del	GAP	123	138	265	93.21	280		Rv3350c	PPE56	PPE family protein PPE56
3761169	0	C	SNP	T	108	127	234	97.51	241	Ala1978Ala (gcg/gcA)	Rv3350c	PPE56	PPE family protein PPE56
3761191	0	A	SNP	G	105	129	230	97.91	239	Val1971Ala (gtc/gCc)	Rv3350c	PPE56	PPE family protein PPE56
3762013	0	A	SNP	C	79	88	165	98.82	169	Leu1697Arg (ctc/cGc)	Rv3350c	PPE56	PPE family protein PPE56
3775409	0	T	SNP	C	113	104	214	98.64	220	Gln698Arg (cag/cGg)	Rv3365c	-	hypothetical protein
3775441	0	A	SNP	C	106	103	207	98.58	212	Ser687Arg (agt/agG)	Rv3365c	-	hypothetical protein
3778011	0	G	SNP	A	107	114	220	98.66	224	Arg92Gln (cgg/cAg)	Rv3366	spoU	tRNA/rRNA methylase SpoU
3778012	0	G	SNP	T	107	114	220	98.66	224	Arg92Arg (cgg/cgT)	Rv3366	spoU	tRNA/rRNA methylase SpoU
3778396	0	C	SNP	T	102	115	214	99.09	219
3794867	1	C	Ins	C	108	99	207	94.95	207		Rv3379c	dxs2	1-deoxy-D-xylulose 5-phosphate synthase
3794867	2	C	Ins	A	108	99	207	94.95	207		Rv3379c	dxs2	1-deoxy-D-xylulose 5-phosphate synthase
3798095	0	A	SNP	C	88	81	168	99.41	170	Val132Gly (gtc/gGc)	Rv3383c	idsB	polyprenyl synthetase IdsB
3798596	0	A	SNP	G	105	100	201	98.56	208
3802153	0	C	Del	GAP	29	80	108	75.69	144		Rv3388	PE_PGRS52	PE-PGRS family protein PE_PGRS52
3802154	0	G	Del	GAP	29	80	108	76.22	143		Rv3388	PE_PGRS52	PE-PGRS family protein PE_PGRS52
3802155	0	G	Del	GAP	29	80	108	86.51	126		Rv3388	PE_PGRS52	PE-PGRS family protein PE_PGRS52
3802156	0	C	Del	GAP	29	80	108	87.9	124		Rv3388	PE_PGRS52	PE-PGRS family protein PE_PGRS52
3802157	0	G	Del	GAP	29	80	108	87.9	124		Rv3388	PE_PGRS52	PE-PGRS family protein PE_PGRS52
3802158	0	G	Del	GAP	29	80	108	87.2	125		Rv3388	PE_PGRS52	PE-PGRS family protein PE_PGRS52
3802612	0	G	SNP	A	58	63	116	98.37	123	Gly320Gly (ggg/ggA)	Rv3388	PE_PGRS52	PE-PGRS family protein PE_PGRS52
3804299	0	G	SNP	A	85	105	188	100	190	Pro165Ser (ccc/Tcc)	Rv3389c	htdY	3-hydroxyacyl-thioester dehydratase HtdY
3811672	0	G	SNP	T	96	101	196	98.5	200
3811675	0	A	SNP	G	97	98	194	97.5	200
3813266	0	C	SNP	T	138	105	242	97.98	248	Val271Val (gtg/gtA)	Rv3396c	guaA	GMP synthase
3815477	0	G	SNP	T	123	117	237	100	240	Ala210Ala (gcc/gcA)	Rv3398c	idsA1	multifunctional dimethylallyltransferase/geranyltranstransferase/farnesylt ranstransferase
3817117	0	C	SNP	A	120	99	217	100	219	Ala330Glu (gcg/gAg)	Rv3399	-	S-adenosylmethionine-dependentmethyltransferase
3821845	0	G	SNP	T	108	107	214	100	215	Ala16Glu (gca/gAa)	Rv3402c	-	hypothetical protein
3823159	0	A	SNP	T	103	133	229	99.58	237	Val235Val (gtt/gtA)	Rv3403c	-	hypothetical protein
3826501	0	C	SNP	T	103	113	216	95.58	226	Arg84Cys (cgc/Tgc)	Rv3407	vapB47	antitoxin VapB47
3826684	0	C	SNP	T	103	116	215	100	219	Ser46Leu (tcg/tTg)	Rv3408	vapC47	ribonuclease VapC47
3829770	0	T	SNP	C	121	118	235	100	239	Pro47Pro (cca/ccG)	Rv3410c	guaB3	oxidoreductase
3830349	0	C	SNP	T	108	92	198	99.01	202	Ala391Thr (gcg/Acg)	Rv3411c	guaB2	inosine-5'-monophosphate dehydrogenase
3830695	0	A	SNP	G	106	96	198	100	202	Ala275Ala (gct/gcC)	Rv3411c	guaB2	inosine-5'-monophosphate dehydrogenase
3834486	0	T	SNP	C	107	131	233	100	238	Gln12Gln (caa/caG)	Rv3415c	-	hypothetical protein
3838871	0	A	SNP	G	124	108	224	99.15	234	Ala64Ala (gct/gcC)	Rv3420c	rimI	ribosomal-protein-alanine acetyltransferase RimI
3841790	0	A	SNP	G	259	230	476	98	499	Val96Ala (gtg/gCg)	Rv3424c	-	hypothetical protein
3842464	0	A	Del	GAP	93	103	195	84.12	233		Rv3425	PPE57	PPE family protein PPE57
3842620	0	A	SNP	G	101	104	205	99.51	206	Thr128Ala (act/Gct)	Rv3425	PPE57	PPE family protein PPE57
3842625	0	A	SNP	G	101	96	196	100	197	Pro129Pro (cca/ccG)	Rv3425	PPE57	PPE family protein PPE57
3843408	0	G	Del	GAP	100	102	197	97.58	207		Rv3426	PPE58	PPE family protein PPE58
3843853	0	T	SNP	G	81	98	178	98.35	182
3844757	0	C	Del	GAP	99	106	201	95.35	215		Rv3428c	-	transposase
3844992	0	T	SNP	A	83	86	165	100	169	Ser327Cys (agc/Tgc)	Rv3428c	-	transposase
3845695	0	C	SNP	T	107	83	184	100	190	Arg92Arg (cgg/cgA)	Rv3428c	-	transposase
3847215	0	T	SNP	C	100	60	158	93.57	171	Gly17Gly (ggt/ggC)	Rv3429	PPE59	PPE family protein PPE59
3847221	0	T	SNP	C	105	64	167	94.94	178	Gly19Gly (ggt/ggC)	Rv3429	PPE59	PPE family protein PPE59
3847235	0	C	SNP	T	95	69	163	93.71	175	Ser24Phe (tct/tTt)	Rv3429	PPE59	PPE family protein PPE59
3847237	0	G	SNP	T	94	66	159	93.57	171	Ala25Ser (gcc/Tcc)	Rv3429	PPE59	PPE family protein PPE59
3847238	0	C	SNP	T	94	68	160	93.64	173	Ala25Val (gcc/gTc)	Rv3429	PPE59	PPE family protein PPE59
3851887	0	A	SNP	C	94	85	177	98.35	182	Ser443Ala (tcg/Gcg)	Rv3433c	-	bifunctional ADP-dependent (S)-NAD(P)H-hydrate dehydratase/NAD(P)H-hydrate epimerase
3851888	0	T	SNP	C	94	84	177	98.34	181	Ala442Ala (gca/gcG)	Rv3433c	-	bifunctional ADP-dependent (S)-NAD(P)H-hydrate dehydratase/NAD(P)H-hydrate epimerase
3859893	0	C	SNP	T	102	125	223	100	227	Glu28Glu (gag/gaA)	Rv3440c	-	hypothetical protein
3862473	0	A	Del	GAP	92	88	175	100	180
3863138	0	G	SNP	A	115	120	232	98.74	238	Pro43Ser (ccg/Tcg)	Rv3445c	esxU	ESAT-6 like protein EsxU
3863681	0	C	SNP	G	115	115	227	98.29	234	Arg284Pro (cgg/cCg)	Rv3446c	-	hypothetical protein
3864995	0	T	SNP	C	112	127	234	100	239	Ser1082Gly (agc/Ggc)	Rv3447c	eccC4	ESX-4 secretion system protein EccC4
3870010	0	A	SNP	G	109	110	216	100	219	Thr87Ala (acc/Gcc)	Rv3449	mycP4	membrane-anchored mycosin
3871246	0	T	SNP	C	101	109	210	99.06	212	Gly417Gly (gga/ggG)	Rv3450c	eccB4	ESX-4 secretion system protein EccB4
3874723	0	T	Del	GAP	94	73	165	95.43	175
3877421	0	A	SNP	G	112	136	245	99.6	249	Pro4Pro (cct/ccC)	Rv3456c	rplQ	50S ribosomal protein L17
3883178	0	A	SNP	C	81	102	181	99.46	184	Glu115Asp (gaa/gaC)	Rv3465	rmlC	dTDP-4-dehydrorhamnose 3,5-epimerase
3883796	0	G	SNP	T	193	141	325	99.7	335	Arg91Leu (cgg/cTg)	Rv3466	-	hypothetical protein
3883797	0	G	SNP	A	196	142	326	100	338	Arg91Arg (cgg/cgA)	Rv3466	-	hypothetical protein
3884906	0	A	SNP	G	105	81	180	89.42	208	Lys315Glu (aaa/Gaa)	Rv3467	-	hypothetical protein
3885886	0	T	SNP	C	119	111	230	100	230	Ile62Val (atc/Gtc)	Rv3468c	-	dTDP-glucose 4,6-dehydratase
3892671	0	A	SNP	G	83	116	195	100	199
3893480	0	G	SNP	A	97	128	223	100	225
3894732	0	A	SNP	G	137	142	273	95.55	292	Arg103Gly (agg/Ggg)	Rv3478	PPE60	PE family protein PPE60
3895585	0	C	SNP	T	93	105	194	98.02	202	Pro387Leu (ccc/cTc)	Rv3478	PPE60	PE family protein PPE60
3895727	0	C	SNP	A	98	97	190	100	195
3896340	0	T	SNP	G	148	104	252	100	252	Leu174Arg (ctc/cGc)	Rv3479	-	transmembrane protein
3898408	0	A	SNP	G	126	130	252	100	256	Ala863Ala (gca/gcG)	Rv3479	-	transmembrane protein
3901386	0	C	SNP	T	126	112	234	99.17	240	Val241Met (gtg/Atg)	Rv3482c	-	membrane protein
3902318	1	A	Ins	T	90	108	198	93.84	198		Rv3483c	-	hypothetical protein
3906311	0	G	SNP	A	109	116	223	99.56	226	Arg233Cys (cgt/Tgt)	Rv3487c	lipF	carboxylesterase LipF
3908465	0	A	SNP	G	107	111	217	97.32	224	Glu77Gly (gaa/gGa)	Rv3490	otsA	trehalose-phosphate synthase
3909235	0	G	SNP	C	115	106	219	100	221	Val334Leu (gtg/Ctg)	Rv3490	otsA	trehalose-phosphate synthase
3916386	0	G	SNP	T	97	122	218	98.21	223	Arg191Ser (cgt/Agt)	Rv3497c	mce4C	Mce family protein Mce4C
3927378	0	C	Del	GAP	29	35	64	96.97	66		Rv3507	PE_PGRS53	PE-PGRS family protein PE_PGRS53
3927379	0	G	Del	GAP	29	35	65	96.97	66		Rv3507	PE_PGRS53	PE-PGRS family protein PE_PGRS53
3927380	0	G	Del	GAP	29	35	65	98.46	65		Rv3507	PE_PGRS53	PE-PGRS family protein PE_PGRS53
3927381	0	T	Del	GAP	29	35	65	98.46	65		Rv3507	PE_PGRS53	PE-PGRS family protein PE_PGRS53
3927382	0	G	Del	GAP	29	35	65	98.46	65		Rv3507	PE_PGRS53	PE-PGRS family protein PE_PGRS53
3927383	0	C	Del	GAP	29	35	65	98.46	65		Rv3507	PE_PGRS53	PE-PGRS family protein PE_PGRS53
3927384	0	C	Del	GAP	29	35	65	98.46	65		Rv3507	PE_PGRS53	PE-PGRS family protein PE_PGRS53
3927385	0	G	Del	GAP	29	35	65	98.46	65		Rv3507	PE_PGRS53	PE-PGRS family protein PE_PGRS53
3927386	0	C	Del	GAP	29	35	65	98.46	65		Rv3507	PE_PGRS53	PE-PGRS family protein PE_PGRS53
3927387	0	C	Del	GAP	29	35	65	98.46	65		Rv3507	PE_PGRS53	PE-PGRS family protein PE_PGRS53
3927388	0	G	Del	GAP	29	35	65	98.46	65		Rv3507	PE_PGRS53	PE-PGRS family protein PE_PGRS53
3927389	0	G	Del	GAP	29	35	65	98.46	65		Rv3507	PE_PGRS53	PE-PGRS family protein PE_PGRS53
3927390	0	C	Del	GAP	29	35	65	98.46	65		Rv3507	PE_PGRS53	PE-PGRS family protein PE_PGRS53
3927391	0	G	Del	GAP	29	35	65	98.46	65		Rv3507	PE_PGRS53	PE-PGRS family protein PE_PGRS53
3927392	0	C	Del	GAP	29	35	65	98.46	65		Rv3507	PE_PGRS53	PE-PGRS family protein PE_PGRS53
3927393	0	C	Del	GAP	29	35	65	96.97	66		Rv3507	PE_PGRS53	PE-PGRS family protein PE_PGRS53
3927394	0	G	Del	GAP	29	35	65	96.97	66		Rv3507	PE_PGRS53	PE-PGRS family protein PE_PGRS53
3927395	0	G	Del	GAP	29	35	65	96.97	66		Rv3507	PE_PGRS53	PE-PGRS family protein PE_PGRS53
3927396	0	C	Del	GAP	29	35	65	98.46	65		Rv3507	PE_PGRS53	PE-PGRS family protein PE_PGRS53
3927397	0	G	Del	GAP	29	35	65	96.97	66		Rv3507	PE_PGRS53	PE-PGRS family protein PE_PGRS53
3927398	0	G	Del	GAP	29	35	65	96.97	66		Rv3507	PE_PGRS53	PE-PGRS family protein PE_PGRS53
3927399	0	C	Del	GAP	29	35	65	96.97	66		Rv3507	PE_PGRS53	PE-PGRS family protein PE_PGRS53
3927400	0	A	Del	GAP	29	35	65	96.97	66		Rv3507	PE_PGRS53	PE-PGRS family protein PE_PGRS53
3927595	0	G	SNP	A	22	33	52	93.22	59	Ala343Thr (gcc/Acc)	Rv3507	PE_PGRS53	PE-PGRS family protein PE_PGRS53
3927605	0	T	SNP	A	25	37	60	93.94	66	Met346Lys (atg/aAg)	Rv3507	PE_PGRS53	PE-PGRS family protein PE_PGRS53
3927606	0	G	SNP	A	26	37	58	92.65	68	Met346Ile (atg/atA)	Rv3507	PE_PGRS53	PE-PGRS family protein PE_PGRS53
3933939	0	T	SNP	G	10	28	37	100	38	Ser979Ala (tct/Gct)	Rv3508	PE_PGRS54	PE-PGRS family protein PE_PGRS54
3934542	0	T	SNP	G	104	98	197	100	202	Ser1180Ala (tct/Gct)	Rv3508	PE_PGRS54	PE-PGRS family protein PE_PGRS54
3934699	0	G	SNP	A	109	109	206	98.64	221	Ser1232Asn (agc/aAc)	Rv3508	PE_PGRS54	PE-PGRS family protein PE_PGRS54
3934733	0	G	SNP	C	113	111	220	94.51	237	Gly1243Gly (ggg/ggC)	Rv3508	PE_PGRS54	PE-PGRS family protein PE_PGRS54
3934734	0	G	SNP	A	107	109	208	93.1	232	Ala1244Thr (gcc/Acc)	Rv3508	PE_PGRS54	PE-PGRS family protein PE_PGRS54
3935335	0	T	SNP	C	20	16	36	100	36	Val1444Ala (gtc/gCc)	Rv3508	PE_PGRS54	PE-PGRS family protein PE_PGRS54
3935494	0	C	SNP	A	16	12	27	90.32	31	Ala1497Asp (gcc/gAc)	Rv3508	PE_PGRS54	PE-PGRS family protein PE_PGRS54
3935950	0	T	SNP	C	18	17	35	94.59	37	Val1649Ala (gtc/gCc)	Rv3508	PE_PGRS54	PE-PGRS family protein PE_PGRS54
3936109	0	C	SNP	A	13	10	22	88.46	26	Ala1702Asp (gcc/gAc)	Rv3508	PE_PGRS54	PE-PGRS family protein PE_PGRS54
3940802	0	A	SNP	G	31	56	86	100	87	Asn396Asp (aac/Gac)	Rv3511	PE_PGRS55	PE-PGRS family protein PE_PGRS55
3941724	0	C	Del	GAP	10	100	111	77.46	142		Rv3511	PE_PGRS55	PE-PGRS family protein PE_PGRS55
3942481	0	C	SNP	G	132	124	250	99.61	257
3942640	0	T	SNP	C	107	160	258	98.89	270
3943019	0	C	SNP	G	30	103	131	98.52	135
3943746	0	G	Del	GAP	55	84	141	75.54	184
3943753	0	G	Del	GAP	54	84	142	77.97	177
3944466	0	G	Del	GAP	11	8	18	76	25		Rv3512	PE_PGRS56	PE-PGRS family protein PE_PGRS56
3947125	0	C	SNP	G	61	67	126	96.24	133	Gly444Gly (ggc/ggG)	Rv3514	PE_PGRS57	PE-PGRS family protein PE_PGRS57
3947126	0	G	SNP	A	56	68	119	95.38	130	Ala445Thr (gcc/Acc)	Rv3514	PE_PGRS57	PE-PGRS family protein PE_PGRS57
3947127	0	C	SNP	T	56	67	118	96.09	128	Ala445Val (gcc/gTc)	Rv3514	PE_PGRS57	PE-PGRS family protein PE_PGRS57
3947128	0	C	SNP	G	62	70	128	95.65	138	Ala445Ala (gcc/gcG)	Rv3514	PE_PGRS57	PE-PGRS family protein PE_PGRS57
3948054	0	A	SNP	G	5	10	15	100	15	Asp754Gly (gac/gGc)	Rv3514	PE_PGRS57	PE-PGRS family protein PE_PGRS57
3948347	0	T	SNP	G	7	9	16	100	16	Ser852Ala (tcc/Gcc)	Rv3514	PE_PGRS57	PE-PGRS family protein PE_PGRS57
3948404	0	T	SNP	G	9	6	14	100	15	Cys871Gly (tgc/Ggc)	Rv3514	PE_PGRS57	PE-PGRS family protein PE_PGRS57
3948414	0	T	SNP	G	11	5	15	100	16	Val874Gly (gtc/gGc)	Rv3514	PE_PGRS57	PE-PGRS family protein PE_PGRS57
3948417	0	T	SNP	G	11	5	15	100	16	Val875Gly (gtc/gGc)	Rv3514	PE_PGRS57	PE-PGRS family protein PE_PGRS57
3949531	0	C	SNP	G	59	64	119	96.85	127	Gly1246Gly (ggc/ggG)	Rv3514	PE_PGRS57	PE-PGRS family protein PE_PGRS57
3949532	0	C	SNP	G	61	71	129	100	132	Pro1247Ala (ccc/Gcc)	Rv3514	PE_PGRS57	PE-PGRS family protein PE_PGRS57
3950104	0	T	Del	GAP	84	48	125	75.43	175		Rv3514	PE_PGRS57	PE-PGRS family protein PE_PGRS57
3950105	0	G	Del	GAP	84	48	125	75	176		Rv3514	PE_PGRS57	PE-PGRS family protein PE_PGRS57
3950106	0	G	Del	GAP	84	48	125	78.11	169		Rv3514	PE_PGRS57	PE-PGRS family protein PE_PGRS57
3950107	0	T	Del	GAP	84	48	125	78.57	168		Rv3514	PE_PGRS57	PE-PGRS family protein PE_PGRS57
3950108	0	A	Del	GAP	84	48	125	78.11	169		Rv3514	PE_PGRS57	PE-PGRS family protein PE_PGRS57
3952308	0	C	SNP	A	100	115	213	96.85	222	Asp55Tyr (gac/Tac)	Rv3515c	fadD19	long-chain-fatty-acid--CoA ligase FadD19
3952800	0	G	SNP	A	124	118	237	100	242	Gly86Asp (ggc/gAc)	Rv3516	echA19	enoyl-CoA hydratase EchA19
3956401	0	T	SNP	G	110	122	226	98.31	236	Glu323Ala (gag/gCg)	Rv3520c	-	coenzyme F420-dependent oxidoreductase
3958403	0	A	SNP	G	117	128	243	100	245	Asn295Asp (aac/Gac)	Rv3521	-	hypothetical protein
3959418	0	C	SNP	T	110	124	229	99.57	235	Thr324Ile (acc/aTc)	Rv3522	ltp4	lipid transfer protein
3959730	0	T	SNP	C	102	109	208	98.6	214	Phe68Leu (ttc/Ctc)	Rv3523	ltp3	lipid carrier protein
3962187	0	G	SNP	A	103	106	206	96.76	216	Asp46Asp (gac/gaT)	Rv3525c	-	siderophore-binding protein
3964518	0	G	SNP	A	113	124	234	99.58	238	Pro225Pro (ccc/ccT)	Rv3528c	-	hypothetical protein
3968006	0	A	SNP	C	107	122	227	99.57	230	Phe313Leu (ttt/ttG)	Rv3531c	-	hypothetical protein
3970594	0	C	SNP	G	101	102	200	98.54	206
3976595	0	G	SNP	T	108	101	207	99.05	211	Arg409Ser (agg/agT)	Rv3537	kstD	3-oxosteroid 1-dehydrogenase
3979990	0	C	SNP	G	113	108	219	97.79	226	Val224Leu (gtg/Ctg)	Rv3540c	ltp2	lipid transfer protein
3981983	0	G	SNP	A	101	94	191	100	195	Pro386Pro (ccc/ccT)	Rv3543c	fadE29	acyl-CoA dehydrogenase FadE29
3984321	0	G	SNP	A	121	117	237	99.58	239	His375His (cac/caT)	Rv3545c	cyp125	steroid C26-monooxygenase
3987371	0	G	Del	GAP	108	125	231	97.08	240
3993058	0	G	SNP	A	106	105	206	97.69	216	Gly125Glu (ggg/gAg)	Rv3554	fdxB	electron transfer protein FdxB
4001622	0	T	SNP	C	106	110	214	98.18	220
4005114	0	G	SNP	C	101	104	203	100	205	Trp275Ser (tgg/tCg)	Rv3563	fadE32	acyl-CoA dehydrogenase FadE32
4005607	0	T	SNP	C	90	114	203	99.51	205	Leu121Leu (ttg/Ctg)	Rv3564	fadE33	acyl-CoA dehydrogenase FadE33
4008747	0	A	SNP	G	120	107	226	100	227	Ile179Thr (atc/aCc)	Rv3567c	hsaB	flavin-dependent monooxygenase reductase subunit HsaB
4022388	0	G	SNP	A	128	108	230	99.16	238	Pro2Pro (ccc/ccT)	Rv3579c	-	tRNA/rRNA methyltransferase
4024273	0	T	SNP	C	109	121	227	99.14	232	Val25Val (gta/gtG)	Rv3581c	ispF	2C-methyl-D-erythritol 2,4-cyclodiphosphate synthase
4026899	0	G	SNP	A	97	106	201	100	203	Gln152Gln (cag/caA)	Rv3585	radA	DNA repair protein RadA
4028752	0	A	SNP	G	122	108	229	99.57	231	Thr288Ala (acg/Gcg)	Rv3586	-	DNA integrity scanning protein DisA
4032218	0	G	SNP	A	74	91	159	98.8	167	Ala314Val (gct/gTt)	Rv3590c	PE_PGRS58	PE-PGRS family protein PE_PGRS58
4032625	0	G	SNP	T	82	45	123	93.38	136	Gly178Gly (ggc/ggA)	Rv3590c	PE_PGRS58	PE-PGRS family protein PE_PGRS58
4033577	0	A	SNP	G	104	94	198	98.02	202	Phe156Leu (ttc/Ctc)	Rv3591c	-	hydrolase
4034827	0	C	SNP	T	105	128	224	100	233	Ala159Val (gcg/gTg)	Rv3593	lpqF	lipoprotein LpqF
4037283	0	T	SNP	G	104	98	198	100	202	Gly256Gly (gga/ggC)	Rv3595c	PE_PGRS59	PE-PGRS family protein PE_PGRS59
4041581	0	C	SNP	T	104	109	209	97.26	219	Ala454Thr (gcg/Acg)	Rv3598c	lysS	lysine--tRNA ligase
4046007	0	C	SNP	T	91	99	185	97.94	194	Val38Met (gtg/Atg)	Rv3603c	-	hypothetical protein
4050811	0	G	SNP	A	120	133	251	100	253	Tyr691Tyr (tac/taT)	Rv3610c	ftsH	zinc metalloprotease FtsH
4055801	0	G	SNP	A	121	95	215	100	216	Thr192Ile (acc/aTc)	Rv3616c	espA	ESX-1 secretion-associated protein EspA
4056416	0	C	SNP	A	113	105	214	99.54	219
4056693	0	G	SNP	T	108	125	229	95.88	243
4059143	0	A	SNP	C	89	91	180	96.77	186	Glu149Ala (gag/gCg)	Rv3618	-	monooxygenase
4059904	0	A	SNP	G	118	137	252	100	255
4060210	0	T	SNP	A	142	145	284	98.97	290	Gln20Leu (cag/cTg)	Rv3619c	esxV	ESAT-6 like protein EsxV
4060588	0	T	SNP	C	96	162	257	99.61	259	Thr2Ala (acc/Gcc)	Rv3620c	esxW	ESAT-6 like protein EsxW
4068468	0	C	SNP	A	92	94	181	98.41	189	Gly196Val (ggt/gTt)	Rv3629c	-	integral membrane protein
4069292	0	G	SNP	A	139	120	250	100	259	Ala40Thr (gcc/Acc)	Rv3630	-	integral membrane protein
4089058	0	T	SNP	C	141	125	264	98.52	270	Leu93Pro (ctc/cCc)	Rv3649	-	helicase
4095002	0	G	Del	GAP	67	87	152	99.35	155		Rv3655c	-	hypothetical protein
4095295	0	T	SNP	C	88	93	178	99.45	182	Glu2Glu (gaa/gaG)	Rv3655c	-	hypothetical protein
4100975	0	T	SNP	C	114	103	212	99.54	218
4107074	0	T	SNP	C	99	137	233	99.58	237	Gln4Arg (cag/cGg)	Rv3666c	dppA	dipeptide ABC transporter substrate-binding lipoprotein DppA
4111303	0	G	SNP	C	111	96	202	100	207	Val159Val (gtg/gtC)	Rv3669	-	transmembrane protein
4112429	0	T	SNP	C	115	108	220	100	223	Ile363Val (atc/Gtc)	Rv3671c	-	serine protease
4115890	0	G	SNP	C	111	124	230	97.92	240	Pro2Arg (ccc/cGc)	Rv3674c	nth	endonuclease III
4116610	0	G	SNP	A	103	90	190	96.5	200	Asp45Asn (gat/Aat)	Rv3676	crp	cAMP receptor protein
4120390	0	G	SNP	C	142	112	251	98.07	259	Gly199Ala (gga/gCa)	Rv3680	-	anion transporter ATPase
4120983	0	A	SNP	G	408	380	758	83.92	939
4121112	0	C	SNP	A	118	114	230	99.15	234
4122287	0	G	SNP	T	110	123	228	99.15	235	Ala124Ala (gcg/gcT)	Rv3682	ponA2	bifunctional penicillin-insensitive transglycosylase/penicillin-sensitive transpeptidase
4123770	0	G	SNP	A	106	111	208	97.31	223	Ala619Thr (gcg/Acg)	Rv3682	ponA2	bifunctional penicillin-insensitive transglycosylase/penicillin-sensitive transpeptidase
4124350	0	C	Del	GAP	90	101	196	96.46	198
4124351	0	C	Del	GAP	89	101	196	99.48	191
4133316	0	A	SNP	T	100	112	205	99.53	213	Thr267Ser (acg/Tcg)	Rv3691	-	hypothetical protein
4136783	0	A	Del	GAP	109	104	204	93.83	227		Rv3694c	-	transmembrane protein
4137829	0	C	SNP	T	127	141	267	98.89	271	Ala208Ala (gcc/gcT)	Rv3695	-	membrane protein
4145737	0	A	SNP	G	121	131	252	100	252	Tyr385Tyr (tat/taC)	Rv3703c	etgB	iron(II)-dependent oxidoreductase EgtB
4148429	0	A	SNP	C	121	109	224	97.87	235	Val178Val (gtt/gtG)	Rv3705c	-	hypothetical protein
4151855	0	A	SNP	G	124	124	242	100	248	Pro121Pro (cct/ccC)	Rv3708c	asd	aspartate-semialdehyde dehydrogenase
4156099	0	C	SNP	A	139	111	249	99.21	252	Val211Leu (gtg/Ttg)	Rv3711c	dnaQ	DNA polymerase III subunit epsilon
4156503	0	C	SNP	T	106	136	235	100	242	Gly76Asp (ggc/gAc)	Rv3711c	dnaQ	DNA polymerase III subunit epsilon
4158493	0	C	SNP	T	108	111	217	97.33	225	Ile89Ile (atc/atT)	Rv3713	cobQ2	cobyric acid synthase CobQ
4159195	0	T	SNP	C	116	104	216	100	220	Pro209Pro (cca/ccG)	Rv3714c	-	hypothetical protein
4160371	0	C	SNP	A	101	114	213	98.17	219	Gly44Cys (ggt/Tgt)	Rv3715c	recR	recombination protein RecR
4162339	0	A	SNP	G	122	117	237	99.58	240	Thr12Ala (acg/Gcg)	Rv3719	-	hypothetical protein
4166441	0	G	SNP	A	115	122	236	100	237	His97His (cac/caT)	Rv3721c	dnaZX	DNA polymerase III subunit gamma/tau
4167656	0	A	SNP	G	104	98	198	100	202	Met158Thr (atg/aCg)	Rv3722c	-	hypothetical protein
4169852	0	G	SNP	T	115	113	226	99.56	229
4170739	0	G	SNP	C	90	115	201	100	205	Val176Leu (gtc/Ctc)	Rv3725	-	oxidoreductase
4170964	1	G	Ins	A	104	94	198	98.02	199		Rv3725	-	oxidoreductase
4174131	0	G	SNP	C	122	113	234	98.74	238	Gly393Arg (gga/Cga)	Rv3727	-	oxidoreductase
4179089	0	C	SNP	T	111	106	212	100	217	Pro269Ser (ccg/Tcg)	Rv3729	-	transferase
4179832	0	G	SNP	C	110	122	228	99.57	233	Gln516His (cag/caC)	Rv3729	-	transferase
4182387	0	G	SNP	C	119	116	232	97.51	241	Val210Val (gtg/gtC)	Rv3731	ligC	DNA ligase C
[truncated: 111 more rows]
