# Supplementary material for: Novel Mutations in Putative Nicotinic Acid Phosphoribosyltransferases of Mycobacterium tuberculosis and Their Effect on Protein Thermodynamic Properties
Source: Polymers (Basel). 2022 Apr 18;14(8):1623. doi: 10.3390/polym14081623 (PMC9031469; doi:10.3390/polym14081623)
Supplement: Supplementary file 1 [file polymers-14-01623-s001.zip › Supplementary files S1/792.xlsx]

## Sheet: 792
#Pos	Insindex	Ref	Type	Allel	CovFor	CovRev	Qual20	Freq	Cov	Subst	Gene	GeneName	Product	ResistanceSNP	PhyloSNP	InterestingRegion
1849	0	C	SNP	A	132	123	252	100	255
1977	0	A	SNP	G	111	125	233	99.16	238
3446	0	C	SNP	T	109	109	211	100	218	Ala56Val (gcc/gTc)	Rv0003	recF	DNA replication/repair protein RecF
4013	0	T	SNP	C	136	133	267	99.63	270	Ile245Thr (atc/aCc)	Rv0003	recF	DNA replication/repair protein RecF
7362	0	G	SNP	C	104	76	177	100	180	Glu21Gln (gag/Cag)	Rv0006	gyrA	DNA gyrase subunit A			fluoroquinolones (FQ)
7582	0	A	SNP	G	78	88	164	100	166	Asp94Gly (gac/gGc)	Rv0006	gyrA	DNA gyrase subunit A	fluoroquinolones (FQ)		fluoroquinolones (FQ)
7585	0	G	SNP	C	81	90	170	100	171	Ser95Thr (agc/aCc)	Rv0006	gyrA	DNA gyrase subunit A		phylo (not H37Rv)	fluoroquinolones (FQ)
9304	0	G	SNP	A	133	110	239	99.59	244	Gly668Asp (ggc/gAc)	Rv0006	gyrA	DNA gyrase subunit A			fluoroquinolones (FQ)
11637	0	C	SNP	T	65	102	163	98.82	169
11879	0	A	SNP	G	131	72	202	100	203	Ser145Pro (tcc/Ccc)	Rv0008c	-	cell wall synthesis protein CwsA
12204	0	G	SNP	A	96	131	220	100	227	Leu36Leu (ctc/ctT)	Rv0008c	-	cell wall synthesis protein CwsA
14785	0	T	SNP	C	80	101	179	100	181	Cys233Arg (tgc/Cgc)	Rv0012	-	membrane protein
15117	0	C	SNP	G	93	94	184	100	187	Ile68Met (atc/atG)	Rv0013	trpG	anthranilate synthase component II
21795	0	G	SNP	A	156	122	262	99.29	280	Pro463Ser (ccg/Tcg)	Rv0018c	pstP	phosphoserine/threonine phosphatase PstP
24007	0	G	SNP	T	117	104	221	99.55	222	Arg480Arg (cgg/Agg)	Rv0020c	fhaA	FHA domain-containing protein FhaA
24699	0	C	Del	GAP	73	68	137	75	188		Rv0020c	fhaA	FHA domain-containing protein FhaA
24702	0	C	Del	GAP	73	68	137	75.4	187		Rv0020c	fhaA	FHA domain-containing protein FhaA
24703	0	G	Del	GAP	73	68	137	75.81	186		Rv0020c	fhaA	FHA domain-containing protein FhaA
24704	0	T	Del	GAP	73	68	137	76.22	185		Rv0020c	fhaA	FHA domain-containing protein FhaA
24705	0	T	Del	GAP	73	68	137	77.47	182		Rv0020c	fhaA	FHA domain-containing protein FhaA
24706	0	G	Del	GAP	73	68	137	77.47	182		Rv0020c	fhaA	FHA domain-containing protein FhaA
24707	0	C	Del	GAP	73	68	137	78.77	179		Rv0020c	fhaA	FHA domain-containing protein FhaA
24708	0	T	Del	GAP	73	68	137	77.47	182		Rv0020c	fhaA	FHA domain-containing protein FhaA
24709	0	C	Del	GAP	73	68	137	77.47	182		Rv0020c	fhaA	FHA domain-containing protein FhaA
24710	0	G	Del	GAP	73	68	137	77.47	182		Rv0020c	fhaA	FHA domain-containing protein FhaA
24711	0	G	Del	GAP	73	68	137	77.9	181		Rv0020c	fhaA	FHA domain-containing protein FhaA
24712	0	G	Del	GAP	73	68	137	78.33	180		Rv0020c	fhaA	FHA domain-containing protein FhaA
24713	0	G	Del	GAP	73	68	137	79.21	178		Rv0020c	fhaA	FHA domain-containing protein FhaA
24714	0	T	Del	GAP	73	68	137	79.66	177		Rv0020c	fhaA	FHA domain-containing protein FhaA
24715	0	A	Del	GAP	73	68	137	79.66	177		Rv0020c	fhaA	FHA domain-containing protein FhaA
24716	0	A	Del	GAP	73	68	137	80.57	175		Rv0020c	fhaA	FHA domain-containing protein FhaA
26099	0	G	SNP	A	102	118	217	99.1	222	Asp261Asp (gac/gaT)	Rv0021c	-	hypothetical protein
26748	0	C	Del	GAP	104	115	221	92.8	236		Rv0021c	-	hypothetical protein
26957	0	C	SNP	G	114	92	203	100	206
26959	0	C	SNP	G	111	93	201	99.03	206
27487	0	G	SNP	A	85	120	200	99.51	206
33372	0	T	SNP	C	100	98	192	98.51	201	Leu50Ser (ttg/tCg)	Rv0030	-	hypothetical protein
34044	0	T	SNP	C	95	116	209	100	211
34569	0	C	Del	GAP	82	66	146	96.1	154		Rv0032	bioF2	8-amino-7-oxononanoate synthase
37031	0	C	SNP	G	89	127	211	99.08	218	Ala55Ala (gcc/gcG)	Rv0034	-	hypothetical protein
42281	0	C	SNP	A	114	134	245	100	248	Cys24Phe (tgc/tTc)	Rv0039c	-	transmembrane protein
42967	0	G	SNP	C	106	89	193	100	195	Pro133Pro (ccc/ccG)	Rv0040c	mtc28	hypothetical protein
49360	0	C	SNP	T	121	114	229	100	235	Val194Ile (gtc/Atc)	Rv0045c	-	hydrolase
49691	0	C	Del	GAP	81	104	183	96.86	191		Rv0045c	-	hydrolase
49692	0	C	Del	GAP	80	104	182	98.92	186		Rv0045c	-	hydrolase
50557	0	T	SNP	C	88	83	167	100	171	Arg190Gly (agg/Ggg)	Rv0046c	ino1	inositol-3-phosphate synthase
51949	0	A	SNP	G	96	85	180	99.45	182	Val250Ala (gtc/gCc)	Rv0048c	-	membrane protein
53422	0	G	SNP	A	90	117	201	99.52	208
54394	0	A	SNP	G	75	92	167	99.4	168	Ala244Ala (gca/gcG)	Rv0050	ponA1	bifunctional penicillin-insensitive transglycosylase/penicillin-sensitive transpeptidase
54842	0	G	SNP	T	80	70	140	100	150	Ala394Ser (gcg/Tcg)	Rv0050	ponA1	bifunctional penicillin-insensitive transglycosylase/penicillin-sensitive transpeptidase
55543	1	G	Ins	C	103	90	193	90.61	193		Rv0050	ponA1	bifunctional penicillin-insensitive transglycosylase/penicillin-sensitive transpeptidase
55543	2	G	Ins	C	103	90	193	90.61	193		Rv0050	ponA1	bifunctional penicillin-insensitive transglycosylase/penicillin-sensitive transpeptidase
55543	3	G	Ins	G	102	90	192	90.14	193		Rv0050	ponA1	bifunctional penicillin-insensitive transglycosylase/penicillin-sensitive transpeptidase
55543	4	G	Ins	C	102	90	192	90.14	192		Rv0050	ponA1	bifunctional penicillin-insensitive transglycosylase/penicillin-sensitive transpeptidase
55543	5	G	Ins	C	102	90	192	90.14	192		Rv0050	ponA1	bifunctional penicillin-insensitive transglycosylase/penicillin-sensitive transpeptidase
55543	6	G	Ins	T	101	90	191	89.67	192		Rv0050	ponA1	bifunctional penicillin-insensitive transglycosylase/penicillin-sensitive transpeptidase
55553	0	C	SNP	T	101	90	189	97.45	196	Pro631Ser (ccg/Tcg)	Rv0050	ponA1	bifunctional penicillin-insensitive transglycosylase/penicillin-sensitive transpeptidase
56001	0	G	SNP	A	64	118	180	98.91	184	Gln102Gln (cag/caA)	Rv0051	-	transmembrane protein
60669	0	G	SNP	A	108	91	196	99	201	Gly92Arg (ggg/Agg)	Rv0058	dnaB	replicative DNA helicase
62049	0	A	SNP	G	86	117	201	100	203	Arg552Gly (agg/Ggg)	Rv0058	dnaB	replicative DNA helicase
65083	0	G	SNP	A	72	70	137	100	142	Pro90Ser (ccc/Tcc)	Rv0061c	-	hypothetical protein
66632	0	C	SNP	T	100	104	198	100	204	Pro361Ser (cct/Tct)	Rv0062	celA1	cellulase CelA
67012	0	C	SNP	T	81	119	192	99.5	201	Thr30Thr (acc/acT)	Rv0063	-	oxidoreductase
69984	0	C	SNP	A	76	93	166	98.83	171	Ala455Ala (gcc/gcA)	Rv0064	-	transmembrane protein
69989	0	G	SNP	A	80	97	175	100	177	Gly457Asp (ggt/gAt)	Rv0064	-	transmembrane protein
70267	0	G	SNP	T	90	94	181	99.46	185	Val550Phe (gtc/Ttc)	Rv0064	-	transmembrane protein
70816	0	A	SNP	G	120	80	196	100	200	Asn733Asp (aac/Gac)	Rv0064	-	transmembrane protein
71336	0	G	SNP	C	93	78	161	100	171	Arg906Pro (cgc/cCc)	Rv0064	-	transmembrane protein
72549	0	C	SNP	T	79	90	168	100	169	Gly655Ser (ggt/Agt)	Rv0066c	icd2	isocitrate dehydrogenase
75233	0	C	SNP	A	95	89	178	100	184
75940	0	G	SNP	C	95	93	186	98.95	190	Val214Leu (gtg/Ctg)	Rv0068	-	oxidoreductase
79726	0	C	SNP	T	72	70	141	100	142	Arg81Trp (cgg/Tgg)	Rv0071	-	maturase
80616	0	C	SNP	G	108	123	228	100	231
87084	0	A	SNP	C	84	115	195	99	201	Glu186Ala (gag/gCg)	Rv0078	-	transcriptional regulator
92199	0	T	SNP	G	111	134	242	100	245	Thr600Thr (act/acG)	Rv0083	-	oxidoreductase
103552	0	G	SNP	T	125	112	235	99.16	239	Arg38Ser (cgt/Agt)	Rv0093c	-	membrane protein
104712	0	C	SNP	T	120	134	250	82.2	309
104824	0	C	SNP	A	103	156	255	100	259	Ser131Ile (agc/aTc)	Rv0095c	-	hypothetical protein
105736	0	T	SNP	C	130	119	248	99.6	250	Val138Ala (gtc/gCc)	Rv0096	PPE1	PPE family protein PPE1
113633	0	G	SNP	A	116	110	225	98.69	229	Pro1211Pro (ccg/ccA)	Rv0101	nrp	peptide synthetase Nrp
116000	0	T	SNP	G	107	93	194	100	200	Val2000Val (gtt/gtG)	Rv0101	nrp	peptide synthetase Nrp
117389	0	C	SNP	T	79	107	182	100	186	Thr2463Thr (acc/acT)	Rv0101	nrp	peptide synthetase Nrp
122109	0	A	SNP	G	83	109	184	99.48	193	Leu22Ser (ttg/tCg)	Rv0103c	ctpB	cation-transporter P-type ATPase B
123198	0	T	SNP	C	71	91	162	98.78	164	Pro294Pro (cct/ccC)	Rv0104	-	hypothetical protein
123520	0	T	SNP	C	100	96	195	99.49	197	Tyr402His (tat/Cat)	Rv0104	-	hypothetical protein
123745	0	G	SNP	A	87	104	190	99.48	192	Gly477Arg (ggg/Agg)	Rv0104	-	hypothetical protein
125830	1	G	Ins	A	85	59	144	95.36	144		Rv0107c	ctpI	cation-transporter ATPase I
129576	0	A	SNP	C	102	116	217	100	218	Ala322Ala (gct/gcG)	Rv0107c	ctpI	cation-transporter ATPase I
131174	1	T	Ins	G	82	56	138	93.24	138
132417	0	C	SNP	G	196	224	415	99.76	421	Arg346Gly (cgc/Ggc)	Rv0109	PE_PGRS1	PE-PGRS family protein PE_PGRS1
133839	0	C	SNP	T	82	80	161	100	162
143207	0	T	SNP	C	111	129	235	100	240	Ser224Gly (agc/Ggc)	Rv0118c	oxcA	oxalyl-CoA decarboxylase OxcA
143362	0	G	SNP	A	101	94	192	100	195	Pro172Leu (ccc/cTc)	Rv0118c	oxcA	oxalyl-CoA decarboxylase OxcA
144865	0	C	SNP	T	103	107	207	100	210	Leu273Leu (ctg/Ttg)	Rv0119	fadD7	fatty-acid--CoA ligase FadD7
146087	0	T	SNP	C	107	116	222	100	223	Asn562Ser (aat/aGt)	Rv0120c	fusA2	elongation factor G
154283	0	T	SNP	C	69	90	157	100	159	Ser18Pro (tcg/Ccg)	Rv0127	mak	maltokinase
157129	0	C	SNP	T	82	94	168	100	176	Gly158Ser (ggc/Agc)	Rv0129c	fbpC	diacylglycerol acyltransferase/mycolyltransferase Ag85C		phylo (Delhi/CAS)
157936	0	G	SNP	C	103	112	212	100	215	Glu30Asp (gag/gaC)	Rv0130	htdZ	3-hydroxyl-thioester dehydratase
158427	0	C	SNP	T	97	116	210	99.07	215	Arg411His (cgc/cAc)	Rv0131c	fadE1	acyl-CoA dehydrogenase FadE1
166356	0	G	SNP	A	117	90	199	99.04	209	Gly177Asp (ggc/gAc)	Rv0139	-	oxidoreductase
170671	0	G	SNP	A	93	75	166	100	168	Ala130Thr (gcc/Acc)	Rv0144	-	transcriptional regulator
172492	0	C	SNP	G	96	107	201	100	203	Tyr94_ (tac/taG)	Rv0146	-	S-adenosylmethionine-dependentmethyltransferase
176535	0	G	Del	GAP	88	76	161	97.04	169		Rv0149	-	quinone oxidoreductase
177058	0	T	Del	GAP	90	110	201	97.09	206
177059	0	T	Del	GAP	90	110	201	97.56	205
177060	0	C	Del	GAP	90	110	201	98.04	204
177061	0	G	Del	GAP	90	110	201	98.04	204
177062	0	C	Del	GAP	90	110	201	98.04	204
177063	0	G	Del	GAP	90	110	201	98.04	204
177064	0	G	Del	GAP	90	109	201	97.55	204
177857	0	G	SNP	A	98	93	188	100	191	Leu485Leu (ctg/Ttg)	Rv0151c	PE1	PE family protein PE1
178205	0	C	SNP	G	120	100	218	100	220	Gly369Arg (ggc/Cgc)	Rv0151c	PE1	PE family protein PE1
178453	0	C	SNP	G	97	93	187	98.96	192	Gly286Ala (ggg/gCg)	Rv0151c	PE1	PE family protein PE1
181090	0	C	SNP	T	94	97	189	100	191
188317	0	A	SNP	G	84	97	179	99.45	182	Ser175Pro (tcc/Ccc)	Rv0159c	PE3	PE family protein PE3
188800	0	T	SNP	C	80	109	188	100	189	Thr14Ala (acg/Gcg)	Rv0159c	PE3	PE family protein PE3
189850	0	A	SNP	G	99	124	222	99.11	225	Phe197Ser (ttc/tCc)	Rv0160c	PE4	PE family protein PE4
194305	1	C	Ins	G	90	105	195	96.53	195		Rv0165c	mce1R	transcriptional regulator Mce1R
194305	2	C	Ins	G	90	105	195	96.53	195		Rv0165c	mce1R	transcriptional regulator Mce1R
194681	0	G	SNP	C	103	115	217	99.09	220	Leu45Leu (ctc/ctG)	Rv0165c	mce1R	transcriptional regulator Mce1R
196642	0	C	SNP	T	85	109	190	100	194	Asn550Asn (aac/aaT)	Rv0166	fadD5	fatty-acid--CoA ligase FadD5
198401	0	G	SNP	T	117	78	189	99.49	196	Gly248Cys (ggc/Tgc)	Rv0168	yrbE1B	membrane protein
199470	0	T	SNP	G	86	91	175	100	177	Ser313Ala (tcc/Gcc)	Rv0169	mce1A	Mce family protein Mce1A
201949	0	G	SNP	A	119	91	209	100	210	Gly340Arg (ggg/Agg)	Rv0171	mce1C	Mce family protein Mce1C
206339	0	T	SNP	C	79	98	174	100	177	Leu370Pro (ctg/cCg)	Rv0174	mce1F	Mce family protein Mce1F
206481	0	C	SNP	G	86	54	136	98.59	142	Pro417Pro (ccc/ccG)	Rv0174	mce1F	Mce family protein Mce1F
206484	0	G	SNP	T	86	58	139	96	150	Gly418Gly (ggg/ggT)	Rv0174	mce1F	Mce family protein Mce1F
207079	0	G	SNP	C	79	75	152	100	154	Arg89Pro (cgc/cCc)	Rv0175	-	Mce associated membrane protein
210624	0	C	SNP	T	133	82	213	99.54	216	Leu63Leu (ctg/ctA)	Rv0179c	lprO	lipoprotein LprO
217201	0	T	SNP	C	103	95	196	99.5	199	Asn311Asn (aat/aaC)	Rv0186	bglS	beta-glucosidase BglS
218599	0	T	SNP	C	99	98	195	100	197
223942	0	T	SNP	C	115	123	234	100	238	Ser127Pro (tcg/Ccg)	Rv0192	-	hypothetical protein
224338	0	C	SNP	T	84	104	185	98.95	190	Pro259Ser (ccg/Tcg)	Rv0192	-	hypothetical protein
225323	0	T	SNP	C	75	68	142	100	143	Lys417Glu (aag/Gag)	Rv0193c	-	hypothetical protein
227098	0	T	SNP	C	98	89	183	100	187	Met74Thr (atg/aCg)	Rv0194	-	multidrug ABC transporter ATPase/permease
230576	1	G	Ins	T	76	97	173	95.58	173
230921	0	C	Del	GAP	102	81	183	100	183		Rv0195	-	two component transcriptional regulator
231114	0	C	SNP	G	103	94	194	100	197	Ala72Ala (gcc/gcG)	Rv0195	-	two component transcriptional regulator
234477	0	T	SNP	G	68	79	141	100	147	Tyr749_ (tat/taG)	Rv0197	-	oxidoreductase
234496	1	C	Ins	G	59	64	123	97.62	124		Rv0197	-	oxidoreductase
234496	2	C	Ins	T	59	65	124	98.41	124		Rv0197	-	oxidoreductase
243924	0	G	Del	GAP	134	106	235	93.39	257		Rv0205	-	transmembrane protein
246886	0	T	SNP	C	97	113	206	99.53	211	Asn145Asp (aac/Gac)	Rv0206c	mmpL3	transmembrane transport protein MmpL3
249522	0	T	SNP	C	104	97	199	99.5	202	Val162Ala (gtg/gCg)	Rv0209	-	hypothetical protein
251575	0	G	SNP	A	69	142	207	100	211	Ala486Thr (gcg/Acg)	Rv0210	-	hypothetical protein
255373	0	T	SNP	C	89	98	185	100	187	Asp193Gly (gac/gGc)	Rv0213c	-	methyltransferase
257071	0	C	SNP	T	67	66	131	99.25	134	Tyr336Tyr (tac/taT)	Rv0214	fadD4	fatty-acid--CoA ligase FadD4
261869	0	T	SNP	C	136	114	244	100	250	Cys316Arg (tgt/Cgt)	Rv0218	-	transmembrane protein
262268	0	A	SNP	T	114	116	228	100	230	Ala5Ala (gca/gcT)	Rv0219	-	transmembrane protein
264992	0	T	SNP	C	74	83	154	99.37	158	Leu309Pro (ctg/cCg)	Rv0221	-	diacyglycerol O-acyltransferase
265554	0	A	SNP	C	105	80	181	100	185	Val16Val (gta/gtC)	Rv0222	echA1	enoyl-CoA hydratase EchA1
266405	0	C	SNP	T	96	85	180	100	181	Gly454Ser (ggc/Agc)	Rv0223c	-	aldehyde dehydrogenase
274463	0	C	SNP	A	101	94	194	99.49	196	Arg86Leu (cgt/cTt)	Rv0229c	-	hypothetical protein
276539	0	G	SNP	C	93	99	192	100	192	Gly161Ala (ggc/gCc)	Rv0231	fadE4	acyl-CoA dehydrogenase FadE4
278681	0	C	SNP	G	101	125	222	100	226	His33Asp (cat/Gat)	Rv0233	nrdB	ribonucleoside-diphosphate reductase subunit beta NrdB
283503	0	G	SNP	A	88	109	194	100	197	His1117Tyr (cac/Tac)	Rv0236c	aftD	alpha-(1->3)-arabinofuranosyltransferase
283614	0	T	SNP	C	116	108	215	100	224	Ser1080Gly (agc/Ggc)	Rv0236c	aftD	alpha-(1->3)-arabinofuranosyltransferase
285772	0	A	SNP	C	93	120	210	99.53	214	Pro360Pro (cct/ccG)	Rv0236c	aftD	alpha-(1->3)-arabinofuranosyltransferase
285871	0	A	SNP	G	119	99	214	99.54	219	Val327Val (gtt/gtC)	Rv0236c	aftD	alpha-(1->3)-arabinofuranosyltransferase
287142	0	C	Del	GAP	110	111	216	95.26	232
289253	0	C	SNP	T	102	82	179	100	184	Asp50Asp (gac/gaT)	Rv0239	vapB24	antitoxin VapB24
293470	0	G	SNP	A	102	108	206	96.77	217	Val434Met (gtg/Atg)	Rv0243	fadA2	acetyl-CoA acetyltransferase FadA
293628	1	A	Ins	C	68	88	156	91.76	156
301341	0	C	SNP	A	89	89	178	99.44	179	Pro105Pro (ccg/ccT)	Rv0249c	-	succinate dehydrogenase membrane anchor subunit
304923	0	A	SNP	G	115	97	210	100	212	Lys686Lys (aaa/aaG)	Rv0252	nirB	nitrite reductase large subunit NirB
308661	0	A	SNP	G	94	77	170	100	171	Leu296Pro (ctg/cCg)	Rv0256c	PPE2	PPE family protein PPE2
310973	0	G	SNP	A	96	100	188	100	196	Ala182Val (gcg/gTg)	Rv0259c	-	hypothetical protein
311613	0	G	SNP	T	97	98	193	100	195	Val349Val (gtc/gtA)	Rv0260c	-	transcriptional regulator
324812	0	C	SNP	T	97	76	172	100	173	Asp82Asp (gac/gaT)	Rv0270	fadD2	fatty-acid--CoA ligase FadD2
325505	0	T	SNP	C	66	102	164	99.41	169	Val313Val (gtt/gtC)	Rv0270	fadD2	fatty-acid--CoA ligase FadD2
328569	0	G	SNP	C	107	102	207	98.12	213
333468	0	C	SNP	T	138	101	237	99.58	240	Gly948Asp (ggc/gAc)	Rv0278c	-	PE-PGRS family protein PE_PGRS3
333892	0	G	SNP	C	146	149	287	100	295	Arg807Gly (cgc/Ggc)	Rv0278c	-	PE-PGRS family protein PE_PGRS3
336683	0	G	SNP	T	17	20	36	86.05	43	Val797Val (gtc/gtA)	Rv0279c	PE_PGRS4	PE-PGRS family protein PE_PGRS4
336684	0	A	SNP	G	19	21	40	88.89	45	Val797Ala (gtc/gCc)	Rv0279c	PE_PGRS4	PE-PGRS family protein PE_PGRS4
336688	0	A	Del	GAP	21	24	43	100	45		Rv0279c	PE_PGRS4	PE-PGRS family protein PE_PGRS4
336689	0	G	Del	GAP	21	24	43	100	45		Rv0279c	PE_PGRS4	PE-PGRS family protein PE_PGRS4
336690	0	C	Del	GAP	21	24	43	100	45		Rv0279c	PE_PGRS4	PE-PGRS family protein PE_PGRS4
336691	0	T	Del	GAP	20	22	40	93.33	45		Rv0279c	PE_PGRS4	PE-PGRS family protein PE_PGRS4
336692	0	C	Del	GAP	20	22	40	93.33	45		Rv0279c	PE_PGRS4	PE-PGRS family protein PE_PGRS4
336693	0	G	Del	GAP	20	22	40	93.33	45		Rv0279c	PE_PGRS4	PE-PGRS family protein PE_PGRS4
336694	0	A	Del	GAP	21	22	40	95.56	45		Rv0279c	PE_PGRS4	PE-PGRS family protein PE_PGRS4
336695	0	A	Del	GAP	21	22	40	95.56	45		Rv0279c	PE_PGRS4	PE-PGRS family protein PE_PGRS4
336696	0	T	Del	GAP	21	22	40	95.56	45		Rv0279c	PE_PGRS4	PE-PGRS family protein PE_PGRS4
336697	0	T	Del	GAP	20	22	40	95.45	44		Rv0279c	PE_PGRS4	PE-PGRS family protein PE_PGRS4
336699	1	C	Ins	G	18	21	39	90.7	39		Rv0279c	PE_PGRS4	PE-PGRS family protein PE_PGRS4
336699	2	C	Ins	G	18	21	39	90.7	39		Rv0279c	PE_PGRS4	PE-PGRS family protein PE_PGRS4
336707	0	G	Del	GAP	17	22	41	90.7	43		Rv0279c	PE_PGRS4	PE-PGRS family protein PE_PGRS4
336708	0	T	Del	GAP	18	22	42	93.02	43		Rv0279c	PE_PGRS4	PE-PGRS family protein PE_PGRS4
336709	0	C	Del	GAP	17	22	41	88.64	44		Rv0279c	PE_PGRS4	PE-PGRS family protein PE_PGRS4
336710	0	A	Del	GAP	17	22	41	75	52		Rv0279c	PE_PGRS4	PE-PGRS family protein PE_PGRS4
337820	0	G	SNP	A	48	161	201	96.31	217	Gly418Gly (ggc/ggT)	Rv0279c	PE_PGRS4	PE-PGRS family protein PE_PGRS4
337959	0	A	SNP	C	108	31	136	100	139	Ile372Ser (atc/aGc)	Rv0279c	PE_PGRS4	PE-PGRS family protein PE_PGRS4
338020	0	A	SNP	C	153	39	187	98.97	194	Cys352Gly (tgc/Ggc)	Rv0279c	PE_PGRS4	PE-PGRS family protein PE_PGRS4
338100	0	T	SNP	C	155	85	232	98.77	243	Asn325Ser (aac/aGc)	Rv0279c	PE_PGRS4	PE-PGRS family protein PE_PGRS4
338453	0	A	SNP	G	18	124	138	100	142	Ala207Ala (gct/gcC)	Rv0279c	PE_PGRS4	PE-PGRS family protein PE_PGRS4
338648	0	T	SNP	G	174	50	222	82.05	273	Gly142Gly (gga/ggC)	Rv0279c	PE_PGRS4	PE-PGRS family protein PE_PGRS4
338669	0	T	SNP	C	176	47	218	83.52	267	Leu135Leu (tta/ttG)	Rv0279c	PE_PGRS4	PE-PGRS family protein PE_PGRS4
338682	0	T	SNP	G	140	36	169	84.21	209	Asp131Ala (gac/gCc)	Rv0279c	PE_PGRS4	PE-PGRS family protein PE_PGRS4
338683	0	C	SNP	G	138	35	170	83.98	206	Asp131His (gac/Cac)	Rv0279c	PE_PGRS4	PE-PGRS family protein PE_PGRS4
338685	0	C	SNP	G	139	35	172	84.06	207	Gly130Ala (ggg/gCg)	Rv0279c	PE_PGRS4	PE-PGRS family protein PE_PGRS4
338690	0	A	SNP	G	141	36	173	85.51	207	Asn128Asn (aat/aaC)	Rv0279c	PE_PGRS4	PE-PGRS family protein PE_PGRS4
338692	0	T	SNP	C	140	36	174	85.44	206	Asn128Asp (aat/Gat)	Rv0279c	PE_PGRS4	PE-PGRS family protein PE_PGRS4
339230	0	G	SNP	C	114	106	216	99.55	221
340372	0	T	SNP	C	110	104	212	100	214	Ser337Pro (tcg/Ccg)	Rv0280	PPE3	PPE family protein PPE3
342146	0	A	SNP	C	119	100	215	99.55	220	Glu6Ala (gaa/gCa)	Rv0282	eccA3	ESX-3 secretion system protein EccA
342873	0	C	SNP	T	146	111	254	99.61	258	Val248Val (gtc/gtT)	Rv0282	eccA3	ESX-3 secretion system protein EccA
346275	0	C	SNP	G	129	106	234	99.58	236	Pro214Arg (ccg/cGg)	Rv0284	eccC3	ESX-3 secretion system protein EccC3
350088	0	C	SNP	A	84	113	197	98.99	199	Leu52Met (ctg/Atg)	Rv0286	PPE4	PPE family protein PPE4
353197	0	C	SNP	T	114	99	210	100	213	Arg39Cys (cgc/Tgc)	Rv0290	eccD3	ESX-3 secretion system protein EccD
356528	0	A	SNP	G	106	106	210	99.53	213	Asn217Asp (aat/Gat)	Rv0292	eccE3	ESX-3 secretion system protein EccE
358287	0	G	SNP	A	118	90	205	99.52	209	Gly39Gly (ggg/ggA)	Rv0294	tam	trans-aconitate methyltransferase
358473	0	G	SNP	C	87	107	185	100	194	Trp101Cys (tgg/tgC)	Rv0294	tam	trans-aconitate methyltransferase
363563	0	G	SNP	A	75	82	155	100	157	Ala30Thr (gcg/Acg)	Rv0299	-	toxin
364499	0	G	Del	GAP	77	69	145	91.82	159
366917	0	T	SNP	C	68	69	135	95.14	144	Thr1950Ala (acc/Gcc)	Rv0304c	PPE5	PPE family protein PPE5
366922	0	G	SNP	C	67	64	130	98.5	133	Ala1948Gly (gcc/gGc)	Rv0304c	PPE5	PPE family protein PPE5
367718	0	G	SNP	T	121	109	223	99.14	232	Leu1683Ile (ctt/Att)	Rv0304c	PPE5	PPE family protein PPE5
369886	0	C	SNP	G	78	131	206	99.05	211	Gly960Ala (ggg/gCg)	Rv0304c	PPE5	PPE family protein PPE5
372913	0	A	SNP	C	70	119	187	100	189	Gly933Gly (ggt/ggG)	Rv0305c	PPE6	PPE family protein PPE6
373283	0	A	Del	GAP	144	107	247	97.29	258		Rv0305c	PPE6	PPE family protein PPE6
376774	0	T	SNP	C	102	93	187	98.98	197	Ala94Ala (gca/gcG)	Rv0307c	-	hypothetical protein
384380	0	A	SNP	C	78	92	168	98.84	172	Lys260Thr (aag/aCg)	Rv0315	-	beta-1,3-glucanase
386432	0	C	SNP	G	157	101	249	100	258	Gly223Ala (ggg/gCg)	Rv0318c	-	integral membrane protein
390828	0	T	SNP	C	99	100	195	100	199	Ser142Gly (agt/Ggt)	Rv0323c	-	hypothetical protein
391853	0	A	SNP	G	112	116	227	100	228	Thr168Ala (act/Gct)	Rv0324	-	transcriptional regulator
392261	0	T	SNP	C	95	89	178	100	184	_75Gln (tag/Cag)	Rv0325	-	hypothetical protein
396199	0	T	SNP	C	92	95	184	99.47	188
402836	0	G	SNP	A	124	87	210	100	211	Tyr109Tyr (tac/taT)	Rv0337c	aspC	aspartate aminotransferase
403980	0	G	SNP	A	76	95	168	100	171	Ala621Val (gcc/gTc)	Rv0338c	-	iron-sulfur-binding reductase
404326	0	T	SNP	C	92	108	199	99.5	201	Arg506Gly (agg/Ggg)	Rv0338c	-	iron-sulfur-binding reductase
406251	0	T	SNP	C	113	101	212	99.53	215	Asp733Gly (gat/gGt)	Rv0339c	-	transcriptional regulator
414486	0	C	SNP	T	107	101	207	100	208	Glu152Glu (gag/gaA)	Rv0344c	lpqJ	lipoprotein LpqJ
420008	0	A	SNP	G	91	91	179	99.45	183	Ala58Ala (gca/gcG)	Rv0350	dnaK	chaperone protein DnaK
422678	0	G	SNP	A	118	98	211	100	216	Arg76His (cgc/cAc)	Rv0352	dnaJ1	chaperone protein DnaJ
424320	1	T	Ins	C	122	84	206	95.81	206		Rv0354c	PPE7	PPE family protein PPE7
428698	0	C	SNP	T	126	161	287	94.72	303	Ala1994Ala (gcg/gcA)	Rv0355c	PPE8	PPE family protein PPE8
428921	0	G	SNP	A	95	117	209	100	212	Ser1920Phe (tcc/tTc)	Rv0355c	PPE8	PPE family protein PPE8
432459	0	C	SNP	T	181	176	349	98.62	362	Asp741Asn (gac/Aac)	Rv0355c	PPE8	PPE family protein PPE8
438470	0	C	SNP	T	121	129	247	99.21	252	Lys90Lys (aag/aaA)	Rv0360c	-	hypothetical protein
440365	0	G	SNP	A	88	105	190	100	193	Ser165Ser (tcg/tcA)	Rv0362	mgtE	Mg2+ transport transmembrane protein MgtE
440878	0	C	SNP	T	113	117	227	99.57	231	Thr336Thr (acc/acT)	Rv0362	mgtE	Mg2+ transport transmembrane protein MgtE
445780	0	C	SNP	T	116	92	208	99.52	209	Arg249His (cgt/cAt)	Rv0368c	-	hypothetical protein
447642	0	G	SNP	C	77	85	159	100	162	Leu134Leu (ctc/ctG)	Rv0370c	-	oxidoreductase
448054	0	A	SNP	G	111	97	205	100	208	Ser194Pro (tcg/Ccg)	Rv0371c	-	hypothetical protein
454295	0	T	SNP	C	126	113	235	100	239	Pro26Pro (cca/ccG)	Rv0376c	-	hypothetical protein
454333	0	T	SNP	G	113	121	230	100	234	Thr14Pro (acg/Ccg)	Rv0376c	-	hypothetical protein
455024	0	G	SNP	A	99	97	195	99.49	197	Val202Ile (gta/Ata)	Rv0377	-	HTH-type transcriptional regulator
455624	0	T	Del	GAP	145	115	258	99.24	262
457452	0	T	SNP	G	130	86	210	100	216	Thr124Thr (aca/acC)	Rv0381c	-	hypothetical protein
459399	0	A	SNP	C	81	75	153	100	156
466808	0	G	SNP	C	164	113	271	99.28	279
467497	1	C	Ins	G	94	96	190	93.6	190
467508	1	C	Ins	G	99	102	201	98.05	201
467516	0	G	SNP	C	104	111	214	99.54	216
467526	0	C	SNP	G	105	111	214	99.08	218
467546	0	G	SNP	C	100	124	221	99.12	226
467557	0	A	SNP	C	94	119	210	100	213
467564	0	A	SNP	C	92	117	203	99.52	210
467585	0	G	SNP	C	84	105	187	100	189
467590	0	T	SNP	C	87	97	182	100	184
467621	0	T	SNP	G	104	105	205	100	209
467638	0	G	SNP	T	109	101	208	100	210
467733	0	G	SNP	T	125	85	204	99.06	212
473310	0	A	SNP	G	125	109	227	100	234	Gln177Arg (cag/cGg)	Rv0393	-	hypothetical protein
475178	0	T	SNP	C	113	109	221	100	222	Val80Ala (gtc/gCc)	Rv0395	-	hypothetical protein
475915	0	A	SNP	C	109	92	196	98.05	205	Ser34Arg (agc/Cgc)	Rv0397	-	hypothetical protein
476612	0	G	SNP	A	83	92	170	100	175	Val73Val (gtg/gtA)	Rv0397A	-	hypothetical protein
481527	0	G	Del	GAP	101	113	214	93.45	229		Rv0402c	mmpL1	transmembrane transport protein MmpL1
483935	0	T	SNP	G	80	75	149	98.73	157
484504	0	C	SNP	G	108	103	207	100	211	Ala176Ala (gcc/gcG)	Rv0404	fadD30	long-chain-fatty-acid--AMP ligase FadD30
485561	0	A	SNP	C	103	98	200	100	201	Ile529Leu (atc/Ctc)	Rv0404	fadD30	long-chain-fatty-acid--AMP ligase FadD30
485730	0	C	SNP	T	120	111	227	100	231	Pro585Leu (cca/cTa)	Rv0404	fadD30	long-chain-fatty-acid--AMP ligase FadD30
485811	0	A	Del	GAP	110	113	223	97.38	229		Rv0405	pks6	membrane bound polyketide synthase
489935	0	G	SNP	C	110	77	181	100	187	Thr257Thr (acc/acG)	Rv0406c	-	beta lactamase-like protein
491742	0	T	SNP	C	92	85	177	100	177	Phe320Phe (ttt/ttC)	Rv0407	fgd1	F420-dependent glucose-6-phosphate dehydrogenase		phylo (not Euro-American, M. africanum, M. bovis, M. canettii, M. caprae, M. microti, M. pinipedii, Beijing, Delhi/CAS, EAI)
492150	0	G	SNP	C	91	77	163	100	168	Gly122Ala (ggc/gCc)	Rv0408	pta	phosphate acetyltransferase
498531	0	A	SNP	G	101	94	192	100	195	Ala363Ala (gct/gcC)	Rv0412c	-	membrane protein
498557	0	C	SNP	A	102	95	196	100	197	Asp355Tyr (gac/Tac)	Rv0412c	-	membrane protein
502589	0	C	SNP	G	109	96	201	99.51	206	Ser75Cys (tcc/tGc)	Rv0417	thiG	thiazole synthase
503354	0	G	SNP	C	100	100	196	100	200
503534	0	C	SNP	T	88	93	179	100	181	Ala13Ala (gcc/gcT)	Rv0418	lpqL	lipoprotein aminopeptidase LpqL
505974	0	G	SNP	A	91	96	186	98.42	190	Ala297Thr (gcg/Acg)	Rv0419	lpqM	lipoprotein peptidase LpqM
513257	0	T	SNP	C	104	109	207	100	213	Met689Val (atg/Gtg)	Rv0425c	ctpH	metal cation transporting ATPase H
517358	0	T	SNP	C	102	107	209	100	209	Asp149Gly (gac/gGc)	Rv0428c	-	GCN5-like N-acetyltransferase
517389	0	C	SNP	A	97	112	206	99.05	211	Val139Phe (gtc/Ttc)	Rv0428c	-	GCN5-like N-acetyltransferase
523654	0	C	SNP	T	122	162	280	99.65	285	Ala294Thr (gcc/Acc)	Rv0435c	-	ATPase
524891	0	C	SNP	A	122	101	220	100	223	Gly167Val (ggc/gTc)	Rv0436c	pssA	CDP-diacylglycerol--serineO-phosphatidyltransferase
530870	0	C	SNP	T	103	104	202	99.04	209	Ala449Thr (gcc/Acc)	Rv0442c	PPE10	PPE family protein PPE10
531775	0	C	SNP	G	108	133	235	99.59	242	Trp147Ser (tgg/tCg)	Rv0442c	PPE10	PPE family protein PPE10
541201	0	A	SNP	G	111	66	173	99.44	178	Leu97Leu (ctt/ctC)	Rv0450c	mmpL4	transmembrane transport protein MmpL4
546357	0	A	SNP	G	111	107	217	100	218	Thr149Thr (act/acC)	Rv0456c	echA2	enoyl-CoA hydratase EchA2
548185	0	C	SNP	T	79	109	183	99.47	189	Gly475Ser (ggc/Agc)	Rv0457c	-	peptidase
548326	0	T	SNP	C	108	89	195	100	197	Thr428Ala (aca/Gca)	Rv0457c	-	peptidase
551525	0	A	SNP	C	95	94	187	100	189	Arg110Arg (aga/Cga)	Rv0459	-	hypothetical protein
555991	0	A	SNP	G	86	117	201	100	203	Cys106Arg (tgc/Cgc)	Rv0465c	-	HTH-type transcriptional regulator
560541	0	C	Del	GAP	92	81	176	98.86	175		Rv0469	umaA	mycolic acid synthase UmaA
560542	0	T	Del	GAP	92	81	176	100	173		Rv0469	umaA	mycolic acid synthase UmaA
560543	0	T	Del	GAP	92	81	176	100	173		Rv0469	umaA	mycolic acid synthase UmaA
560544	0	T	Del	GAP	92	81	176	100	173		Rv0469	umaA	mycolic acid synthase UmaA
560545	0	T	Del	GAP	92	81	176	100	173		Rv0469	umaA	mycolic acid synthase UmaA
560546	0	C	Del	GAP	92	81	176	100	173		Rv0469	umaA	mycolic acid synthase UmaA
562063	0	G	Del	GAP	97	90	184	97.91	191		Rv0470A	-	hypothetical protein
562064	0	C	Del	GAP	97	90	184	100	187		Rv0470A	-	hypothetical protein
562065	0	C	Del	GAP	97	90	184	100	187		Rv0470A	-	hypothetical protein
562066	0	A	Del	GAP	97	90	184	100	187		Rv0470A	-	hypothetical protein
565655	0	A	SNP	G	78	87	163	100	165
566648	0	G	SNP	T	86	76	160	98.78	164	Ala47Ala (gcg/gcT)	Rv0476	-	transmembrane protein
572591	0	C	SNP	T	73	94	163	100	167	Asp294Asp (gac/gaT)	Rv0483	lprQ	lipoprotein LprQ
573262	0	A	SNP	G	112	90	194	100	202	Gly180Gly (ggt/ggC)	Rv0484c	-	short-chain type oxidoreductase
579284	0	T	SNP	C	118	127	241	100	245
580772	0	T	SNP	A	72	53	121	86.81	144
580774	0	G	Del	GAP	68	53	120	84.03	144
580775	0	G	Del	GAP	68	53	120	88.32	137
580776	0	G	Del	GAP	68	53	120	86.43	140
580777	0	G	Del	GAP	68	53	120	88.32	137
580778	0	C	Del	GAP	68	53	120	90.3	134
580779	0	A	Del	GAP	68	53	120	89.63	135
580780	0	C	Del	GAP	68	53	120	90.3	134
580781	0	C	Del	GAP	68	53	120	89.63	135
580782	0	A	Del	GAP	68	53	120	91.67	132
580783	0	C	Del	GAP	68	53	120	90.98	133
580784	0	C	Del	GAP	68	53	120	91.67	132
580785	0	C	Del	GAP	68	53	120	90.3	134
580786	0	G	Del	GAP	68	53	120	89.63	135
580787	0	C	Del	GAP	68	53	120	90.98	133
580788	0	T	Del	GAP	68	53	120	90.3	134
580789	0	T	Del	GAP	68	53	120	90.98	133
580790	0	G	Del	GAP	68	53	120	91.67	132
580791	0	C	Del	GAP	68	53	120	92.37	131
580792	0	G	Del	GAP	68	53	120	92.37	131
580793	0	G	Del	GAP	68	53	120	93.08	130
580794	0	G	Del	GAP	68	53	120	93.08	130
580795	0	G	Del	GAP	68	53	120	93.8	129
580796	0	G	Del	GAP	68	53	120	92.37	131
580797	0	A	Del	GAP	68	53	120	93.08	130
584171	0	T	SNP	C	103	107	206	100	210	Ser174Gly (agt/Ggt)	Rv0493c	-	hypothetical protein
586030	0	C	SNP	A	79	105	182	99.46	185	Arg95Arg (cgg/cgT)	Rv0495c	-	hypothetical protein
590436	0	T	SNP	C	111	111	217	100	222	Ala118Ala (gct/gcC)	Rv0500	proC	pyrroline-5-carboxylate reductase
597816	0	A	SNP	G	96	83	175	100	179	Ala206Ala (gca/gcG)	Rv0507	mmpL2	transmembrane transport protein MmpL2
598475	0	G	SNP	A	97	94	189	99.48	192	Arg426His (cgc/cAc)	Rv0507	mmpL2	transmembrane transport protein MmpL2
599868	0	A	SNP	G	121	124	245	99.59	246	Arg890Arg (cga/cgG)	Rv0507	mmpL2	transmembrane transport protein MmpL2
608037	0	A	SNP	C	105	135	235	99.17	242	His496Pro (cac/cCc)	Rv0515	-	hypothetical protein
610120	0	T	SNP	G	102	109	207	100	211
611977	0	C	SNP	T	98	112	207	98.59	213	Gly33Asp (ggc/gAc)	Rv0519c	-	membrane protein
623163	0	C	SNP	T	163	184	334	99.71	348	Ala124Val (gcc/gTc)	Rv0532	PE_PGRS6	PE-PGRS family protein PE_PGRS6
623472	0	A	SNP	G	173	182	349	99.16	358	Asp227Gly (gac/gGc)	Rv0532	PE_PGRS6	PE-PGRS family protein PE_PGRS6
623508	0	C	SNP	G	156	194	342	99.43	352	Ala239Gly (gcc/gGc)	Rv0532	PE_PGRS6	PE-PGRS family protein PE_PGRS6
629714	0	G	SNP	A	113	93	204	100	206	Asp6Asp (gac/gaT)	Rv0537c	-	integral membrane protein
630722	0	G	SNP	C	123	94	215	100	217	Arg228Pro (cgg/cCg)	Rv0538	-	membrane protein
633562	0	C	SNP	T	121	121	236	100	242	Val281Val (gtg/gtA)	Rv0541c	-	integral membrane protein
635139	0	G	SNP	C	78	126	199	99.51	205	Gly122Gly (ggc/ggG)	Rv0542c	menE	2-succinylbenzoic acid--CoA ligase
637319	0	G	SNP	A	97	100	195	100	197	Pro49Ser (cct/Tct)	Rv0545c	pitA	low-affinity inorganic phosphate transporter
640142	0	T	Del	GAP	104	106	210	97.67	215
648002	0	T	SNP	G	77	77	152	100	154	Leu15Arg (ctc/cGc)	Rv0556	-	transmembrane protein
648856	0	T	SNP	C	90	119	207	99.52	210	Gly107Gly (ggt/ggC)	Rv0557	mgtA	GDP-mannose-dependent alpha-mannosyltransferase		phylo (not Euro-American, M. africanum, M. bovis, M. canettii, M. caprae, M. microti, M. pinipedii, Beijing, Delhi/CAS, EAI)
652950	0	T	SNP	C	91	107	197	100	198	Arg60Arg (cgt/cgC)	Rv0562	grcC1	polyprenyl-diphosphate synthase GrcC
654543	0	C	SNP	T	101	103	198	99.51	205	Ala222Val (gcg/gTg)	Rv0563	htpX	protease HtpX
655986	0	T	SNP	G	96	106	200	99.02	204
657081	0	C	SNP	T	101	98	191	100	199	Val130Val (gtg/gtA)	Rv0565c	-	monooxygenase
659341	0	T	SNP	C	74	74	146	100	148
662911	0	T	SNP	C	115	122	232	99.16	239	Ala539Ala (gct/gcC)	Rv0570	nrdZ	vitamin B12-dependent ribonucleoside-diphosphate reductase
665293	0	A	SNP	G	95	96	191	100	191	Phe31Leu (ttc/Ctc)	Rv0572c	-	hypothetical protein
669398	0	T	SNP	C	108	121	226	99.57	230	Gln116Gln (caa/caG)	Rv0575c	-	oxidoreductase
670545	0	G	SNP	A	99	121	217	100	220	Arg233His (cgc/cAc)	Rv0576	-	transcriptional regulator
672491	0	C	SNP	G	171	153	310	98.78	328	Gly1142Gly (ggg/ggC)	Rv0578c	PE_PGRS7	PE-PGRS family protein PE_PGRS7
673238	0	A	SNP	G	161	253	403	100	414	His893His (cat/caC)	Rv0578c	PE_PGRS7	PE-PGRS family protein PE_PGRS7
674702	0	A	SNP	T	229	171	388	99.75	401	Gly405Gly (ggt/ggA)	Rv0578c	PE_PGRS7	PE-PGRS family protein PE_PGRS7
684376	0	T	SNP	C	102	69	171	98.84	173
685461	0	C	SNP	G	77	87	163	100	164	Ala111Ala (gcc/gcG)	Rv0587	yrbE2A	hypothetical protein
685608	0	T	SNP	C	85	91	174	99.44	177	Leu160Leu (ctt/ctC)	Rv0587	yrbE2A	hypothetical protein
686123	0	C	SNP	A	129	118	242	99.6	248	Leu66Met (ctg/Atg)	Rv0588	-	hypothetical protein
686972	0	T	SNP	C	106	99	197	98.56	208	Phe51Ser (ttc/tCc)	Rv0589	mce2A	Mce family protein Mce2A
688792	1	T	Ins	G	68	67	135	90	136
690450	0	A	SNP	C	95	134	225	99.13	231	Ala464Ala (gca/gcC)	Rv0591	mce2C	Mce family protein Mce2C
690465	0	T	SNP	G	96	128	222	100	224	Leu469Leu (ctt/ctG)	Rv0591	mce2C	Mce family protein Mce2C
691887	1	G	Ins	C	106	77	183	88.83	183		Rv0592	mce2D	Mce family protein Mce2D
698968	0	G	SNP	A	124	184	301	99.68	309	Gly9Gly (ggc/ggT)	Rv0601c	-	two component sensor kinase HK2
708056	0	T	SNP	C	124	98	220	100	222	His487Arg (cac/cGc)	Rv0613c	-	hypothetical protein
712693	0	A	SNP	G	116	83	196	100	199
712985	1	C	Ins	G	110	106	216	93.1	217		Rv0620	galK	galactokinase
713310	0	T	SNP	C	120	98	210	99.54	219	Cys199Arg (tgt/Cgt)	Rv0620	galK	galactokinase
723361	0	C	SNP	T	126	113	233	99.17	241	Leu551Leu (ctg/ctA)	Rv0630c	recB	exonuclease V subunit beta RecB
725190	0	G	SNP	A	69	69	134	100	138	Phe1039Phe (ttc/ttT)	Rv0631c	recC	exonuclease V subunit gamma RecC
729685	0	C	SNP	T	108	119	223	100	227	Arg161Gln (cga/cAa)	Rv0633c	-	hypothetical protein
734810	0	A	SNP	C	85	106	189	98.45	194	Glu186Ala (gag/gCg)	Rv0639	nusG	transcription termination/antitermination protein NusG
742776	0	A	SNP	G	109	102	208	100	211	Ile20Val (atc/Gtc)	Rv0648	-	alpha-mannosidase
753174	0	C	SNP	A	115	107	219	100	222	Trp65Leu (tgg/tTg)	Rv0656c	vapC6	ribonuclease VapC6
754186	0	A	SNP	G	95	111	198	99.04	208	Leu75Pro (ctc/cCc)	Rv0658c	-	integral membrane protein
757182	0	A	SNP	G	70	83	151	99.35	154	Asp349Gly (gac/gGc)	Rv0663	atsD	arylsulfatase AtsD
759746	0	C	SNP	T	81	92	171	100	173							rifampicin (RMP)
761155	0	C	SNP	T	80	74	154	97.47	158	Ser450Leu (tcg/tTg)	Rv0667	rpoB	DNA-directed RNA polymerase subunit beta	rifampicin (RMP)		rifampicin (RMP)
762434	0	T	SNP	G	113	110	220	100	223	Gly876Gly (ggt/ggG)	Rv0667	rpoB	DNA-directed RNA polymerase subunit beta		phylo (3)	rifampicin (RMP)
763031	0	T	SNP	C	80	99	177	100	179	Ala1075Ala (gct/gcC)	Rv0667	rpoB	DNA-directed RNA polymerase subunit beta		phylo (4)	rifampicin (RMP)
764817	0	T	SNP	G	89	92	179	98.91	183	Val483Gly (gtg/gGg)	Rv0668	rpoC	DNA-directed RNA polymerase subunit beta'
766582	0	C	SNP	A	73	94	161	99.4	168	Gly1071Gly (ggc/ggA)	Rv0668	rpoC	DNA-directed RNA polymerase subunit beta'
767339	0	A	SNP	G	100	81	178	100	181
767414	0	G	SNP	A	80	90	169	100	170
775639	0	T	SNP	C	92	105	196	99.49	198	Ile948Val (att/Gtt)	Rv0676c	mmpL5	transmembrane transport protein MmpL5
776100	0	G	SNP	A	81	94	171	98.87	177	Thr794Ile (acc/aTc)	Rv0676c	mmpL5	transmembrane transport protein MmpL5
781395	0	T	SNP	C	67	99	163	99.4	167							streptomycin (SM)
788615	0	G	SNP	C	95	135	220	99.57	231	Gly226Arg (ggg/Cgg)	Rv0688	-	ferredoxin reductase
798779	0	T	SNP	C	113	94	207	100	207
798934	0	C	SNP	A	105	96	197	99.01	203	Arg34Arg (cgc/cgA)	Rv0698	-	hypothetical protein
800389	0	G	SNP	A	60	84	142	99.31	145
807405	0	C	SNP	T	83	93	174	99.44	177	Ser357Ser (tcc/tcT)	Rv0711	atsA	arylsulfatase AtsA
809813	0	G	SNP	A	102	122	220	98.68	227
820483	0	G	SNP	T	111	105	208	100	216	Ala6Asp (gcc/gAc)	Rv0727c	fucA	L-fuculose phosphate aldolase FucA
820734	0	A	SNP	G	137	104	237	100	241	Val248Ala (gtc/gCc)	Rv0728c	serA2	D-3-phosphoglycerate dehydrogenase SerA
820752	0	C	SNP	T	131	96	225	100	227	Arg242His (cgc/cAc)	Rv0728c	serA2	D-3-phosphoglycerate dehydrogenase SerA
830868	1	G	Ins	G	85	85	170	84.58	170		Rv0739	-	hypothetical protein
830868	2	G	Ins	C	85	84	169	84.08	170		Rv0739	-	hypothetical protein
834857	0	C	SNP	T	111	100	208	99.53	212	Met30Ile (atg/atA)	Rv0744c	-	transcriptional regulator
836426	0	A	SNP	C	41	147	182	100	188	Leu242Leu (cta/ctC)	Rv0746	PE_PGRS9	PE-PGRS family protein PE_PGRS9
836454	0	A	SNP	G	41	130	169	100	171	Thr252Ala (act/Gct)	Rv0746	PE_PGRS9	PE-PGRS family protein PE_PGRS9
836538	0	A	SNP	G	129	44	172	99.43	174	Asn280Asp (aac/Gac)	Rv0746	PE_PGRS9	PE-PGRS family protein PE_PGRS9
836658	0	A	SNP	G	178	91	265	100	269	Thr320Ala (acc/Gcc)	Rv0746	PE_PGRS9	PE-PGRS family protein PE_PGRS9
837033	0	A	SNP	G	92	191	278	100	283	Thr445Ala (acc/Gcc)	Rv0746	PE_PGRS9	PE-PGRS family protein PE_PGRS9
838990	0	C	SNP	G	113	185	287	92.83	321	Ala180Ala (gcc/gcG)	Rv0747	PE_PGRS10	PE-PGRS family protein PE_PGRS10
839123	0	A	SNP	G	141	88	226	100	229	Arg225Gly (agg/Ggg)	Rv0747	PE_PGRS10	PE-PGRS family protein PE_PGRS10
839129	0	C	SNP	G	149	90	226	100	239	Arg227Gly (cgc/Ggc)	Rv0747	PE_PGRS10	PE-PGRS family protein PE_PGRS10
839194	0	A	SNP	G	229	108	317	100	337	Thr248Thr (aca/acG)	Rv0747	PE_PGRS10	PE-PGRS family protein PE_PGRS10
839334	0	A	SNP	G	193	158	341	100	351	Lys295Arg (aaa/aGa)	Rv0747	PE_PGRS10	PE-PGRS family protein PE_PGRS10
839348	0	A	SNP	G	202	165	349	99.73	368	Ser300Gly (agc/Ggc)	Rv0747	PE_PGRS10	PE-PGRS family protein PE_PGRS10
840195	0	G	Del	GAP	43	27	71	86.42	81		Rv0747	PE_PGRS10	PE-PGRS family protein PE_PGRS10
840196	0	G	Del	GAP	43	27	71	94.59	74		Rv0747	PE_PGRS10	PE-PGRS family protein PE_PGRS10
840197	0	G	Del	GAP	43	27	71	95.89	73		Rv0747	PE_PGRS10	PE-PGRS family protein PE_PGRS10
840198	0	G	Del	GAP	43	27	71	100	70		Rv0747	PE_PGRS10	PE-PGRS family protein PE_PGRS10
840199	0	A	Del	GAP	43	27	71	100	70		Rv0747	PE_PGRS10	PE-PGRS family protein PE_PGRS10
840200	0	A	Del	GAP	43	27	71	100	70		Rv0747	PE_PGRS10	PE-PGRS family protein PE_PGRS10
840496	0	C	SNP	G	153	186	330	90.16	376	Gly682Gly (ggc/ggG)	Rv0747	PE_PGRS10	PE-PGRS family protein PE_PGRS10
840847	0	C	SNP	T	82	159	234	100	241	Gly799Gly (ggc/ggT)	Rv0747	PE_PGRS10	PE-PGRS family protein PE_PGRS10
841290	0	A	Del	GAP	106	73	177	98.9	181		Rv0749	vapC31	ribonuclease VapC31
841291	0	A	Del	GAP	106	73	177	98.35	182		Rv0749	vapC31	ribonuclease VapC31
841764	0	G	SNP	C	72	107	173	99.44	180	Thr37Thr (acc/acG)	Rv0749A	-	hypothetical protein
842153	0	G	SNP	A	75	74	149	86.63	172	Glu41Lys (gag/Aag)	Rv0750	-	hypothetical protein
847995	0	T	SNP	C	124	104	225	100	228
852910	0	C	SNP	T	111	83	192	99.49	195	Pro172Leu (ccc/cTc)	Rv0758	phoR	two component system response sensor kinase PhoR
854253	0	C	Del	GAP	61	69	128	86.67	150
857643	0	C	SNP	G	90	80	167	100	170	Gly132Ala (ggc/gCc)	Rv0764c	cyp51	lanosterol 14-alpha demethylase
857696	0	A	SNP	G	89	87	171	100	176	Ala114Ala (gct/gcC)	Rv0764c	cyp51	lanosterol 14-alpha demethylase
858464	0	A	SNP	G	89	101	187	100	190	Val134Ala (gtg/gCg)	Rv0765c	-	oxidoreductase
874835	1	C	Ins	C	78	81	159	95.78	160
874835	2	C	Ins	G	78	82	160	96.39	160
874908	0	C	SNP	T	89	83	171	99.42	173
876141	0	G	SNP	T	90	89	177	99.44	180
880562	0	G	SNP	T	96	102	196	100	198	Cys408Phe (tgc/tTc)	Rv0785	-	KsdD-like steroid dehydrogenase
882257	0	T	SNP	C	83	91	171	99.43	175	Tyr267His (tac/Cac)	Rv0787	-	hypothetical protein
890549	0	G	SNP	A	35	43	77	98.73	79	Trp54_ (tgg/tgA)	Rv0797	-	insertion sequence element IS1547 transposase
891011	0	A	SNP	G	57	49	104	100	106	Leu208Leu (cta/ctG)	Rv0797	-	insertion sequence element IS1547 transposase
893733	0	T	SNP	G	104	111	212	100	215	Leu139Arg (ctg/cGg)	Rv0800	pepC	M18 family aminopeptidase
895761	0	G	SNP	T	100	90	185	98.96	192
896979	0	T	SNP	C	126	114	236	100	240	Val387Ala (gta/gCa)	Rv0803	purL	phosphoribosylformylglycinamidine synthase 2
900221	0	T	SNP	C	78	100	174	100	178	Val370Val (gta/gtG)	Rv0806c	cpsY	exopolysaccharide phosphotransferase CpsY
903537	0	G	SNP	T	108	111	218	100	219	Arg476Leu (cgg/cTg)	Rv0808	purF	amidophosphoribosyltransferase
903550	0	T	SNP	C	109	111	220	99.55	221	Ala480Ala (gct/gcC)	Rv0808	purF	amidophosphoribosyltransferase
903913	0	T	SNP	C	114	99	210	100	213	Gly63Gly (ggt/ggC)	Rv0809	purM	phosphoribosylformylglycinamidine cyclo-ligase PurM
906742	0	T	SNP	C	108	100	208	99.52	209	Val107Ala (gtc/gCc)	Rv0812	-	amino acid aminotransferase
906857	0	A	SNP	G	101	118	213	100	219	Ile145Met (ata/atG)	Rv0812	-	amino acid aminotransferase
913918	0	C	SNP	G	64	67	128	100	131	Gly94Gly (ggg/ggC)	Rv0821c	phoY2	phosphate-transport system transcriptional regulator PhoY2
919551	0	C	SNP	T	99	106	203	100	205	Val1Val (gtg/gtA)	Rv0825c	-	hypothetical protein
921813	0	C	SNP	G	62	94	155	98.11	159
921909	0	C	SNP	T	83	73	149	99.36	157
925453	0	C	SNP	T	176	184	343	98.9	364	Ala31Ala (gcc/gcT)	Rv0833	PE_PGRS13	PE-PGRS family protein PE_PGRS13
927110	0	A	SNP	G	207	107	303	100	314	Ser584Gly (agt/Ggt)	Rv0833	PE_PGRS13	PE-PGRS family protein PE_PGRS13
927385	0	A	SNP	G	230	211	431	99.1	445	Gly675Gly (gga/ggG)	Rv0833	PE_PGRS13	PE-PGRS family protein PE_PGRS13
931123	0	T	SNP	C	81	85	166	100	166	Tyr57Tyr (tat/taC)	Rv0835	lpqQ	lipoprotein LpqQ		phylo (not 4)
932280	0	T	SNP	C	137	77	209	100	214	_218Trp (tag/tGg)	Rv0836c	-	hypothetical protein
933962	0	G	SNP	A	83	82	161	99.4	166	Leu24Phe (ctc/Ttc)	Rv0837c	-	hypothetical protein
934230	0	C	SNP	G	90	85	174	100	175
934611	0	G	SNP	T	133	105	233	100	238
936621	0	C	Del	GAP	77	75	142	92.12	165		Rv0840c	pip	proline iminopeptidase
936622	0	C	Del	GAP	77	75	142	92.68	164		Rv0840c	pip	proline iminopeptidase
936623	0	A	Del	GAP	77	75	142	92.68	164		Rv0840c	pip	proline iminopeptidase
940929	0	G	Del	GAP	90	99	191	99.47	190		Rv0844c	narL	nitrate/nitrite response transcriptional regulator NarL
940930	0	C	Del	GAP	90	99	191	99.47	190		Rv0844c	narL	nitrate/nitrite response transcriptional regulator NarL
940931	0	A	Del	GAP	90	99	191	99.47	190		Rv0844c	narL	nitrate/nitrite response transcriptional regulator NarL
940932	0	A	Del	GAP	90	99	191	99.47	190		Rv0844c	narL	nitrate/nitrite response transcriptional regulator NarL
940933	0	T	Del	GAP	90	99	191	99.47	190		Rv0844c	narL	nitrate/nitrite response transcriptional regulator NarL
940934	0	G	Del	GAP	90	99	191	99.47	190		Rv0844c	narL	nitrate/nitrite response transcriptional regulator NarL
941845	0	C	SNP	A	114	119	230	99.57	234	Ala219Glu (gcg/gAg)	Rv0845	-	sensor histidine kinase NarS
942616	0	C	SNP	A	92	99	187	100	191
945214	0	G	SNP	A	107	96	201	99.51	204	Gly93Ser (ggt/Agt)	Rv0848	cysK2	cysteine synthase CysK
945238	0	G	SNP	T	113	96	207	99.52	210	Ala101Ser (gcc/Tcc)	Rv0848	cysK2	cysteine synthase CysK
949535	0	T	SNP	C	94	123	216	99.54	218	Ala528Ala (gca/gcG)	Rv0853c	pdc	alpha-keto-acid decarboxylase
950116	0	C	SNP	G	94	92	184	98.94	188	Ala335Pro (gcg/Ccg)	Rv0853c	pdc	alpha-keto-acid decarboxylase
955524	0	A	SNP	G	123	119	236	100	242	Ser150Gly (agc/Ggc)	Rv0859	-	acyltransferase
957117	0	T	SNP	C	84	104	185	100	188	Asp275Asp (gat/gaC)	Rv0860	fadB	fatty oxidation protein FadB
957306	0	C	SNP	T	69	81	149	98.68	152	Ala338Ala (gcc/gcT)	Rv0860	fadB	fatty oxidation protein FadB
960367	0	A	SNP	G	97	110	200	99.52	208	Leu749Ser (ttg/tCg)	Rv0862c	-	hypothetical protein
964969	0	T	SNP	C	145	168	300	93.43	335	Ala189Ala (gca/gcG)	Rv0867c	rpfA	resuscitation-promoting factor RpfA
968426	1	A	Ins	G	161	76	237	75	237		Rv0872c	PE_PGRS15	PE-PGRS family protein PE_PGRS15
968426	2	A	Ins	C	161	76	237	75	237		Rv0872c	PE_PGRS15	PE-PGRS family protein PE_PGRS15
968426	3	A	Ins	C	161	76	237	75	237		Rv0872c	PE_PGRS15	PE-PGRS family protein PE_PGRS15
968426	5	A	Ins	G	161	76	237	75	237		Rv0872c	PE_PGRS15	PE-PGRS family protein PE_PGRS15
968426	6	A	Ins	G	161	76	237	75	237		Rv0872c	PE_PGRS15	PE-PGRS family protein PE_PGRS15
968426	7	A	Ins	T	161	76	237	75	237		Rv0872c	PE_PGRS15	PE-PGRS family protein PE_PGRS15
968426	8	A	Ins	T	161	76	237	75	237		Rv0872c	PE_PGRS15	PE-PGRS family protein PE_PGRS15
969762	0	C	SNP	G	152	101	242	98.06	258	Gly161Gly (ggg/ggC)	Rv0872c	PE_PGRS15	PE-PGRS family protein PE_PGRS15
972882	0	C	SNP	G	113	112	221	99.12	227	Gly275Gly (ggg/ggC)	Rv0874c	-	hypothetical protein
976898	0	G	Del	GAP	82	70	143	86.36	176		Rv0878c	PPE13	PPE family protein PPE13
979704	0	G	SNP	C	85	93	173	100	178	Gly115Arg (ggc/Cgc)	Rv0881	-	tRNA/rRNA methyltransferase
986463	0	G	SNP	C	72	86	155	100	158
990001	0	G	SNP	C	91	110	197	99.5	202	Pro866Ala (ccc/Gcc)	Rv0890c	-	HTH-type transcriptional regulator
991939	0	G	SNP	A	112	109	218	99.1	223	Arg220Cys (cgc/Tgc)	Rv0890c	-	HTH-type transcriptional regulator
993346	0	A	SNP	C	98	83	180	100	181	Val37Gly (gtt/gGt)	Rv0891c	-	hypothetical protein
996154	0	C	SNP	A	91	103	187	98.98	196	Ala48Ser (gca/Tca)	Rv0893c	-	S-adenosylmethionine-dependentmethyltransferase
996263	0	G	SNP	A	104	97	198	100	201	Thr11Thr (acc/acT)	Rv0893c	-	S-adenosylmethionine-dependentmethyltransferase
1002172	0	G	SNP	A	120	114	228	99.15	236	Arg82Trp (cgg/Tgg)	Rv0897c	-	oxidoreductase
1007198	0	A	SNP	G	104	123	222	100	227	Leu328Pro (ctg/cCg)	Rv0904c	accD3	acetyl-CoAcarboxylase carboxyl transferase subunit beta
1007660	0	G	Del	GAP	116	98	211	97.27	220		Rv0904c	accD3	acetyl-CoAcarboxylase carboxyl transferase subunit beta
1008460	0	C	SNP	T	111	129	237	100	240	Ser85Phe (tcc/tTc)	Rv0905	echA6	enoyl-CoA hydratase EchA6
1009500	0	C	SNP	T	82	109	185	100	191	Pro186Leu (ccg/cTg)	Rv0906	-	hypothetical protein
1010204	1	C	Ins	G	71	88	159	94.08	160		Rv0907	-	hypothetical protein
1012815	0	C	SNP	G	136	96	229	99.57	233	Ala362Gly (gcc/gGc)	Rv0908	ctpE	metal cation transporter ATPase E
1023911	0	C	SNP	G	110	83	190	100	193
1024346	0	A	SNP	G	93	137	229	99.57	231	Ser46Gly (agt/Ggt)	Rv0918	-	hypothetical protein
1025106	0	T	SNP	C	106	100	205	100	206	Phe141Phe (ttt/ttC)	Rv0919	-	GCN5-like N-acetyltransferase
1026482	0	G	SNP	A	87	89	167	98.32	179	Pro112Leu (ccc/cTc)	Rv0920c	-	transposase
1029586	0	G	SNP	A	101	84	181	98.93	187	Pro331Leu (ccc/cTc)	Rv0923c	-	hypothetical protein
1034381	0	G	SNP	A	115	126	234	100	241	Ala84Val (gct/gTt)	Rv0927c	-	oxidoreductase
1037012	0	T	SNP	C	108	92	199	99.5	201	Met5Thr (atg/aCg)	Rv0930	pstA1	phosphate ABC transporter permease PstA
1037911	0	C	SNP	T	95	95	187	100	190	Arg305_ (cga/Tga)	Rv0930	pstA1	phosphate ABC transporter permease PstA
1047165	0	T	SNP	C	94	102	192	99.49	197	Cys344Arg (tgc/Cgc)	Rv0938	ligD	multifunctional non-homologous end joining DNA repair protein/ATP dependent DNA ligase LigD
1049791	0	T	SNP	G	167	118	280	99.65	286	Gly460Gly (ggt/ggG)	Rv0939	-	bifunctional 2-hydroxyhepta-2,4-diene-1,7-dioate isomerase/cyclase/dehydrase
1054784	0	C	SNP	G	93	99	190	100	192	Arg180Gly (cgc/Ggc)	Rv0945	-	oxidoreductase
1068151	0	T	SNP	C	106	102	207	100	208	His197His (cat/caC)	Rv0956	purN	phosphoribosylglycinamide formyltransferase PurN
1068432	0	A	SNP	G	76	96	165	99.42	173	Pro76Pro (cca/ccG)	Rv0957	purH	bifunctionalphosphoribosylaminoimidazolecarboxamide formyltransferase/inosinemonophosphate cyclohydrolase
1070702	0	T	SNP	C	109	99	202	100	208	Ser274Pro (tcc/Ccc)	Rv0958	-	magnesium chelatase
1071349	0	G	SNP	C	103	113	212	99.08	218	Gly32Ala (ggc/gCc)	Rv0959	-	hypothetical protein
1074558	0	G	SNP	A	109	128	231	100	237	Pro186Leu (ccc/cTc)	Rv0962c	lprP	lipoprotein LprP
1075279	0	T	SNP	C	91	99	188	100	190
1076309	0	G	SNP	T	117	88	198	100	205	Pro124Thr (cct/Act)	Rv0964c	-	hypothetical protein
1077312	0	A	SNP	G	86	82	165	100	168	Val175Ala (gtg/gCg)	Rv0966c	-	hypothetical protein
1079927	0	C	SNP	A	100	104	203	100	204	Thr395Thr (acc/acA)	Rv0969	ctpV	copper-exporting ATPase
1080192	0	G	SNP	A	133	90	218	100	223	Asp484Asn (gat/Aat)	Rv0969	ctpV	copper-exporting ATPase
1081681	0	T	SNP	C	99	105	198	100	204	Val210Val (gtt/gtC)	Rv0970	-	integral membrane protein
1083294	0	T	SNP	C	119	98	209	99.54	218	Lys153Glu (aag/Gag)	Rv0972c	fadE12	acyl-CoA dehydrogenase FadE12
1087193	0	G	SNP	C	89	108	194	100	197	Asn51Lys (aac/aaG)	Rv0974c	accD2	acetyl-/propionyl-CoA carboxylase subunit beta
1087700	0	C	Del	GAP	87	90	179	93.65	189		Rv0975c	fadE13	acyl-CoA dehydrogenase FadE13
1087701	0	G	Del	GAP	87	90	179	99.44	178		Rv0975c	fadE13	acyl-CoA dehydrogenase FadE13
1087702	0	G	Del	GAP	87	90	179	99.44	178		Rv0975c	fadE13	acyl-CoA dehydrogenase FadE13
1087703	0	C	Del	GAP	87	90	179	99.44	178		Rv0975c	fadE13	acyl-CoA dehydrogenase FadE13
1087704	0	A	Del	GAP	87	90	179	99.44	178		Rv0975c	fadE13	acyl-CoA dehydrogenase FadE13
1087705	0	C	Del	GAP	87	90	179	99.44	178		Rv0975c	fadE13	acyl-CoA dehydrogenase FadE13
1087706	0	C	Del	GAP	87	90	179	98.33	180		Rv0975c	fadE13	acyl-CoA dehydrogenase FadE13
1087707	0	A	Del	GAP	87	90	179	98.33	180		Rv0975c	fadE13	acyl-CoA dehydrogenase FadE13
1088977	0	C	SNP	T	97	102	196	98.03	203	Gly400Asp (ggc/gAc)	Rv0976c	-	hypothetical protein
1090188	1	A	Ins	G	78	86	164	93.18	165
1093248	0	C	SNP	T	89	87	172	97.78	180
1093406	0	A	SNP	G	95	93	184	100	188	Val317Val (gtt/gtC)	Rv0978c	PE_PGRS17	PE-PGRS family protein PE_PGRS17
1095490	0	A	SNP	G	132	134	262	99.25	268	Val321Ala (gtc/gCc)	Rv0980c	PE_PGRS18	PE-PGRS family protein PE_PGRS18
1095644	0	C	SNP	T	158	121	270	98.24	284	Ala270Thr (gcg/Acg)	Rv0980c	PE_PGRS18	PE-PGRS family protein PE_PGRS18
1095678	0	A	SNP	G	165	139	296	99.02	307	Gly258Gly (ggt/ggC)	Rv0980c	PE_PGRS18	PE-PGRS family protein PE_PGRS18
1095981	0	A	SNP	C	179	190	363	99.19	372	Gly157Gly (ggt/ggG)	Rv0980c	PE_PGRS18	PE-PGRS family protein PE_PGRS18
1096633	0	T	SNP	G	100	106	202	98.56	209
1097220	0	C	SNP	T	100	126	223	99.12	228	Ser133Ser (tcc/tcT)	Rv0981	mprA	two-component response regulator MrpA
1098523	0	T	SNP	A	109	90	199	100	199	Leu339His (ctt/cAt)	Rv0982	mprB	two component histidine-protein kinase/phosphatase MprB
1099058	0	G	SNP	A	70	90	159	100	160
1100234	0	T	SNP	C	109	95	203	99.03	206	Leu390Pro (ctg/cCg)	Rv0983	pepD	serine protease PepD
1100414	0	G	SNP	A	129	121	247	100	250	Gly450Asp (ggc/gAc)	Rv0983	pepD	serine protease PepD
1104690	0	T	SNP	G	115	116	225	99.57	232	Phe717Val (ttc/Gtc)	Rv0987	-	adhesion component ABC transporter permease
1106099	0	C	SNP	T	111	120	229	100	231	Ile328Ile (atc/atT)	Rv0988	-	hypothetical protein
1106422	0	T	SNP	C	103	111	207	100	214	Ile321Val (ata/Gta)	Rv0989c	grcC2	polyprenyl-diphosphate synthase GrcC
1107940	0	A	SNP	C	103	110	211	100	213	Ser54Ala (tcc/Gcc)	Rv0990c	-	hypothetical protein
1109975	0	A	SNP	G	109	106	209	100	215	Gln235Arg (cag/cGg)	Rv0993	galU	UTP--glucose-1-phosphate uridylyltransferase
1110721	0	T	SNP	C	129	126	245	99.61	256	Arg151Arg (cgt/cgC)	Rv0994	moeA1	molybdopterin molybdenumtransferase 1
1110904	0	G	SNP	T	113	118	226	99.14	233	Gly212Gly (ggg/ggT)	Rv0994	moeA1	molybdopterin molybdenumtransferase 1
1111852	0	G	SNP	T	103	131	231	99.57	235	Asp81Tyr (gat/Tat)	Rv0995	rimJ	ribosomal-protein-alanine acetyltransferase RimJ
1113733	0	C	SNP	A	83	110	191	100	193
1115509	0	C	SNP	T	99	104	201	99.51	204	Ile254Ile (atc/atT)	Rv0998	-	acetyltransferase
1126889	0	G	SNP	C	98	109	204	99.04	209	Arg39Gly (cgc/Ggc)	Rv1007c	metS	methionine--tRNA ligase
1127648	0	C	SNP	A	102	134	234	100	236	Thr187Asn (acc/aAc)	Rv1008	tatD	deoxyribonuclease TatD
1139089	0	G	SNP	C	110	94	200	100	204	Thr41Thr (acg/acC)	Rv1020	mfd	transcription-repair coupling factor
1144409	0	T	SNP	G	83	91	174	100	174	Ile225Ser (atc/aGc)	Rv1022	lpqU	lipoprotein LpqU
1144585	0	A	SNP	G	96	78	173	100	174	Arg8Gly (agg/Ggg)	Rv1023	eno	enolase
1148259	0	A	SNP	G	86	79	163	100	165
1148297	0	A	SNP	G	84	70	153	98.09	157
1149551	0	C	SNP	T	134	114	245	99.6	249	Glu712Glu (gag/gaA)	Rv1028c	kdpD	sensor protein KdpD
1150585	0	G	SNP	A	109	113	217	98.23	226	Pro368Ser (ccc/Tcc)	Rv1028c	kdpD	sensor protein KdpD
1151054	0	C	SNP	G	96	132	222	99.56	229	Ser211Ser (tcg/tcC)	Rv1028c	kdpD	sensor protein KdpD
1152805	0	T	SNP	A	95	84	179	98.9	181	Leu265Gln (ctg/cAg)	Rv1029	kdpA	potassium-transporting ATPase subunit A
1152863	0	A	SNP	G	91	108	196	99.5	200	Gln284Gln (caa/caG)	Rv1029	kdpA	potassium-transporting ATPase subunit A
1153388	0	C	SNP	T	70	95	160	100	165	Asn459Asn (aac/aaT)	Rv1029	kdpA	potassium-transporting ATPase subunit A
1157574	0	G	SNP	A	86	100	181	99.47	187	Pro128Ser (ccc/Tcc)	Rv1032c	trcS	two component sensor histidine kinase TrcS
1160770	0	T	SNP	A	107	113	218	97.35	226	Gln20Leu (cag/cTg)	Rv1037c	esxI	ESAT-6 like protein EsxI
1163134	0	T	SNP	C	76	89	159	100	165	Gly81Gly (gga/ggG)	Rv1040c	PE8	PE family protein PE8
1164336	0	G	SNP	A	87	71	157	100	158
1164571	0	A	SNP	G	112	92	200	99.51	205
1165521	1	T	Ins	A	95	125	220	96.92	220
1168715	1	C	Ins	T	90	78	168	97.67	168
1171057	0	C	SNP	T	87	72	156	98.76	161	Arg366His (cgc/cAc)	Rv1048c	-	hypothetical protein
1173750	0	G	SNP	T	111	92	198	100	203	Ala290Ala (gcg/gcT)	Rv1050	-	oxidoreductase
1177184	0	C	SNP	A	85	82	166	99.4	168
1178116	0	T	SNP	C	83	83	166	99.4	167	Thr163Thr (act/acC)	Rv1056	-	hypothetical protein
1188985	0	G	SNP	A	216	188	388	97.82	413	Gly480Gly (ggc/ggT)	Rv1067c	PE_PGRS19	PE-PGRS family protein PE_PGRS19
1189202	0	T	Del	GAP	93	140	230	80.62	289		Rv1067c	PE_PGRS19	PE-PGRS family protein PE_PGRS19
1190093	0	A	SNP	C	116	115	229	89.19	259	Leu111Trp (ttg/tGg)	Rv1067c	PE_PGRS19	PE-PGRS family protein PE_PGRS19
1191462	0	A	SNP	C	71	22	91	93	100	Gly229Gly (ggt/ggG)	Rv1068c	PE_PGRS20	PE-PGRS family protein PE_PGRS20
1191497	0	T	SNP	A	89	29	116	90.08	131	Thr218Ser (acg/Tcg)	Rv1068c	PE_PGRS20	PE-PGRS family protein PE_PGRS20
1193463	0	T	SNP	A	91	108	198	100	199	Thr271Ser (acc/Tcc)	Rv1069c	-	hypothetical protein
1199444	0	G	SNP	A	114	109	221	100	223	Ala309Ala (gcc/gcT)	Rv1075c	-	hypothetical protein
1200418	0	A	SNP	G	96	105	199	100	201
1208921	0	T	SNP	C	134	130	261	99.25	266	Leu429Ser (ttg/tCg)	Rv1084	-	hypothetical protein
1211369	0	A	SNP	C	71	87	157	100	158	Ser259Arg (agc/Cgc)	Rv1086	-	(2Z,6E)-farnesyl diphosphate synthase
1212624	0	C	SNP	T	5	17	21	100	22	Gly355Gly (ggc/ggT)	Rv1087	PE_PGRS21	PE-PGRS family protein PE_PGRS21
1212626	0	A	SNP	C	4	16	20	100	20	Asp356Ala (gac/gCc)	Rv1087	PE_PGRS21	PE-PGRS family protein PE_PGRS21
1212816	0	C	SNP	A	12	6	18	90	20	Gly419Gly (ggc/ggA)	Rv1087	PE_PGRS21	PE-PGRS family protein PE_PGRS21
1212825	0	T	SNP	C	107	100	203	97.64	212	Gly422Gly (ggt/ggC)	Rv1087	PE_PGRS21	PE-PGRS family protein PE_PGRS21
1212827	0	T	SNP	G	108	101	207	97.21	215	Val423Gly (gtc/gGc)	Rv1087	PE_PGRS21	PE-PGRS family protein PE_PGRS21
1212834	0	T	SNP	G	122	107	221	100	229	Gly425Gly (ggt/ggG)	Rv1087	PE_PGRS21	PE-PGRS family protein PE_PGRS21
1212837	0	T	SNP	C	127	109	230	100	236	Ala426Ala (gct/gcC)	Rv1087	PE_PGRS21	PE-PGRS family protein PE_PGRS21
1212971	0	T	SNP	C	202	201	390	99.51	405	Val471Ala (gtc/gCc)	Rv1087	PE_PGRS21	PE-PGRS family protein PE_PGRS21
1215105	0	T	Del	GAP	86	93	174	98.9	181
1220680	0	T	SNP	C	118	107	221	100	225	Val36Ala (gta/gCa)	Rv1093	glyA1	serine hydroxymethyltransferase
1224367	0	T	SNP	C	80	54	133	100	134
1227830	0	G	SNP	T	109	87	195	100	196	Thr285Thr (acc/acA)	Rv1099c	glpX	fructose 1,6-bisphosphatase
1230778	0	G	SNP	A	88	75	161	100	163	Thr65Ile (acc/aTc)	Rv1102c	mazF3	mRNA interferase MazF3
1233751	0	A	SNP	G	97	108	202	100	205	Val69Ala (gtc/gCc)	Rv1106c	-	3 beta-hydroxysteroid dehydrogenase/delta 5-->4-isomerase
1236433	0	A	SNP	C	91	103	194	98.98	196	Glu83Asp (gaa/gaC)	Rv1110	lytB2	4-hydroxy-3-methylbut-2-enyl diphosphate reductase
1240744	0	C	SNP	A	83	103	182	100	186	Asn186Lys (aac/aaA)	Rv1115	-	hypothetical protein
1241572	0	A	SNP	G	87	78	164	100	165
1247391	0	A	SNP	C	94	90	182	100	184	Ser89Arg (agc/Cgc)	Rv1124	ephC	epoxide hydrolase EphC
1248382	0	A	SNP	G	114	96	207	99.53	211	Ser101Gly (agc/Ggc)	Rv1125	-	hypothetical protein
1248936	0	G	SNP	C	116	93	205	100	209	Pro285Pro (ccg/ccC)	Rv1125	-	hypothetical protein
1248978	0	T	SNP	C	124	105	225	99.57	230	Ala299Ala (gct/gcC)	Rv1125	-	hypothetical protein
1250340	0	A	SNP	G	120	102	214	100	222	Ala355Ala (gct/gcC)	Rv1127c	ppdK	pyruvate, phosphate dikinase PpdK
1251199	0	C	SNP	T	97	78	170	100	175	Gly69Glu (gga/gAa)	Rv1127c	ppdK	pyruvate, phosphate dikinase PpdK
1252164	0	T	SNP	C	101	79	175	98.9	182	Glu270Gly (gaa/gGa)	Rv1128c	-	hypothetical protein
1254562	0	A	SNP	G	85	92	173	99.44	178	Asp3Gly (gat/gGt)	Rv1130	prpD	methylcitrate dehydratase PrpD
1262859	0	C	SNP	T	203	162	359	97.86	373	Gly424Ser (ggc/Agc)	Rv1135c	PPE16	PPE family protein PPE16
1265828	0	G	SNP	A	104	91	194	100	195	Leu221Leu (ctg/Ttg)	Rv1138c	-	oxidoreductase
1269028	0	G	SNP	C	106	99	203	99.51	206
1271187	0	C	SNP	G	111	80	188	99.48	192	Thr11Ser (acc/aGc)	Rv1144	-	oxidoreductase
1273250	1	G	Ins	A	77	107	184	96.84	184		Rv1145	-	transmembrane transport protein
1274289	0	T	SNP	C	101	100	199	98.53	204	Met312Thr (atg/aCg)	Rv1146	-	transmembrane transport protein
1275957	0	T	SNP	C	111	86	190	99.49	198
1276432	0	C	SNP	T	121	126	242	97.63	253	Lys439Lys (aag/aaA)	Rv1148c	-	hypothetical protein
1276588	0	C	SNP	G	66	76	138	100	142	Ala387Ala (gcg/gcC)	Rv1148c	-	hypothetical protein
1277869	1	G	Ins	T	109	81	190	93.6	190
1281118	0	T	SNP	C	76	67	141	100	143	Thr123Ala (acg/Gcg)	Rv1154c	-	hypothetical protein
1281771	0	T	SNP	C	100	95	193	100	195	Ser115Pro (tcg/Ccg)	Rv1155	-	pyridoxine/pyridoxamine 5'-phosphate oxidase
1281984	0	G	SNP	A	89	98	185	100	187
1287372	0	G	SNP	C	94	121	211	99.08	217	Leu15Leu (ctg/ctC)	Rv1161	narG	nitrate reductase subunit alpha
1292102	0	A	SNP	G	107	111	214	100	218	Pro346Pro (cca/ccG)	Rv1162	narH	nitrate reductase subunit beta
1298233	0	C	SNP	T	105	101	204	100	206	Ala154Thr (gca/Aca)	Rv1167c	-	transcriptional regulator
1306259	0	A	SNP	G	95	86	180	100	181	Ala656Ala (gct/gcC)	Rv1175c	fadH	NADPH dependent 2,4-dienoyl-CoA reductase FadH
1307598	0	C	SNP	G	109	82	188	100	191	Cys210Ser (tgc/tCc)	Rv1175c	fadH	NADPH dependent 2,4-dienoyl-CoA reductase FadH
1308317	0	T	SNP	C	109	74	182	98.92	185	His159Arg (cat/cGt)	Rv1176c	-	hypothetical protein
1313337	1	A	Ins	G	7	42	49	90.74	49
1313338	0	A	SNP	C	8	42	50	100	50
1315191	0	A	SNP	C	101	106	204	100	207	_489Tyr (taa/taC)	Rv1180	pks3	polyketide beta-ketoacyl synthase
1315884	0	G	SNP	A	88	119	206	100	207	Ala217Ala (gcg/gcA)	Rv1181	pks4	polyketide beta-ketoacyl synthase
1321096	0	G	SNP	A	77	86	160	100	163	Ser354Ser (tcg/tcA)	Rv1182	papA3	acyltransferase PapA
1325650	0	G	SNP	A	100	101	200	100	201
1327890	0	G	SNP	A	104	92	193	99.49	197	Asp472Asp (gac/gaT)	Rv1186c	-	hypothetical protein
1328687	0	G	SNP	C	117	88	202	100	205	Pro207Ala (ccc/Gcc)	Rv1186c	-	hypothetical protein
1339774	0	C	SNP	G	90	89	176	98.9	181	Gly142Gly (ggc/ggG)	Rv1196	PPE18	PPE family protein PPE18
1339823	0	A	SNP	G	95	103	195	100	198	Thr159Ala (acg/Gcg)	Rv1196	PPE18	PPE family protein PPE18
1339894	0	C	SNP	T	94	103	197	98.99	199	Leu182Leu (ctc/ctT)	Rv1196	PPE18	PPE family protein PPE18
1339905	0	C	SNP	T	97	102	193	99	201	Ala186Val (gcc/gTc)	Rv1196	PPE18	PPE family protein PPE18
1340500	0	G	SNP	T	115	123	231	100	238	Met384Ile (atg/atT)	Rv1196	PPE18	PPE family protein PPE18
1340784	0	T	SNP	C	74	86	156	90.91	176	Gly42Gly (ggt/ggC)	Rv1197	esxK	ESAT-6 like protein EsxK
1341295	0	A	SNP	G	125	142	263	98.89	270
1345016	0	C	SNP	T	85	93	177	98.34	181	Ala52Thr (gcc/Acc)	Rv1201c	dapD	2,3,4,5-tetrahydropyridine-2,6-dicarboxylate N-succinyltransferase
1351172	0	A	SNP	G	96	74	167	100	170
1357114	0	C	SNP	T	141	111	247	100	252
1360209	0	T	SNP	C	132	72	200	99.51	205	Ala531Ala (gca/gcG)	Rv1217c	-	tetronasin ABC transporter integral membrane protein
1361190	0	G	SNP	A	136	157	287	99.66	294	Ser204Ser (agc/agT)	Rv1217c	-	tetronasin ABC transporter integral membrane protein
1362006	0	T	SNP	C	86	112	196	100	198	Gln243Arg (caa/cGa)	Rv1218c	-	tetronasin ABC transporter ATP-binding protein
1365837	1	C	Ins	G	67	90	157	85.79	157
1365837	2	C	Ins	G	67	90	157	85.79	157
1367484	0	T	SNP	G	81	87	165	99.41	169	Trp8Gly (tgg/Ggg)	Rv1224	tatB	Sec-independent protein translocase protein TatB
1370905	0	C	SNP	T	93	96	186	98.95	191
1371470	0	G	SNP	A	90	115	204	100	205	Arg184His (cgt/cAt)	Rv1228	lpqX	lipoprotein LpqX
1371581	0	C	SNP	A	100	91	187	100	191	Pro18His (ccc/cAc)	Rv1228a	-	hypothetical protein
1371697	0	G	SNP	A	121	88	208	100	209	Ala57Thr (gcc/Acc)	Rv1228a	-	hypothetical protein
1373242	0	C	SNP	A	96	114	208	99.06	212	Gly319Val (ggc/gTc)	Rv1230c	-	membrane protein
1374065	0	T	SNP	C	104	107	206	100	211	Ser45Gly (agc/Ggc)	Rv1230c	-	membrane protein
1375724	0	A	SNP	C	72	114	185	99.47	187	Cys149Gly (tgc/Ggc)	Rv1232c	-	hypothetical protein
1376568	1	C	Ins	G	78	82	160	86.02	160		Rv1233c	-	hypothetical protein
1377568	0	A	SNP	G	103	88	189	99.48	192	Val15Val (gta/gtG)	Rv1235	lpqY	trehalose ABC transporter substrate-binding lipoprotein LpqY
1382628	0	T	SNP	C	90	71	160	100	161	Lys139Glu (aaa/Gaa)	Rv1239c	corA	magnesium and cobalt transport transmembrane protein CorA
1386011	0	C	Del	GAP	147	126	270	88.93	307		Rv1243c	PE_PGRS23	PE-PGRS family protein PE_PGRS23
1387478	0	G	SNP	C	119	100	211	99.55	220	Asp208His (gac/Cac)	Rv1244	lpqZ	lipoprotein LpqZ
1390763	0	C	SNP	T	82	99	180	98.37	184	Val764Met (gtg/Atg)	Rv1248c	-	multifunctional 2-oxoglutarate dehydrogenase E1 component /2-oxoglutarate dehydrogenase dihydrolipoyllysine-residue succinyltransferase
1393626	0	A	SNP	G	92	100	186	100	192	Leu119Leu (ctt/ctC)	Rv1249c	-	membrane protein
1396618	0	C	SNP	A	84	98	178	98.91	184	Glu875_ (gag/Tag)	Rv1251c	-	hypothetical protein
1396922	0	T	SNP	C	124	87	209	100	211	Thr773Thr (aca/acG)	Rv1251c	-	hypothetical protein
1401033	0	C	SNP	T	86	86	170	99.42	173	Ser355Leu (tcg/tTg)	Rv1253	deaD	ATP-dependent RNA helicase DeaD
1411210	0	T	SNP	G	116	117	229	99.57	234	Val260Val (gtt/gtG)	Rv1263	amiB2	amidase AmiB
1413148	0	C	SNP	T	63	101	157	98.8	166
1414021	0	C	SNP	T	71	79	149	100	150	Arg607Gln (cgg/cAg)	Rv1266c	pknH	serine/threonine-protein kinase PknH
1422666	0	C	SNP	T	76	97	170	99.43	174	Gly462Glu (ggg/gAg)	Rv1273c	-	drug ABC transporter ATP-binding protein
1422667	0	C	SNP	T	75	101	172	99.44	177	Gly462Arg (ggg/Agg)	Rv1273c	-	drug ABC transporter ATP-binding protein
1431735	0	G	SNP	A	92	99	191	97.95	195	Thr569Met (acg/aTg)	Rv1280c	oppA	oligopeptide ABC transporter substrate-binding lipoprotein OppA
1438028	0	C	SNP	G	104	63	165	97.09	172	Ser40Arg (agc/agG)	Rv1285	cysD	sulfate adenylyltransferase subunit 2
1440090	0	C	SNP	T	77	76	149	99.35	154	Thr395Ile (acc/aTc)	Rv1286	-	bifunctional sulfate adenyltransferase subunit 1 CysN/adenylylsulfate kinase CysC
1440469	0	C	SNP	G	73	81	152	100	154	Pro521Pro (ccc/ccG)	Rv1286	-	bifunctional sulfate adenyltransferase subunit 1 CysN/adenylylsulfate kinase CysC
1441545	0	G	SNP	A	4	12	15	84.21	19	Ala66Ala (gcg/gcA)	Rv1288	-	hypothetical protein
1441576	0	T	SNP	C	10	7	16	100	17	Leu77Leu (ttg/Ctg)	Rv1288	-	hypothetical protein
1441579	0	A	SNP	T	10	7	17	100	17	Asn78Tyr (aat/Tat)	Rv1288	-	hypothetical protein
1441582	0	T	SNP	C	11	8	18	100	19	Trp79Arg (tgg/Cgg)	Rv1288	-	hypothetical protein
1445781	0	A	SNP	G	108	133	240	99.18	243	Ala18Ala (gct/gcC)	Rv1291c	-	hypothetical protein
1450316	0	C	SNP	T	98	89	183	99.47	188	Ala314Ala (gcc/gcT)	Rv1294	thrA	homoserine dehydrogenase
1457144	0	C	SNP	T	102	96	196	99	200	Arg194Cys (cgc/Tgc)	Rv1300	hemK	release factor glutamine methyltransferase
1468492	0	C	SNP	A	130	145	272	100	275	Leu338Leu (ctg/ctT)	Rv1313c	-	insertion sequence element IS1557 transposase
1471659	0	C	SNP	T	130	108	236	99.58	239
1478357	0	G	SNP	T	105	117	217	99.55	223	Pro254Pro (ccc/ccA)	Rv1317c	alkA	bifunctional regulatory protein/DNA repair enzyme AlkA
1479085	0	T	SNP	C	95	113	205	100	208	Ile12Val (atc/Gtc)	Rv1317c	alkA	bifunctional regulatory protein/DNA repair enzyme AlkA
1480945	0	C	SNP	G	227	195	418	99.29	425	Thr519Thr (acg/acC)	Rv1319c	-	adenylate cyclase
1480948	0	C	SNP	T	226	200	422	99.53	428	Glu518Glu (gag/gaA)	Rv1319c	-	adenylate cyclase
1481185	0	A	SNP	C	250	248	486	99.8	499	Asp439Glu (gat/gaG)	Rv1319c	-	adenylate cyclase
1481293	0	T	SNP	G	231	236	465	98.94	472	Gly403Gly (gga/ggC)	Rv1319c	-	adenylate cyclase
1481563	0	C	SNP	T	181	226	402	98.55	413	Glu313Glu (gag/gaA)	Rv1319c	-	adenylate cyclase
1482627	0	T	SNP	C	63	67	125	99.24	131	Thr531Ala (acg/Gcg)	Rv1320c	-	adenylate cyclase
1484708	0	A	SNP	C	103	90	190	100	193	Ser144Arg (agc/Cgc)	Rv1321	-	endonuclease NucS
1484794	0	G	SNP	A	105	109	212	99.53	215	Glu172Glu (gag/gaA)	Rv1321	-	endonuclease NucS
1489142	0	C	SNP	T	174	150	311	97.3	333	Gly275Asp (ggc/gAc)	Rv1325c	PE_PGRS24	PE-PGRS family protein PE_PGRS24
1490905	0	A	SNP	G	92	77	168	99.41	170	Ser470Pro (tct/Cct)	Rv1326c	glgB	1,4-alpha-glucan branching protein
1491192	0	A	SNP	C	88	73	161	98.77	163	Leu374Arg (ctg/cGg)	Rv1326c	glgB	1,4-alpha-glucan branching protein
1492106	0	G	SNP	T	92	86	175	99.44	179	Leu69Leu (ctc/ctA)	Rv1326c	glgB	1,4-alpha-glucan branching protein
1495836	0	G	SNP	A	97	106	200	100	203	Val425Met (gtg/Atg)	Rv1328	glgP	glycogen phosphorylase
1497870	0	A	SNP	G	106	126	229	99.15	234	Arg440Arg (cgt/cgC)	Rv1329c	dinG	ATP-dependent helicase DinG
1498951	0	G	SNP	T	121	92	211	100	213	Thr80Lys (acg/aAg)	Rv1329c	dinG	ATP-dependent helicase DinG
1499213	0	T	Del	GAP	80	92	167	98.85	174		Rv1330c	pncB1	nicotinic acid phosphoribosyltransferase PncB1
1499214	0	C	Del	GAP	80	91	167	99.42	172		Rv1330c	pncB1	nicotinic acid phosphoribosyltransferase PncB1
1499215	0	A	Del	GAP	80	91	167	100	171		Rv1330c	pncB1	nicotinic acid phosphoribosyltransferase PncB1
1499216	0	G	Del	GAP	80	91	167	99.42	172		Rv1330c	pncB1	nicotinic acid phosphoribosyltransferase PncB1
1499217	0	G	Del	GAP	80	91	167	100	171		Rv1330c	pncB1	nicotinic acid phosphoribosyltransferase PncB1
1499218	0	C	Del	GAP	80	91	167	100	171		Rv1330c	pncB1	nicotinic acid phosphoribosyltransferase PncB1
1499219	0	C	Del	GAP	80	91	167	100	171		Rv1330c	pncB1	nicotinic acid phosphoribosyltransferase PncB1
1499220	0	G	Del	GAP	80	91	167	100	171		Rv1330c	pncB1	nicotinic acid phosphoribosyltransferase PncB1
1499221	0	G	SNP	A	80	89	167	100	169	Pro447Ser (ccg/Tcg)	Rv1330c	pncB1	nicotinic acid phosphoribosyltransferase PncB1
1499274	0	C	SNP	G	98	112	204	100	210	Gly429Ala (ggc/gCc)	Rv1330c	pncB1	nicotinic acid phosphoribosyltransferase PncB1
1500909	0	C	SNP	T	96	98	194	100	194	Val83Val (gtc/gtT)	Rv1331	-	ATP-dependent Clp protease adapter protein ClpS
1501700	0	G	SNP	A	102	120	220	99.55	223	Val34Val (gtg/gtA)	Rv1333	-	hydrolase
1505909	0	G	SNP	C	80	89	167	100	169
1508029	0	C	SNP	T	131	104	231	99.16	237	Arg153Cys (cgc/Tgc)	Rv1341	-	non-canonical purine NTP pyrophosphatase
1513189	0	C	SNP	T	99	94	190	98.47	196	Ala48Val (gct/gTt)	Rv1348	irtA	iron ABC transporter ATP-binding protein/permease IrtA
1521991	0	C	SNP	T	113	89	198	100	202	Gly681Asp (ggc/gAc)	Rv1355c	moeY	molybdopterin biosynthesis protein MoeY
1526819	0	C	SNP	A	94	90	182	100	184	Arg70Arg (cgg/Agg)	Rv1358	-	transcriptional regulator
1533241	0	G	SNP	C	113	118	225	80.77	286	Thr131Thr (acc/acG)	Rv1361c	PPE19	PPE family protein PPE19
1533583	0	G	SNP	A	110	117	223	92.65	245	Tyr17Tyr (tac/taT)	Rv1361c	PPE19	PPE family protein PPE19
1533624	0	A	SNP	C	115	121	234	98.74	239	Phe4Val (ttc/Gtc)	Rv1361c	PPE19	PPE family protein PPE19
1534551	0	C	SNP	T	88	94	180	100	182	Glu20Glu (gag/gaA)	Rv1362c	-	membrane protein
1536251	0	G	SNP	T	91	92	180	100	183	Ala465Glu (gcg/gAg)	Rv1364c	-	sigma factor regulatory protein
1540141	0	T	SNP	C	104	100	202	100	204	Ile169Val (atc/Gtc)	Rv1367c	-	hypothetical protein
1540484	0	C	SNP	G	89	98	186	100	187	Leu54Leu (ctg/ctC)	Rv1367c	-	hypothetical protein
1544255	0	C	SNP	T	84	102	185	99.47	187	Arg299Arg (cgc/cgT)	Rv1371	-	membrane protein
1546703	0	C	SNP	T	101	85	183	100	186	Pro231Leu (ccg/cTg)	Rv1373	-	glycolipid sulfotransferase
1547125	0	T	SNP	C	81	80	160	99.38	162	Thr136Ala (aca/Gca)	Rv1374c	-	hypothetical protein
1552547	0	G	SNP	A	92	120	207	100	212	Arg37Trp (cgg/Tgg)	Rv1378c	-	hypothetical protein
1554216	0	C	SNP	T	125	123	243	99.2	250	Pro10Leu (ccc/cTc)	Rv1381	pyrC	dihydroorotase
1563717	0	C	SNP	T	73	100	173	98.86	175	Val8Val (gtc/gtT)	Rv1388	mihF	integration host factor MihF
1564363	0	C	SNP	G	100	97	194	99.49	198
1570566	0	C	SNP	A	89	110	196	99.5	200	Arg135Leu (cgg/cTg)	Rv1394c	cyp132	cytochrome P450 Cyp132
1573660	0	T	SNP	G	105	142	242	99.6	248	Arg66Ser (aga/agC)	Rv1396c	PE_PGRS25	PE-PGRS family protein PE_PGRS25
1574232	0	C	SNP	T	103	79	182	98.91	184	Leu94Leu (ctg/ctA)	Rv1397c	vapC10	ribonuclease VapC10
1583948	0	C	SNP	T	124	115	237	99.58	240	Thr283Ile (acc/aTc)	Rv1407	fmu	methyltransferase
1588899	0	G	SNP	T	68	116	180	99.46	185	Ala111Ala (gcg/gcT)	Rv1412	ribC	riboflavin synthase
1592075	0	C	SNP	A	112	72	182	98.92	186	Ala135Ala (gcc/gcA)	Rv1416	ribH	6,7-dimethyl-8-ribityllumazine synthase
1593331	0	G	SNP	A	83	84	167	100	167
1595342	0	T	SNP	C	95	114	207	99.52	210	Val434Ala (gtg/gCg)	Rv1420	uvrC	excinuclease ABC subunit UvrC
1599557	0	C	SNP	G	104	90	192	100	194	Arg33Thr (agg/aCg)	Rv1424c	-	membrane protein
1608276	0	A	SNP	C	96	84	176	100	180	Asn65Thr (aac/aCc)	Rv1431	-	hypothetical protein
1609840	0	A	SNP	G	121	73	192	100	194	Pro586Pro (cca/ccG)	Rv1431	-	hypothetical protein
1613035	0	T	SNP	C	75	98	172	100	173
1614143	0	G	SNP	A	77	109	185	100	186	Leu279Leu (ctg/ctA)	Rv1436	gap	glyceraldehyde 3-phosphate dehydrogenase
1618666	0	G	Del	GAP	10	6	17	84.21	19		Rv1441c	PE_PGRS26	PE-PGRS family protein PE_PGRS26
1618667	0	C	Del	GAP	10	6	17	88.89	18		Rv1441c	PE_PGRS26	PE-PGRS family protein PE_PGRS26
1618669	0	C	Del	GAP	10	6	17	88.89	18		Rv1441c	PE_PGRS26	PE-PGRS family protein PE_PGRS26
1618978	0	T	SNP	C	183	157	331	100	340	Asp236Gly (gat/gGt)	Rv1441c	PE_PGRS26	PE-PGRS family protein PE_PGRS26
1624791	0	C	SNP	G	116	78	191	99.49	195	Arg192Pro (cga/cCa)	Rv1446c	opcA	OXPP cycle protein OpcA
1627351	0	T	SNP	C	84	77	160	100	161	Thr244Ala (acc/Gcc)	Rv1448c	tal	transaldolase
1630148	0	A	SNP	C	66	117	179	100	183	Tyr18Asp (tac/Gac)	Rv1449c	tkt	transketolase
1634609	0	C	SNP	T	69	66	134	100	135	Ala7Thr (gcc/Acc)	Rv1450c	PE_PGRS27	PE-PGRS family protein PE_PGRS27
1634610	0	C	SNP	T	68	68	135	98.55	138	Val6Val (gtg/gtA)	Rv1450c	PE_PGRS27	PE-PGRS family protein PE_PGRS27
1636172	1	T	Ins	C	126	46	172	87.76	172		Rv1452c	PE_PGRS28	PE-PGRS family protein PE_PGRS28
1636172	2	T	Ins	C	126	45	171	87.24	172		Rv1452c	PE_PGRS28	PE-PGRS family protein PE_PGRS28
1636172	3	T	Ins	G	126	46	172	87.76	172		Rv1452c	PE_PGRS28	PE-PGRS family protein PE_PGRS28
1636826	0	C	SNP	A	173	214	374	96.03	403	Gly468Gly (ggg/ggT)	Rv1452c	PE_PGRS28	PE-PGRS family protein PE_PGRS28
1638182	0	C	SNP	T	86	158	236	100	244	Ser16Ser (tcg/tcA)	Rv1452c	PE_PGRS28	PE-PGRS family protein PE_PGRS28
1638183	0	G	SNP	A	88	155	242	100	243	Ser16Leu (tcg/tTg)	Rv1452c	PE_PGRS28	PE-PGRS family protein PE_PGRS28
1638188	0	C	SNP	T	86	155	237	98.77	244	Ala14Ala (gcg/gcA)	Rv1452c	PE_PGRS28	PE-PGRS family protein PE_PGRS28
1638191	0	C	SNP	G	86	155	235	98.77	244	Ala13Ala (gcg/gcC)	Rv1452c	PE_PGRS28	PE-PGRS family protein PE_PGRS28
1638194	0	G	SNP	C	90	159	247	98.42	253	Ala12Ala (gcc/gcG)	Rv1452c	PE_PGRS28	PE-PGRS family protein PE_PGRS28
1639594	0	C	SNP	A	138	132	268	100	270	Pro405Gln (cca/cAa)	Rv1453	-	transcriptional activator protein
1644201	0	T	SNP	C	101	121	219	100	222	Arg20Arg (cga/cgG)	Rv1458c	-	antibiotic ABC transporter ATP-binding protein
1645802	0	T	SNP	C	116	94	210	100	210	Lys113Glu (aaa/Gaa)	Rv1459c	-	alpha-(1->6)-mannopyranosyltransferase
1650072	0	A	SNP	G	88	101	185	100	189	Asn183Asp (aac/Gac)	Rv1462	-	hypothetical protein
1650406	0	C	SNP	A	101	96	195	99.49	198	Thr294Asn (acc/aAc)	Rv1462	-	hypothetical protein
1656293	0	G	SNP	A	130	228	351	98.62	363	Asn143Asn (aac/aaT)	Rv1468c	PE_PGRS29	PE-PGRS family protein PE_PGRS29
1656917	0	T	SNP	G	74	81	152	98.73	157
1673425	0	C	SNP	T	76	54	129	99.24	131					isoniazid (INH)		isoniazid (INH)
1676290	0	C	SNP	A	77	94	166	99.42	172	Lys198Asn (aag/aaT)	Rv1486c	-	hypothetical protein
1676880	0	A	SNP	G	108	114	222	100	222	Trp2Arg (tgg/Cgg)	Rv1486c	-	hypothetical protein
1681147	0	G	SNP	A	95	90	182	100	185
1688300	0	T	SNP	C	110	115	221	100	225	Phe120Phe (ttt/ttC)	Rv1497	lipL	esterase LipL
1689349	0	C	SNP	T	85	131	211	99.54	217	Arg191His (cgc/cAc)	Rv1498c	-	methyltransferase
1692141	0	A	SNP	C	115	117	228	99.15	234	Ile84Ile (ata/atC)	Rv1501	-	hypothetical protein
1692960	0	T	SNP	C	105	107	209	99.53	213	Ser13Pro (tcg/Ccg)	Rv1502	-	hypothetical protein
1693561	0	A	SNP	G	112	96	203	100	208	Tyr213Cys (tac/tGc)	Rv1502	-	hypothetical protein
1698850	0	C	SNP	T	110	94	204	98.08	208	Ala349Thr (gca/Aca)	Rv1508c	-	membrane protein
1698911	0	G	SNP	A	114	104	215	99.54	219	Gly328Gly (ggc/ggT)	Rv1508c	-	membrane protein
1699849	0	G	SNP	A	87	66	152	100	153	Pro16Ser (ccg/Tcg)	Rv1508c	-	membrane protein
1702415	0	C	SNP	T	118	107	218	98.68	228	Ala374Val (gcg/gTg)	Rv1510	-	hypothetical protein
1706119	0	T	SNP	C	102	91	191	99.48	194	Ser159Ser (tca/tcG)	Rv1514c	-	glycosyltransferase
1708792	0	T	SNP	C	89	114	199	100	203
1709432	0	C	SNP	T	90	108	195	100	198	Leu188Phe (ctc/Ttc)	Rv1517	-	hypothetical protein
1713192	0	A	SNP	G	76	72	143	100	148	Val297Val (gta/gtG)	Rv1521	fadD25	fatty-acid--CoA ligase FadD25
1713923	0	A	SNP	G	92	97	189	98.95	191	His541Arg (cac/cGc)	Rv1521	fadD25	fatty-acid--CoA ligase FadD25
1716472	0	A	SNP	G	72	84	155	98.73	158	Ser381Pro (tcc/Ccc)	Rv1522c	mmpL12	transmembrane transport protein MmpL12
1718932	0	C	SNP	T	100	75	173	99.43	176	Asn69Asn (aac/aaT)	Rv1524	-	glycosyltransferase
1728161	0	G	SNP	T	91	83	170	100	174	Gly83Gly (ggc/ggA)	Rv1527c	pks5	polyketide synthase
1728460	0	A	SNP	C	89	80	166	100	169
1728837	0	A	SNP	G	79	86	164	100	165
1735739	0	T	SNP	C	77	76	148	100	153
1738751	0	C	SNP	A	69	90	158	98.15	162	Arg745Arg (cgg/Agg)	Rv1536	ileS	isoleucine--tRNA ligase
1748439	0	C	SNP	T	88	108	195	99.49	197	Thr249Ile (acc/aTc)	Rv1547	dnaE1	DNA polymerase III subunit alpha
1752561	0	T	SNP	C	122	136	255	100	258	Asp258Gly (gac/gGc)	Rv1548c	PPE21	PPE family protein PPE21
1753519	1	G	Ins	C	54	99	153	81.82	154
1759252	0	G	SNP	T	107	87	194	99.49	195	Ser524Ser (tcg/tcT)	Rv1552	frdA	fumarate reductase flavoprotein subunit		phylo (not 4,9)
1760292	0	A	SNP	G	115	113	224	100	228	Met40Val (atg/Gtg)	Rv1554	frdC	fumarate reductase membrane anchor subunit
1761765	0	G	SNP	A	73	48	119	100	121	Gly8Ser (ggc/Agc)	Rv1557	mmpL6	transmembrane transport protein MmpL6
1763482	0	G	SNP	A	84	88	169	100	172	Gly19Arg (ggg/Agg)	Rv1559	ilvA	threonine dehydratase IlvA
1764225	0	C	SNP	T	85	99	182	100	184	Ala266Ala (gcc/gcT)	Rv1559	ilvA	threonine dehydratase IlvA
1778430	0	T	SNP	C	136	119	249	99.61	256	Met191Thr (atg/aCg)	Rv1570	bioD	ATP-dependent dethiobiotin synthetase BioD
1779370	0	G	SNP	C	115	98	211	100	213	Thr19Thr (acg/acC)	Rv1573	-	phage protein
1780586	1	C	Ins	G	92	110	202	96.19	203		Rv1575	-	phage protein
1781251	0	C	SNP	T	112	94	201	99.52	207	Glu272Lys (gag/Aag)	Rv1576c	-	phage capsid protein
1781811	0	T	SNP	C	102	88	187	95.48	199	Asp85Gly (gac/gGc)	Rv1576c	-	phage capsid protein
1784238	0	A	Del	GAP	100	116	214	100	216		Rv1581c	-	phage protein
1789650	0	C	SNP	T	90	94	183	76.99	239	Ala63Thr (gcc/Acc)	Rv1588c	-	hypothetical protein
1789654	0	A	SNP	G	86	89	172	77.78	225	Leu61Leu (ctt/ctC)	Rv1588c	-	hypothetical protein
1789671	0	C	SNP	T	84	108	189	82.05	234	Ala56Thr (gcg/Acg)	Rv1588c	-	hypothetical protein
1789678	0	C	SNP	G	84	110	191	81.86	237	Val53Val (gtg/gtC)	Rv1588c	-	hypothetical protein
1789933	0	G	SNP	A	88	82	170	100	170
1792777	0	T	SNP	C	70	71	139	100	141	Ile322Val (att/Gtt)	Rv1592c	-	hypothetical protein
1792778	0	T	SNP	C	70	71	141	99.3	142	Glu321Glu (gaa/gaG)	Rv1592c	-	hypothetical protein
1798355	0	G	SNP	A	87	118	204	100	205	Gly21Asp (ggt/gAt)	Rv1597	-	hypothetical protein
1802047	0	C	SNP	G	108	88	194	100	196	Gln5Glu (cag/Gag)	Rv1601	hisB	imidazole glycerol-phosphate dehydratase
1803265	0	G	SNP	A	100	98	195	100	198	Ser201Asn (agc/aAc)	Rv1602	hisH	imidazole glycerol phosphate synthase subunit HisH
1804409	0	C	SNP	A	105	98	203	100	203	Pro124Gln (cca/cAa)	Rv1604	impA	inositol-monophosphatase ImpA
1811375	0	G	SNP	T	99	89	186	100	188	Gly83Gly (ggg/ggT)	Rv1612	trpB	tryptophan synthase subunit beta
1812448	0	C	SNP	T	82	94	174	100	176	Tyr30Tyr (tac/taT)	Rv1613	trpA	tryptophan synthase subunit alpha
1817976	0	A	SNP	T	104	91	191	98.48	198	His121Leu (cac/cTc)	Rv1618	tesB1	acyl-CoA thioesterase TesB
1818286	0	C	SNP	T	98	92	187	100	190	Gly224Gly (ggc/ggT)	Rv1618	tesB1	acyl-CoA thioesterase TesB
1827468	0	C	SNP	A	96	91	184	99.47	188	Val160Leu (gtg/Ttg)	Rv1625c	cya	adenylyl cyclase
1832509	0	C	SNP	G	119	120	235	99.17	241	Thr615Thr (acc/acG)	Rv1629	polA	DNA polymerase I
1833025	0	C	SNP	T	108	116	215	100	224	Asp787Asp (gac/gaT)	Rv1629	polA	DNA polymerase I
1836286	0	G	SNP	C	102	108	209	100	210
1836417	0	C	SNP	A	94	97	185	100	191	Gly138Gly (ggg/ggT)	Rv1632c	-	hypothetical protein
1839759	0	G	SNP	C	123	126	243	100	249	Gly198Arg (ggg/Cgg)	Rv1634	-	multidrug-efflux transporter
1847919	0	C	SNP	G	103	85	188	100	188	Thr180Thr (acg/acC)	Rv1639c	-	hypothetical protein
1849609	0	T	SNP	C	83	99	181	100	182	Arg809Arg (cga/cgG)	Rv1640c	lysX	bifunctional lysine--tRNA ligase/phosphatidylglycerol lysyltransferase
1852803	0	C	SNP	A	114	89	197	99.51	204	Ala177Ala (gcc/gcA)	Rv1641	infC	initiation factor IF-3
1852877	0	A	SNP	C	123	100	219	99.55	224	_202Ser (tag/tCg)	Rv1641	infC	initiation factor IF-3
1854300	0	T	SNP	C	108	115	222	100	223	Leu232Pro (ctg/cCg)	Rv1644	tsnR	23S rRNA methyltransferase TsnR
1856617	0	C	SNP	T	73	81	152	100	154	Thr285Ile (aca/aTa)	Rv1646	PE17	PE family protein PE17
1856777	0	G	SNP	C	103	56	155	100	159	Ala2Pro (gcg/Ccg)	Rv1647	-	adenylate cyclase
1859559	0	C	SNP	A	99	104	198	100	203	Ala276Asp (gcc/gAc)	Rv1649	pheS	phenylalanine--tRNA ligase subunit alpha
1859878	0	A	SNP	G	82	85	164	98.82	169	Ile41Val (atc/Gtc)	Rv1650	pheT	phenylalanine--tRNA ligase subunit beta
1863584	0	G	SNP	T	143	146	276	99.31	291	Thr600Asn (acc/aAc)	Rv1651c	PE_PGRS30	PE-PGRS family protein PE_PGRS30
1873700	0	G	SNP	A	111	100	208	99.53	212	Leu354Leu (ctg/ctA)	Rv1659	argH	argininosuccinate lyase
1885772	0	G	SNP	A	98	105	202	100	203	Ala1357Thr (gcc/Acc)	Rv1662	pks8	polyketide synthase
1894300	1	G	Ins	G	74	81	155	83.78	155
1894300	2	G	Ins	T	74	81	155	83.78	155
1894300	3	G	Ins	C	73	81	154	83.24	154
1894300	4	G	Ins	T	73	81	154	83.24	154
1894300	5	G	Ins	T	73	81	154	83.24	154
1894300	6	G	Ins	G	72	80	152	82.16	153
1894300	7	G	Ins	C	72	79	151	81.62	151
1894300	8	G	Ins	C	72	79	151	81.62	151
1894300	9	G	Ins	G	72	79	151	81.62	151
1894300	10	G	Ins	C	72	79	151	81.62	151
1894422	0	A	SNP	G	121	101	220	99.55	223
1901493	0	T	SNP	C	71	106	173	100	177	Ser149Ser (agt/agC)	Rv1676	-	hypothetical protein
1907296	0	G	SNP	C	69	69	136	100	138	Ala298Ala (gcg/gcC)	Rv1682	-	hypothetical protein
1908598	0	G	SNP	A	88	84	170	100	172	Arg335Arg (cgg/cgA)	Rv1683	-	bifunctional long-chain acyl-CoA synthase/lipase
1909575	0	A	SNP	G	114	100	211	99.53	215	His661Arg (cac/cGc)	Rv1683	-	bifunctional long-chain acyl-CoA synthase/lipase
1913967	0	G	SNP	A	96	101	196	98.5	200	Glu122Glu (gag/gaA)	Rv1689	tyrS	tyrosine--tRNA ligase
1916137	0	A	SNP	G	101	112	206	100	213	Leu63Leu (cta/ctG)	Rv1691	-	hypothetical protein
1917972	0	A	SNP	G	127	101	225	99.56	229	Leu11Leu (cta/ctG)	Rv1694	tlyA	16S/23S rRNA (cytidine-2'-O)-methyltransferase TlyA			capreomycin (CPR)
1918272	0	C	SNP	T	116	118	227	99.15	236	Ala111Ala (gcc/gcT)	Rv1694	tlyA	16S/23S rRNA (cytidine-2'-O)-methyltransferase TlyA			capreomycin (CPR)
1925136	0	G	SNP	A	66	87	149	100	153	Val436Val (gtg/gtA)	Rv1699	pyrG	CTP synthase
1926029	0	T	SNP	C	113	88	198	99.01	203	Tyr150His (tat/Cat)	Rv1700	-	NUDIX hydrolase
1927329	0	C	SNP	A	122	134	252	99.61	257	Arg416Leu (cgc/cTc)	Rv1702c	-	hypothetical protein
1931179	0	C	SNP	A	89	83	170	99.42	173	Arg93Leu (cgg/cTg)	Rv1704c	cycA	D-serine/alanine/glycine transporter protein CycA
1931718	0	G	SNP	C	104	59	162	100	163	Leu313Val (ctg/Gtg)	Rv1705c	PPE22	PPE family protein PPE22
1933988	0	G	SNP	A	73	89	161	100	162
1944107	0	A	SNP	G	121	94	213	100	215	Ser178Gly (agt/Ggt)	Rv1716	-	hypothetical protein
1944402	0	T	SNP	C	86	106	188	98.97	194	Val276Ala (gtc/gCc)	Rv1716	-	hypothetical protein
1946999	0	T	SNP	G	105	93	193	96.12	206
1950767	0	T	SNP	C	95	89	183	100	184	Lys95Lys (aaa/aaG)	Rv1724c	-	hypothetical protein
1952743	0	G	SNP	A	86	103	186	99.47	190	Val298Met (gtg/Atg)	Rv1726	-	oxidoreductase
1960284	0	C	SNP	A	112	129	238	100	241	Gln68His (cag/caT)	Rv1733c	-	transmembrane protein
1962386	0	T	SNP	C	88	97	183	98.93	187	Ile601Val (atc/Gtc)	Rv1736c	narX	nitrate reductase-like protein NarX
1967237	0	C	SNP	A	99	92	189	100	191	Arg134Leu (cga/cTa)	Rv1739c	-	sulfate ABC transporter permease
1971725	0	G	SNP	C	117	91	205	99.52	209	Arg89Arg (cgc/cgG)	Rv1745c	idi	isopentenyl-diphosphate delta-isomerase
1972901	0	C	SNP	T	155	82	236	100	237	Ala255Val (gcg/gTg)	Rv1746	pknF	serine/threonine-protein kinase PknF
1974100	0	C	SNP	G	112	110	215	99.11	224	Ala157Ala (gcc/gcG)	Rv1747	-	ABC transporter ATP-binding protein/permease
1977646	0	G	SNP	A	111	88	197	100	199	Ala80Ala (gcc/gcT)	Rv1749c	-	integral membrane protein
1983195	0	A	SNP	G	12	19	31	91.18	34	Gly527Gly (ggt/ggC)	Rv1753c	PPE24	PPE family protein PPE24
1983198	0	C	SNP	G	15	18	33	84.62	39	Val526Val (gtg/gtC)	Rv1753c	PPE24	PPE family protein PPE24
1983313	0	T	SNP	G	107	160	265	96.74	276	Asn488Thr (aac/aCc)	Rv1753c	PPE24	PPE family protein PPE24
1990883	0	G	SNP	T	7	6	13	100	13	Gly565Gly (ggc/ggA)	Rv1759c	wag22	PE-PGRS family protein Wag22
1990888	0	C	SNP	T	7	6	13	100	13	Ala564Thr (gcc/Acc)	Rv1759c	wag22	PE-PGRS family protein Wag22
1990892	0	A	SNP	C	7	7	14	100	14	Gly562Gly (ggt/ggG)	Rv1759c	wag22	PE-PGRS family protein Wag22
1990897	0	C	SNP	A	6	6	12	100	12	Ala561Ser (gcc/Tcc)	Rv1759c	wag22	PE-PGRS family protein Wag22
1990924	0	A	SNP	G	6	7	13	100	13	Leu552Leu (ttg/Ctg)	Rv1759c	wag22	PE-PGRS family protein Wag22
1990928	0	G	SNP	C	6	6	11	92.31	13	Gly550Gly (ggc/ggG)	Rv1759c	wag22	PE-PGRS family protein Wag22
1998063	0	T	SNP	A	37	57	93	100	94	Glu151Asp (gaa/gaT)	Rv1765c	-	hypothetical protein
1998122	0	G	SNP	A	32	51	83	98.81	84	Leu132Leu (ctg/Ttg)	Rv1765c	-	hypothetical protein
1998141	0	G	SNP	C	34	49	82	100	83	Gly125Gly (ggc/ggG)	Rv1765c	-	hypothetical protein
1998300	0	T	SNP	C	54	50	100	100	104	Ser72Ser (tca/tcG)	Rv1765c	-	hypothetical protein
2003252	0	C	SNP	T	72	75	146	100	147	Ala209Ala (gcc/gcT)	Rv1769	-	hypothetical protein
2003827	0	A	SNP	C	101	78	177	100	179	Asp401Ala (gac/gCc)	Rv1769	-	hypothetical protein
2010614	0	G	SNP	A	94	109	196	100	203
2010880	0	T	SNP	G	90	97	182	100	187	Gly75Gly (ggt/ggG)	Rv1777	cyp144	cytochrome P450 Cyp144
2011568	0	G	SNP	C	87	64	149	100	151	Glu305Gln (gag/Cag)	Rv1777	cyp144	cytochrome P450 Cyp144
2022868	0	T	SNP	C	118	110	222	100	228	Ser1204Ser (agt/agC)	Rv1783	eccC5	ESX-5 type VII secretion system protein EccC5
2023628	0	C	SNP	G	94	97	188	100	191	Gly334Ala (gga/gCa)	Rv1785c	cyp143	cytochrome P450 Cyp143
2025977	0	C	SNP	G	72	96	165	94.92	177	Thr226Arg (acg/aGg)	Rv1787	PPE25	PPE family protein PPE25
2034676	0	C	SNP	T	78	77	154	99.36	156	Ile316Ile (atc/atT)	Rv1796	mycP5	membrane-anchored mycosin MycP
2045310	0	A	SNP	G	130	168	292	98.35	303	Ile511Ile (att/atC)	Rv1803c	PE_PGRS32	PE-PGRS family protein PE_PGRS32
2049065	0	T	SNP	C	94	127	215	100	221
2049097	0	G	SNP	C	96	115	207	99.53	212
2050822	0	G	SNP	C	102	110	209	100	212	Gly301Ala (gga/gCa)	Rv1808	PPE32	PPE family protein PPE32
2050851	0	A	SNP	G	100	102	185	97.58	207	Thr311Ala (aca/Gca)	Rv1808	PPE32	PPE family protein PPE32
2051345	0	G	SNP	A	122	117	227	99.58	240	Gly22Ser (ggt/Agt)	Rv1809	PPE33	PPE family protein PPE33
2051746	0	T	SNP	C	125	112	234	100	237	Ala155Ala (gct/gcC)	Rv1809	PPE33	PPE family protein PPE33
2052035	0	G	SNP	T	120	116	236	100	236	Val252Leu (gtg/Ttg)	Rv1809	PPE33	PPE family protein PPE33
2055271	0	A	SNP	G	119	100	212	100	219	Leu30Pro (cta/cCa)	Rv1812c	-	dehydrogenase
2056184	0	C	SNP	T	95	108	201	99.51	204
2057774	0	A	SNP	T	85	79	160	99.39	165	Ile83Phe (atc/Ttc)	Rv1815	-	hypothetical protein
2058950	0	C	Del	GAP	85	82	162	99.4	168		Rv1816	-	HTH-type transcriptional regulator
2061865	0	G	Del	GAP	29	17	42	90.2	51		Rv1818c	PE_PGRS33	PE-PGRS family protein PE_PGRS33
2061866	0	G	Del	GAP	29	17	42	97.87	47		Rv1818c	PE_PGRS33	PE-PGRS family protein PE_PGRS33
2061867	0	T	Del	GAP	29	17	42	100	46		Rv1818c	PE_PGRS33	PE-PGRS family protein PE_PGRS33
2061868	0	G	Del	GAP	29	17	42	100	46		Rv1818c	PE_PGRS33	PE-PGRS family protein PE_PGRS33
2061869	0	A	Del	GAP	29	17	42	100	46		Rv1818c	PE_PGRS33	PE-PGRS family protein PE_PGRS33
2061870	0	C	Del	GAP	29	17	42	100	46		Rv1818c	PE_PGRS33	PE-PGRS family protein PE_PGRS33
2061871	0	A	Del	GAP	29	17	42	100	46		Rv1818c	PE_PGRS33	PE-PGRS family protein PE_PGRS33
2061872	0	T	Del	GAP	29	17	42	100	46		Rv1818c	PE_PGRS33	PE-PGRS family protein PE_PGRS33
2061873	0	T	Del	GAP	29	17	42	100	46		Rv1818c	PE_PGRS33	PE-PGRS family protein PE_PGRS33
2061874	0	A	Del	GAP	29	17	42	100	46		Rv1818c	PE_PGRS33	PE-PGRS family protein PE_PGRS33
2061875	0	G	Del	GAP	29	17	42	100	46		Rv1818c	PE_PGRS33	PE-PGRS family protein PE_PGRS33
2061876	0	T	Del	GAP	29	17	42	100	46		Rv1818c	PE_PGRS33	PE-PGRS family protein PE_PGRS33
2061877	0	G	Del	GAP	29	17	42	93.88	49		Rv1818c	PE_PGRS33	PE-PGRS family protein PE_PGRS33
2061878	0	C	Del	GAP	29	17	42	93.88	49		Rv1818c	PE_PGRS33	PE-PGRS family protein PE_PGRS33
2061879	0	C	Del	GAP	29	17	42	92	50		Rv1818c	PE_PGRS33	PE-PGRS family protein PE_PGRS33
2061880	0	G	Del	GAP	29	17	42	90.2	51		Rv1818c	PE_PGRS33	PE-PGRS family protein PE_PGRS33
2061881	0	G	Del	GAP	29	17	42	85.19	54		Rv1818c	PE_PGRS33	PE-PGRS family protein PE_PGRS33
2061958	0	A	SNP	G	134	160	280	98	300	Ala239Ala (gct/gcC)	Rv1818c	PE_PGRS33	PE-PGRS family protein PE_PGRS33
2069699	0	A	SNP	C	139	90	225	98.71	232	Glu207Ala (gaa/gCa)	Rv1822	pgsA2	CDP-diacylglycerol--glycerol-3-phosphate 3-phosphatidyltransferase
2074754	0	C	SNP	T	72	76	147	98.67	150
2074819	0	G	SNP	T	85	67	152	99.35	153
2087652	0	C	SNP	T	90	59	147	100	149	Arg87Arg (cgg/cgA)	Rv1839c	vapB13	antitoxin VapB13
2089752	0	C	SNP	T	109	104	210	99.53	214	Val323Met (gtg/Atg)	Rv1841c	-	hypothetical protein
2094873	0	T	Del	GAP	61	83	142	94.12	153		Rv1844c	gnd1	6-phosphogluconate dehydrogenase
2094874	0	G	Del	GAP	60	83	142	96.62	148		Rv1844c	gnd1	6-phosphogluconate dehydrogenase
2094912	0	C	Del	GAP	61	72	132	86.93	153		Rv1844c	gnd1	6-phosphogluconate dehydrogenase
2094913	0	A	Del	GAP	61	72	132	86.93	153		Rv1844c	gnd1	6-phosphogluconate dehydrogenase
2094914	0	G	Del	GAP	61	72	132	87.5	152		Rv1844c	gnd1	6-phosphogluconate dehydrogenase
2094915	0	C	Del	GAP	61	72	132	89.26	149		Rv1844c	gnd1	6-phosphogluconate dehydrogenase
2094916	0	G	Del	GAP	61	72	132	90.48	147		Rv1844c	gnd1	6-phosphogluconate dehydrogenase
2094917	0	T	Del	GAP	61	72	132	91.1	146		Rv1844c	gnd1	6-phosphogluconate dehydrogenase
2096186	0	A	SNP	G	97	108	204	99.51	206	Thr138Thr (act/acC)	Rv1846c	blaI	transcriptional repressor BlaI
2100819	0	G	SNP	T	120	99	214	100	219	Val160Val (gtg/gtT)	Rv1852	ureG	urease accessory protein UreG
2108141	0	T	SNP	C	113	150	263	99.62	264	Phe136Leu (ttc/Ctc)	Rv1860	apa	hypothetical protein
2108890	0	A	SNP	C	69	83	151	100	152
2109523	1	C	Ins	G	89	80	169	90.37	169
2116903	0	C	SNP	T	79	108	180	100	187	Gly380Gly (ggc/ggT)	Rv1867	-	hypothetical protein
2122976	0	C	SNP	G	96	107	201	100	203	Gly59Ala (ggt/gCt)	Rv1872c	lldD2	L-lactate dehydrogenase
2123169	0	T	SNP	G	84	93	177	100	177
2128870	0	A	SNP	G	101	102	200	99.51	204	Leu283Leu (cta/ctG)	Rv1878	glnA3	glutamine synthetase GlnA
2133468	1	T	Ins	T	73	63	136	85	136		Rv1883c	-	hypothetical protein
2133468	2	T	Ins	C	73	63	136	85	136		Rv1883c	-	hypothetical protein
2133468	3	T	Ins	G	73	63	136	85	136		Rv1883c	-	hypothetical protein
2133468	4	T	Ins	C	73	63	136	85	136		Rv1883c	-	hypothetical protein
2133468	5	T	Ins	A	73	63	136	85	136		Rv1883c	-	hypothetical protein
2133468	6	T	Ins	T	73	63	136	85	136		Rv1883c	-	hypothetical protein
2133468	7	T	Ins	G	73	63	136	85	136		Rv1883c	-	hypothetical protein
2133468	8	T	Ins	C	73	62	135	84.38	135		Rv1883c	-	hypothetical protein
2133468	9	T	Ins	C	73	62	135	84.38	135		Rv1883c	-	hypothetical protein
2133468	10	T	Ins	G	73	62	135	84.38	135		Rv1883c	-	hypothetical protein
2133468	11	T	Ins	T	71	62	133	83.12	133		Rv1883c	-	hypothetical protein
2133468	12	T	Ins	C	71	61	132	82.5	132		Rv1883c	-	hypothetical protein
2135870	0	T	SNP	C	89	90	178	100	179
2137521	1	A	Ins	C	52	72	124	80.52	124
2137521	2	A	Ins	T	52	72	124	80.52	124
2137521	3	A	Ins	C	51	69	120	77.92	121
2137521	4	A	Ins	C	51	70	121	78.57	121
2137521	5	A	Ins	G	51	70	121	78.57	121
2137521	6	A	Ins	A	51	69	120	77.92	121
2137521	7	A	Ins	T	51	70	121	78.57	121
2137521	8	A	Ins	C	51	70	121	78.57	121
2137521	9	A	Ins	A	51	70	121	78.57	121
2137521	10	A	Ins	C	51	70	121	78.57	121
2138453	0	C	SNP	T	87	91	173	100	178
2142250	0	C	SNP	T	96	108	201	99.51	205
2143328	0	G	Del	GAP	71	92	159	99.39	164		Rv1895	-	zinc-binding alcohol dehydrogenase
2147022	0	A	SNP	C	87	65	149	100	152	Ile204Met (att/atG)	Rv1900c	lipJ	lignin peroxidase LipJ
2151780	0	G	SNP	T	106	88	191	100	194	Gln206Lys (caa/Aaa)	Rv1905c	aao	D-amino acid oxidase
2153184	0	T	SNP	G	107	97	194	100	204
2154724	0	C	SNP	A	73	73	146	100	146	Arg463Leu (cgg/cTg)	Rv1908c	katG	catalase-peroxidase		phylo (not Euro-American, M. africanum, M. bovis, M . canettii, M. caprae, M. Microti, M. pinipedii, Beijing, Delhi/CAS, EAI, 4)	isoniazid (INH)
2155168	0	C	SNP	G	117	101	216	99.54	219	Ser315Thr (agc/aCc)	Rv1908c	katG	catalase-peroxidase	isoniazid (INH)		isoniazid (INH)
2158109	0	T	SNP	C	123	98	217	99.1	223	Asp328Gly (gac/gGc)	Rv1912c	fadB5	oxidoreductase FadB
2158905	0	C	SNP	A	99	100	199	100	199	Gly63_ (gga/Tga)	Rv1912c	fadB5	oxidoreductase FadB
2160998	0	G	SNP	A	103	95	191	100	198	Gly179Asp (ggc/gAc)	Rv1915	aceAa	isocitrate lyase AceAa
2161343	1	G	Ins	T	92	85	177	92.67	177		Rv1915	aceAa	isocitrate lyase AceAa
2163493	0	A	SNP	G	29	31	58	100	60	Ala1273Ala (gct/gcC)	Rv1917c	PPE34	PPE family protein PPE34
2163494	0	G	SNP	C	26	25	50	98.08	52	Ala1273Gly (gct/gGt)	Rv1917c	PPE34	PPE family protein PPE34
2163496	0	A	SNP	C	28	26	53	100	54	Gly1272Gly (ggt/ggG)	Rv1917c	PPE34	PPE family protein PPE34
2163504	0	G	SNP	A	24	25	49	100	49	Leu1270Leu (ctg/Ttg)	Rv1917c	PPE34	PPE family protein PPE34
2163510	0	T	SNP	C	24	24	46	100	48	Ile1268Val (att/Gtt)	Rv1917c	PPE34	PPE family protein PPE34
2163517	0	A	SNP	C	22	21	43	100	43	Gly1265Gly (ggt/ggG)	Rv1917c	PPE34	PPE family protein PPE34
2163520	0	G	SNP	A	22	12	34	100	34	Phe1264Phe (ttc/ttT)	Rv1917c	PPE34	PPE family protein PPE34
2167310	0	A	SNP	G	75	74	144	98.68	151	Met1Thr (atg/aCg)	Rv1917c	PPE34	PPE family protein PPE34
2167926	0	A	SNP	G	92	97	187	100	189	Leu896Ser (ttg/tCg)	Rv1918c	PPE35	PPE family protein PPE35
2172526	0	A	SNP	C	79	72	149	98.69	153	_424Gly (tga/Gga)	Rv1921c	lppF	lipoprotein LppF
2173860	0	A	SNP	C	89	89	177	100	178
2180911	0	G	SNP	T	86	95	179	99.45	182	Pro103Thr (ccg/Acg)	Rv1928c	-	short-chain type dehydrogenase/reductase
2186127	0	G	SNP	A	111	119	226	100	230	Ala21Val (gcc/gTc)	Rv1934c	fadE17	acyl-CoA dehydrogenase FadE17
2186236	0	C	SNP	T	94	122	213	99.54	217	Pro308Pro (ccg/ccA)	Rv1935c	echA13	enoyl-CoA hydratase EchA13
2187587	0	G	SNP	C	85	91	173	99.44	177	Gln68His (cag/caC)	Rv1936	-	monooxygenase
2190328	0	A	SNP	G	85	81	165	100	166	Ser611Ser (tca/tcG)	Rv1937	-	oxygenase
2199052	0	C	SNP	G	72	94	164	100	166	Gly5Arg (ggt/Cgt)	Rv1948c	-	hypothetical protein
2207591	1	T	Ins	C	114	102	216	96.86	216
2209465	0	G	SNP	A	96	96	186	100	192	Ala47Thr (gcg/Acg)	Rv1966	mce3A	Mce family protein Mce3A
2211826	0	A	SNP	G	84	104	186	100	188	Lys67Lys (aaa/aaG)	Rv1968	mce3C	Mce family protein Mce3C
2216227	0	T	SNP	C	106	91	195	98.01	201	Leu324Pro (ctc/cCc)	Rv1971	mce3F	Mce family protein Mce3F
2216345	0	C	SNP	A	104	104	205	99.05	210	Pro363Pro (ccc/ccA)	Rv1971	mce3F	Mce family protein Mce3F
2216443	0	C	SNP	A	95	99	192	99.49	195	Ala396Glu (gcg/gAg)	Rv1971	mce3F	Mce family protein Mce3F
2220512	0	T	SNP	G	77	79	153	98.73	158	Ser253Ser (tct/tcG)	Rv1977	-	hypothetical protein
2220941	0	G	Del	GAP	57	79	135	83.44	163		Rv1978	-	hypothetical protein
2220942	0	C	Del	GAP	57	79	135	85	160		Rv1978	-	hypothetical protein
2220943	0	C	Del	GAP	57	79	135	86.62	157		Rv1978	-	hypothetical protein
2220944	0	A	Del	GAP	57	79	135	86.08	158		Rv1978	-	hypothetical protein
2220945	0	C	Del	GAP	57	79	135	87.18	156		Rv1978	-	hypothetical protein
2220946	0	G	Del	GAP	57	79	135	87.74	155		Rv1978	-	hypothetical protein
2220947	0	A	Del	GAP	57	79	135	99.27	137		Rv1978	-	hypothetical protein
2220948	0	T	Del	GAP	56	79	135	98.54	137		Rv1978	-	hypothetical protein
2221584	0	G	SNP	C	89	70	159	100	159	Ser226Thr (agt/aCt)	Rv1978	-	hypothetical protein
2223293	0	T	SNP	C	90	102	192	100	192
2228967	0	A	SNP	G	101	107	206	100	208
2229801	0	C	SNP	G	94	112	202	100	206	Pro34Pro (ccg/ccC)	Rv1985c	-	HTH-type transcriptional regulator
2235170	0	A	Del	GAP	10	11	22	95.45	22		Rv1992c	ctpG	cation transporter ATPase G
2235171	0	C	Del	GAP	10	11	22	95.45	22		Rv1992c	ctpG	cation transporter ATPase G
2235172	0	A	Del	GAP	10	11	22	95.45	22		Rv1992c	ctpG	cation transporter ATPase G
2235173	0	A	Del	GAP	10	11	22	95.45	22		Rv1992c	ctpG	cation transporter ATPase G
2235174	0	T	Del	GAP	10	11	22	95.45	22		Rv1992c	ctpG	cation transporter ATPase G
2235175	0	C	Del	GAP	10	11	22	95.45	22		Rv1992c	ctpG	cation transporter ATPase G
2235176	0	C	Del	GAP	10	11	22	95.45	22		Rv1992c	ctpG	cation transporter ATPase G
2235177	0	G	Del	GAP	10	11	22	100	21		Rv1992c	ctpG	cation transporter ATPase G
2235178	0	A	Del	GAP	10	11	22	100	21		Rv1992c	ctpG	cation transporter ATPase G
2235179	0	C	Del	GAP	10	11	22	100	21		Rv1992c	ctpG	cation transporter ATPase G
2235180	0	G	Del	GAP	10	11	22	100	21		Rv1992c	ctpG	cation transporter ATPase G
2235181	0	T	Del	GAP	10	11	22	100	21		Rv1992c	ctpG	cation transporter ATPase G
2235182	0	T	Del	GAP	10	11	22	100	21		Rv1992c	ctpG	cation transporter ATPase G
2235183	0	T	Del	GAP	10	11	22	100	21		Rv1992c	ctpG	cation transporter ATPase G
2235184	0	T	Del	GAP	10	11	22	100	21		Rv1992c	ctpG	cation transporter ATPase G
2235185	0	G	Del	GAP	10	11	22	100	21		Rv1992c	ctpG	cation transporter ATPase G
2235186	0	C	Del	GAP	10	11	22	100	21		Rv1992c	ctpG	cation transporter ATPase G
2235187	0	A	Del	GAP	10	11	22	100	21		Rv1992c	ctpG	cation transporter ATPase G
2235188	0	C	Del	GAP	10	11	22	100	21		Rv1992c	ctpG	cation transporter ATPase G
2235189	0	C	Del	GAP	10	11	22	100	21		Rv1992c	ctpG	cation transporter ATPase G
2235190	0	A	Del	GAP	10	11	22	100	21		Rv1992c	ctpG	cation transporter ATPase G
2235191	0	T	Del	GAP	10	11	22	100	21		Rv1992c	ctpG	cation transporter ATPase G
2235192	0	G	Del	GAP	10	11	22	100	21		Rv1992c	ctpG	cation transporter ATPase G
2235193	0	A	Del	GAP	10	11	22	100	21		Rv1992c	ctpG	cation transporter ATPase G
2235194	0	T	Del	GAP	10	11	22	100	21		Rv1992c	ctpG	cation transporter ATPase G
2235195	0	C	Del	GAP	10	11	22	100	21		Rv1992c	ctpG	cation transporter ATPase G
2235196	0	T	Del	GAP	10	11	22	100	21		Rv1992c	ctpG	cation transporter ATPase G
2235197	0	G	Del	GAP	10	11	22	100	21		Rv1992c	ctpG	cation transporter ATPase G
2235198	0	C	Del	GAP	10	11	22	100	21		Rv1992c	ctpG	cation transporter ATPase G
2235199	0	C	Del	GAP	10	11	22	100	21		Rv1992c	ctpG	cation transporter ATPase G
2235200	0	G	Del	GAP	10	11	22	100	21		Rv1992c	ctpG	cation transporter ATPase G
2235201	0	C	Del	GAP	10	11	22	100	21		Rv1992c	ctpG	cation transporter ATPase G
2235202	0	G	Del	GAP	10	11	22	100	21		Rv1992c	ctpG	cation transporter ATPase G
2235203	0	A	Del	GAP	10	11	22	100	21		Rv1992c	ctpG	cation transporter ATPase G
2235204	0	G	Del	GAP	10	11	22	100	21		Rv1992c	ctpG	cation transporter ATPase G
2235205	0	C	Del	GAP	10	11	22	100	21		Rv1992c	ctpG	cation transporter ATPase G
2235206	0	G	Del	GAP	10	11	22	100	21		Rv1992c	ctpG	cation transporter ATPase G
2235207	0	C	Del	GAP	10	11	22	100	21		Rv1992c	ctpG	cation transporter ATPase G
2235208	0	C	Del	GAP	10	11	22	100	21		Rv1992c	ctpG	cation transporter ATPase G
2235209	0	G	Del	GAP	10	11	22	100	21		Rv1992c	ctpG	cation transporter ATPase G
2235210	0	G	Del	GAP	10	11	22	100	21		Rv1992c	ctpG	cation transporter ATPase G
2235211	0	G	Del	GAP	10	11	22	100	21		Rv1992c	ctpG	cation transporter ATPase G
2235212	0	C	Del	GAP	10	11	22	100	21		Rv1992c	ctpG	cation transporter ATPase G
2235213	0	A	Del	GAP	10	11	22	100	21		Rv1992c	ctpG	cation transporter ATPase G
2235214	0	T	Del	GAP	10	11	22	100	21		Rv1992c	ctpG	cation transporter ATPase G
2235215	0	G	Del	GAP	10	11	22	100	21		Rv1992c	ctpG	cation transporter ATPase G
2235216	0	G	Del	GAP	10	11	22	100	21		Rv1992c	ctpG	cation transporter ATPase G
2235217	0	T	Del	GAP	10	11	22	100	21		Rv1992c	ctpG	cation transporter ATPase G
2235218	0	C	Del	GAP	10	11	22	100	21		Rv1992c	ctpG	cation transporter ATPase G
2235219	0	T	Del	GAP	10	11	22	100	21		Rv1992c	ctpG	cation transporter ATPase G
2235220	0	A	Del	GAP	10	11	22	100	21		Rv1992c	ctpG	cation transporter ATPase G
2235221	0	G	Del	GAP	10	11	22	100	21		Rv1992c	ctpG	cation transporter ATPase G
2235222	0	G	Del	GAP	10	11	22	100	21		Rv1992c	ctpG	cation transporter ATPase G
2235223	0	G	Del	GAP	10	11	22	100	21		Rv1992c	ctpG	cation transporter ATPase G
2235224	0	C	Del	GAP	10	11	22	100	21		Rv1992c	ctpG	cation transporter ATPase G
2235225	0	T	Del	GAP	10	11	22	100	21		Rv1992c	ctpG	cation transporter ATPase G
2235226	0	T	Del	GAP	10	11	22	100	21		Rv1992c	ctpG	cation transporter ATPase G
2235227	0	G	Del	GAP	10	11	22	100	21		Rv1992c	ctpG	cation transporter ATPase G
2235228	0	G	Del	GAP	10	11	22	100	21		Rv1992c	ctpG	cation transporter ATPase G
2235229	0	G	Del	GAP	10	11	22	100	21		Rv1992c	ctpG	cation transporter ATPase G
2235230	0	G	Del	GAP	10	11	22	100	21		Rv1992c	ctpG	cation transporter ATPase G
2235231	0	C	Del	GAP	10	11	22	100	21		Rv1992c	ctpG	cation transporter ATPase G
2235232	0	A	Del	GAP	10	11	22	100	21		Rv1992c	ctpG	cation transporter ATPase G
2244421	0	G	SNP	T	102	116	212	99.54	219	Leu240Met (ctg/Atg)	Rv1999c	-	transporter
2245916	0	T	SNP	G	100	88	181	100	188	Ala236Ala (gct/gcG)	Rv2000	-	hypothetical protein
2247677	0	A	SNP	C	81	102	181	99.46	184	Ile6Ile (ata/atC)	Rv2002	fabG3	20-beta-hydroxysteroid dehydrogenase
2251104	0	G	SNP	A	100	93	193	98.47	196	Val260Val (gtc/gtT)	Rv2005c	-	universal stress protein
2251999	0	A	SNP	G	103	88	191	100	191
2254481	0	G	SNP	A	103	91	192	97.98	198	Arg827Gln (cgg/cAg)	Rv2006	otsB1	trehalose-6-phosphate phosphatase OtsB
2260100	0	C	SNP	T	101	77	175	100	178
2260525	0	C	SNP	T	132	98	227	99.57	231
2262620	0	T	SNP	A	42	42	82	100	84	Glu151Asp (gaa/gaT)	Rv2015c	-	hypothetical protein
2262679	0	G	SNP	A	37	48	85	100	85	Leu132Leu (ctg/Ttg)	Rv2015c	-	hypothetical protein
2262698	0	G	SNP	C	42	48	90	100	90	Gly125Gly (ggc/ggG)	Rv2015c	-	hypothetical protein
2262857	0	T	SNP	C	80	51	130	100	131	Ser72Ser (tca/tcG)	Rv2015c	-	hypothetical protein
2264782	0	C	SNP	A	86	92	173	98.89	180	Ala262Glu (gcg/gAg)	Rv2017	-	transcriptional regulator
2265059	0	T	SNP	G	93	87	178	99.45	181
2269780	0	T	SNP	C	97	118	212	98.62	218	Asp154Gly (gac/gGc)	Rv2024c	-	hypothetical protein
2270102	0	A	SNP	G	98	100	192	100	198	Trp47Arg (tgg/Cgg)	Rv2024c	-	hypothetical protein
2275764	0	G	SNP	A	96	101	193	100	197	Leu221Phe (ctc/Ttc)	Rv2029c	pfkB	6-phosphofructokinase PfkB
2282587	0	A	SNP	C	83	68	146	98.69	153	Arg163Arg (cga/cgC)	Rv2036	-	hypothetical protein
2282787	0	C	SNP	T	96	90	182	100	186	Cys312Tyr (tgt/tAt)	Rv2037c	-	transmembrane protein
2284456	0	T	SNP	G	86	78	159	100	164	Glu114Ala (gag/gCg)	Rv2038c	-	sugar ABC transporter ATP-binding protein
2285251	0	C	SNP	A	92	98	186	98.96	192	Val131Phe (gtc/Ttc)	Rv2039c	-	sugar ABC transporter permease
2285558	0	G	SNP	A	97	94	187	99.48	192	Cys28Cys (tgc/tgT)	Rv2039c	-	sugar ABC transporter permease
2287121	0	A	SNP	G	94	90	182	100	184	Asp242Asp (gat/gaC)	Rv2041c	-	sugar ABC transporter substrate-binding lipoprotein
2288883	0	A	SNP	C	85	91	174	98.88	178	Leu120Arg (ctg/cGg)	Rv2043c	pncA	pyrazinamidase/nicotinamidase PncA	pyrazinamide (PZA)		pyrazinamide (PZA)
2289047	0	G	SNP	A	109	82	189	99.48	192	Ser65Ser (tcc/tcT)	Rv2043c	pncA	pyrazinamidase/nicotinamidase PncA		phylo (Delhi/CAS)	pyrazinamide (PZA)
2289366	0	G	Del	GAP	97	91	186	97.92	192		Rv2044c	-	hypothetical protein
2295943	0	A	SNP	G	75	86	157	98.77	163	Cys3682Arg (tgc/Cgc)	Rv2048c	pks12	polyketide synthase
2296042	0	G	SNP	C	118	126	238	97.6	250	Pro3649Ala (ccg/Gcg)	Rv2048c	pks12	polyketide synthase
2296876	0	C	SNP	G	120	95	215	99.54	216	Gly3371Arg (ggt/Cgt)	Rv2048c	pks12	polyketide synthase
2300546	0	A	SNP	T	77	99	176	98.32	179	His2147Gln (cat/caA)	Rv2048c	pks12	polyketide synthase
2300552	0	T	SNP	G	74	97	166	98.28	174	Pro2145Pro (cca/ccC)	Rv2048c	pks12	polyketide synthase
2300555	0	A	SNP	G	71	99	162	98.84	172	Asp2144Asp (gat/gaC)	Rv2048c	pks12	polyketide synthase
2301782	0	T	SNP	C	47	13	59	98.36	61	Val1735Val (gta/gtG)	Rv2048c	pks12	polyketide synthase
2306472	0	T	SNP	C	105	121	226	97	233	Tyr172Cys (tac/tGc)	Rv2048c	pks12	polyketide synthase
2307587	0	G	Del	GAP	93	86	174	88.61	202
2307588	0	T	Del	GAP	93	86	174	89.95	199
2307589	0	C	Del	GAP	93	86	174	90.4	198
2307590	0	G	Del	GAP	92	85	174	98.88	179
2309203	0	G	SNP	A	79	98	175	100	177	Ala518Val (gca/gTa)	Rv2051c	ppm1	polyprenol-monophosphomannose synthase
2309399	0	G	SNP	T	76	85	158	98.77	163	Arg453Arg (cgg/Agg)	Rv2051c	ppm1	polyprenol-monophosphomannose synthase
2311099	0	C	SNP	G	111	111	218	100	222	Pro473Pro (ccg/ccC)	Rv2052c	-	hypothetical protein
2311418	0	G	SNP	A	98	97	188	98.48	198	Ala367Val (gct/gTt)	Rv2052c	-	hypothetical protein
2325320	0	T	SNP	C	91	87	176	99.44	179	Asp184Gly (gat/gGt)	Rv2067c	-	hypothetical protein
2328543	0	T	SNP	C	128	98	218	100	226	Ile145Met (ata/atG)	Rv2071c	cobM	precorrin-4 C(11)-methyltransferase
2329533	0	A	SNP	G	99	99	196	98.51	201	Leu205Pro (ctc/cCc)	Rv2072c	cobL	precorrin-6Y C(5,15)-methyltransferase
2331620	0	A	SNP	C	96	86	178	99.45	183	Gly420Gly (ggt/ggG)	Rv2075c	-	hypothetical protein
2331789	0	G	SNP	T	101	110	209	99.06	213	Pro364Gln (ccg/cAg)	Rv2075c	-	hypothetical protein
2333215	0	C	SNP	T	111	97	204	100	208	Cys25Tyr (tgc/tAc)	Rv2076c	-	hypothetical protein
2334007	0	A	SNP	G	68	90	154	100	158	Ala96Ala (gct/gcC)	Rv2077c	-	transmembrane protein
2335075	0	A	SNP	G	89	88	173	100	177	Glu6Gly (gaa/gGa)	Rv2078	-	hypothetical protein
2335080	0	T	SNP	C	89	86	172	100	175	Leu8Leu (ttg/Ctg)	Rv2078	-	hypothetical protein
2335494	0	A	SNP	G	120	95	211	100	215	Tyr47Cys (tac/tGc)	Rv2079	-	hypothetical protein
2338195	0	C	Del	GAP	126	133	256	83.82	309		Rv2081c	-	transmembrane protein
2338990	0	G	SNP	C	205	175	372	99.74	381	Ala94Ala (gcg/gcC)	Rv2082	-	hypothetical protein
2338994	0	G	SNP	A	205	175	379	99.74	381	Ala96Thr (gcg/Acg)	Rv2082	-	hypothetical protein
2339444	0	A	SNP	C	79	129	204	100	208	Thr246Pro (aca/Cca)	Rv2082	-	hypothetical protein
2340621	0	C	SNP	G	272	311	562	99.15	588	Pro638Arg (ccc/cGc)	Rv2082	-	hypothetical protein
2341636	0	C	SNP	G	92	109	196	100	201	Leu256Val (ctg/Gtg)	Rv2083	-	hypothetical protein
2342649	1	A	Ins	G	64	59	123	80.92	123		Rv2084	-	hypothetical protein
2342649	2	A	Ins	G	64	59	123	80.92	123		Rv2084	-	hypothetical protein
2342649	3	A	Ins	C	64	59	123	80.92	123		Rv2084	-	hypothetical protein
2342649	4	A	Ins	G	64	59	123	80.92	123		Rv2084	-	hypothetical protein
2342649	5	A	Ins	T	63	58	121	79.61	122		Rv2084	-	hypothetical protein
2342649	6	A	Ins	A	64	58	122	80.26	122		Rv2084	-	hypothetical protein
2342649	7	A	Ins	C	64	58	122	80.26	122		Rv2084	-	hypothetical protein
2342649	8	A	Ins	A	64	58	122	80.26	122		Rv2084	-	hypothetical protein
2342649	9	A	Ins	C	64	58	122	80.26	122		Rv2084	-	hypothetical protein
2342649	10	A	Ins	A	64	58	122	80.26	122		Rv2084	-	hypothetical protein
2342649	11	A	Ins	C	64	58	122	80.26	122		Rv2084	-	hypothetical protein
2344246	0	G	SNP	C	100	91	190	100	191
2345037	0	C	SNP	A	109	87	189	99.49	197	Leu209Leu (ctc/ctA)	Rv2088	pknJ	transmembrane serine/threonine-protein kinase PknJ
2345085	0	A	SNP	C	106	97	200	100	203	Ala225Ala (gca/gcC)	Rv2088	pknJ	transmembrane serine/threonine-protein kinase PknJ
2346929	0	C	SNP	T	105	99	199	98.55	207	Leu132Leu (ctg/ctA)	Rv2089c	pepE	dipeptidase PepE
2348446	0	C	SNP	G	101	119	218	100	220	Phe358Leu (ttc/ttG)	Rv2090	-	5'-3' exonuclease
2348708	0	G	SNP	A	68	75	141	100	143	Val195Val (gtc/gtT)	Rv2091c	-	membrane protein
2353385	0	G	SNP	C	110	98	207	100	208	Gln311Glu (cag/Gag)	Rv2095c	pafC	proteasome accessory factor C
2357269	0	G	Del	GAP	177	146	325	78.59	411
2357270	0	C	Del	GAP	177	146	325	79.56	406
2357271	0	C	Del	GAP	177	145	325	80.7	399
2357536	0	C	SNP	T	165	202	357	99.19	370
2358029	1	T	Ins	G	100	95	195	92.42	196
2361604	0	C	SNP	G	107	130	228	100	237	Val455Val (gtc/gtG)	Rv2101	helZ	helicase HelZ
2362041	0	C	SNP	A	96	107	202	100	203	Pro601Gln (ccg/cAg)	Rv2101	helZ	helicase HelZ
2367061	0	A	Del	GAP	87	92	178	94.21	190
2368565	0	A	Del	GAP	78	96	169	98.31	177
2369186	0	G	SNP	C	90	93	176	100	183	Arg182Gly (cgt/Ggt)	Rv2109c	prcA	proteasome subunit alpha
2369326	0	C	SNP	G	99	106	202	99.51	206	Arg135Pro (cgc/cCc)	Rv2109c	prcA	proteasome subunit alpha
2381100	0	G	SNP	A	92	70	159	98.78	164	Pro10Pro (ccg/ccA)	Rv2123	PPE37	PPE family protein PPE37
2382287	0	C	Del	GAP	112	105	214	92.74	234		Rv2123	PPE37	PPE family protein PPE37
2382289	0	G	SNP	T	112	107	219	97.77	224	Asp407Tyr (gac/Tac)	Rv2123	PPE37	PPE family protein PPE37
2386389	0	G	SNP	A	93	81	173	100	174	Gly33Ser (ggc/Agc)	Rv2125	-	hypothetical protein
2387733	0	T	SNP	C	169	104	268	99.64	274	Glu80Glu (gaa/gaG)	Rv2126c	PE_PGRS37	PE-PGRS family protein PE_PGRS37
2388641	0	G	SNP	A	97	72	163	100	169	Gly9Asp (ggc/gAc)	Rv2127	ansP1	L-asparagine permease
2398969	0	G	SNP	A	116	103	213	99.55	220	Gly84Ser (ggc/Agc)	Rv2139	pyrD	dihydroorotate dehydrogenase
2402765	0	G	SNP	A	72	56	127	100	128
2413246	0	C	SNP	A	126	134	255	100	260	Val36Leu (gtg/Ttg)	Rv2153c	murG	UDP-N-acetylglucosamine--N-acetylmuramyl- (pentapeptide) pyrophosphoryl-undecaprenol-N-acetylglucosamine transferase
2415656	0	G	SNP	C	120	115	232	100	235	Arg247Gly (cgg/Ggg)	Rv2155c	murD	UDP-N-acetylmuramoylalanine--D-glutamate ligase
2421816	0	A	SNP	G	129	88	216	99.09	219
2421975	1	G	Ins	G	107	96	203	89.43	205
2421975	2	G	Ins	G	108	97	205	90.31	205
2421975	3	G	Ins	A	107	97	204	89.87	205
2421975	4	G	Ins	A	107	97	204	89.87	205
2423819	0	C	SNP	G	164	208	360	97.64	381	Gly340Gly (ggg/ggC)	Rv2162c	PE_PGRS38	PE-PGRS family protein PE_PGRS38
2423822	0	A	SNP	G	171	206	362	97.92	385	Gly339Gly (ggt/ggC)	Rv2162c	PE_PGRS38	PE-PGRS family protein PE_PGRS38
2424114	0	C	SNP	A	98	148	229	98.4	250	Arg242Leu (cgc/cTc)	Rv2162c	PE_PGRS38	PE-PGRS family protein PE_PGRS38
2424151	0	C	SNP	A	96	156	225	98.05	257	Ala230Ser (gca/Tca)	Rv2162c	PE_PGRS38	PE-PGRS family protein PE_PGRS38
2424925	0	A	SNP	G	91	102	191	99.48	194
2425471	0	T	SNP	C	85	111	193	100	196	Arg539Arg (cga/cgG)	Rv2163c	pbpB	penicillin-binding membrane protein PbpB
2434749	0	C	SNP	T	105	85	189	100	190
2440926	0	G	SNP	T	106	61	164	100	167	Asp265Glu (gac/gaA)	Rv2178c	aroG	phospho-2-dehydro-3-deoxyheptonate aldolase AroG
2440935	0	G	SNP	C	112	62	168	100	174	Ser262Ser (tcc/tcG)	Rv2178c	aroG	phospho-2-dehydro-3-deoxyheptonate aldolase AroG
2448458	0	C	SNP	T	105	95	197	100	200	Thr100Ile (acc/aTc)	Rv2187	fadD15	long-chain-fatty-acid--CoA ligase FadD15
2449826	0	C	SNP	G	78	78	147	100	156	Ser556Trp (tcg/tGg)	Rv2187	fadD15	long-chain-fatty-acid--CoA ligase FadD15
2452452	0	G	SNP	A	125	100	223	100	225	Thr274Met (acg/aTg)	Rv2190c	-	endopeptidase
2462871	0	G	SNP	A	95	89	184	100	184	Ala59Ala (gcc/gcT)	Rv2198c	mmpS3	membrane protein MmpS3
2470591	0	A	SNP	C	112	113	222	100	225
2472029	0	T	SNP	G	143	125	266	100	268	Trp207Gly (tgg/Ggg)	Rv2207	cobT	nicotinate-nucleotide-dimethylbenzimidazolphosphoribosyltransferase
2477174	0	T	SNP	C	75	77	152	99.35	153	Gln3Arg (cag/cGg)	Rv2211c	gcvT	aminomethyltransferase
2477984	0	G	SNP	A	95	96	188	100	191	Ser265Ser (tcg/tcA)	Rv2212	-	adenylyl cyclase
2478151	0	C	SNP	G	111	105	211	100	216	Ala321Gly (gcg/gGg)	Rv2212	-	adenylyl cyclase
2478619	0	G	SNP	A	80	102	180	99.45	183	Leu94Leu (ctg/ctA)	Rv2213	pepB	cytosol aminopeptidase
2480809	0	G	SNP	C	95	118	211	99.53	214	Ala298Gly (gcc/gGc)	Rv2214c	ephD	oxidoreductase EphD
2488343	0	G	SNP	A	81	83	164	99.39	165	Gln243Gln (cag/caA)	Rv2220	glnA1	glutamine synthetase
2494430	0	C	SNP	G	97	104	196	100	201	Gly324Arg (ggc/Cgc)	Rv2223c	-	carboxylesterase B
2495969	0	T	SNP	C	80	78	156	99.37	159	Asp352Gly (gac/gGc)	Rv2224c	caeA	carboxylesterase A
2499726	0	G	SNP	A	114	99	212	100	213	Asp299Asn (gat/Aat)	Rv2226	-	hypothetical protein
2504177	0	C	SNP	T	93	98	189	99.48	192	Glu144Glu (gag/gaA)	Rv2230c	-	GTP cyclohydrolase
2509140	0	G	SNP	C	114	125	238	100	239	Ser79Cys (tcc/tGc)	Rv2236c	cobD	cobalamin biosynthesis transmembrane protein CobD
2509722	0	A	SNP	G	89	88	175	99.44	178	Pro78Pro (cca/ccG)	Rv2237	-	hypothetical protein
2516271	0	T	SNP	C	90	121	205	99.53	212	Met323Thr (atg/aCg)	Rv2242	-	hypothetical protein
2516567	0	G	SNP	C	59	81	138	100	140
2521342	0	T	SNP	C	120	95	212	100	215	Asp200Asp (gat/gaC)	Rv2247	accD6	acetyl-/propionyl-CoA carboxylase subunit beta
2523205	1	G	Ins	C	49	74	123	92.48	125
2523205	2	G	Ins	G	51	73	124	93.23	125
2523205	3	G	Ins	C	51	73	124	93.23	125
2525723	0	G	Del	GAP	84	96	179	96.26	187		Rv2251	-	flavoprotein
2526974	0	T	SNP	C	80	79	159	98.15	162	Pro470Pro (cct/ccC)	Rv2251	-	flavoprotein
2527434	0	T	SNP	C	85	75	158	99.38	161	Val149Ala (gtg/gCg)	Rv2252	-	diacylglycerol kinase
2529680	0	A	SNP	G	80	89	166	99.41	170	Thr65Thr (act/acC)	Rv2256c	-	hypothetical protein
2531742	0	A	SNP	G	93	100	193	100	193	Ala52Ala (gct/gcC)	Rv2258c	-	transcriptional regulator
2533377	0	T	SNP	C	96	79	172	100	175	Asp16Asp (gat/gaC)	Rv2260	-	hypothetical protein
2534563	0	G	Del	GAP	106	101	198	96.73	214
2534564	0	A	Del	GAP	106	101	198	99.52	208
2536312	0	C	SNP	T	82	103	182	98.4	188	Arg224Arg (cgc/cgT)	Rv2263	-	oxidoreductase
2536625	1	C	Ins	G	108	73	181	85.38	181		Rv2264c	-	hypothetical protein
2540554	0	T	SNP	C	88	92	178	100	180	Ser151Pro (tcg/Ccg)	Rv2266	cyp124	cytochrome P450 Cyp124
2541477	0	C	SNP	G	82	82	159	100	164
2542543	0	G	SNP	A	94	89	182	99.46	184	Arg90Cys (cgt/Tgt)	Rv2267c	-	hypothetical protein
2554006	0	C	SNP	T	88	81	161	100	169	Thr278Thr (acc/acT)	Rv2281	pitB	phosphate permease
2558973	0	A	Del	GAP	69	72	138	100	141		Rv2286c	-	hypothetical protein
2558974	0	A	Del	GAP	69	72	138	100	141		Rv2286c	-	hypothetical protein
2558975	0	T	Del	GAP	69	72	138	100	141		Rv2286c	-	hypothetical protein
2558976	0	G	Del	GAP	69	72	138	100	141		Rv2286c	-	hypothetical protein
2558977	0	A	Del	GAP	69	72	138	100	141		Rv2286c	-	hypothetical protein
2558978	0	G	Del	GAP	69	72	138	100	141		Rv2286c	-	hypothetical protein
2558979	0	T	Del	GAP	69	72	138	100	141		Rv2286c	-	hypothetical protein
2558980	0	T	Del	GAP	69	72	138	100	141		Rv2286c	-	hypothetical protein
2558981	0	C	Del	GAP	69	72	138	100	141		Rv2286c	-	hypothetical protein
2558982	0	A	Del	GAP	69	72	138	100	141		Rv2286c	-	hypothetical protein
2558983	0	A	Del	GAP	69	72	138	100	141		Rv2286c	-	hypothetical protein
2558984	0	C	Del	GAP	69	72	138	100	141		Rv2286c	-	hypothetical protein
2558985	0	A	Del	GAP	69	72	138	100	141		Rv2286c	-	hypothetical protein
2558986	0	T	Del	GAP	69	72	138	100	141		Rv2286c	-	hypothetical protein
2562644	0	G	SNP	T	91	83	173	100	174	Ala16Ser (gcg/Tcg)	Rv2290	lppO	lipoprotein LppO
2564368	1	G	Ins	C	95	88	183	95.81	184		Rv2293c	-	hypothetical protein
2566766	1	C	Ins	G	67	90	157	91.81	157
2566768	0	A	SNP	C	66	90	155	94.55	165
2573756	0	C	SNP	A	87	83	170	99.42	171
2578626	0	A	SNP	G	120	131	246	99.6	252	Met24Thr (atg/aCg)	Rv2307c	-	hypothetical protein
2584442	0	C	SNP	A	89	117	206	99.52	207
2586127	0	A	SNP	G	92	101	190	100	193	Gly388Gly (ggt/ggC)	Rv2314c	-	hypothetical protein
2589216	0	G	SNP	C	93	128	219	100	221	Val127Leu (gtg/Ctg)	Rv2316	uspA	sugar ABC transporter permease UspA
2591172	0	G	SNP	A	84	99	180	99.46	184	Ala219Thr (gcc/Acc)	Rv2318	uspC	sugar ABC transporter substrate-binding lipoprotein UspC
2598400	0	A	SNP	G	105	119	224	100	224	Asn516Asn (aat/aaC)	Rv2326c	-	ABC transporter ATP-binding protein
2600260	0	A	SNP	G	110	103	209	100	213	Arg91Arg (cga/cgG)	Rv2327	-	hypothetical protein
2601576	0	T	SNP	G	75	92	165	100	167	Ser282Arg (agt/agG)	Rv2328	PE23	PE family protein PE23
2603171	0	C	SNP	T	97	89	185	99.47	187	Thr97Thr (acg/acA)	Rv2329c	narK1	nitrate/nitrite transporter
2604164	0	A	Del	GAP	61	73	136	75.71	177		Rv2330c	lppP	lipoprotein LppP
2604165	0	A	Del	GAP	61	73	136	76.57	175		Rv2330c	lppP	lipoprotein LppP
2608117	0	C	SNP	A	106	118	218	99.12	226	Asp69Tyr (gac/Tac)	Rv2333c	stp	multidrug resistance protein
2612632	0	C	SNP	A	77	90	163	100	167	Gly119Val (ggc/gTc)	Rv2337c	-	hypothetical protein
2615413	0	A	SNP	G	83	87	165	100	170	Thr241Ala (acc/Gcc)	Rv2339	mmpL9	transmembrane transport protein MmpL9
2619271	0	T	SNP	C	76	93	164	99.41	170
2624986	0	T	SNP	G	107	88	195	100	195	Val389Gly (gtg/gGg)	Rv2345	-	transmembrane protein
2625924	0	T	SNP	C	102	70	167	93.48	184	Ala83Ala (gca/gcG)	Rv2346c	esxO	ESAT-6 like protein EsxO
2626095	0	C	SNP	G	92	114	202	86.55	238	Ala26Ala (gcg/gcC)	Rv2346c	esxO	ESAT-6 like protein EsxO
2626513	0	T	SNP	A	41	46	86	100	87	Thr3Ser (aca/Tca)	Rv2347c	esxP	ESAT-6 like protein EsxP
2626514	0	T	SNP	G	46	45	89	100	91	Ala2Ala (gca/gcC)	Rv2347c	esxP	ESAT-6 like protein EsxP
2626600	0	G	SNP	A	74	56	127	98.48	132
2627946	0	A	SNP	G	68	67	133	100	135	Arg251Arg (cgt/cgC)	Rv2349c	plcC	phospholipase C
2632341	1	C	Ins	A	67	68	135	96.43	135
2632362	0	T	SNP	C	81	67	147	100	148
2637541	0	C	SNP	T	97	118	212	100	215
2638123	0	A	SNP	G	134	128	253	98.13	267
2642383	0	C	SNP	T	82	80	161	100	162	Ala66Thr (gcc/Acc)	Rv2360c	-	hypothetical protein
2652254	0	G	SNP	C	121	97	216	99.09	220	Ala191Gly (gct/gGt)	Rv2372c	-	rRNA small subunit methyltransferase E
2656225	0	A	SNP	G	96	88	179	100	184	Val69Ala (gtc/gCc)	Rv2377c	-	hypothetical protein
2656635	0	G	SNP	A	93	76	167	100	169	Pro357Ser (ccg/Tcg)	Rv2378c	mbtG	L-lysine N6-monooxygenase
2660319	0	C	SNP	G	115	97	209	100	212	Glu589Asp (gag/gaC)	Rv2379c	mbtF	peptide synthetase
2661039	0	G	SNP	A	82	92	172	98.31	177	Ile349Ile (atc/atT)	Rv2379c	mbtF	peptide synthetase
2680658	0	T	SNP	G	101	83	183	100	184	Thr67Thr (act/acG)	Rv2386a	-	hypothetical protein
2688700	0	C	SNP	T	85	111	194	100	196	Pro231Ser (ccg/Tcg)	Rv2394	ggtB	gamma-glutamyltranspeptidase precursor GgtB
2690160	0	A	SNP	G	75	100	171	100	175	Asn30Ser (aac/aGc)	Rv2395	-	integral membrane protein
2695378	0	C	SNP	G	91	95	186	100	186	Gly141Ala (ggc/gCc)	Rv2398c	cysW	sulfate ABC transporter permease CysW
2697489	0	C	SNP	T	63	88	149	98.69	153	Ala76Thr (gcg/Acg)	Rv2400c	subI	sulfate ABC transporter substrate-binding lipoprotein SubI
2700222	0	T	SNP	C	114	108	218	100	222	Leu565Pro (ctg/cCg)	Rv2402	-	trehalase
2704884	1	A	Ins	C	71	69	140	95.24	140		Rv2407	-	ribonuclease Z
2704884	2	A	Ins	A	71	69	140	95.24	140		Rv2407	-	ribonuclease Z
2704884	3	A	Ins	G	70	69	139	94.56	139		Rv2407	-	ribonuclease Z
2704884	4	A	Ins	C	70	69	139	94.56	139		Rv2407	-	ribonuclease Z
2704884	5	A	Ins	G	70	69	139	94.56	139		Rv2407	-	ribonuclease Z
2704884	6	A	Ins	A	69	69	138	93.88	138		Rv2407	-	ribonuclease Z
2704884	7	A	Ins	C	69	69	138	93.88	138		Rv2407	-	ribonuclease Z
2712328	0	C	SNP	T	111	94	200	99.51	206	Pro183Pro (ccg/ccA)	Rv2414c	-	hypothetical protein
2713795	0	C	SNP	T	122	99	218	100	221
2718852	0	T	SNP	G	80	87	165	100	167
2720069	0	G	SNP	A	77	90	165	100	167	Gly158Glu (ggg/gAg)	Rv2423	-	hypothetical protein
2720444	0	C	SNP	T	84	79	162	98.79	165	Ser283Phe (tct/tTt)	Rv2423	-	hypothetical protein
2720895	0	G	SNP	A	9	44	52	98.15	54	His295Tyr (cac/Tac)	Rv2424c	-	transposase
2720952	0	T	SNP	C	9	25	34	100	34	Thr276Ala (acc/Gcc)	Rv2424c	-	transposase
2720954	0	G	SNP	A	9	26	35	100	35	Thr275Ile (acc/aTc)	Rv2424c	-	transposase
2721562	0	C	SNP	G	100	106	201	100	206	Ala72Ala (gcg/gcC)	Rv2424c	-	transposase
2723506	0	T	SNP	C	114	122	231	100	236	Leu226Leu (tta/ttG)	Rv2426c	-	hypothetical protein
2724190	0	G	Del	GAP	62	74	138	76.84	177
2724191	0	T	Del	GAP	62	74	138	77.71	175
2724192	0	C	Del	GAP	62	74	138	78.16	174
2724193	0	T	Del	GAP	62	74	138	80	170
2724194	0	C	Del	GAP	62	74	138	79.53	171
2724195	0	C	Del	GAP	62	74	138	80	170
2724196	0	T	Del	GAP	62	74	138	80.47	169
2724197	0	C	Del	GAP	62	74	138	81.44	167
2724198	0	T	Del	GAP	62	74	138	81.44	167
2724199	0	A	Del	GAP	62	74	138	81.93	166
2724200	0	G	Del	GAP	62	74	138	82.42	165
2726105	0	G	SNP	A	76	98	172	99.43	175						phylo (Delhi/CAS, 3)	isoniazid (INH)
2729058	0	A	SNP	C	137	98	229	100	235	Leu26Arg (ctg/cGg)	Rv2433c	-	hypothetical protein
2734074	0	T	SNP	C	106	106	210	100	212	Val282Ala (gtc/gCc)	Rv2436	rbsK	ribokinase RbsK
2737572	0	C	SNP	A	125	101	225	100	226	Ala226Ser (gcg/Tcg)	Rv2439c	proB	glutamate 5-kinase protein
2738221	0	G	SNP	A	102	113	214	100	215	Ile9Ile (atc/atT)	Rv2439c	proB	glutamate 5-kinase protein
2740693	0	T	SNP	C	75	80	150	100	155
2751804	0	C	SNP	T	107	96	201	99.51	204	Arg126Gln (cgg/cAg)	Rv2450c	rpfE	resuscitation-promoting factor RpfE
2752698	0	C	SNP	A	77	96	168	100	173
2753869	0	A	SNP	G	93	120	209	99.53	214	Val293Ala (gtg/gCg)	Rv2454c	-	2-oxoglutarate oxidoreductase subunit KorB
2760152	0	A	SNP	G	96	122	215	99.54	219	Tyr125Cys (tac/tGc)	Rv2458	mmuM	homocysteine S-methyltransferase MmuM
2771383	0	A	SNP	G	98	87	182	100	185	Ser800Gly (agc/Ggc)	Rv2467	pepN	aminopeptidase PepN
2779136	0	T	SNP	C	97	103	199	100	200	Ser1043Gly (agc/Ggc)	Rv2476c	gdh	NAD-dependent glutamate dehydrogenase
2782498	0	G	SNP	A	73	82	154	100	155	Asp515Asp (gac/gaT)	Rv2477c	-	macrolide ABC transporter ATP-binding protein
2786952	0	A	SNP	G	89	90	178	99.44	180	Cys778Arg (tgc/Cgc)	Rv2482c	plsB2	glycerol-3-phosphate acyltransferase
2787855	0	C	SNP	A	81	89	168	100	170	Ala477Ser (gcc/Tcc)	Rv2482c	plsB2	glycerol-3-phosphate acyltransferase
2791098	0	C	SNP	T	77	86	160	100	163	Gly466Asp (ggt/gAt)	Rv2484c	-	diacyglycerol O-acyltransferase
2795974	0	T	Del	GAP	35	59	102	94.95	99		Rv2487c	PE_PGRS42	PE-PGRS family protein PE_PGRS42
2795975	0	T	Del	GAP	35	59	102	96.91	97		Rv2487c	PE_PGRS42	PE-PGRS family protein PE_PGRS42
2795976	0	G	Del	GAP	35	59	102	96.91	97		Rv2487c	PE_PGRS42	PE-PGRS family protein PE_PGRS42
2795977	0	C	Del	GAP	35	59	102	96.91	97		Rv2487c	PE_PGRS42	PE-PGRS family protein PE_PGRS42
2795978	0	C	Del	GAP	35	59	102	96.91	97		Rv2487c	PE_PGRS42	PE-PGRS family protein PE_PGRS42
2795979	0	G	Del	GAP	35	59	102	96.91	97		Rv2487c	PE_PGRS42	PE-PGRS family protein PE_PGRS42
2795980	0	C	Del	GAP	35	59	102	96.91	97		Rv2487c	PE_PGRS42	PE-PGRS family protein PE_PGRS42
2795981	0	C	Del	GAP	35	59	102	95.92	98		Rv2487c	PE_PGRS42	PE-PGRS family protein PE_PGRS42
2795982	0	C	Del	GAP	35	59	102	96.91	97		Rv2487c	PE_PGRS42	PE-PGRS family protein PE_PGRS42
2795983	0	G	Del	GAP	35	59	102	97.92	96		Rv2487c	PE_PGRS42	PE-PGRS family protein PE_PGRS42
2795984	0	C	Del	GAP	35	59	102	96.91	97		Rv2487c	PE_PGRS42	PE-PGRS family protein PE_PGRS42
2795985	0	G	Del	GAP	35	59	102	95.92	98		Rv2487c	PE_PGRS42	PE-PGRS family protein PE_PGRS42
2795986	0	C	Del	GAP	35	59	102	95.92	98		Rv2487c	PE_PGRS42	PE-PGRS family protein PE_PGRS42
2795987	0	C	Del	GAP	35	59	102	95.92	98		Rv2487c	PE_PGRS42	PE-PGRS family protein PE_PGRS42
2795988	0	G	Del	GAP	35	59	102	95.92	98		Rv2487c	PE_PGRS42	PE-PGRS family protein PE_PGRS42
2795989	0	C	Del	GAP	35	59	102	95.92	98		Rv2487c	PE_PGRS42	PE-PGRS family protein PE_PGRS42
2795990	0	C	Del	GAP	35	59	102	95.92	98		Rv2487c	PE_PGRS42	PE-PGRS family protein PE_PGRS42
2795991	0	G	Del	GAP	35	59	102	95.92	98		Rv2487c	PE_PGRS42	PE-PGRS family protein PE_PGRS42
2795992	0	G	Del	GAP	35	59	102	96.91	97		Rv2487c	PE_PGRS42	PE-PGRS family protein PE_PGRS42
2795993	0	T	Del	GAP	35	59	102	94.95	99		Rv2487c	PE_PGRS42	PE-PGRS family protein PE_PGRS42
2796608	0	C	SNP	T	117	93	210	99.06	212	Asp260Asn (gac/Aac)	Rv2487c	PE_PGRS42	PE-PGRS family protein PE_PGRS42
2798595	0	C	SNP	T	134	107	236	99.18	243	Ala762Ala (gcg/gcA)	Rv2488c	-	LuxR family transcriptional regulator
2807486	0	C	SNP	A	100	79	176	100	179	Ala70Asp (gcc/gAc)	Rv2492	-	hypothetical protein
2809621	0	T	SNP	C	101	129	224	100	230	Thr107Ala (acc/Gcc)	Rv2495c	bkdC	branched-chain keto acid dehydrogenase E2 component
2817747	0	G	SNP	A	106	94	199	99.5	201	Ala243Val (gct/gTt)	Rv2502c	accD1	acetyl-/propionyl-CoA carboxylase subunit beta
2818837	0	A	SNP	G	101	80	178	99.45	182	Gly97Gly (ggt/ggC)	Rv2503c	scoB	succinyl-CoA:3-ketoacid-CoA transferase subunit B
2818868	0	C	SNP	A	102	87	188	98.95	191	Ser87Ile (agc/aTc)	Rv2503c	scoB	succinyl-CoA:3-ketoacid-CoA transferase subunit B
2821342	0	C	SNP	T	112	89	197	99.5	202	Ala85Ala (gcg/gcA)	Rv2505c	fadD35	fatty-acid--CoA ligase FadD35
2825466	0	G	SNP	A	109	112	218	99.55	222	Lys263Lys (aag/aaA)	Rv2509	-	short-chain type dehydrogenase/reductase
2826928	0	C	SNP	T	75	94	167	98.83	171	Arg54Arg (cgg/cgA)	Rv2510c	-	hypothetical protein
2827984	0	G	SNP	T	84	79	163	99.39	164
2828019	0	T	SNP	C	76	81	155	100	157
2830525	0	C	SNP	A	73	65	136	100	138	Thr122Lys (acg/aAg)	Rv2513	-	hypothetical protein
2836773	0	C	SNP	T	82	77	155	100	159	Ser330Leu (tcg/tTg)	Rv2519	PE26	PE family protein PE26
2840999	0	C	SNP	G	83	106	187	99.47	190	Ser2778Ser (tcg/tcC)	Rv2524c	fas	fatty acid synthase
2841022	0	A	SNP	G	84	114	195	100	198	Cys2771Arg (tgc/Cgc)	Rv2524c	fas	fatty acid synthase
2847281	0	A	SNP	G	93	110	199	99.51	204	Asp684Asp (gat/gaC)	Rv2524c	fas	fatty acid synthase
2855259	0	A	SNP	G	81	54	132	100	135	Ala841Ala (gct/gcC)	Rv2531c	-	amino acid decarboxylase
2865760	0	A	SNP	G	80	94	169	100	174	Thr211Ala (acc/Gcc)	Rv2542	-	hypothetical protein
2865882	0	T	SNP	C	99	92	190	100	191	Val251Val (gtt/gtC)	Rv2542	-	hypothetical protein
2867207	0	C	SNP	G	100	92	182	96	200	Ala28Ala (gcc/gcG)	Rv2544	lppB	lipoprotein LppB
2867230	0	G	SNP	A	56	68	123	100	124	Gly36Asp (ggc/gAc)	Rv2544	lppB	lipoprotein LppB
2867231	0	C	SNP	T	54	67	121	100	121	Gly36Gly (ggc/ggT)	Rv2544	lppB	lipoprotein LppB
2867236	0	A	SNP	G	55	69	124	100	124	Asn38Ser (aac/aGc)	Rv2544	lppB	lipoprotein LppB
2867240	0	C	SNP	T	55	73	126	100	128	Pro39Pro (ccc/ccT)	Rv2544	lppB	lipoprotein LppB
2867245	0	A	SNP	C	58	75	131	100	133	Lys41Thr (aaa/aCa)	Rv2544	lppB	lipoprotein LppB
2867251	0	C	SNP	G	59	77	134	100	136	Pro43Arg (ccg/cGg)	Rv2544	lppB	lipoprotein LppB
2867254	0	A	SNP	G	62	83	144	100	145	His44Arg (cac/cGc)	Rv2544	lppB	lipoprotein LppB
2867263	0	G	SNP	A	69	103	169	99.42	173	Gly47Asp (ggc/gAc)	Rv2544	lppB	lipoprotein LppB
2877378	0	G	SNP	C	111	90	198	99.5	202	Ala103Pro (gcc/Ccc)	Rv2557	-	hypothetical protein
2880702	0	G	SNP	C	98	102	197	100	200	Val210Leu (gtc/Ctc)	Rv2560	-	hypothetical protein
2881337	0	C	SNP	T	83	84	166	99.4	168
2881569	0	A	SNP	G	73	81	153	100	154
2881598	0	G	Del	GAP	59	78	136	97.16	141
2884068	0	A	SNP	C	110	118	227	98.7	231	Met243Leu (atg/Ctg)	Rv2564	glnQ	glutamine ABC transporter ATP-binding protein
2886570	0	A	SNP	G	74	75	143	100	149	Glu66Glu (gaa/gaG)	Rv2566	-	hypothetical protein
2888201	0	T	SNP	C	99	109	206	100	208	Leu610Pro (ctc/cCc)	Rv2566	-	hypothetical protein
2889633	0	T	SNP	C	117	110	223	100	227	Ala1087Ala (gct/gcC)	Rv2566	-	hypothetical protein
2890468	0	C	SNP	G	91	87	176	98.34	181	Pro225Arg (ccc/cGc)	Rv2567	-	hypothetical protein
2891267	0	C	SNP	T	79	101	179	99.45	181	Gly491Gly (ggc/ggT)	Rv2567	-	hypothetical protein
2891728	0	A	SNP	G	91	80	170	99.42	172	Gln645Arg (cag/cGg)	Rv2567	-	hypothetical protein
2894208	0	G	SNP	A	94	134	226	99.13	230	Ser67Ser (agc/agT)	Rv2569c	-	hypothetical protein
2895473	0	A	SNP	G	102	115	215	100	217	Phe163Ser (ttc/tCc)	Rv2571c	-	transmembrane protein
2897660	0	T	SNP	C	99	99	194	100	198	Ala48Ala (gca/gcG)	Rv2572c	aspS	aspartate--tRNA ligase
2898522	0	T	SNP	C	115	110	223	100	225	Tyr160Tyr (tat/taC)	Rv2573	-	2-dehydropantoate 2-reductase
2902870	0	A	SNP	G	96	91	185	98.42	190	Leu221Ser (ttg/tCg)	Rv2578c	-	hypothetical protein
2903050	0	G	SNP	A	93	100	186	100	193	Thr161Ile (acc/aTc)	Rv2578c	-	hypothetical protein
2910461	0	G	SNP	T	106	88	192	100	194	Ala147Glu (gcg/gAg)	Rv2584c	apt	adenine phosphoribosyltransferase
2910852	0	C	SNP	G	104	109	210	100	213	Ala17Pro (gcg/Ccg)	Rv2584c	apt	adenine phosphoribosyltransferase
2911293	0	C	SNP	G	77	107	181	100	184	Cys462Ser (tgt/tCt)	Rv2585c	-	lipoprotein
2912294	0	T	SNP	G	91	81	165	100	172	Ala128Ala (gca/gcC)	Rv2585c	-	lipoprotein
2914369	0	C	SNP	T	72	103	173	100	175	Ser456Ser (tcg/tcA)	Rv2587c	secD	protein translocase subunit SecD
2923391	0	T	SNP	C	120	123	241	100	243	Pro281Pro (cca/ccG)	Rv2592c	ruvB	Holliday junction ATP-dependent DNA helicase RuvB
2925462	0	T	SNP	A	82	85	166	99.4	168
2925962	0	T	SNP	C	105	93	193	99.5	199	Cys77Arg (tgc/Cgc)	Rv2596	vapC40	ribonuclease VapC40
2927939	0	T	SNP	C	72	98	167	100	170
2939373	0	G	SNP	C	106	101	202	100	207	Ser197Cys (tct/tGt)	Rv2611c	-	phosphatidylinositol mannoside acyltransferase
2939657	0	T	SNP	C	100	105	200	100	205	Ile102Met (ata/atG)	Rv2611c	-	phosphatidylinositol mannoside acyltransferase
2941179	0	G	SNP	A	90	81	165	100	171	Arg6Arg (cgc/cgT)	Rv2613c	-	AP-4-A phosphorylase		phylo (Delhi/CAS)
2943675	0	G	SNP	A	181	113	285	99.32	296	Gly437Gly (ggc/ggT)	Rv2615c	PE_PGRS45	PE-PGRS family protein PE_PGRS45
2944515	0	A	SNP	C	142	207	344	98.59	354	Gly157Gly (ggt/ggG)	Rv2615c	PE_PGRS45	PE-PGRS family protein PE_PGRS45
2945071	0	A	SNP	T	122	103	223	83.64	269
2948524	0	T	SNP	A	97	113	206	99.06	212	Glu12Val (gag/gTg)	Rv2621c	-	transcriptional regulator
2949251	0	G	SNP	A	84	108	187	100	192	Val206Ile (gtt/Att)	Rv2622	-	methyltransferase
2954439	0	T	SNP	C	76	65	139	98.6	143	Arg104Gly (aga/Gga)	Rv2627c	-	hypothetical protein
2958693	0	G	SNP	A	87	118	201	100	205	Ala374Ala (gcg/gcA)	Rv2631	-	RNA-splicing ligase RtcB
2959257	0	A	Del	GAP	88	96	182	98.92	186
2959258	0	T	Del	GAP	85	95	178	97.83	184
2959259	0	C	Del	GAP	85	95	178	97.83	184
2959260	0	C	Del	GAP	85	95	178	97.83	184
2959261	0	A	Del	GAP	85	95	178	99.45	181
2959262	0	A	Del	GAP	85	95	178	100	180
2959263	0	T	Del	GAP	85	95	178	100	180
2959264	0	C	Del	GAP	85	95	178	100	180
2959265	0	A	SNP	T	87	94	179	100	181
2960592	0	C	SNP	T	177	188	348	96.56	378	Gly617Asp (ggc/gAc)	Rv2634c	PE_PGRS46	PE-PGRS family protein PE_PGRS46
2964594	0	G	SNP	A	113	108	217	99.1	223	Ala64Thr (gcc/Acc)	Rv2638	-	hypothetical protein
2974933	0	A	SNP	G	120	120	239	100	240	Ile101Thr (atc/aCc)	Rv2650c	-	prophage protein
2975227	0	T	SNP	G	94	98	191	99.48	193	Asn3Thr (aat/aCt)	Rv2650c	-	prophage protein
2979805	0	C	SNP	T	140	115	253	99.61	256	Gln338Gln (cag/caA)	Rv2659c	-	prophage integrase
2984740	0	A	SNP	G	105	98	200	100	203	His3Arg (cac/cGc)	Rv2668	-	hypothetical protein
2988630	0	C	SNP	G	119	123	241	99.59	243	His317Asp (cat/Gat)	Rv2672	-	protease
2994187	0	T	SNP	C	111	100	208	100	211	Leu292Leu (tta/ttG)	Rv2678c	hemE	uroporphyrinogen decarboxylase
2995548	0	C	SNP	A	113	140	252	99.22	255	Thr145Asn (acc/aAc)	Rv2679	echA15	enoyl-CoA hydratase EchA15
3003115	0	C	SNP	G	80	114	192	100	194	Ala378Gly (gca/gGa)	Rv2685	arsB1	arsenic-transport integral membrane protein ArsB
3005185	0	G	SNP	T	99	99	196	100	198	Pro156Thr (ccc/Acc)	Rv2688c	-	antibiotic ABC transporter ATP-binding protein
3009692	0	A	SNP	G	93	98	185	100	191	Thr117Ala (acc/Gcc)	Rv2691	ceoB	TRK system potassium uptake protein CeoB
3010014	0	G	SNP	A	91	81	169	100	172	Gly224Glu (ggg/gAg)	Rv2691	ceoB	TRK system potassium uptake protein CeoB
3010420	0	A	SNP	G	100	99	195	100	199	Ile133Val (atc/Gtc)	Rv2692	ceoC	TRK system potassium uptake protein CeoC
3011837	0	A	SNP	G	90	89	177	100	179
3017465	0	T	SNP	C	106	83	182	100	189	Ile203Thr (ata/aCa)	Rv2702	ppgK	polyphosphate glucokinase
3027548	0	C	SNP	T	90	93	181	98.39	186	Pro162Ser (ccg/Tcg)	Rv2714	-	hypothetical protein
3027798	0	T	SNP	C	103	96	195	100	199	Val245Ala (gtg/gCg)	Rv2714	-	hypothetical protein
3031168	0	A	SNP	G	91	106	195	99.49	198	Tyr124His (tat/Cat)	Rv2719c	-	membrane protein
3037377	0	T	SNP	C	93	92	181	100	185
3040344	0	C	SNP	T	138	120	256	100	258	Glu142Glu (gag/gaA)	Rv2727c	miaA	tRNA delta(2)-isopentenylpyrophosphate transferase
3041871	0	G	SNP	T	115	90	203	100	205	Ala202Glu (gcg/gAg)	Rv2729c	-	integral membrane protein
3043700	0	C	SNP	T	99	120	216	99.55	220	Ala225Ala (gcc/gcT)	Rv2731	-	hypothetical protein
3054081	0	A	SNP	G	112	101	211	99.53	214	Gly56Gly (gga/ggG)	Rv2741	PE_PGRS47	PE-PGRS family protein PE_PGRS47
3054321	0	A	SNP	G	139	109	241	99.2	250	Gly136Gly (gga/ggG)	Rv2741	PE_PGRS47	PE-PGRS family protein PE_PGRS47
3054724	0	A	SNP	G	99	52	148	100	151	Ser271Gly (agc/Ggc)	Rv2741	PE_PGRS47	PE-PGRS family protein PE_PGRS47
3059791	0	G	SNP	C	16	52	65	98.55	69
3069167	0	A	SNP	G	90	104	189	99.49	195	Leu306Pro (ctg/cCg)	Rv2756c	hsdM	type I restriction/modification system DNA methylase HsdM
3069566	0	C	SNP	T	96	73	168	98.83	171	Gly173Asp (ggc/gAc)	Rv2756c	hsdM	type I restriction/modification system DNA methylase HsdM
3072285	0	A	SNP	C	91	81	166	100	172	Leu119Arg (ctg/cGg)	Rv2761c	hsdS	type I restriction/modification system specificity determinant HsdS
3076172	0	C	SNP	T	108	91	197	100	199	Asp67Asn (gat/Aat)	Rv2766c	-	short-chain type dehydrogenase/reductase
3078178	0	C	SNP	T	110	78	187	100	188	Val270Met (gtg/Atg)	Rv2769c	PE27	PE family protein PE27
3079877	0	A	SNP	G	95	89	183	99.46	185	Phe194Ser (ttc/tCc)	Rv2770c	PPE44	PPE family protein PPE44
3080795	0	A	SNP	G	64	94	158	98.75	160	Leu80Pro (ctc/cCc)	Rv2771c	-	hypothetical protein
3086788	0	T	SNP	C	94	81	171	99.43	176
3089299	0	C	SNP	G	115	103	215	99.09	220	Gly355Arg (gga/Cga)	Rv2782c	pepR	zinc protease
3103682	0	T	SNP	C	106	95	200	100	201	Met87Val (atg/Gtg)	Rv2794c	pptT	phosphopantetheinyl transferase
3104189	0	A	SNP	G	119	87	205	99.52	207	Cys241Cys (tgt/tgC)	Rv2795c	-	hypothetical protein
3111280	0	G	SNP	A	97	115	208	100	212	Leu182Phe (ctt/Ttt)	Rv2802c	-	arginine/hypothetical protein
3112700	0	C	SNP	T	111	99	204	99.06	212	Gly132Asp (ggc/gAc)	Rv2804c	-	hypothetical protein
3112877	0	G	SNP	A	104	108	205	100	212	Gly4Asp (ggc/gAc)	Rv2805	-	hypothetical protein
3113872	0	A	SNP	T	92	103	189	100	195	Glu72Val (gag/gTg)	Rv2807	-	hypothetical protein
3114516	0	A	Del	GAP	95	80	174	96.15	182		Rv2807	-	hypothetical protein
3115384	0	G	SNP	C	80	96	173	100	176
3117533	0	G	SNP	A	95	82	172	100	177	Arg239Gln (cgg/cAg)	Rv2812	-	transposase
3118000	0	A	SNP	G	121	121	236	100	242	Arg395Gly (agg/Ggg)	Rv2812	-	transposase
3130748	1	C	Ins	T	77	70	147	88.02	147		Rv2823c	-	CRISPR-associated protein Cas10/Csm1
3130748	2	C	Ins	G	77	70	147	88.02	147		Rv2823c	-	CRISPR-associated protein Cas10/Csm1
3130748	3	C	Ins	T	77	70	147	88.02	147		Rv2823c	-	CRISPR-associated protein Cas10/Csm1
3131469	1	T	Ins	T	80	67	147	94.84	147		Rv2823c	-	CRISPR-associated protein Cas10/Csm1
3131469	2	T	Ins	G	80	67	147	94.84	147		Rv2823c	-	CRISPR-associated protein Cas10/Csm1
3131469	3	T	Ins	T	80	67	147	94.84	147		Rv2823c	-	CRISPR-associated protein Cas10/Csm1
3131469	4	T	Ins	C	80	67	147	94.84	147		Rv2823c	-	CRISPR-associated protein Cas10/Csm1
3131469	5	T	Ins	G	79	66	145	93.55	146		Rv2823c	-	CRISPR-associated protein Cas10/Csm1
3131469	6	T	Ins	G	80	66	146	94.19	146		Rv2823c	-	CRISPR-associated protein Cas10/Csm1
3131469	7	T	Ins	C	80	65	145	93.55	145		Rv2823c	-	CRISPR-associated protein Cas10/Csm1
3131469	8	T	Ins	G	80	65	145	93.55	145		Rv2823c	-	CRISPR-associated protein Cas10/Csm1
3131469	9	T	Ins	A	80	65	145	93.55	145		Rv2823c	-	CRISPR-associated protein Cas10/Csm1
3133054	0	C	SNP	G	222	219	433	100	441	Ser162Ser (tcg/tcC)	Rv2825c	-	hypothetical protein
3133055	0	G	SNP	C	220	220	428	100	440	Ser162Trp (tcg/tGg)	Rv2825c	-	hypothetical protein
3133536	0	T	SNP	C	87	131	216	100	218	Lys2Glu (aaa/Gaa)	Rv2825c	-	hypothetical protein
3135272	0	G	SNP	A	102	112	213	100	214	Ala71Val (gca/gTa)	Rv2827c	-	hypothetical protein
3135950	0	C	SNP	G	8	20	27	96.55	29	Ser128Ser (tcg/tcC)	Rv2828c	-	hypothetical protein
3135951	0	G	SNP	C	8	19	25	100	27	Ser128Trp (tcg/tGg)	Rv2828c	-	hypothetical protein
3137058	0	G	SNP	A	85	128	211	99.53	214	Ala56Val (gcg/gTg)	Rv2830c	vapB22	antitoxin VapB22
3147648	0	C	SNP	T	91	126	213	99.54	218	Asp76Asn (gac/Aac)	Rv2839c	infB	translation initiation factor IF-2
3162805	0	C	SNP	G	125	159	277	100	284	Arg180Gly (cgc/Ggc)	Rv2853	PE_PGRS48	PE-PGRS family protein PE_PGRS48
3165374	0	C	Del	GAP	73	67	138	99.29	141		Rv2855	mtr	mycothione reductase
3165807	0	G	SNP	A	75	64	137	98.58	141	Val201Val (gtg/gtA)	Rv2855	mtr	mycothione reductase
3168387	0	C	SNP	T	65	95	155	97.56	164
3168492	0	G	SNP	A	81	91	170	99.42	173
3174013	0	G	SNP	A	84	114	196	99.5	199	Pro2Leu (cct/cTt)	Rv2861c	mapB	methionine aminopeptidase
3174496	0	A	SNP	G	117	103	214	99.55	221	Cys50Arg (tgt/Cgt)	Rv2862c	-	hypothetical protein
3177884	0	C	SNP	A	92	89	178	100	181	Arg21Arg (cgc/cgA)	Rv2866	relG	toxin RelG
3180988	0	C	SNP	A	98	105	198	99.02	205	Val259Phe (gtc/Ttc)	Rv2869c	rip	zinc metalloprotease
3186860	0	T	SNP	G	85	77	157	100	162	Tyr672Asp (tat/Gat)	Rv2874	dipZ	integral membrane C-type cytochrome biogenesis protein DipZ
3189242	0	A	SNP	G	87	80	163	98.82	169	Ala52Ala (gct/gcC)	Rv2878c	mpt53	soluble secreted antigen Mpt53
3190146	0	C	Del	GAP	114	91	206	94.47	217
3194241	1	C	Ins	G	82	57	139	84.76	139		Rv2885c	-	transposase
3200478	0	G	SNP	A	98	106	201	100	204	Leu71Leu (ctg/ctA)	Rv2891	-	hypothetical protein
3202731	0	A	SNP	C	128	116	243	100	244	Gly104Gly (gga/ggC)	Rv2893	-	oxidoreductase
3205673	0	C	SNP	T	112	115	222	97.01	234	Arg254Arg (cgg/cgA)	Rv2896c	-	hypothetical protein
3208600	0	G	SNP	A	113	100	212	100	213	Tyr269Tyr (tac/taT)	Rv2899c	fdhD	formate dehydrogenase accessory protein FdhD
3212723	0	C	SNP	A	116	99	211	100	215	Ala78Ala (gcg/gcT)	Rv2902c	rnhB	ribonuclease HII
3219500	0	T	SNP	A	112	99	211	100	211	Lys121Met (aag/aTg)	Rv2912c	-	TetR family HTH-type transcriptional regulator
3220963	0	A	SNP	C	102	87	187	99.47	190	Ser246Ala (tcg/Gcg)	Rv2913c	-	D-amino acid aminohydrolase
3226181	0	A	SNP	C	92	88	177	99.45	181	Arg35Arg (cgt/cgG)	Rv2916c	ffh	signal recognition particle protein
3228143	0	G	SNP	T	138	128	262	100	266	Arg594Leu (cgg/cTg)	Rv2917	-	hypothetical protein
3236442	0	G	SNP	A	122	159	277	100	281	His455His (cac/caT)	Rv2922c	smc	chromosome partition protein Smc
3236497	0	A	SNP	T	115	149	259	100	264	Val437Glu (gtg/gAg)	Rv2922c	smc	chromosome partition protein Smc
3244113	0	T	SNP	C	68	89	154	99.37	158	Pro139Pro (cct/ccC)	Rv2930	fadD26	fatty-acid--CoA ligase FadD26
3247298	0	C	SNP	A	81	76	156	100	157	Gly618Gly (ggc/ggA)	Rv2931	ppsA	phthiocerol synthesis polyketide synthase type I PpsA
3247304	0	C	SNP	G	60	52	112	99.12	113	Val620Val (gtc/gtG)	Rv2931	ppsA	phthiocerol synthesis polyketide synthase type I PpsA
3247306	0	A	Del	GAP	59	50	109	100	109		Rv2931	ppsA	phthiocerol synthesis polyketide synthase type I PpsA
3247307	0	C	Del	GAP	59	50	109	100	109		Rv2931	ppsA	phthiocerol synthesis polyketide synthase type I PpsA
3247308	0	C	Del	GAP	59	50	109	100	109		Rv2931	ppsA	phthiocerol synthesis polyketide synthase type I PpsA
3247309	0	C	Del	GAP	59	50	109	100	109		Rv2931	ppsA	phthiocerol synthesis polyketide synthase type I PpsA
3247310	0	T	Del	GAP	59	50	109	100	109		Rv2931	ppsA	phthiocerol synthesis polyketide synthase type I PpsA
3247313	1	C	Ins	A	59	49	108	99.08	108		Rv2931	ppsA	phthiocerol synthesis polyketide synthase type I PpsA
3247313	2	C	Ins	C	59	49	108	99.08	108		Rv2931	ppsA	phthiocerol synthesis polyketide synthase type I PpsA
3247313	3	C	Ins	C	59	48	107	98.17	108		Rv2931	ppsA	phthiocerol synthesis polyketide synthase type I PpsA
3247313	4	C	Ins	A	59	48	107	98.17	108		Rv2931	ppsA	phthiocerol synthesis polyketide synthase type I PpsA
3247313	5	C	Ins	G	59	48	107	98.17	107		Rv2931	ppsA	phthiocerol synthesis polyketide synthase type I PpsA
3247319	0	C	SNP	T	89	72	161	100	161	Gly625Gly (ggc/ggT)	Rv2931	ppsA	phthiocerol synthesis polyketide synthase type I PpsA
3247340	0	G	SNP	A	114	96	202	100	210	Val632Val (gtg/gtA)	Rv2931	ppsA	phthiocerol synthesis polyketide synthase type I PpsA
3247851	0	G	SNP	A	71	71	140	98.61	144	Ala803Thr (gcc/Acc)	Rv2931	ppsA	phthiocerol synthesis polyketide synthase type I PpsA
3247853	0	C	SNP	T	66	68	134	98.53	136	Ala803Ala (gcc/gcT)	Rv2931	ppsA	phthiocerol synthesis polyketide synthase type I PpsA
3247856	0	G	SNP	C	66	68	133	99.26	135	Arg804Arg (cgg/cgC)	Rv2931	ppsA	phthiocerol synthesis polyketide synthase type I PpsA
3247864	1	C	Ins	T	59	64	123	95.35	123		Rv2931	ppsA	phthiocerol synthesis polyketide synthase type I PpsA
3247864	2	C	Ins	A	59	64	123	95.35	123		Rv2931	ppsA	phthiocerol synthesis polyketide synthase type I PpsA
3247864	3	C	Ins	G	59	64	123	95.35	123		Rv2931	ppsA	phthiocerol synthesis polyketide synthase type I PpsA
3247864	4	C	Ins	G	59	64	123	95.35	123		Rv2931	ppsA	phthiocerol synthesis polyketide synthase type I PpsA
3247866	0	C	Del	GAP	59	65	121	96.12	129		Rv2931	ppsA	phthiocerol synthesis polyketide synthase type I PpsA
3247867	0	A	Del	GAP	59	65	121	96.88	128		Rv2931	ppsA	phthiocerol synthesis polyketide synthase type I PpsA
3247868	0	A	Del	GAP	59	65	121	96.88	128		Rv2931	ppsA	phthiocerol synthesis polyketide synthase type I PpsA
3247869	0	A	Del	GAP	59	65	121	96.12	129		Rv2931	ppsA	phthiocerol synthesis polyketide synthase type I PpsA
3247874	0	G	SNP	A	59	67	124	97.67	129	Arg810Arg (cgg/cgA)	Rv2931	ppsA	phthiocerol synthesis polyketide synthase type I PpsA
3247877	0	T	SNP	C	63	72	132	97.83	138	Phe811Phe (ttt/ttC)	Rv2931	ppsA	phthiocerol synthesis polyketide synthase type I PpsA
3247883	0	T	SNP	C	103	111	213	98.62	217	Ser813Ser (agt/agC)	Rv2931	ppsA	phthiocerol synthesis polyketide synthase type I PpsA
3248074	0	G	SNP	A	120	132	252	93.33	270	Arg877His (cgc/cAc)	Rv2931	ppsA	phthiocerol synthesis polyketide synthase type I PpsA
3248075	0	C	SNP	T	119	128	244	93.21	265	Arg877Arg (cgc/cgT)	Rv2931	ppsA	phthiocerol synthesis polyketide synthase type I PpsA
3251047	0	C	SNP	A	77	78	151	100	155	Ala1868Glu (gcg/gAg)	Rv2931	ppsA	phthiocerol synthesis polyketide synthase type I PpsA
3256494	0	A	SNP	G	112	103	215	100	215	Gly270Gly (gga/ggG)	Rv2933	ppsC	phthiocerol synthesis polyketide synthase type I PpsC
3259509	0	C	SNP	T	131	124	255	99.22	257	Thr1275Thr (acc/acT)	Rv2933	ppsC	phthiocerol synthesis polyketide synthase type I PpsC
3266030	0	A	SNP	G	106	116	219	100	222	Ser1261Ser (tca/tcG)	Rv2934	ppsD	phthiocerol synthesis polyketide synthase type I PpsD
3269581	0	A	SNP	G	92	91	180	98.92	185	Ala615Ala (gca/gcG)	Rv2935	ppsE	phthiocerol synthesis polyketide synthase type I PpsE
3270784	0	A	SNP	G	108	117	224	100	225	Gln1016Gln (caa/caG)	Rv2935	ppsE	phthiocerol synthesis polyketide synthase type I PpsE
3273107	0	C	SNP	A	68	87	152	100	155	Ala298Ala (gcc/gcA)	Rv2936	drrA	daunorubicin ABC transporter ATP-binding protein DrrA		phylo (3)
3288300	0	C	SNP	G	77	101	178	98.89	180
3296371	1	G	Ins	C	93	105	198	77.95	198		Rv2947c	pks15	polyketide synthase
3296371	2	G	Ins	C	93	105	198	77.95	198		Rv2947c	pks15	polyketide synthase
3296371	3	G	Ins	G	93	105	198	77.95	198		Rv2947c	pks15	polyketide synthase
3296371	4	G	Ins	C	93	105	198	77.95	198		Rv2947c	pks15	polyketide synthase
3296371	5	G	Ins	G	93	105	198	77.95	198		Rv2947c	pks15	polyketide synthase
3296371	6	G	Ins	G	93	105	198	77.95	198		Rv2947c	pks15	polyketide synthase
3296371	7	G	Ins	C	93	105	198	77.95	198		Rv2947c	pks15	polyketide synthase
3296843	0	A	SNP	G	135	98	225	100	233	Val333Ala (gtg/gCg)	Rv2947c	pks15	polyketide synthase
3302589	0	A	SNP	C	89	90	177	100	179
3306441	0	G	SNP	A	84	113	191	99.49	198	Arg388Gln (cgg/cAg)	Rv2953	-	trans-acting enoyl reductase
3308606	0	G	SNP	A	82	81	158	100	163
3312620	0	C	SNP	A	104	90	191	100	194	Glu73Asp (gag/gaT)	Rv2959c	-	rhamnosyl O-methyltransferase
3314412	0	A	SNP	G	98	127	220	99.56	226	Ala237Ala (gct/gcC)	Rv2962c	-	PGL/p-HBAD biosynthesis rhamnosyltransferase
3315726	0	G	Del	GAP	74	82	155	97.5	160		Rv2963	-	integral membrane protein
3316955	0	A	SNP	C	89	116	201	100	205	Met143Leu (atg/Ctg)	Rv2964	purU	formyltetrahydrofolate deformylase
3318662	0	C	SNP	A	61	88	147	98.03	152	Ala52Ser (gcg/Tcg)	Rv2965c	kdtB	phosphopantetheine adenylyltransferase
3326554	0	A	SNP	C	101	104	201	100	205	Asn152His (aac/Cac)	Rv2971	-	oxidoreductase		phylo (not Euro-American, M. africanum, M. bovis, M . canettii, M. caprae, M. Microti, M. pinipedii, Beijing, Delhi/CAS, EAI)
3326835	0	C	SNP	A	101	80	181	99.45	182	Ala245Ala (gcc/gcA)	Rv2971	-	oxidoreductase
3331362	0	C	Del	GAP	88	131	217	93.19	235		Rv2975c	-	hypothetical protein
3331363	0	G	Del	GAP	88	131	217	94.81	231		Rv2975c	-	hypothetical protein
3335708	0	G	SNP	C	118	131	247	100	249	Pro14Arg (ccg/cGg)	Rv2979c	-	resolvase
3336825	0	T	SNP	C	101	123	218	100	224	Thr365Ala (aca/Gca)	Rv2981c	ddlA	D-alanine--D-alanine ligase
3338603	0	G	SNP	C	80	94	168	100	174	Pro133Ala (ccg/Gcg)	Rv2982c	gpdA2	glycerol-3-phosphate dehydrogenase
3348536	0	C	SNP	T	80	66	145	100	146
3349917	0	G	SNP	A	94	112	200	99.52	207	His121Tyr (cat/Tat)	Rv2992c	gltS	glutamate--tRNA ligase
3350236	0	T	SNP	C	89	103	191	98.46	195	Ser14Ser (tca/tcG)	Rv2992c	gltS	glutamate--tRNA ligase
3350244	0	A	SNP	C	93	102	192	98.48	198	Cys12Gly (tgc/Ggc)	Rv2992c	gltS	glutamate--tRNA ligase
3352932	0	C	SNP	G	127	94	219	100	221	Thr179Thr (acg/acC)	Rv2995c	leuB	3-isopropylmalate dehydrogenase
3355949	0	A	SNP	C	124	95	218	99.55	220	Asp284Ala (gac/gCc)	Rv2997	-	dehydrogenase
3357464	0	C	SNP	G	108	105	206	100	213
3358235	0	A	SNP	T	105	86	190	99.48	192	Met212Leu (atg/Ttg)	Rv2999	lppY	lipoprotein LppY
3363338	0	A	SNP	G	98	90	187	100	188
3367765	0	G	SNP	A	126	121	239	99.6	248	Gly343Gly (ggc/ggT)	Rv3009c	gatB	aspartyl/glutamyl-tRNA(Asn/Gln) amidotransferase subunit B
3379763	0	G	SNP	A	74	84	157	78.61	201
3379784	0	C	SNP	A	90	104	194	93.27	208
3379788	0	C	SNP	G	94	110	200	97.61	209
3380439	1	G	Ins	C	30	12	42	87.5	42
3380804	0	T	SNP	G	155	119	263	100	274	Ile64Leu (atc/Ctc)	Rv3022A	PE29	PE family protein PE29
3385218	0	C	SNP	T	114	72	184	100	186	Gly287Glu (gga/gAa)	Rv3026c	-	hypothetical protein
3393640	0	C	SNP	T	73	93	164	100	166	Asn87Asn (aac/aaT)	Rv3033	-	hypothetical protein
3395654	0	G	SNP	A	97	120	214	99.54	218	Leu92Leu (ctg/ctA)	Rv3035	-	hypothetical protein
3401090	0	G	SNP	A	123	100	219	99.11	225	Arg277Cys (cgt/Tgt)	Rv3041c	-	ABC transporter ATP-binding protein
3401871	0	A	SNP	G	104	106	204	99.06	212	Ala16Ala (gct/gcC)	Rv3041c	-	ABC transporter ATP-binding protein
3402816	0	C	SNP	T	77	89	162	100	166	Gly116Glu (gga/gAa)	Rv3042c	serB2	phosphoserine phosphatase SerB
3404376	0	C	SNP	G	73	68	138	100	141	Thr182Thr (acg/acC)	Rv3043c	ctaD	cytochrome C oxidase cytochrome 1
3413785	0	C	SNP	T	88	77	164	100	165	Val128Ile (gtc/Atc)	Rv3051c	nrdE	ribonucleoside-diphosphate reductase subunit alpha
3415181	0	C	Del	GAP	67	61	124	78.53	163
3415182	0	A	Del	GAP	67	61	124	78.53	163
3415183	0	C	Del	GAP	67	61	124	80	160
3415184	0	C	Del	GAP	67	61	124	80.5	159
3415185	0	T	Del	GAP	67	61	124	81.01	158
3415186	0	A	Del	GAP	67	61	124	81.01	158
3415187	0	G	Del	GAP	67	61	124	81.53	157
3415188	0	G	Del	GAP	67	61	124	82.05	156
3415189	0	G	Del	GAP	67	61	124	82.05	156
3415190	0	G	Del	GAP	67	61	124	84.21	152
3415191	0	G	Del	GAP	67	61	124	84.21	152
3415192	0	T	Del	GAP	67	61	124	86.49	148
3415193	0	G	Del	GAP	67	61	124	86.49	148
3415194	0	G	Del	GAP	67	61	124	87.07	147
3420825	0	A	SNP	G	78	105	179	100	183	Asp445Gly (gac/gGc)	Rv3059	cyp136	cytochrome P450 Cyp136
3424611	0	C	SNP	A	147	96	238	99.18	245	Ala273Ser (gcg/Tcg)	Rv3061c	fadE22	acyl-CoA dehydrogenase FadE22
3425854	0	C	SNP	T	127	98	217	100	225	Pro91Ser (ccg/Tcg)	Rv3062	ligB	DNA ligase
3428897	0	G	SNP	C	86	106	188	100	192	Arg552Pro (cgt/cCt)	Rv3063	cstA	carbon starvation protein A
3428917	0	C	SNP	A	87	111	196	100	198	Arg559Ser (cgt/Agt)	Rv3063	cstA	carbon starvation protein A
3437007	0	G	SNP	C	111	92	200	100	203	Ala77Pro (gcc/Ccc)	Rv3074	-	hypothetical protein
3440464	0	T	SNP	G	117	112	225	100	229	Arg308Arg (cgt/cgG)	Rv3077	-	hydrolase
3440468	0	G	SNP	C	116	108	221	99.56	225	Gly310Arg (ggc/Cgc)	Rv3077	-	hydrolase
3441362	0	C	SNP	T	111	126	236	99.58	238	Leu4Leu (ctg/Ttg)	Rv3078	hab	hydroxylaminobenzene mutase
3450725	0	T	SNP	C	114	114	224	100	228	Val243Val (gtt/gtC)	Rv3084	lipR	acetyl-hydrolase LipR
3454263	0	C	SNP	G	95	125	218	100	220	Leu447Val (ctc/Gtc)	Rv3087	-	diacyglycerol O-acyltransferase
3455686	0	G	SNP	C	105	130	235	100	235	Leu449Leu (ctg/ctC)	Rv3088	tgs4	diacyglycerol O-acyltransferase
3456666	0	A	SNP	G	79	75	152	100	154	Ala302Ala (gca/gcG)	Rv3089	fadD13	long chain-fatty-acid--CoA ligase FadD13
3459081	0	G	SNP	C	132	105	235	99.58	238	Ala291Pro (gca/Cca)	Rv3090	-	hypothetical protein
3462135	0	G	SNP	C	137	116	253	100	253	Cys210Trp (tgc/tgG)	Rv3093c	-	oxidoreductase
3466919	0	C	SNP	G	92	93	182	98.4	188	Gly58Ala (ggc/gCc)	Rv3097c	lipY	triacylglycerol lipase Lip
3467465	0	C	SNP	G	96	84	177	100	180	Ala66Ala (gcg/gcC)	Rv3098c	-	hypothetical protein
3473996	1	G	Ins	A	104	104	208	97.65	208
3480474	0	G	SNP	A	97	91	187	100	188	Gly134Glu (gga/gAa)	Rv3113	-	phosphatase
3480789	0	T	SNP	C	83	106	185	100	189	Ser11Pro (tca/Cca)	Rv3114	-	hypothetical protein
3486977	0	A	SNP	G	73	80	153	100	153	Lys157Glu (aaa/Gaa)	Rv3121	cyp141	cytochrome P450 Cyp141
3488122	0	G	SNP	A	101	89	189	100	190	Gly12Arg (ggg/Agg)	Rv3122	-	hypothetical protein
3489665	0	C	SNP	T	71	76	145	100	147	Pro54Ser (cca/Tca)	Rv3124	moaR1	transcriptional regulator MoaR
3499497	0	G	SNP	C	82	86	164	99.41	169	Ala140Gly (gcc/gGc)	Rv3133c	devR	two component transcriptional regulator DevR
3500243	0	G	SNP	C	118	115	229	100	233	Ala169Ala (gcc/gcG)	Rv3134c	-	universal stress protein
3500270	0	C	SNP	T	124	114	234	100	238	Val160Val (gtg/gtA)	Rv3134c	-	universal stress protein
3503895	0	C	SNP	T	96	130	223	99.56	227	Pro168Leu (ccg/cTg)	Rv3137	-	histidinol-phosphatase
3506650	0	A	SNP	C	74	90	163	100	164	Ile430Leu (atc/Ctc)	Rv3139	fadE24	acyl-CoA dehydrogenase FadE24
3509231	0	G	SNP	A	83	90	171	99.43	174	Arg106Cys (cgc/Tgc)	Rv3142c	-	hypothetical protein
3509300	0	A	Del	GAP	71	83	148	98.72	156		Rv3142c	-	hypothetical protein
3509301	0	G	Del	GAP	70	83	148	99.35	154		Rv3142c	-	hypothetical protein
3510120	0	T	SNP	G	124	126	249	100	250	Lys400Gln (aag/Cag)	Rv3144c	PPE52	PPE family protein PPE52
3510548	0	T	SNP	C	132	104	234	98.74	239	Asp257Gly (gac/gGc)	Rv3144c	PPE52	PPE family protein PPE52
3515467	0	C	SNP	T	101	80	179	99.45	182	Pro19Leu (ccg/cTg)	Rv3150	nuoF	NADH-quinone oxidoreductase subunit F
3518167	0	A	SNP	G	132	111	241	100	243	Ile474Met (ata/atG)	Rv3151	nuoG	NADH-quinone oxidoreductase subunit G
3518555	0	A	SNP	G	120	122	238	100	242	Thr604Ala (acg/Gcg)	Rv3151	nuoG	NADH-quinone oxidoreductase subunit G
3522677	0	C	SNP	T	117	106	221	99.55	224	Val148Val (gtc/gtT)	Rv3156	nuoL	NADH-quinone oxidoreductase subunit L
3530955	0	C	SNP	G	75	75	150	100	150	Val62Leu (gtc/Ctc)	Rv3161c	-	dioxygenase
3539353	0	G	SNP	A	111	122	233	100	233	Gln283Gln (cag/caA)	Rv3170	aofH	flavin-containing monoamine oxidase
3546945	0	C	SNP	T	87	86	172	99.43	174
3556275	0	A	SNP	G	68	98	165	100	166	Leu138Pro (ctg/cCg)	Rv3190c	-	hypothetical protein
3557253	0	C	SNP	T	112	83	194	99.49	196
3561875	0	C	SNP	T	83	74	157	100	157	Arg433Gln (cgg/cAg)	Rv3193c	-	transmembrane protein
3562338	0	G	SNP	T	111	90	198	100	201	Leu279Met (ctg/Atg)	Rv3193c	-	transmembrane protein
3580606	0	C	SNP	T	94	110	201	99.51	205
3580637	0	T	Del	GAP	95	114	204	96.76	216
3581414	0	A	SNP	G	93	85	175	100	178	Thr34Ala (aca/Gca)	Rv3204	-	DNA-methyltransferase
3582694	0	C	SNP	T	86	93	174	100	179	Lys339Lys (aag/aaA)	Rv3206c	moeB1	adenylyltransferase/sulfurtransferase
3589939	0	G	SNP	A	93	104	196	98.99	199	Leu182Leu (ctg/ctA)	Rv3212	-	hypothetical protein
3590686	1	G	Ins	C	57	43	100	95.24	100
3591063	0	T	SNP	C	100	80	179	99.45	181	Lys144Glu (aag/Gag)	Rv3213c	-	SOJ/ParA-like protein
3596775	0	C	SNP	T	92	96	187	98.95	190	Gly254Ser (ggc/Agc)	Rv3220c	-	two component sensor kinase
3600576	0	C	SNP	T	88	119	205	100	207	Cys242Cys (tgc/tgT)	Rv3224	-	iron-regulated short-chain dehydrogenase/reductase
3604821	0	G	SNP	C	123	105	225	99.56	229	Ala32Ala (gcg/gcC)	Rv3228	-	hypothetical protein
3610391	1	A	Ins	C	77	89	166	94.32	167		Rv3234c	tgs3	diacyglycerol O-acyltransferase
3611287	0	C	Del	GAP	102	88	197	95.48	199
3614982	0	T	SNP	C	102	107	207	100	209	Leu874Leu (cta/ctG)	Rv3239c	-	transmembrane transport protein
3616411	0	A	SNP	C	150	134	279	99.3	286	Leu398Arg (ctg/cGg)	Rv3239c	-	transmembrane transport protein
3620712	0	C	SNP	T	78	70	144	98.67	150	Leu181Leu (ctg/ctA)	Rv3241c	-	hypothetical protein
3621423	0	A	SNP	G	111	86	194	100	197
3622441	0	A	SNP	C	130	81	209	100	211	Val217Val (gtt/gtG)	Rv3243c	-	hypothetical protein
3625065	0	T	SNP	G	94	113	203	100	207	Met517Leu (atg/Ctg)	Rv3245c	mtrB	two component sensory histidine kinase MtrB
3631964	0	C	SNP	T	73	86	158	100	159	Gly9Arg (gga/Aga)	Rv3252c	alkB	transmembrane alkane 1-monooxygenase AlkB
3638093	0	G	SNP	A	94	98	192	100	192	Ser206Leu (tcg/tTg)	Rv3257c	pmmA	phosphomannomutase PmmA
3645524	0	C	SNP	T	85	107	190	98.46	195	Asp152Asn (gac/Aac)	Rv3264c	manB	D-alpha-D-mannose-1-phosphate guanylyltransferase ManB
3653988	0	G	SNP	A	94	98	190	100	192	Val181Met (gtg/Atg)	Rv3272	-	hypothetical protein
3656206	0	C	SNP	A	118	86	201	99.03	206	Arg524Ser (cgc/Agc)	Rv3273	-	transmembrane carbonic anhydrase
3666192	0	G	SNP	A	85	113	196	99	200	Leu125Leu (ttg/ttA)	Rv3284	-	hypothetical protein
3670040	0	C	SNP	T	112	102	212	100	214	Ala124Ala (gcg/gcA)	Rv3289c	-	transmembrane protein
3678094	0	C	SNP	T	124	103	224	100	227	Ala440Ala (gcc/gcT)	Rv3296	lhr	ATP-dependent helicase
3679764	0	G	SNP	A	118	118	232	100	236	Ser997Asn (agc/aAc)	Rv3296	lhr	ATP-dependent helicase
3681548	0	A	SNP	C	76	114	186	99.48	191	Arg77Arg (agg/Cgg)	Rv3297	nei	endonuclease VIII
3685510	0	T	SNP	C	127	118	242	100	245	Ser152Gly (agt/Ggt)	Rv3299c	atsB	arylsulfatase AtsB
3689523	0	G	SNP	T	108	107	214	100	215	Cys472_ (tgc/tgA)	Rv3303c	lpdA	NAD(P)H quinone reductase LpdA
3690016	0	A	SNP	G	118	96	210	100	214	Leu308Ser (ttg/tCg)	Rv3303c	lpdA	NAD(P)H quinone reductase LpdA
3693681	0	A	SNP	C	130	118	247	99.6	249	Ala103Ala (gct/gcG)	Rv3306c	amiB1	amidase AmiB
3696692	0	G	SNP	A	123	118	237	99.18	243	Thr134Thr (acc/acT)	Rv3309c	upp	uracil phosphoribosyltransferase
3697585	0	C	SNP	T	69	85	151	99.35	155	Leu130Phe (ctc/Ttc)	Rv3310	sapM	acid phosphatase
3704596	0	G	SNP	C	92	87	178	100	179	Val54Leu (gtg/Ctg)	Rv3317	sdhD	succinate dehydrogenase hydrophobic membrane anchor subunit
3711910	0	G	SNP	A	67	43	110	100	110	Trp54_ (tgg/tgA)	Rv3327	-	transposase fusion protein
3712372	0	A	SNP	G	75	63	135	100	138	Leu208Leu (cta/ctG)	Rv3327	-	transposase fusion protein
3714211	0	G	SNP	T	112	122	228	99.57	235	Pro41Gln (ccg/cAg)	Rv3328c	sigJ	ECF RNA polymerase sigma factor SigJ
3714639	0	G	SNP	A	100	106	203	100	206	Arg83His (cgc/cAc)	Rv3329	-	aminotransferase
3714757	0	A	SNP	C	107	105	209	100	212	Gln122His (caa/caC)	Rv3329	-	aminotransferase
3715775	0	C	SNP	T	98	91	188	100	189
3718357	0	C	SNP	T	108	120	225	100	228	Pro423Leu (ccg/cTg)	Rv3331	sugI	sugar-transport integral membrane protein SugI
3721806	0	G	SNP	C	140	125	260	99.62	266	Gly265Gly (ggc/ggG)	Rv3335c	-	integral membrane protein
3729342	0	C	SNP	T	106	97	195	100	203	Ala240Val (gcg/gTg)	Rv3342	-	methyltransferase
3729597	0	G	SNP	C	118	129	245	99.2	249	Leu2447Val (ctc/Gtc)	Rv3343c	PPE54	PPE family protein PPE54
3730371	0	C	SNP	T	131	133	261	86.27	306	Gly2189Ser (ggc/Agc)	Rv3343c	PPE54	PPE family protein PPE54
3732624	0	A	SNP	G	126	129	252	77.98	327	Leu1438Leu (ttg/Ctg)	Rv3343c	PPE54	PPE family protein PPE54
3735802	0	C	SNP	G	164	139	298	96.5	314	Thr378Thr (acg/acC)	Rv3343c	PPE54	PPE family protein PPE54
3736024	0	A	SNP	G	178	169	332	98.58	352	Gly304Gly (ggt/ggC)	Rv3343c	PPE54	PPE family protein PPE54
3736628	0	T	SNP	G	147	117	260	99.62	265	Glu103Ala (gag/gCg)	Rv3343c	PPE54	PPE family protein PPE54
3737479	0	G	Del	GAP	68	76	153	88.34	163		Rv3344c	PE_PGRS49	PE-PGRS family protein PE_PGRS49
3737480	0	G	Del	GAP	69	76	157	94.16	154		Rv3344c	PE_PGRS49	PE-PGRS family protein PE_PGRS49
3737481	0	C	Del	GAP	69	76	157	93.55	155		Rv3344c	PE_PGRS49	PE-PGRS family protein PE_PGRS49
3737482	0	G	Del	GAP	69	76	157	93.55	155		Rv3344c	PE_PGRS49	PE-PGRS family protein PE_PGRS49
3737483	0	C	Del	GAP	69	76	157	92.95	156		Rv3344c	PE_PGRS49	PE-PGRS family protein PE_PGRS49
3737484	0	C	Del	GAP	69	76	157	91.77	158		Rv3344c	PE_PGRS49	PE-PGRS family protein PE_PGRS49
3737485	0	G	Del	GAP	69	76	157	92.95	156		Rv3344c	PE_PGRS49	PE-PGRS family protein PE_PGRS49
3737486	0	C	Del	GAP	69	76	157	92.36	157		Rv3344c	PE_PGRS49	PE-PGRS family protein PE_PGRS49
3737487	0	C	Del	GAP	69	76	157	92.36	157		Rv3344c	PE_PGRS49	PE-PGRS family protein PE_PGRS49
3737488	0	G	Del	GAP	69	76	157	95.39	152		Rv3344c	PE_PGRS49	PE-PGRS family protein PE_PGRS49
3737489	0	G	Del	GAP	69	76	157	96.03	151		Rv3344c	PE_PGRS49	PE-PGRS family protein PE_PGRS49
3737490	0	C	Del	GAP	68	76	156	91.72	157		Rv3344c	PE_PGRS49	PE-PGRS family protein PE_PGRS49
3737491	0	G	Del	GAP	67	76	155	90.51	158		Rv3344c	PE_PGRS49	PE-PGRS family protein PE_PGRS49
3737492	0	C	Del	GAP	67	76	155	91.08	157		Rv3344c	PE_PGRS49	PE-PGRS family protein PE_PGRS49
3737493	0	C	Del	GAP	67	76	155	91.67	156		Rv3344c	PE_PGRS49	PE-PGRS family protein PE_PGRS49
3737494	0	G	Del	GAP	67	76	155	91.67	156		Rv3344c	PE_PGRS49	PE-PGRS family protein PE_PGRS49
3737495	0	C	Del	GAP	67	76	155	89.94	159		Rv3344c	PE_PGRS49	PE-PGRS family protein PE_PGRS49
3737496	0	C	Del	GAP	67	76	155	89.94	159		Rv3344c	PE_PGRS49	PE-PGRS family protein PE_PGRS49
3737497	0	G	Del	GAP	67	76	155	90.51	158		Rv3344c	PE_PGRS49	PE-PGRS family protein PE_PGRS49
3737498	0	C	Del	GAP	67	76	155	95.33	150		Rv3344c	PE_PGRS49	PE-PGRS family protein PE_PGRS49
3737499	0	C	Del	GAP	67	76	155	93.46	153		Rv3344c	PE_PGRS49	PE-PGRS family protein PE_PGRS49
3737500	0	A	Del	GAP	66	76	153	93.42	152		Rv3344c	PE_PGRS49	PE-PGRS family protein PE_PGRS49
3737501	0	C	Del	GAP	66	76	153	91.61	155		Rv3344c	PE_PGRS49	PE-PGRS family protein PE_PGRS49
3737502	0	C	Del	GAP	66	76	153	88.75	160		Rv3344c	PE_PGRS49	PE-PGRS family protein PE_PGRS49
3738364	0	G	SNP	A	76	213	280	97.64	296	Arg1471Trp (cgg/Tgg)	Rv3345c	PE_PGRS50	PE-PGRS family protein PE_PGRS50
3738417	0	G	Del	GAP	48	185	228	93.57	249		Rv3345c	PE_PGRS50	PE-PGRS family protein PE_PGRS50
3739342	0	T	SNP	C	99	88	179	97.91	191	Asn1145Asp (aac/Gac)	Rv3345c	PE_PGRS50	PE-PGRS family protein PE_PGRS50
3739350	0	A	SNP	T	108	99	203	98.1	211	Leu1142His (ctc/cAc)	Rv3345c	PE_PGRS50	PE-PGRS family protein PE_PGRS50
3739497	0	A	Del	GAP	197	181	345	92.42	409		Rv3345c	PE_PGRS50	PE-PGRS family protein PE_PGRS50
3739498	0	C	Del	GAP	197	181	345	93.1	406		Rv3345c	PE_PGRS50	PE-PGRS family protein PE_PGRS50
3739499	0	A	Del	GAP	197	181	345	93.56	404		Rv3345c	PE_PGRS50	PE-PGRS family protein PE_PGRS50
3739500	0	C	Del	GAP	196	181	345	94.25	400		Rv3345c	PE_PGRS50	PE-PGRS family protein PE_PGRS50
3739501	0	C	Del	GAP	196	181	345	93.55	403		Rv3345c	PE_PGRS50	PE-PGRS family protein PE_PGRS50
3739502	0	G	Del	GAP	196	181	345	93.78	402		Rv3345c	PE_PGRS50	PE-PGRS family protein PE_PGRS50
3739503	0	C	Del	GAP	196	181	346	94.49	399		Rv3345c	PE_PGRS50	PE-PGRS family protein PE_PGRS50
3739504	0	C	Del	GAP	196	181	346	97.67	386		Rv3345c	PE_PGRS50	PE-PGRS family protein PE_PGRS50
3739505	0	A	Del	GAP	197	181	346	98.44	384		Rv3345c	PE_PGRS50	PE-PGRS family protein PE_PGRS50
3740181	0	T	SNP	C	168	220	377	96.52	402	Asn865Ser (aat/aGt)	Rv3345c	PE_PGRS50	PE-PGRS family protein PE_PGRS50
3741240	0	C	SNP	T	153	143	285	99.33	298	Gly512Asp (ggt/gAt)	Rv3345c	PE_PGRS50	PE-PGRS family protein PE_PGRS50
3746409	0	A	SNP	G	111	76	184	98.94	189	Leu2259Pro (ctg/cCg)	Rv3347c	PPE55	PPE family protein PPE55
3749653	0	G	SNP	A	109	99	208	99.52	209	Gln1178_ (caa/Taa)	Rv3347c	PPE55	PPE family protein PPE55
3750177	0	A	SNP	T	104	90	192	100	194	Phe1003Tyr (ttc/tAc)	Rv3347c	PPE55	PPE family protein PPE55
3750178	0	A	SNP	C	101	89	188	98.45	193	Phe1003Val (ttc/Gtc)	Rv3347c	PPE55	PPE family protein PPE55
3750185	0	C	SNP	G	99	82	180	98.37	184	Ser1000Ser (tcg/tcC)	Rv3347c	PPE55	PPE family protein PPE55
3750187	0	A	SNP	T	98	79	177	97.79	181	Ser1000Thr (tcg/Acg)	Rv3347c	PPE55	PPE family protein PPE55
3750188	0	C	SNP	G	99	83	181	98.38	185	Met999Ile (atg/atC)	Rv3347c	PPE55	PPE family protein PPE55
3750193	0	G	SNP	A	104	86	188	98.96	192	Leu998Phe (ctc/Ttc)	Rv3347c	PPE55	PPE family protein PPE55
3750205	0	C	SNP	T	126	121	246	99.6	248	Asp994Asn (gac/Aac)	Rv3347c	PPE55	PPE family protein PPE55
3750209	0	A	SNP	G	125	122	245	99.2	249	Asn992Asn (aat/aaC)	Rv3347c	PPE55	PPE family protein PPE55
3750210	0	T	SNP	G	128	123	250	98.82	254	Asn992Thr (aat/aCt)	Rv3347c	PPE55	PPE family protein PPE55
3750407	0	G	SNP	C	161	149	306	97.48	318	Gly926Gly (ggc/ggG)	Rv3347c	PPE55	PPE family protein PPE55
3750417	0	A	SNP	T	157	152	304	98.1	315	Phe923Tyr (ttc/tAc)	Rv3347c	PPE55	PPE family protein PPE55
3750421	0	T	SNP	C	154	150	296	95.9	317	Ser922Gly (agc/Ggc)	Rv3347c	PPE55	PPE family protein PPE55
3750584	0	G	SNP	A	141	140	276	94.61	297	Asn867Asn (aac/aaT)	Rv3347c	PPE55	PPE family protein PPE55
3751281	0	G	SNP	A	125	105	225	97.46	236	Pro635Leu (ccg/cTg)	Rv3347c	PPE55	PPE family protein PPE55
3752003	0	G	SNP	C	97	74	168	95.53	179	Val394Val (gtc/gtG)	Rv3347c	PPE55	PPE family protein PPE55
3752006	0	G	SNP	A	98	72	168	98.27	173	Asn393Asn (aac/aaT)	Rv3347c	PPE55	PPE family protein PPE55
3752007	0	T	SNP	C	98	72	167	98.27	173	Asn393Ser (aac/aGc)	Rv3347c	PPE55	PPE family protein PPE55
3752008	0	T	SNP	C	96	71	165	98.24	170	Asn393Asp (aac/Gac)	Rv3347c	PPE55	PPE family protein PPE55
3752012	0	C	SNP	G	100	74	169	97.21	179	Pro391Pro (ccg/ccC)	Rv3347c	PPE55	PPE family protein PPE55
3752207	0	A	SNP	G	120	124	244	100	244	Ile326Ile (att/atC)	Rv3347c	PPE55	PPE family protein PPE55
3753116	0	C	SNP	T	103	170	272	88.35	309	Pro23Pro (ccg/ccA)	Rv3347c	PPE55	PPE family protein PPE55
3753164	0	T	SNP	G	102	159	253	98.12	266	Pro7Pro (cca/ccC)	Rv3347c	PPE55	PPE family protein PPE55
3753629	1	T	Ins	G	94	92	186	92.54	186
3753629	2	T	Ins	C	94	92	186	92.54	186
3758999	0	C	SNP	T	146	182	323	98.5	333	Gly2702Ser (ggt/Agt)	Rv3350c	PPE56	PPE family protein PPE56
3760442	0	G	SNP	C	146	96	241	98.78	245	Leu2221Val (ctg/Gtg)	Rv3350c	PPE56	PPE family protein PPE56
3763724	0	A	SNP	G	94	69	160	100	163	Phe1127Leu (ttc/Ctc)	Rv3350c	PPE56	PPE family protein PPE56
3771009	0	T	SNP	G	101	82	176	96.32	190	Ser79Ser (tct/tcG)	Rv3357	relJ	antitoxin RelJ
3772834	0	A	Del	GAP	84	115	197	96.6	206		Rv3360	-	hypothetical protein
3787466	0	G	SNP	C	107	92	198	100	199	Glu385Gln (gag/Cag)	Rv3372	otsB2	trehalose 6-phosphate phosphatase
3794867	1	C	Ins	C	99	75	174	90.62	174		Rv3379c	dxs2	1-deoxy-D-xylulose 5-phosphate synthase
3794867	2	C	Ins	A	99	75	174	90.62	174		Rv3379c	dxs2	1-deoxy-D-xylulose 5-phosphate synthase
3798095	0	A	SNP	C	104	117	220	98.66	224	Val132Gly (gtc/gGc)	Rv3383c	idsB	polyprenyl synthetase IdsB
3799512	0	C	SNP	T	99	102	197	99.01	203	Ala42Thr (gcg/Acg)	Rv3384c	vapC46	ribonuclease VapC46
3812582	0	C	SNP	A	82	84	164	99.4	167	Arg499Arg (cgg/cgT)	Rv3396c	guaA	GMP synthase
3815477	0	G	SNP	T	109	75	184	100	184	Ala210Ala (gcc/gcA)	Rv3398c	idsA1	multifunctional dimethylallyltransferase/geranyltranstransferase/farnesylt ranstransferase
3817117	0	C	SNP	A	87	85	166	100	172	Ala330Glu (gcg/gAg)	Rv3399	-	S-adenosylmethionine-dependentmethyltransferase
3821503	0	A	SNP	C	103	114	213	99.54	218	Leu130Arg (cta/cGa)	Rv3402c	-	hypothetical protein
3821845	0	G	SNP	T	86	70	155	100	156	Ala16Glu (gca/gAa)	Rv3402c	-	hypothetical protein
3823159	0	A	SNP	T	92	101	192	100	193	Val235Val (gtt/gtA)	Rv3403c	-	hypothetical protein
3826684	0	C	SNP	T	93	82	172	100	175	Ser46Leu (tcg/tTg)	Rv3408	vapC47	ribonuclease VapC47
3829770	0	T	SNP	C	86	102	181	100	188	Pro47Pro (cca/ccG)	Rv3410c	guaB3	oxidoreductase
3830695	0	A	SNP	G	137	119	252	99.61	257	Ala275Ala (gct/gcC)	Rv3411c	guaB2	inosine-5'-monophosphate dehydrogenase
3838871	0	A	SNP	G	107	80	184	100	187	Ala64Ala (gct/gcC)	Rv3420c	rimI	ribosomal-protein-alanine acetyltransferase RimI
3841473	0	C	SNP	T	113	104	207	99.09	219
3842620	0	A	SNP	G	100	78	176	95.7	186	Thr128Ala (act/Gct)	Rv3425	PPE57	PPE family protein PPE57
3842625	0	A	SNP	G	103	78	179	96.79	187	Pro129Pro (cca/ccG)	Rv3425	PPE57	PPE family protein PPE57
3843408	0	G	Del	GAP	95	79	173	94.05	185		Rv3426	PPE58	PPE family protein PPE58
3844757	0	C	Del	GAP	135	130	261	96.01	276		Rv3428c	-	transposase
3844992	0	T	SNP	A	93	119	208	99.07	214	Ser327Cys (agc/Tgc)	Rv3428c	-	transposase
3845695	0	C	SNP	T	109	86	193	100	195	Arg92Arg (cgg/cgA)	Rv3428c	-	transposase
3851887	0	A	SNP	C	138	92	223	97.46	236	Ser443Ala (tcg/Gcg)	Rv3433c	-	bifunctional ADP-dependent (S)-NAD(P)H-hydrate dehydratase/NAD(P)H-hydrate epimerase
3851888	0	T	SNP	C	140	90	227	97.46	236	Ala442Ala (gca/gcG)	Rv3433c	-	bifunctional ADP-dependent (S)-NAD(P)H-hydrate dehydratase/NAD(P)H-hydrate epimerase
3859893	0	C	SNP	T	99	120	215	100	219	Glu28Glu (gag/gaA)	Rv3440c	-	hypothetical protein
3860216	0	G	SNP	A	112	125	234	98.34	241	Ala385Ala (gcc/gcT)	Rv3441c	mrsA	phosphoglucosamine mutase
3862473	0	A	Del	GAP	83	78	151	98.17	164
3864995	0	T	SNP	C	92	100	192	99.48	193	Ser1082Gly (agc/Ggc)	Rv3447c	eccC4	ESX-4 secretion system protein EccC4
3869355	0	T	SNP	C	99	125	223	99.12	226	Ile335Thr (atc/aCc)	Rv3448	eccD4	ESX-4 secretion system protein EccD4
3870010	0	A	SNP	G	109	85	191	100	194	Thr87Ala (acc/Gcc)	Rv3449	mycP4	membrane-anchored mycosin
3871246	0	T	SNP	C	119	100	218	99.55	220	Gly417Gly (gga/ggG)	Rv3450c	eccB4	ESX-4 secretion system protein EccB4
3874723	0	T	Del	GAP	87	116	195	95.75	212
3874745	0	G	SNP	C	102	121	222	100	223
3877421	0	A	SNP	G	78	94	169	99.42	173	Pro4Pro (cct/ccC)	Rv3456c	rplQ	50S ribosomal protein L17
3880175	0	C	SNP	A	75	97	170	98.29	175
3885886	0	T	SNP	C	115	85	198	100	200	Ile62Val (atc/Gtc)	Rv3468c	-	dTDP-glucose 4,6-dehydratase
3888173	0	G	Del	GAP	118	104	218	91.36	243		Rv3470c	ilvB2	acetolactate synthase large subunit
3892671	0	A	SNP	G	91	78	168	100	169
3893480	0	G	SNP	A	82	91	170	100	173
3895727	0	C	SNP	A	78	85	160	100	163
3896340	0	T	SNP	G	122	102	218	100	224	Leu174Arg (ctc/cGc)	Rv3479	-	transmembrane protein
3898408	0	A	SNP	G	94	76	167	100	170	Ala863Ala (gca/gcG)	Rv3479	-	transmembrane protein
3906462	1	A	Ins	T	91	94	185	97.37	185		Rv3487c	lipF	carboxylesterase LipF
3908062	0	C	SNP	T	101	100	200	99.5	202
3909235	0	G	SNP	C	101	103	202	99.51	205	Val334Leu (gtg/Ctg)	Rv3490	otsA	trehalose-phosphate synthase
3918649	0	T	SNP	C	84	86	168	100	170	Gly184Gly (gga/ggG)	Rv3499c	mce4A	Mce family protein Mce4A
3930601	0	G	SNP	A	151	144	284	98.66	299	Ala1345Thr (gcg/Acg)	Rv3507	PE_PGRS53	PE-PGRS family protein PE_PGRS53
3933939	0	T	SNP	G	33	64	96	100	97	Ser979Ala (tct/Gct)	Rv3508	PE_PGRS54	PE-PGRS family protein PE_PGRS54
3934542	0	T	SNP	G	230	194	404	99.53	426	Ser1180Ala (tct/Gct)	Rv3508	PE_PGRS54	PE-PGRS family protein PE_PGRS54
3934699	0	G	SNP	A	325	345	632	98.53	680	Ser1232Asn (agc/aAc)	Rv3508	PE_PGRS54	PE-PGRS family protein PE_PGRS54
3934878	0	G	SNP	A	164	269	426	83.59	518	Asp1292Asn (gac/Aac)	Rv3508	PE_PGRS54	PE-PGRS family protein PE_PGRS54
3935335	0	T	SNP	C	193	278	454	99.16	475	Val1444Ala (gtc/gCc)	Rv3508	PE_PGRS54	PE-PGRS family protein PE_PGRS54
3935494	0	C	SNP	A	114	68	174	96.81	188	Ala1497Asp (gcc/gAc)	Rv3508	PE_PGRS54	PE-PGRS family protein PE_PGRS54
3935950	0	T	SNP	C	220	241	445	100	461	Val1649Ala (gtc/gCc)	Rv3508	PE_PGRS54	PE-PGRS family protein PE_PGRS54
3936109	0	C	SNP	A	20	63	79	93.26	89	Ala1702Asp (gcc/gAc)	Rv3508	PE_PGRS54	PE-PGRS family protein PE_PGRS54
3940802	0	A	SNP	G	148	150	287	99.33	300	Asn396Asp (aac/Gac)	Rv3511	PE_PGRS55	PE-PGRS family protein PE_PGRS55
3941724	0	C	Del	GAP	19	69	87	84.62	104		Rv3511	PE_PGRS55	PE-PGRS family protein PE_PGRS55
3942481	0	C	SNP	G	193	207	396	99.75	401
3942486	0	G	SNP	C	191	195	370	99.23	389
3942640	0	T	SNP	C	201	229	414	99.77	431
3943019	0	C	SNP	G	227	208	423	99.32	438
3943079	0	C	SNP	A	161	105	258	93.33	285
3947125	0	C	SNP	G	77	130	198	93.24	222	Gly444Gly (ggc/ggG)	Rv3514	PE_PGRS57	PE-PGRS family protein PE_PGRS57
3947126	0	G	SNP	A	68	129	187	93.36	211	Ala445Thr (gcc/Acc)	Rv3514	PE_PGRS57	PE-PGRS family protein PE_PGRS57
3947127	0	C	SNP	T	63	122	178	91.58	202	Ala445Val (gcc/gTc)	Rv3514	PE_PGRS57	PE-PGRS family protein PE_PGRS57
3947128	0	C	SNP	G	75	130	201	92.76	221	Ala445Ala (gcc/gcG)	Rv3514	PE_PGRS57	PE-PGRS family protein PE_PGRS57
3948347	0	T	SNP	G	50	29	78	100	79	Ser852Ala (tcc/Gcc)	Rv3514	PE_PGRS57	PE-PGRS family protein PE_PGRS57
3948362	0	T	SNP	G	60	27	84	98.86	88	Cys857Gly (tgt/Ggt)	Rv3514	PE_PGRS57	PE-PGRS family protein PE_PGRS57
3948404	0	T	SNP	G	66	54	117	100	120	Cys871Gly (tgc/Ggc)	Rv3514	PE_PGRS57	PE-PGRS family protein PE_PGRS57
3948414	0	T	SNP	G	70	57	125	100	127	Val874Gly (gtc/gGc)	Rv3514	PE_PGRS57	PE-PGRS family protein PE_PGRS57
3948417	0	T	SNP	G	70	62	126	99.25	133	Val875Gly (gtc/gGc)	Rv3514	PE_PGRS57	PE-PGRS family protein PE_PGRS57
3949531	0	C	SNP	G	110	114	214	93.72	239	Gly1246Gly (ggc/ggG)	Rv3514	PE_PGRS57	PE-PGRS family protein PE_PGRS57
3949532	0	C	SNP	G	111	133	237	97.21	251	Pro1247Ala (ccc/Gcc)	Rv3514	PE_PGRS57	PE-PGRS family protein PE_PGRS57
3952800	0	G	SNP	A	102	94	194	99.49	197	Gly86Asp (ggc/gAc)	Rv3516	echA19	enoyl-CoA hydratase EchA19
3955159	0	G	SNP	T	100	94	192	98.98	196	Gly121Gly (ggc/ggA)	Rv3518c	cyp142	cytochrome P450 monooxygenase Cyp142
3958403	0	A	SNP	G	91	93	182	100	184	Asn295Asp (aac/Gac)	Rv3521	-	hypothetical protein
3959418	0	C	SNP	T	114	104	209	100	218	Thr324Ile (acc/aTc)	Rv3522	ltp4	lipid transfer protein
3962295	0	C	SNP	G	77	104	176	97.84	185	Ser10Ser (tcg/tcC)	Rv3525c	-	siderophore-binding protein
3964930	0	C	SNP	T	107	103	206	100	210	Gly88Glu (gga/gAa)	Rv3528c	-	hypothetical protein
3976128	0	G	SNP	A	97	81	175	100	178	Glu254Lys (gag/Aag)	Rv3537	kstD	3-oxosteroid 1-dehydrogenase
3981983	0	G	SNP	A	76	67	142	99.31	144	Pro386Pro (ccc/ccT)	Rv3543c	fadE29	acyl-CoA dehydrogenase FadE29
3984321	0	G	SNP	A	87	102	184	100	189	His375His (cac/caT)	Rv3545c	cyp125	steroid C26-monooxygenase
3990093	0	C	SNP	T	106	115	212	100	221	Val66Val (gtc/gtT)	Rv3551	-	CoA-transferase subunit alpha
3994101	0	A	SNP	G	119	113	229	99.57	233	Ile473Val (atc/Gtc)	Rv3554	fdxB	electron transfer protein FdxB
3998042	0	T	Del	GAP	110	88	196	99.5	199		Rv3558	PPE64	PPE family protein PPE64
3998043	0	T	Del	GAP	109	88	196	100	197		Rv3558	PPE64	PPE family protein PPE64
4004896	0	G	SNP	A	123	91	212	99.53	215	Gln202Gln (cag/caA)	Rv3563	fadE32	acyl-CoA dehydrogenase FadE32
4005114	0	G	SNP	C	117	126	242	100	243	Trp275Ser (tgg/tCg)	Rv3563	fadE32	acyl-CoA dehydrogenase FadE32
4005607	0	T	SNP	C	125	126	247	99.6	252	Leu121Leu (ttg/Ctg)	Rv3564	fadE33	acyl-CoA dehydrogenase FadE33
4007272	0	G	SNP	A	83	60	136	99.31	144	Arg358Gln (cgg/cAg)	Rv3565	aspB	aspartate aminotransferase AspB
4008747	0	A	SNP	G	69	69	137	100	138	Ile179Thr (atc/aCc)	Rv3567c	hsaB	flavin-dependent monooxygenase reductase subunit HsaB
4012286	0	C	SNP	T	98	128	226	100	226
4018307	0	C	SNP	T	82	74	154	100	156
4024273	0	T	SNP	C	128	148	271	100	276	Val25Val (gta/gtG)	Rv3581c	ispF	2C-methyl-D-erythritol 2,4-cyclodiphosphate synthase
4026899	0	G	SNP	A	98	104	197	100	202	Gln152Gln (cag/caA)	Rv3585	radA	DNA repair protein RadA
4028752	0	A	SNP	G	101	91	188	98.97	194	Thr288Ala (acg/Gcg)	Rv3586	-	DNA integrity scanning protein DisA
4033711	0	A	SNP	G	124	112	233	100	236	Val111Ala (gtg/gCg)	Rv3591c	-	hydrolase
4034827	0	C	SNP	T	78	126	200	99.03	206	Ala159Val (gcg/gTg)	Rv3593	lpqF	lipoprotein LpqF
4037283	0	T	SNP	G	209	166	363	100	375	Gly256Gly (gga/ggC)	Rv3595c	PE_PGRS59	PE-PGRS family protein PE_PGRS59
4044872	0	G	SNP	A	87	102	187	100	189	Gly113Gly (ggc/ggT)	Rv3602c	panC	pantothenate synthetase
4052349	0	T	SNP	G	83	81	159	99.39	165	Lys179Gln (aag/Cag)	Rv3610c	ftsH	zinc metalloprotease FtsH
4055801	0	G	SNP	A	113	95	206	100	208	Thr192Ile (acc/aTc)	Rv3616c	espA	ESX-1 secretion-associated protein EspA
4056416	0	C	SNP	A	98	97	192	100	195
4057036	0	A	SNP	G	101	98	195	100	199
4059186	0	G	SNP	T	88	75	160	98.19	166	Ala163Ala (gcg/gcT)	Rv3618	-	monooxygenase
4059904	0	A	SNP	G	106	79	179	100	185
4060210	0	T	SNP	A	118	129	243	95.74	258	Gln20Leu (cag/cTg)	Rv3619c	esxV	ESAT-6 like protein EsxV
4062589	0	G	SNP	T	100	94	188	100	194	Ser21Ser (tcg/tcT)	Rv3623	lpqG	lipoprotein LpqG
4064291	0	T	SNP	G	123	122	243	100	245	Glu194Asp (gaa/gaC)	Rv3625c	mesJ	tRNA(Ile)-lysidine synthase
4069292	0	G	SNP	A	102	107	199	100	209	Ala40Thr (gcc/Acc)	Rv3630	-	integral membrane protein
4080058	0	C	Del	GAP	59	71	130	90.91	143		Rv3641c	fic	cell filamentation protein Fic
4080059	0	C	Del	GAP	59	71	130	92.2	141		Rv3641c	fic	cell filamentation protein Fic
4080060	0	A	Del	GAP	59	71	130	100	130		Rv3641c	fic	cell filamentation protein Fic
4080061	0	G	Del	GAP	59	71	130	100	130		Rv3641c	fic	cell filamentation protein Fic
4080062	0	A	Del	GAP	59	71	130	100	130		Rv3641c	fic	cell filamentation protein Fic
4080063	0	A	Del	GAP	59	71	130	100	130		Rv3641c	fic	cell filamentation protein Fic
4087480	0	C	Del	GAP	68	67	134	77.14	175
4087481	0	C	Del	GAP	68	67	134	79.41	170
4087482	0	G	Del	GAP	68	67	134	79.41	170
4087483	0	C	Del	GAP	68	67	134	80.36	168
4087484	0	A	Del	GAP	68	67	134	80.84	167
4087485	0	T	Del	GAP	68	67	134	82.32	164
4087486	0	C	Del	GAP	68	67	134	82.82	163
4087487	0	G	Del	GAP	68	67	134	83.85	161
4087488	0	T	Del	GAP	68	67	134	84.38	160
4087489	0	C	Del	GAP	68	67	134	84.91	159
4087490	0	G	Del	GAP	68	67	134	85.44	158
4087491	0	C	Del	GAP	68	67	134	85.44	158
4087492	0	C	Del	GAP	68	67	134	85.99	157
4087493	0	G	Del	GAP	68	67	134	87.66	154
4087494	0	A	Del	GAP	68	67	134	88.24	153
4087495	0	A	Del	GAP	68	67	134	90	150
4087496	0	C	Del	GAP	68	67	134	89.4	151
4087497	0	T	Del	GAP	68	67	134	90	150
4087498	0	A	Del	GAP	68	67	134	90	150
4087499	0	G	Del	GAP	68	67	134	89.4	151
4087500	0	G	Del	GAP	68	67	134	90	150
4087501	0	T	Del	GAP	68	67	134	89.4	151
4087502	0	C	Del	GAP	68	67	134	89.4	151
4087503	0	C	Del	GAP	68	67	134	90.6	149
4087504	0	G	Del	GAP	68	67	134	90.6	149
4087505	0	A	Del	GAP	68	67	134	90.6	149
4087506	0	C	Del	GAP	68	67	134	90	150
4087507	0	T	Del	GAP	68	67	134	91.22	148
4087508	0	G	Del	GAP	68	67	134	90.6	149
4087509	0	C	Del	GAP	68	67	134	90.6	149
4087510	0	C	Del	GAP	68	67	134	90.6	149
4087511	0	C	Del	GAP	68	67	134	90.6	149
4087512	0	G	Del	GAP	68	67	134	90.6	149
4087513	0	G	Del	GAP	68	67	134	90.6	149
4087514	0	C	Del	GAP	68	67	134	90.6	149
4087515	0	T	Del	GAP	68	67	134	90.6	149
4087516	0	C	Del	GAP	68	67	134	91.22	148
4087517	0	C	Del	GAP	68	67	134	91.22	148
4087518	0	T	Del	GAP	68	67	134	91.22	148
4087519	0	C	Del	GAP	68	67	134	91.22	148
4087520	0	A	Del	GAP	68	67	134	91.22	148
4087521	0	G	Del	GAP	68	67	134	91.22	148
4087522	0	C	Del	GAP	68	67	134	91.22	148
4087523	0	G	Del	GAP	68	67	134	91.22	148
4087524	0	G	Del	GAP	68	67	134	91.22	148
4087525	0	A	Del	GAP	68	67	134	91.22	148
4087526	0	C	Del	GAP	68	67	134	91.22	148
4087527	0	C	Del	GAP	68	67	134	91.22	148
4087528	0	C	Del	GAP	68	67	134	91.84	147
4087529	0	C	Del	GAP	68	67	134	92.47	146
4087530	0	A	Del	GAP	68	67	134	92.47	146
4087531	0	G	Del	GAP	68	67	134	92.47	146
4087532	0	C	Del	GAP	68	67	134	93.75	144
4087533	0	G	Del	GAP	68	67	134	93.75	144
4087534	0	G	Del	GAP	68	67	134	93.75	144
4087535	0	G	Del	GAP	68	67	134	93.75	144
4087536	0	A	Del	GAP	68	67	134	94.41	143
4087880	0	G	SNP	A	121	139	255	99.62	261	Pro103Pro (ccc/ccT)	Rv3647c	-	hypothetical protein
4089058	0	T	SNP	C	123	111	230	99.15	236	Leu93Pro (ctc/cCc)	Rv3649	-	helicase
4090453	0	C	SNP	G	110	105	213	100	215	Ala558Gly (gcc/gGc)	Rv3649	-	helicase
4092376	0	T	SNP	C	99	80	179	98.9	181	Ile179Thr (atc/aCc)	Rv3651	-	hypothetical protein
4093417	0	C	SNP	A	109	95	199	98.55	207
4094054	0	G	Del	GAP	182	153	339	93.58	358		Rv3653	PE_PGRS61	PE-PGRS family-related protein PE_PGRS61
4094099	0	G	SNP	A	228	154	371	97.95	390	Gly54Ser (ggc/Agc)	Rv3653	PE_PGRS61	PE-PGRS family-related protein PE_PGRS61
4095002	0	G	Del	GAP	93	110	201	99.51	204		Rv3655c	-	hypothetical protein
4095295	0	T	SNP	C	100	107	204	100	207	Glu2Glu (gaa/gaG)	Rv3655c	-	hypothetical protein
4096636	0	C	SNP	T	144	155	293	100	299	Gly102Ser (ggt/Agt)	Rv3658c	-	transmembrane protein
4097490	1	A	Ins	C	135	132	267	95.7	267		Rv3659c	-	conjugal transfer protein
4097569	0	G	SNP	T	147	138	277	99.3	287	Ala142Ala (gcc/gcA)	Rv3659c	-	conjugal transfer protein
4100975	0	T	SNP	C	115	99	208	100	214
4107074	0	T	SNP	C	81	100	176	99.45	182	Gln4Arg (cag/cGg)	Rv3666c	dppA	dipeptide ABC transporter substrate-binding lipoprotein DppA
4111303	0	G	SNP	C	114	107	219	100	221	Val159Val (gtg/gtC)	Rv3669	-	transmembrane protein
4112429	0	T	SNP	C	86	110	194	98.99	198	Ile363Val (atc/Gtc)	Rv3671c	-	serine protease
4115952	0	C	SNP	T	114	113	225	100	227
[truncated: 115 more rows]
