# Supplementary material for: Novel Mutations in Putative Nicotinic Acid Phosphoribosyltransferases of Mycobacterium tuberculosis and Their Effect on Protein Thermodynamic Properties
Source: Polymers (Basel). 2022 Apr 18;14(8):1623. doi: 10.3390/polym14081623 (PMC9031469; doi:10.3390/polym14081623)
Supplement: Supplementary file 1 [file polymers-14-01623-s001.zip › Supplementary files S1/793.xlsx]

## Sheet: 793
#Pos	Insindex	Ref	Type	Allel	CovFor	CovRev	Qual20	Freq	Cov	Subst	Gene	GeneName	Product	ResistanceSNP	PhyloSNP	InterestingRegion
1977	0	A	SNP	G	104	88	190	98.97	194
4013	0	T	SNP	C	115	97	210	100	212	Ile245Thr (atc/aCc)	Rv0003	recF	DNA replication/repair protein RecF
7362	0	G	SNP	C	121	114	234	100	235	Glu21Gln (gag/Cag)	Rv0006	gyrA	DNA gyrase subunit A			fluoroquinolones (FQ)
7585	0	G	SNP	C	95	106	199	100	201	Ser95Thr (agc/aCc)	Rv0006	gyrA	DNA gyrase subunit A		phylo (not H37Rv)	fluoroquinolones (FQ)
9304	0	G	SNP	A	108	122	226	100	230	Gly668Asp (ggc/gAc)	Rv0006	gyrA	DNA gyrase subunit A			fluoroquinolones (FQ)
9841	0	C	SNP	T	120	110	227	98.71	233
11434	0	G	SNP	C	114	104	215	97.76	223
11879	0	A	SNP	G	144	80	220	100	224	Ser145Pro (tcc/Ccc)	Rv0008c	-	cell wall synthesis protein CwsA
14785	0	T	SNP	C	97	121	217	100	218	Cys233Arg (tgc/Cgc)	Rv0012	-	membrane protein
15517	0	C	SNP	G	116	91	204	97.18	213	Arg202Gly (cgt/Ggt)	Rv0013	trpG	anthranilate synthase component II
21795	0	G	SNP	A	86	82	159	99.41	169	Pro463Ser (ccg/Tcg)	Rv0018c	pstP	phosphoserine/threonine phosphatase PstP
24701	0	G	Del	GAP	67	72	138	75.96	183		Rv0020c	fhaA	FHA domain-containing protein FhaA
24702	0	C	Del	GAP	67	72	138	75.96	183		Rv0020c	fhaA	FHA domain-containing protein FhaA
24703	0	G	Del	GAP	67	72	138	76.37	182		Rv0020c	fhaA	FHA domain-containing protein FhaA
24704	0	T	Del	GAP	67	72	138	77.22	180		Rv0020c	fhaA	FHA domain-containing protein FhaA
24705	0	T	Del	GAP	67	72	138	77.22	180		Rv0020c	fhaA	FHA domain-containing protein FhaA
24706	0	G	Del	GAP	67	72	138	78.53	177		Rv0020c	fhaA	FHA domain-containing protein FhaA
24707	0	C	Del	GAP	67	72	138	78.53	177		Rv0020c	fhaA	FHA domain-containing protein FhaA
24708	0	T	Del	GAP	67	72	138	78.09	178		Rv0020c	fhaA	FHA domain-containing protein FhaA
24709	0	C	Del	GAP	67	72	138	78.98	176		Rv0020c	fhaA	FHA domain-containing protein FhaA
24710	0	G	Del	GAP	67	72	138	78.98	176		Rv0020c	fhaA	FHA domain-containing protein FhaA
24711	0	G	Del	GAP	67	72	138	79.43	175		Rv0020c	fhaA	FHA domain-containing protein FhaA
24712	0	G	Del	GAP	67	72	138	79.43	175		Rv0020c	fhaA	FHA domain-containing protein FhaA
24713	0	G	Del	GAP	67	72	138	79.89	174		Rv0020c	fhaA	FHA domain-containing protein FhaA
24714	0	T	Del	GAP	67	72	138	81.29	171		Rv0020c	fhaA	FHA domain-containing protein FhaA
24715	0	A	Del	GAP	67	72	138	81.76	170		Rv0020c	fhaA	FHA domain-containing protein FhaA
24716	0	A	Del	GAP	67	72	138	83.23	167		Rv0020c	fhaA	FHA domain-containing protein FhaA
26959	0	C	SNP	G	116	98	212	99.07	216
29369	0	C	SNP	T	111	95	203	99.04	208	Ala42Val (gcg/gTg)	Rv0025	-	hypothetical protein
34044	0	T	SNP	C	107	126	229	100	233
37031	0	C	SNP	G	97	99	195	100	196	Ala55Ala (gcc/gcG)	Rv0034	-	hypothetical protein
42967	0	G	SNP	C	143	103	242	100	246	Pro133Pro (ccc/ccG)	Rv0040c	mtc28	hypothetical protein
43722	0	C	SNP	T	99	112	209	100	211	Pro54Leu (ccg/cTg)	Rv0041	leuS	leucine--tRNA ligase
44360	0	C	SNP	G	122	120	237	100	242	Pro267Ala (ccg/Gcg)	Rv0041	leuS	leucine--tRNA ligase
50557	0	T	SNP	C	109	100	205	100	209	Arg190Gly (agg/Ggg)	Rv0046c	ino1	inositol-3-phosphate synthase
51949	0	A	SNP	G	104	123	225	100	227	Val250Ala (gtc/gCc)	Rv0048c	-	membrane protein
54394	0	A	SNP	G	97	111	207	98.58	211	Ala244Ala (gca/gcG)	Rv0050	ponA1	bifunctional penicillin-insensitive transglycosylase/penicillin-sensitive transpeptidase
55553	1	C	Ins	C	74	99	173	89.64	173		Rv0050	ponA1	bifunctional penicillin-insensitive transglycosylase/penicillin-sensitive transpeptidase
55553	2	C	Ins	G	74	99	173	89.64	173		Rv0050	ponA1	bifunctional penicillin-insensitive transglycosylase/penicillin-sensitive transpeptidase
55553	3	C	Ins	T	74	99	173	89.64	173		Rv0050	ponA1	bifunctional penicillin-insensitive transglycosylase/penicillin-sensitive transpeptidase
62049	0	A	SNP	G	95	91	182	100	186	Arg552Gly (agg/Ggg)	Rv0058	dnaB	replicative DNA helicase
67971	0	A	SNP	T	99	98	194	99.49	198	Asp350Val (gat/gTt)	Rv0063	-	oxidoreductase
69989	0	G	SNP	A	108	123	226	100	231	Gly457Asp (ggt/gAt)	Rv0064	-	transmembrane protein
70816	0	A	SNP	G	134	91	221	100	225	Asn733Asp (aac/Gac)	Rv0064	-	transmembrane protein
71336	0	G	SNP	C	83	94	174	100	177	Arg906Pro (cgc/cCc)	Rv0064	-	transmembrane protein
75940	0	G	SNP	C	103	121	223	100	224	Val214Leu (gtg/Ctg)	Rv0068	-	oxidoreductase
79510	1	G	Ins	A	96	76	172	81.13	173		Rv0071	-	maturase
79510	2	G	Ins	C	96	75	171	80.66	173		Rv0071	-	maturase
79510	3	G	Ins	C	96	77	173	81.6	173		Rv0071	-	maturase
79510	4	G	Ins	C	96	76	172	81.13	173		Rv0071	-	maturase
79510	5	G	Ins	G	96	77	173	81.6	173		Rv0071	-	maturase
79510	6	G	Ins	G	96	77	173	81.6	173		Rv0071	-	maturase
79510	7	G	Ins	T	96	77	173	81.6	173		Rv0071	-	maturase
79510	8	G	Ins	G	96	77	173	81.6	173		Rv0071	-	maturase
79510	9	G	Ins	G	96	77	173	81.6	173		Rv0071	-	maturase
79510	10	G	Ins	A	96	76	172	81.13	173		Rv0071	-	maturase
79510	11	G	Ins	C	96	77	173	81.6	173		Rv0071	-	maturase
79510	12	G	Ins	C	95	77	172	81.13	173		Rv0071	-	maturase
79510	13	G	Ins	C	96	77	173	81.6	173		Rv0071	-	maturase
79510	14	G	Ins	G	96	77	173	81.6	173		Rv0071	-	maturase
79510	15	G	Ins	G	96	77	173	81.6	173		Rv0071	-	maturase
79510	16	G	Ins	T	96	76	172	81.13	173		Rv0071	-	maturase
79510	17	G	Ins	G	96	77	173	81.6	173		Rv0071	-	maturase
79510	18	G	Ins	T	96	77	173	81.6	173		Rv0071	-	maturase
80616	0	C	SNP	G	106	120	222	100	226
82438	0	T	Del	GAP	92	101	176	96.5	200		Rv0073	-	glutamine ABC transporter ATP-binding protein
84831	0	C	Del	GAP	102	116	213	96.89	225		Rv0075	-	aminotransferase
84832	0	C	SNP	T	102	112	214	98.17	218	Ala279Ala (gcc/gcT)	Rv0075	-	aminotransferase
85004	0	G	SNP	T	124	104	225	98.28	232	Ala337Ser (gcg/Tcg)	Rv0075	-	aminotransferase
92199	0	T	SNP	G	104	96	198	100	200	Thr600Thr (act/acG)	Rv0083	-	oxidoreductase
101092	0	C	SNP	A	107	131	232	99.58	239	Val170Val (gtc/gtA)	Rv0092	ctpA	cation transporter ATPase A
102608	0	G	SNP	A	95	118	213	99.53	214	Val676Ile (gtt/Att)	Rv0092	ctpA	cation transporter ATPase A
103181	0	A	SNP	G	111	124	221	100	235	Gly161Gly (ggt/ggC)	Rv0093c	-	membrane protein
104712	0	C	SNP	T	124	90	211	92.64	231
116000	0	T	SNP	G	96	98	190	100	194	Val2000Val (gtt/gtG)	Rv0101	nrp	peptide synthetase Nrp
122109	0	A	SNP	G	104	133	229	99.58	238	Leu22Ser (ttg/tCg)	Rv0103c	ctpB	cation-transporter P-type ATPase B
124077	0	C	SNP	G	106	118	219	100	224	Gly63Ala (ggg/gCg)	Rv0105c	rpmB1	50S ribosomal protein L28
125830	1	G	Ins	A	106	92	198	97.06	198		Rv0107c	ctpI	cation-transporter ATPase I
131174	1	T	Ins	G	118	75	193	95.07	193
132417	0	C	SNP	G	102	100	195	100	202	Arg346Gly (cgc/Ggc)	Rv0109	PE_PGRS1	PE-PGRS family protein PE_PGRS1
133839	0	C	SNP	T	122	87	209	100	209
134575	0	T	SNP	A	122	98	218	99.55	221	Phe209Tyr (ttc/tAc)	Rv0111	-	transmembrane acyltransferase
137960	0	G	SNP	T	116	91	206	100	207	Gly7Val (gga/gTa)	Rv0114	gmhB	D-glycero-alpha-D-manno-heptose-1,7-bisphosphate 7-phosphatase
146087	0	T	SNP	C	99	117	215	100	216	Asn562Ser (aat/aGt)	Rv0120c	fusA2	elongation factor G
154283	0	T	SNP	C	128	112	238	100	240	Ser18Pro (tcg/Ccg)	Rv0127	mak	maltokinase
161514	0	C	SNP	T	102	89	190	100	191
177857	0	G	SNP	A	140	105	245	99.59	246	Leu485Leu (ctg/Ttg)	Rv0151c	PE1	PE family protein PE1
188800	0	T	SNP	C	91	106	195	100	197	Thr14Ala (acg/Gcg)	Rv0159c	PE3	PE family protein PE3
194681	0	G	SNP	C	95	101	193	100	196	Leu45Leu (ctc/ctG)	Rv0165c	mce1R	transcriptional regulator Mce1R
196642	0	C	SNP	T	102	110	207	100	212	Asn550Asn (aac/aaT)	Rv0166	fadD5	fatty-acid--CoA ligase FadD5
197873	0	G	SNP	A	140	116	255	99.22	258	Ala72Thr (gcc/Acc)	Rv0168	yrbE1B	membrane protein
199250	0	C	SNP	T	108	115	222	99.55	224	Ala239Ala (gcc/gcT)	Rv0169	mce1A	Mce family protein Mce1A
202675	0	T	SNP	C	105	99	203	100	204	Ile67Thr (att/aCt)	Rv0172	mce1D	Mce family protein Mce1D
206339	0	T	SNP	C	125	135	255	100	260	Leu370Pro (ctg/cCg)	Rv0174	mce1F	Mce family protein Mce1F
217306	0	C	SNP	G	122	102	222	99.12	226	Val346Val (gtc/gtG)	Rv0186	bglS	beta-glucosidase BglS
223942	0	T	SNP	C	113	117	230	100	230	Ser127Pro (tcg/Ccg)	Rv0192	-	hypothetical protein
225323	0	T	SNP	C	101	93	191	100	194	Lys417Glu (aag/Gag)	Rv0193c	-	hypothetical protein
226586	0	A	SNP	G	121	107	224	99.56	229
227098	0	T	SNP	C	99	129	227	100	228	Met74Thr (atg/aCg)	Rv0194	-	multidrug ABC transporter ATPase/permease
228077	0	G	SNP	A	135	129	262	100	264	Glu400Glu (gag/gaA)	Rv0194	-	multidrug ABC transporter ATPase/permease
231114	0	C	SNP	G	121	109	225	100	230	Ala72Ala (gcc/gcG)	Rv0195	-	two component transcriptional regulator
234477	0	T	SNP	G	99	82	177	100	181	Tyr749_ (tat/taG)	Rv0197	-	oxidoreductase
234496	1	C	Ins	G	92	80	172	97.73	172		Rv0197	-	oxidoreductase
234496	2	C	Ins	T	91	79	170	96.59	170		Rv0197	-	oxidoreductase
239334	0	C	SNP	G	112	114	220	99.56	227	Val653Val (gtg/gtC)	Rv0202c	mmpL11	transmembrane transport protein MmpL11
261869	0	T	SNP	C	97	112	206	99.05	211	Cys316Arg (tgt/Cgt)	Rv0218	-	transmembrane protein
265554	0	A	SNP	C	131	123	248	100	254	Val16Val (gta/gtC)	Rv0222	echA1	enoyl-CoA hydratase EchA1
277837	0	A	SNP	G	111	97	207	100	208
278681	0	C	SNP	G	126	99	222	100	225	His33Asp (cat/Gat)	Rv0233	nrdB	ribonucleoside-diphosphate reductase subunit beta NrdB
283614	0	T	SNP	C	96	115	209	100	211	Ser1080Gly (agc/Ggc)	Rv0236c	aftD	alpha-(1->3)-arabinofuranosyltransferase
285772	0	A	SNP	C	114	102	215	100	216	Pro360Pro (cct/ccG)	Rv0236c	aftD	alpha-(1->3)-arabinofuranosyltransferase
285871	0	A	SNP	G	115	102	214	99.54	218	Val327Val (gtt/gtC)	Rv0236c	aftD	alpha-(1->3)-arabinofuranosyltransferase
293628	1	A	Ins	C	68	95	163	88.11	163
295644	0	C	SNP	T	80	97	172	99.44	178
304734	0	G	SNP	A	120	95	212	98.17	219	Val623Val (gtg/gtA)	Rv0252	nirB	nitrite reductase large subunit NirB
304923	0	A	SNP	G	123	110	231	100	233	Lys686Lys (aaa/aaG)	Rv0252	nirB	nitrite reductase large subunit NirB
306639	0	T	SNP	C	101	95	195	100	196	Glu407Gly (gag/gGg)	Rv0255c	cobQ1	cobyric acid synthase
310973	0	G	SNP	A	106	115	215	100	221	Ala182Val (gcg/gTg)	Rv0259c	-	hypothetical protein
311157	0	C	SNP	G	110	104	213	99.53	215	Ala121Pro (gca/Cca)	Rv0259c	-	hypothetical protein
311613	0	G	SNP	T	124	118	241	100	242	Val349Val (gtc/gtA)	Rv0260c	-	transcriptional regulator
314338	0	A	SNP	G	126	99	222	98.68	228	Cys173Arg (tgc/Cgc)	Rv0262c	aac	aminoglycoside 2'-N-acetyltransferase
315290	0	A	SNP	C	119	109	222	99.56	229	Tyr159_ (tat/taG)	Rv0263c	-	hypothetical protein
317540	0	G	SNP	C	93	102	192	98.98	197	Ala1205Ala (gcc/gcG)	Rv0266c	oplA	5-oxoprolinase OplA
328464	0	C	SNP	T	100	122	221	98.23	226
328691	0	C	SNP	A	108	92	198	99.5	201	Ala340Ser (gcc/Tcc)	Rv0272c	-	hypothetical protein
332770	0	C	SNP	T	117	114	229	99.14	233	Val123Met (gtg/Atg)	Rv0277c	vapC25	ribonuclease VapC25
332863	0	G	SNP	A	125	118	243	98.38	247	Leu92Leu (ctg/Ttg)	Rv0277c	vapC25	ribonuclease VapC25
333836	0	T	Del	GAP	9	6	15	88.24	17		Rv0278c	-	PE-PGRS family protein PE_PGRS3
333837	0	T	Del	GAP	9	6	15	83.33	18		Rv0278c	-	PE-PGRS family protein PE_PGRS3
333838	0	G	Del	GAP	9	6	15	83.33	18		Rv0278c	-	PE-PGRS family protein PE_PGRS3
333839	0	C	Del	GAP	9	6	15	83.33	18		Rv0278c	-	PE-PGRS family protein PE_PGRS3
333840	0	T	Del	GAP	9	6	15	88.24	17		Rv0278c	-	PE-PGRS family protein PE_PGRS3
333841	0	G	Del	GAP	9	6	15	88.24	17		Rv0278c	-	PE-PGRS family protein PE_PGRS3
333842	0	G	Del	GAP	9	6	15	83.33	18		Rv0278c	-	PE-PGRS family protein PE_PGRS3
333843	0	A	Del	GAP	9	6	15	88.24	17		Rv0278c	-	PE-PGRS family protein PE_PGRS3
333844	0	T	Del	GAP	9	6	15	83.33	18		Rv0278c	-	PE-PGRS family protein PE_PGRS3
333845	0	G	Del	GAP	9	6	15	83.33	18		Rv0278c	-	PE-PGRS family protein PE_PGRS3
333846	0	C	Del	GAP	9	6	15	88.24	17		Rv0278c	-	PE-PGRS family protein PE_PGRS3
333847	0	T	Del	GAP	9	6	15	83.33	18		Rv0278c	-	PE-PGRS family protein PE_PGRS3
333848	0	G	Del	GAP	9	6	15	83.33	18		Rv0278c	-	PE-PGRS family protein PE_PGRS3
333849	0	G	Del	GAP	9	6	15	88.24	17		Rv0278c	-	PE-PGRS family protein PE_PGRS3
333850	0	T	Del	GAP	9	6	15	83.33	18		Rv0278c	-	PE-PGRS family protein PE_PGRS3
333851	0	A	Del	GAP	9	6	15	88.24	17		Rv0278c	-	PE-PGRS family protein PE_PGRS3
333852	0	A	Del	GAP	9	6	15	88.24	17		Rv0278c	-	PE-PGRS family protein PE_PGRS3
333853	0	G	Del	GAP	9	6	15	83.33	18		Rv0278c	-	PE-PGRS family protein PE_PGRS3
333854	0	T	Del	GAP	9	6	15	83.33	18		Rv0278c	-	PE-PGRS family protein PE_PGRS3
333855	0	G	Del	GAP	9	6	15	93.75	16		Rv0278c	-	PE-PGRS family protein PE_PGRS3
333856	0	C	Del	GAP	9	6	15	83.33	18		Rv0278c	-	PE-PGRS family protein PE_PGRS3
333857	0	T	Del	GAP	9	6	15	75	20		Rv0278c	-	PE-PGRS family protein PE_PGRS3
333858	0	G	Del	GAP	9	6	15	83.33	18		Rv0278c	-	PE-PGRS family protein PE_PGRS3
333859	0	C	Del	GAP	9	6	15	78.95	19		Rv0278c	-	PE-PGRS family protein PE_PGRS3
333860	0	C	Del	GAP	9	6	15	78.95	19		Rv0278c	-	PE-PGRS family protein PE_PGRS3
333861	0	C	Del	GAP	9	6	15	78.95	19		Rv0278c	-	PE-PGRS family protein PE_PGRS3
333866	0	G	Del	GAP	9	6	15	75	20		Rv0278c	-	PE-PGRS family protein PE_PGRS3
333867	0	T	Del	GAP	9	6	15	75	20		Rv0278c	-	PE-PGRS family protein PE_PGRS3
333868	0	G	Del	GAP	9	6	15	78.95	19		Rv0278c	-	PE-PGRS family protein PE_PGRS3
333892	0	G	SNP	C	51	69	113	100	120	Arg807Gly (cgc/Ggc)	Rv0278c	-	PE-PGRS family protein PE_PGRS3
335387	0	G	SNP	A	67	104	154	90.96	188	Gly308Gly (ggc/ggT)	Rv0278c	-	PE-PGRS family protein PE_PGRS3
335817	0	G	Del	GAP	72	20	92	75.41	122		Rv0278c	-	PE-PGRS family protein PE_PGRS3
335818	0	C	Del	GAP	72	20	92	75.41	122		Rv0278c	-	PE-PGRS family protein PE_PGRS3
335820	0	C	Del	GAP	72	20	92	76.03	121		Rv0278c	-	PE-PGRS family protein PE_PGRS3
335821	0	C	Del	GAP	72	20	92	76.03	121		Rv0278c	-	PE-PGRS family protein PE_PGRS3
335822	0	G	Del	GAP	72	20	92	76.03	121		Rv0278c	-	PE-PGRS family protein PE_PGRS3
335823	0	C	Del	GAP	72	20	92	78.63	117		Rv0278c	-	PE-PGRS family protein PE_PGRS3
335824	0	C	Del	GAP	72	20	92	79.31	116		Rv0278c	-	PE-PGRS family protein PE_PGRS3
335825	0	G	Del	GAP	72	20	92	77.97	118		Rv0278c	-	PE-PGRS family protein PE_PGRS3
335826	0	T	Del	GAP	72	20	92	77.97	118		Rv0278c	-	PE-PGRS family protein PE_PGRS3
335827	0	T	Del	GAP	72	20	92	80	115		Rv0278c	-	PE-PGRS family protein PE_PGRS3
335828	0	G	Del	GAP	72	20	92	80	115		Rv0278c	-	PE-PGRS family protein PE_PGRS3
336681	0	G	Del	GAP	21	30	50	85	60		Rv0279c	PE_PGRS4	PE-PGRS family protein PE_PGRS4
336682	0	G	Del	GAP	21	30	50	98.08	52		Rv0279c	PE_PGRS4	PE-PGRS family protein PE_PGRS4
336683	0	G	Del	GAP	21	30	50	96.23	53		Rv0279c	PE_PGRS4	PE-PGRS family protein PE_PGRS4
336684	0	A	Del	GAP	21	30	50	98.08	52		Rv0279c	PE_PGRS4	PE-PGRS family protein PE_PGRS4
336688	0	A	Del	GAP	21	31	52	100	52		Rv0279c	PE_PGRS4	PE-PGRS family protein PE_PGRS4
336689	0	G	Del	GAP	21	31	52	100	52		Rv0279c	PE_PGRS4	PE-PGRS family protein PE_PGRS4
336690	0	C	Del	GAP	21	31	52	100	52		Rv0279c	PE_PGRS4	PE-PGRS family protein PE_PGRS4
336691	0	T	SNP	C	21	30	51	98.08	52	Ser795Gly (agc/Ggc)	Rv0279c	PE_PGRS4	PE-PGRS family protein PE_PGRS4
336694	1	A	Ins	C	20	29	49	98	49		Rv0279c	PE_PGRS4	PE-PGRS family protein PE_PGRS4
336694	2	A	Ins	A	20	29	49	98	49		Rv0279c	PE_PGRS4	PE-PGRS family protein PE_PGRS4
336694	3	A	Ins	C	20	29	49	98	49		Rv0279c	PE_PGRS4	PE-PGRS family protein PE_PGRS4
336694	4	A	Ins	C	20	29	49	98	49		Rv0279c	PE_PGRS4	PE-PGRS family protein PE_PGRS4
336694	5	A	Ins	G	20	29	49	98	49		Rv0279c	PE_PGRS4	PE-PGRS family protein PE_PGRS4
336694	6	A	Ins	C	20	29	49	98	49		Rv0279c	PE_PGRS4	PE-PGRS family protein PE_PGRS4
336694	7	A	Ins	C	20	29	49	98	49		Rv0279c	PE_PGRS4	PE-PGRS family protein PE_PGRS4
336698	0	C	SNP	G	21	32	52	100	53	Gly792Gly (ggg/ggC)	Rv0279c	PE_PGRS4	PE-PGRS family protein PE_PGRS4
336701	0	A	SNP	G	20	32	52	100	52	Gly791Gly (ggt/ggC)	Rv0279c	PE_PGRS4	PE-PGRS family protein PE_PGRS4
336707	0	G	SNP	A	20	32	52	100	52	Asp789Asp (gac/gaT)	Rv0279c	PE_PGRS4	PE-PGRS family protein PE_PGRS4
336708	0	T	SNP	C	19	32	50	100	51	Asp789Gly (gac/gGc)	Rv0279c	PE_PGRS4	PE-PGRS family protein PE_PGRS4
336710	0	A	SNP	G	26	35	60	100	61	Ala788Ala (gct/gcC)	Rv0279c	PE_PGRS4	PE-PGRS family protein PE_PGRS4
337820	0	G	SNP	A	14	82	93	96.97	99	Gly418Gly (ggc/ggT)	Rv0279c	PE_PGRS4	PE-PGRS family protein PE_PGRS4
337959	0	A	SNP	C	56	14	69	100	70	Ile372Ser (atc/aGc)	Rv0279c	PE_PGRS4	PE-PGRS family protein PE_PGRS4
338020	0	A	SNP	C	101	27	124	100	128	Cys352Gly (tgc/Ggc)	Rv0279c	PE_PGRS4	PE-PGRS family protein PE_PGRS4
338100	0	T	SNP	C	120	44	161	100	164	Asn325Ser (aac/aGc)	Rv0279c	PE_PGRS4	PE-PGRS family protein PE_PGRS4
338453	0	A	SNP	G	15	71	83	100	86	Ala207Ala (gct/gcC)	Rv0279c	PE_PGRS4	PE-PGRS family protein PE_PGRS4
339319	0	G	SNP	C	120	112	226	98.72	235
340372	0	T	SNP	C	46	95	138	100	141	Ser337Pro (tcg/Ccg)	Rv0280	PPE3	PPE family protein PPE3
346275	0	C	SNP	G	98	97	188	100	195	Pro214Arg (ccg/cGg)	Rv0284	eccC3	ESX-3 secretion system protein EccC3
346465	0	C	SNP	T	96	102	193	99	200	Gly277Gly (ggc/ggT)	Rv0284	eccC3	ESX-3 secretion system protein EccC3
355803	0	G	SNP	T	108	115	218	99.55	224	Ala436Ser (gca/Tca)	Rv0291	mycP3	membrane-anchored mycosin MycP
356528	0	A	SNP	G	119	104	217	100	223	Asn217Asp (aat/Gat)	Rv0292	eccE3	ESX-3 secretion system protein EccE
361475	0	T	SNP	A	98	89	184	99.47	188	Ser48Thr (tct/Act)	Rv0297	PE_PGRS5	PE-PGRS family protein PE_PGRS5
361783	0	G	Del	GAP	66	79	146	79.23	183		Rv0297	PE_PGRS5	PE-PGRS family protein PE_PGRS5
361784	0	G	Del	GAP	66	78	146	80	180		Rv0297	PE_PGRS5	PE-PGRS family protein PE_PGRS5
361785	0	C	Del	GAP	66	78	146	82.29	175		Rv0297	PE_PGRS5	PE-PGRS family protein PE_PGRS5
361786	0	C	Del	GAP	66	78	146	81.36	177		Rv0297	PE_PGRS5	PE-PGRS family protein PE_PGRS5
361787	0	G	Del	GAP	66	78	146	80.9	178		Rv0297	PE_PGRS5	PE-PGRS family protein PE_PGRS5
361788	0	G	Del	GAP	66	78	146	81.36	177		Rv0297	PE_PGRS5	PE-PGRS family protein PE_PGRS5
361789	0	C	Del	GAP	65	78	146	82.18	174		Rv0297	PE_PGRS5	PE-PGRS family protein PE_PGRS5
361790	0	G	Del	GAP	65	78	146	80.34	178		Rv0297	PE_PGRS5	PE-PGRS family protein PE_PGRS5
361791	0	G	Del	GAP	64	78	146	82.08	173		Rv0297	PE_PGRS5	PE-PGRS family protein PE_PGRS5
364498	1	T	Ins	G	81	63	144	90	144
367824	0	A	SNP	G	98	96	191	100	194	Ser1647Ser (agt/agC)	Rv0304c	PPE5	PPE family protein PPE5
368079	0	A	SNP	G	126	94	217	98.21	224	Thr1562Thr (act/acC)	Rv0304c	PPE5	PPE family protein PPE5
369576	0	G	SNP	C	104	105	206	75.72	276	Phe1063Leu (ttc/ttG)	Rv0304c	PPE5	PPE family protein PPE5
372913	0	A	SNP	C	94	110	202	100	204	Gly933Gly (ggt/ggG)	Rv0305c	PPE6	PPE family protein PPE6
373283	0	A	Del	GAP	96	95	189	96.95	197		Rv0305c	PPE6	PPE family protein PPE6
376774	0	T	SNP	C	118	120	229	99.58	239	Ala94Ala (gca/gcG)	Rv0307c	-	hypothetical protein
378407	0	G	SNP	T	99	107	201	99.04	208	Gln159His (cag/caT)	Rv0309	-	hypothetical protein
379299	0	A	SNP	T	132	114	236	100	246	Gln43Leu (cag/cTg)	Rv0311	-	hypothetical protein
384380	0	A	SNP	C	92	112	201	99.51	205	Lys260Thr (aag/aCg)	Rv0315	-	beta-1,3-glucanase
386432	0	C	SNP	G	140	97	236	100	237	Gly223Ala (ggg/gCg)	Rv0318c	-	integral membrane protein
389327	0	G	SNP	A	103	110	212	99.53	214	Gly23Glu (gga/gAa)	Rv0322	udgA	UDP-glucose 6-dehydrogenase UdgA
390828	0	T	SNP	C	113	125	234	99.17	240	Ser142Gly (agt/Ggt)	Rv0323c	-	hypothetical protein
391853	0	A	SNP	G	93	120	209	100	213	Thr168Ala (act/Gct)	Rv0324	-	transcriptional regulator
398437	0	C	SNP	T	101	99	198	100	200	Arg62Cys (cgc/Tgc)	Rv0333	-	hypothetical protein
403980	0	G	SNP	A	114	99	206	100	213	Ala621Val (gcc/gTc)	Rv0338c	-	iron-sulfur-binding reductase
404326	0	T	SNP	C	97	106	199	100	203	Arg506Gly (agg/Ggg)	Rv0338c	-	iron-sulfur-binding reductase
407877	0	T	SNP	C	132	84	216	99.08	218	Glu191Gly (gaa/gGa)	Rv0339c	-	transcriptional regulator
413337	0	G	SNP	C	128	108	230	99.16	238	Gly194Ala (ggg/gCg)	Rv0343	iniC	iIsoniazid inductible protein IniC
414486	0	C	SNP	T	87	89	174	99.44	177	Glu152Glu (gag/gaA)	Rv0344c	lpqJ	lipoprotein LpqJ
420008	0	A	SNP	G	108	106	212	99.53	215	Ala58Ala (gca/gcG)	Rv0350	dnaK	chaperone protein DnaK
422879	0	G	SNP	A	101	99	186	98.52	203	Arg143His (cgc/cAc)	Rv0352	dnaJ1	chaperone protein DnaJ
423722	0	C	SNP	T	100	81	173	99.45	182	Thr28Thr (acc/acT)	Rv0353	hspR	heat shock protein transcriptional repressor HspR
424320	1	T	Ins	C	100	79	179	94.21	180		Rv0354c	PPE7	PPE family protein PPE7
425523	0	C	Del	GAP	75	71	144	76.84	190		Rv0355c	PPE8	PPE family protein PPE8
425524	0	G	Del	GAP	75	71	144	76.44	191		Rv0355c	PPE8	PPE family protein PPE8
425525	0	C	Del	GAP	75	71	144	78.92	185		Rv0355c	PPE8	PPE family protein PPE8
425526	0	T	Del	GAP	75	71	144	78.49	186		Rv0355c	PPE8	PPE family protein PPE8
425527	0	G	Del	GAP	75	71	144	79.78	183		Rv0355c	PPE8	PPE family protein PPE8
425528	0	C	Del	GAP	75	71	144	82.02	178		Rv0355c	PPE8	PPE family protein PPE8
425529	0	C	Del	GAP	75	71	144	84.88	172		Rv0355c	PPE8	PPE family protein PPE8
425530	0	C	Del	GAP	75	71	144	84.88	172		Rv0355c	PPE8	PPE family protein PPE8
425531	0	A	Del	GAP	75	71	144	84.88	172		Rv0355c	PPE8	PPE family protein PPE8
425532	0	G	Del	GAP	75	71	144	84.88	172		Rv0355c	PPE8	PPE family protein PPE8
425533	0	G	Del	GAP	75	71	144	85.88	170		Rv0355c	PPE8	PPE family protein PPE8
425534	0	T	Del	GAP	75	71	144	86.39	169		Rv0355c	PPE8	PPE family protein PPE8
425535	0	T	Del	GAP	75	71	144	86.9	168		Rv0355c	PPE8	PPE family protein PPE8
425536	0	G	Del	GAP	75	71	144	86.39	169		Rv0355c	PPE8	PPE family protein PPE8
425537	0	T	Del	GAP	75	71	144	88.48	165		Rv0355c	PPE8	PPE family protein PPE8
425538	0	A	Del	GAP	75	71	144	91.25	160		Rv0355c	PPE8	PPE family protein PPE8
425539	0	G	Del	GAP	75	71	144	89.57	163		Rv0355c	PPE8	PPE family protein PPE8
425540	0	A	Del	GAP	75	71	144	96.05	152		Rv0355c	PPE8	PPE family protein PPE8
433515	0	G	SNP	A	112	117	228	98.71	232	Leu389Leu (ctg/Ttg)	Rv0355c	PPE8	PPE family protein PPE8
444264	0	T	SNP	C	119	98	215	99.09	219	Pro184Pro (cca/ccG)	Rv0366c	-	hypothetical protein
447411	0	G	SNP	T	112	103	212	99.54	216	Arg211Arg (cgc/cgA)	Rv0370c	-	oxidoreductase
449395	0	C	SNP	G	124	104	227	99.56	229
450309	0	G	SNP	C	96	112	208	100	208	Arg499Gly (cgc/Ggc)	Rv0373c	-	carbon monoxyde dehydrogenase large subunit
454295	0	T	SNP	C	78	103	179	100	181	Pro26Pro (cca/ccG)	Rv0376c	-	hypothetical protein
457452	0	T	SNP	G	96	89	182	100	185	Thr124Thr (aca/acC)	Rv0381c	-	hypothetical protein
459399	0	A	SNP	C	91	80	167	100	171
467497	1	C	Ins	G	88	105	193	91.9	193
467508	1	C	Ins	G	84	102	186	93	186
467516	0	G	SNP	C	91	107	195	100	198
467526	0	C	SNP	G	92	107	197	100	199
467546	0	G	SNP	C	80	105	185	100	185
467557	0	A	SNP	C	80	108	187	100	188
467564	0	A	SNP	C	84	106	186	100	190
467585	0	G	SNP	C	83	103	185	100	186
467590	0	T	SNP	C	85	103	186	100	188
467621	0	T	SNP	G	94	97	190	100	191
467638	0	G	SNP	T	91	94	184	100	185
475178	0	T	SNP	C	111	93	202	100	204	Val80Ala (gtc/gCc)	Rv0395	-	hypothetical protein
483935	0	T	SNP	G	116	79	191	100	195
489935	0	G	SNP	C	102	98	195	100	200	Thr257Thr (acc/acG)	Rv0406c	-	beta lactamase-like protein
490443	1	A	Ins	T	102	104	206	93.64	206		Rv0406c	-	beta lactamase-like protein
490443	2	A	Ins	G	102	104	206	93.64	206		Rv0406c	-	beta lactamase-like protein
498557	0	C	SNP	A	99	90	182	100	189	Asp355Tyr (gac/Tac)	Rv0412c	-	membrane protein
502589	0	C	SNP	G	121	96	213	100	217	Ser75Cys (tcc/tGc)	Rv0417	thiG	thiazole synthase
503213	0	T	SNP	C	98	107	202	100	205
503354	0	G	SNP	C	83	118	198	100	201
510675	0	G	SNP	T	105	102	205	99.52	208
513257	0	T	SNP	C	108	112	214	100	220	Met689Val (atg/Gtg)	Rv0425c	ctpH	metal cation transporting ATPase H
524891	0	C	SNP	A	107	106	207	100	213	Gly167Val (ggc/gTc)	Rv0436c	pssA	CDP-diacylglycerol--serineO-phosphatidyltransferase
541201	0	A	SNP	G	100	113	210	100	213	Leu97Leu (ctt/ctC)	Rv0450c	mmpL4	transmembrane transport protein MmpL4
551525	0	A	SNP	C	98	101	196	100	199	Arg110Arg (aga/Cga)	Rv0459	-	hypothetical protein
553613	0	G	SNP	T	112	125	234	99.16	239	Ala334Ser (gca/Tca)	Rv0462	lpdC	dihydrolipoamide dehydrogenase
565655	0	A	SNP	G	108	128	235	100	236
573262	0	A	SNP	G	107	106	210	100	213	Gly180Gly (ggt/ggC)	Rv0484c	-	short-chain type oxidoreductase
580772	0	T	SNP	A	60	61	120	93.08	130
580774	0	G	Del	GAP	62	61	125	89.78	137
580775	0	G	Del	GAP	62	61	125	92.48	133
580776	0	G	Del	GAP	62	61	125	91.11	135
580777	0	G	Del	GAP	62	61	125	91.11	135
580778	0	C	Del	GAP	62	61	125	93.89	131
580779	0	A	Del	GAP	62	61	125	94.62	130
580780	0	C	Del	GAP	62	61	125	92.48	133
580781	0	C	Del	GAP	62	61	125	93.18	132
580782	0	A	Del	GAP	62	61	125	93.89	131
580783	0	C	Del	GAP	62	61	125	93.18	132
580784	0	C	Del	GAP	62	61	125	94.62	130
580785	0	C	Del	GAP	62	61	125	93.89	131
580786	0	G	Del	GAP	62	61	125	93.89	131
580787	0	C	Del	GAP	62	61	125	94.62	130
580788	0	T	Del	GAP	62	61	125	93.89	131
580789	0	T	Del	GAP	62	61	125	95.35	129
580790	0	G	Del	GAP	62	61	125	93.89	131
580791	0	C	Del	GAP	62	61	125	94.62	130
580792	0	G	Del	GAP	62	61	125	93.18	132
580793	0	G	Del	GAP	62	61	125	95.35	129
580794	0	G	Del	GAP	62	61	125	93.18	132
580795	0	G	Del	GAP	62	61	125	93.89	131
580796	0	G	Del	GAP	62	61	125	93.18	132
580797	0	A	Del	GAP	62	61	125	93.18	132
585891	0	C	SNP	G	112	130	240	99.59	243	Glu142Gln (gaa/Caa)	Rv0495c	-	hypothetical protein
590436	0	T	SNP	C	106	110	214	100	216	Ala118Ala (gct/gcC)	Rv0500	proC	pyrroline-5-carboxylate reductase
591505	0	C	SNP	A	105	93	195	99.5	199
594189	0	C	SNP	T	111	99	209	99.53	211	Leu197Leu (ttg/ttA)	Rv0503c	cmaA2	cyclopropane mycolic acid synthase
597816	0	A	SNP	G	107	94	197	98.53	204	Ala206Ala (gca/gcG)	Rv0507	mmpL2	transmembrane transport protein MmpL2
598475	0	G	SNP	A	104	112	215	100	216	Arg426His (cgc/cAc)	Rv0507	mmpL2	transmembrane transport protein MmpL2
609254	0	C	SNP	T	103	110	212	99.53	214	Pro170Leu (ccg/cTg)	Rv0517	-	acyltransferase
610120	0	T	SNP	G	101	93	192	100	194
623472	0	A	SNP	G	65	93	157	100	158	Asp227Gly (gac/gGc)	Rv0532	PE_PGRS6	PE-PGRS family protein PE_PGRS6
623508	0	C	SNP	G	70	91	159	100	161	Ala239Gly (gcc/gGc)	Rv0532	PE_PGRS6	PE-PGRS family protein PE_PGRS6
624025	0	C	SNP	G	68	88	148	97.5	160	Ser411Arg (agc/agG)	Rv0532	PE_PGRS6	PE-PGRS family protein PE_PGRS6
625536	0	A	SNP	G	86	107	190	99.48	194
630722	0	G	SNP	C	114	98	210	100	212	Arg228Pro (cgg/cCg)	Rv0538	-	membrane protein
637319	0	G	SNP	A	101	97	198	100	198	Pro49Ser (cct/Tct)	Rv0545c	pitA	low-affinity inorganic phosphate transporter
648002	0	T	SNP	G	112	105	215	100	217	Leu15Arg (ctc/cGc)	Rv0556	-	transmembrane protein
665293	0	A	SNP	G	93	105	194	99	200	Phe31Leu (ttc/Ctc)	Rv0572c	-	hypothetical protein
669398	0	T	SNP	C	100	95	190	99.49	196	Gln116Gln (caa/caG)	Rv0575c	-	oxidoreductase
671406	1	A	Ins	T	93	94	187	94.92	187		Rv0577	TB27.3	hypothetical protein
671406	2	A	Ins	C	93	94	187	94.92	187		Rv0577	TB27.3	hypothetical protein
672491	0	C	SNP	G	98	77	167	97.77	179	Gly1142Gly (ggg/ggC)	Rv0578c	PE_PGRS7	PE-PGRS family protein PE_PGRS7
673238	0	A	SNP	G	74	120	189	100	194	His893His (cat/caC)	Rv0578c	PE_PGRS7	PE-PGRS family protein PE_PGRS7
685461	0	C	SNP	G	102	111	211	100	213	Ala111Ala (gcc/gcG)	Rv0587	yrbE2A	hypothetical protein
685608	0	T	SNP	C	105	114	216	100	219	Leu160Leu (ctt/ctC)	Rv0587	yrbE2A	hypothetical protein
686972	0	T	SNP	C	108	86	192	100	194	Phe51Ser (ttc/tCc)	Rv0589	mce2A	Mce family protein Mce2A
690465	0	T	SNP	G	81	99	177	100	180	Leu469Leu (ctt/ctG)	Rv0591	mce2C	Mce family protein Mce2C
695620	0	C	SNP	T	92	106	195	99	200
698968	0	G	SNP	A	127	126	247	100	253	Gly9Gly (ggc/ggT)	Rv0601c	-	two component sensor kinase HK2
712693	0	A	SNP	G	85	98	182	100	183
718416	0	C	SNP	A	99	96	194	99.49	196	Val45Val (gtc/gtA)	Rv0627	vapC5	ribonuclease VapC5
738205	0	A	SNP	G	114	98	209	99.53	213
738902	0	C	SNP	T	97	107	204	99.03	206	Asp87Asn (gac/Aac)	Rv0644c	mmaA2	cyclopropane mycolic acid synthase CmaA
746248	0	T	SNP	G	86	102	185	98.95	190	Leu1177Arg (ctg/cGg)	Rv0648	-	alpha-mannosidase
751297	1	A	Ins	C	108	98	206	97.63	206		Rv0654	-	carotenoid cleavage oxygenase
753562	0	A	SNP	G	93	104	196	99.49	198	Ile19Thr (atc/aCc)	Rv0657c	vapB6	antitoxin VapB6
754186	0	A	SNP	G	106	101	207	99.52	208	Leu75Pro (ctc/cCc)	Rv0658c	-	integral membrane protein
756216	0	A	SNP	G	99	92	187	97.95	195	Asp27Gly (gac/gGc)	Rv0663	atsD	arylsulfatase AtsD
758322	0	A	SNP	G	119	104	222	99.55	224	Asp729Gly (gac/gGc)	Rv0663	atsD	arylsulfatase AtsD
761139	0	C	SNP	G	106	99	204	100	205	His445Asp (cac/Gac)	Rv0667	rpoB	DNA-directed RNA polymerase subunit beta	rifampicin (RMP)		rifampicin (RMP)
767414	0	G	SNP	A	80	63	143	100	143
775639	0	T	SNP	C	89	127	212	99.54	217	Ile948Val (att/Gtt)	Rv0676c	mmpL5	transmembrane transport protein MmpL5
781395	0	T	SNP	C	95	120	214	100	215							streptomycin (SM)
783601	0	A	SNP	C	96	98	191	99.49	195	Arg373Arg (agg/Cgg)	Rv0684	fusA1	elongation factor G		phylo (4,2,1)
795991	0	T	SNP	G	131	118	245	99.2	251	Phe158Cys (ttc/tGc)	Rv0696	-	mycofactocin biosynthesis glycosyltransferase MftF
799137	0	C	Del	GAP	110	79	197	97.93	193		Rv0698	-	hypothetical protein
800204	0	T	SNP	C	104	107	207	99.53	212
814654	0	C	SNP	T	137	113	246	98.81	253	Gly109Gly (ggc/ggT)	Rv0721	rpsE	30S ribosomal protein S5
820483	0	G	SNP	T	92	122	209	99.53	215	Ala6Asp (gcc/gAc)	Rv0727c	fucA	L-fuculose phosphate aldolase FucA
836272	0	A	SNP	G	53	81	131	99.26	135	Glu191Gly (gag/gGg)	Rv0746	PE_PGRS9	PE-PGRS family protein PE_PGRS9
836291	0	A	SNP	G	51	66	113	100	117	Gly197Gly (gga/ggG)	Rv0746	PE_PGRS9	PE-PGRS family protein PE_PGRS9
836426	0	A	SNP	C	74	51	116	99.21	126	Leu242Leu (cta/ctC)	Rv0746	PE_PGRS9	PE-PGRS family protein PE_PGRS9
836454	0	A	SNP	G	84	54	134	100	138	Thr252Ala (act/Gct)	Rv0746	PE_PGRS9	PE-PGRS family protein PE_PGRS9
836538	0	A	SNP	G	97	61	154	100	158	Asn280Asp (aac/Gac)	Rv0746	PE_PGRS9	PE-PGRS family protein PE_PGRS9
836658	0	A	SNP	G	104	74	174	100	178	Thr320Ala (acc/Gcc)	Rv0746	PE_PGRS9	PE-PGRS family protein PE_PGRS9
837033	0	A	SNP	G	55	123	175	100	178	Thr445Ala (acc/Gcc)	Rv0746	PE_PGRS9	PE-PGRS family protein PE_PGRS9
838990	0	C	SNP	G	45	73	113	81.38	145	Ala180Ala (gcc/gcG)	Rv0747	PE_PGRS10	PE-PGRS family protein PE_PGRS10
839123	0	A	SNP	G	62	40	101	100	102	Arg225Gly (agg/Ggg)	Rv0747	PE_PGRS10	PE-PGRS family protein PE_PGRS10
839129	0	C	SNP	G	65	40	105	100	105	Arg227Gly (cgc/Ggc)	Rv0747	PE_PGRS10	PE-PGRS family protein PE_PGRS10
839194	0	A	SNP	G	95	46	131	100	141	Thr248Thr (aca/acG)	Rv0747	PE_PGRS10	PE-PGRS family protein PE_PGRS10
839334	0	A	SNP	G	124	63	182	100	187	Lys295Arg (aaa/aGa)	Rv0747	PE_PGRS10	PE-PGRS family protein PE_PGRS10
839348	0	A	SNP	G	121	64	179	99.46	186	Ser300Gly (agc/Ggc)	Rv0747	PE_PGRS10	PE-PGRS family protein PE_PGRS10
840496	0	C	SNP	G	84	59	134	89.94	159	Gly682Gly (ggc/ggG)	Rv0747	PE_PGRS10	PE-PGRS family protein PE_PGRS10
841764	0	G	SNP	C	101	115	213	99.54	217	Thr37Thr (acc/acG)	Rv0749A	-	hypothetical protein
849486	0	G	SNP	C	105	103	206	98.58	211	Asn185Lys (aac/aaG)	Rv0755c	PPE12	PPE family protein PPE12
852910	0	C	SNP	T	104	98	195	100	202	Pro172Leu (ccc/cTc)	Rv0758	phoR	two component system response sensor kinase PhoR
854253	0	C	Del	GAP	86	82	172	88.89	189
857696	0	A	SNP	G	111	120	227	100	231	Ala114Ala (gct/gcC)	Rv0764c	cyp51	lanosterol 14-alpha demethylase
864134	1	G	Ins	G	106	113	219	93.19	221		Rv0770	-	oxidoreductase
864134	2	G	Ins	A	108	113	221	94.04	221		Rv0770	-	oxidoreductase
864468	0	A	SNP	G	97	104	201	99.01	203	Glu110Gly (gag/gGg)	Rv0771	-	4-carboxymuconolactone decarboxylase
874835	1	C	Ins	C	97	110	207	98.1	207
874835	2	C	Ins	G	97	110	207	98.1	207
880562	0	G	SNP	T	114	131	244	100	245	Cys408Phe (tgc/tTc)	Rv0785	-	KsdD-like steroid dehydrogenase
882257	0	T	SNP	C	107	118	224	99.56	226	Tyr267His (tac/Cac)	Rv0787	-	hypothetical protein
893733	0	T	SNP	G	91	115	205	100	206	Leu139Arg (ctg/cGg)	Rv0800	pepC	M18 family aminopeptidase
893895	0	C	SNP	T	131	96	224	98.7	230	Ala193Val (gcg/gTg)	Rv0800	pepC	M18 family aminopeptidase
895780	0	C	SNP	T	111	100	209	99.06	213
900221	0	T	SNP	C	92	117	201	100	209	Val370Val (gta/gtG)	Rv0806c	cpsY	exopolysaccharide phosphotransferase CpsY
903550	0	T	SNP	C	98	108	205	100	206	Ala480Ala (gct/gcC)	Rv0808	purF	amidophosphoribosyltransferase
903913	0	T	SNP	C	110	84	191	100	194	Gly63Gly (ggt/ggC)	Rv0809	purM	phosphoribosylformylglycinamidine cyclo-ligase PurM
906857	0	A	SNP	G	84	86	167	100	170	Ile145Met (ata/atG)	Rv0812	-	amino acid aminotransferase
919424	0	C	SNP	G	115	95	208	98.59	213	Val44Leu (gtc/Ctc)	Rv0825c	-	hypothetical protein
921813	0	C	SNP	G	102	107	205	96.76	216
926825	0	G	SNP	A	31	79	108	95.65	115	Gly489Arg (ggg/Agg)	Rv0833	PE_PGRS13	PE-PGRS family protein PE_PGRS13
927110	0	A	SNP	G	74	33	102	100	107	Ser584Gly (agt/Ggt)	Rv0833	PE_PGRS13	PE-PGRS family protein PE_PGRS13
927385	0	A	SNP	G	100	65	164	100	165	Gly675Gly (gga/ggG)	Rv0833	PE_PGRS13	PE-PGRS family protein PE_PGRS13
928228	0	G	SNP	T	88	114	194	99.02	204	Ala753Asp (gcc/gAc)	Rv0834c	PE_PGRS14	PE-PGRS family protein PE_PGRS14
928917	0	C	SNP	G	81	98	178	99.44	180	Gly523Gly (ggg/ggC)	Rv0834c	PE_PGRS14	PE-PGRS family protein PE_PGRS14
928918	0	C	SNP	G	79	99	177	100	178	Gly523Ala (ggg/gCg)	Rv0834c	PE_PGRS14	PE-PGRS family protein PE_PGRS14
929104	0	G	Del	GAP	51	52	100	75.18	137		Rv0834c	PE_PGRS14	PE-PGRS family protein PE_PGRS14
929106	0	G	Del	GAP	51	52	100	76.3	135		Rv0834c	PE_PGRS14	PE-PGRS family protein PE_PGRS14
929107	0	C	Del	GAP	51	52	100	80.47	128		Rv0834c	PE_PGRS14	PE-PGRS family protein PE_PGRS14
929108	0	C	Del	GAP	51	52	100	77.44	133		Rv0834c	PE_PGRS14	PE-PGRS family protein PE_PGRS14
929109	0	G	Del	GAP	51	52	100	78.63	131		Rv0834c	PE_PGRS14	PE-PGRS family protein PE_PGRS14
929110	0	C	Del	GAP	51	52	100	79.84	129		Rv0834c	PE_PGRS14	PE-PGRS family protein PE_PGRS14
929111	0	C	Del	GAP	51	52	100	79.23	130		Rv0834c	PE_PGRS14	PE-PGRS family protein PE_PGRS14
929112	0	G	Del	GAP	51	52	100	81.1	127		Rv0834c	PE_PGRS14	PE-PGRS family protein PE_PGRS14
929113	0	G	Del	GAP	51	52	100	84.43	122		Rv0834c	PE_PGRS14	PE-PGRS family protein PE_PGRS14
929114	0	G	Del	GAP	51	52	100	100	103		Rv0834c	PE_PGRS14	PE-PGRS family protein PE_PGRS14
929115	0	A	Del	GAP	51	52	100	100	103		Rv0834c	PE_PGRS14	PE-PGRS family protein PE_PGRS14
929116	0	C	Del	GAP	51	52	100	100	103		Rv0834c	PE_PGRS14	PE-PGRS family protein PE_PGRS14
929117	0	C	Del	GAP	51	52	100	99.04	104		Rv0834c	PE_PGRS14	PE-PGRS family protein PE_PGRS14
929118	0	G	Del	GAP	51	51	100	99.03	103		Rv0834c	PE_PGRS14	PE-PGRS family protein PE_PGRS14
929119	0	C	Del	GAP	51	51	100	98.08	104		Rv0834c	PE_PGRS14	PE-PGRS family protein PE_PGRS14
939657	0	C	SNP	T	112	96	208	100	208	Ile90Ile (atc/atT)	Rv0843	-	dehydrogenase
945214	0	G	SNP	A	120	99	213	100	219	Gly93Ser (ggt/Agt)	Rv0848	cysK2	cysteine synthase CysK
949535	0	T	SNP	C	106	110	205	100	216	Ala528Ala (gca/gcG)	Rv0853c	pdc	alpha-keto-acid decarboxylase
954906	0	C	SNP	T	92	115	202	99.52	208	Arg5Arg (cgg/cgA)	Rv0858c	dapC	N-succinyldiaminopimelate aminotransferase DapC
955524	0	A	SNP	G	102	99	196	99.5	202	Ser150Gly (agc/Ggc)	Rv0859	-	acyltransferase
957117	0	T	SNP	C	92	104	194	99.49	197	Asp275Asp (gat/gaC)	Rv0860	fadB	fatty oxidation protein FadB
964924	0	T	SNP	A	23	18	38	83.67	49	Val204Val (gta/gtT)	Rv0867c	rpfA	resuscitation-promoting factor RpfA
964925	0	A	SNP	G	25	15	39	85.11	47	Val204Ala (gta/gCa)	Rv0867c	rpfA	resuscitation-promoting factor RpfA
976896	1	T	Ins	G	71	66	137	79.65	137		Rv0878c	PPE13	PPE family protein PPE13
976897	0	T	SNP	G	90	85	171	97.77	179	Gln436Pro (caa/cCa)	Rv0878c	PPE13	PPE family protein PPE13
979704	0	G	SNP	C	101	100	197	100	201	Gly115Arg (ggc/Cgc)	Rv0881	-	tRNA/rRNA methyltransferase
981329	0	C	SNP	T	108	94	198	100	202
986463	0	G	SNP	C	94	108	201	100	202
990001	0	G	SNP	C	118	111	228	100	229	Pro866Ala (ccc/Gcc)	Rv0890c	-	HTH-type transcriptional regulator
992955	0	C	SNP	T	97	118	215	99.54	216	Ala167Ala (gcg/gcA)	Rv0891c	-	hypothetical protein
993346	0	A	SNP	C	103	96	198	99.5	200	Val37Gly (gtt/gGt)	Rv0891c	-	hypothetical protein
1010204	1	C	Ins	G	88	92	180	96.26	180		Rv0907	-	hypothetical protein
1017836	0	A	SNP	C	102	110	212	100	212	Phe297Cys (ttc/tGc)	Rv0913c	-	dioxygenase
1025106	0	T	SNP	C	97	119	214	100	216	Phe141Phe (ttt/ttC)	Rv0919	-	GCN5-like N-acetyltransferase
1025142	0	A	SNP	G	96	123	215	100	219	Leu153Leu (cta/ctG)	Rv0919	-	GCN5-like N-acetyltransferase
1037012	0	T	SNP	C	92	121	210	100	213	Met5Thr (atg/aCg)	Rv0930	pstA1	phosphate ABC transporter permease PstA
1037911	0	C	SNP	T	100	94	190	99.49	195	Arg305_ (cga/Tga)	Rv0930	pstA1	phosphate ABC transporter permease PstA
1047165	0	T	SNP	C	73	94	164	100	167	Cys344Arg (tgc/Cgc)	Rv0938	ligD	multifunctional non-homologous end joining DNA repair protein/ATP dependent DNA ligase LigD
1057990	0	G	SNP	A	107	86	191	100	193
1068151	0	T	SNP	C	90	97	184	100	187	His197His (cat/caC)	Rv0956	purN	phosphoribosylglycinamide formyltransferase PurN
1068432	0	A	SNP	G	104	87	188	100	191	Pro76Pro (cca/ccG)	Rv0957	purH	bifunctionalphosphoribosylaminoimidazolecarboxamide formyltransferase/inosinemonophosphate cyclohydrolase
1070702	0	T	SNP	C	97	76	170	100	173	Ser274Pro (tcc/Ccc)	Rv0958	-	magnesium chelatase
1073309	0	A	SNP	C	83	60	142	97.28	147
1074558	0	G	SNP	A	97	102	195	100	199	Pro186Leu (ccc/cTc)	Rv0962c	lprP	lipoprotein LprP
1075279	0	T	SNP	C	97	99	193	100	196
1076309	0	G	SNP	T	93	90	181	100	183	Pro124Thr (cct/Act)	Rv0964c	-	hypothetical protein
1077312	0	A	SNP	G	109	87	195	100	196	Val175Ala (gtg/gCg)	Rv0966c	-	hypothetical protein
1079927	0	C	SNP	A	102	104	206	100	206	Thr395Thr (acc/acA)	Rv0969	ctpV	copper-exporting ATPase
1081681	0	T	SNP	C	89	97	182	100	186	Val210Val (gtt/gtC)	Rv0970	-	integral membrane protein
1087193	0	G	SNP	C	111	115	223	99.56	227	Asn51Lys (aac/aaG)	Rv0974c	accD2	acetyl-/propionyl-CoA carboxylase subunit beta
1093406	0	A	SNP	G	80	109	187	100	189	Val317Val (gtt/gtC)	Rv0978c	PE_PGRS17	PE-PGRS family protein PE_PGRS17
1093928	0	G	SNP	A	72	43	113	88.46	130	Asn143Asn (aac/aaT)	Rv0978c	PE_PGRS17	PE-PGRS family protein PE_PGRS17
1096299	0	C	SNP	G	105	107	212	99.53	213	Ala51Ala (gcg/gcC)	Rv0980c	PE_PGRS18	PE-PGRS family protein PE_PGRS18
1096633	0	T	SNP	G	84	78	158	97.59	166
1097838	0	G	SNP	C	102	90	190	98.46	195	Val111Leu (gtc/Ctc)	Rv0982	mprB	two component histidine-protein kinase/phosphatase MprB
1100234	0	T	SNP	C	125	83	206	100	208	Leu390Pro (ctg/cCg)	Rv0983	pepD	serine protease PepD
1105587	0	T	SNP	C	104	91	192	98.98	197	Trp158Arg (tgg/Cgg)	Rv0988	-	hypothetical protein
1106422	0	T	SNP	C	81	91	169	100	172	Ile321Val (ata/Gta)	Rv0989c	grcC2	polyprenyl-diphosphate synthase GrcC
1109975	0	A	SNP	G	119	105	219	99.56	225	Gln235Arg (cag/cGg)	Rv0993	galU	UTP--glucose-1-phosphate uridylyltransferase
1122261	0	C	SNP	T	106	95	195	98.53	204	Thr446Thr (acg/acA)	Rv1005c	-	para-aminobenzoate synthase component I
1126889	0	G	SNP	C	84	102	184	100	186	Arg39Gly (cgc/Ggc)	Rv1007c	metS	methionine--tRNA ligase
1127648	0	C	SNP	A	108	88	193	100	196	Thr187Asn (acc/aAc)	Rv1008	tatD	deoxyribonuclease TatD
1134902	0	C	SNP	T	107	114	215	98.66	224	Pro188Pro (ccg/ccA)	Rv1016c	lpqT	lipoprotein LpqT
1135822	0	G	SNP	T	101	97	195	100	198	Asp220Glu (gac/gaA)	Rv1017c	prsA	ribose-phosphate pyrophosphokinase
1140602	0	C	SNP	T	109	87	196	99.49	197	Arg546Cys (cgc/Tgc)	Rv1020	mfd	transcription-repair coupling factor
1144815	0	C	SNP	T	99	113	208	99.07	214	Asp84Asp (gac/gaT)	Rv1023	eno	enolase
1145610	0	C	SNP	T	87	109	193	97.51	201	Val349Val (gtc/gtT)	Rv1023	eno	enolase
1149551	0	C	SNP	T	104	106	209	100	210	Glu712Glu (gag/gaA)	Rv1028c	kdpD	sensor protein KdpD
1150585	0	G	SNP	A	102	97	194	100	199	Pro368Ser (ccc/Tcc)	Rv1028c	kdpD	sensor protein KdpD
1151197	0	T	SNP	G	92	106	198	100	198	Ile164Leu (atc/Ctc)	Rv1028c	kdpD	sensor protein KdpD
1151766	0	A	SNP	C	118	89	204	100	207
1163134	0	T	SNP	C	107	93	196	100	200	Gly81Gly (gga/ggG)	Rv1040c	PE8	PE family protein PE8
1164571	0	A	SNP	G	112	100	210	100	212
1165521	1	T	Ins	A	104	76	180	87.8	180
1168012	0	C	SNP	T	75	101	173	100	176	Pro114Ser (ccc/Tcc)	Rv1045	-	hypothetical protein
1168715	1	C	Ins	T	83	104	187	98.94	188
1170404	0	C	SNP	A	141	138	273	99.64	280	Gln328Lys (cag/Aag)	Rv1047	-	transposase
1172823	0	G	SNP	C	75	114	185	99.47	190	Ala146Ala (gcg/gcC)	Rv1049	-	transcriptional repressor
1173716	0	G	SNP	A	105	86	187	98.96	193	Arg279His (cgc/cAc)	Rv1050	-	oxidoreductase
1174736	0	C	SNP	A	115	107	221	98.23	226
1178116	0	T	SNP	C	102	93	195	100	195	Thr163Thr (act/acC)	Rv1056	-	hypothetical protein
1189185	0	C	Del	GAP	54	84	138	80.23	172		Rv1067c	PE_PGRS19	PE-PGRS family protein PE_PGRS19
1189186	0	G	Del	GAP	54	84	138	79.77	173		Rv1067c	PE_PGRS19	PE-PGRS family protein PE_PGRS19
1189187	0	C	Del	GAP	54	84	138	80.23	172		Rv1067c	PE_PGRS19	PE-PGRS family protein PE_PGRS19
1190093	0	A	SNP	C	125	90	213	93.07	231	Leu111Trp (ttg/tGg)	Rv1067c	PE_PGRS19	PE-PGRS family protein PE_PGRS19
1190973	0	G	Del	GAP	73	80	159	77.27	198		Rv1068c	PE_PGRS20	PE-PGRS family protein PE_PGRS20
1190974	0	C	Del	GAP	73	80	159	76.12	201		Rv1068c	PE_PGRS20	PE-PGRS family protein PE_PGRS20
1190975	0	C	Del	GAP	73	80	159	76.12	201		Rv1068c	PE_PGRS20	PE-PGRS family protein PE_PGRS20
1190976	0	G	Del	GAP	73	80	159	77.27	198		Rv1068c	PE_PGRS20	PE-PGRS family protein PE_PGRS20
1190977	0	C	Del	GAP	73	80	159	76.88	199		Rv1068c	PE_PGRS20	PE-PGRS family protein PE_PGRS20
1190978	0	C	Del	GAP	73	80	159	76.5	200		Rv1068c	PE_PGRS20	PE-PGRS family protein PE_PGRS20
1190979	0	G	Del	GAP	73	80	159	77.27	198		Rv1068c	PE_PGRS20	PE-PGRS family protein PE_PGRS20
1190980	0	T	Del	GAP	73	80	159	83.61	183		Rv1068c	PE_PGRS20	PE-PGRS family protein PE_PGRS20
1190981	0	C	Del	GAP	73	80	159	82.7	185		Rv1068c	PE_PGRS20	PE-PGRS family protein PE_PGRS20
1191376	0	G	SNP	T	24	85	108	98.2	111	Thr258Asn (acc/aAc)	Rv1068c	PE_PGRS20	PE-PGRS family protein PE_PGRS20
1191387	0	G	SNP	A	16	75	90	97.85	93	Gly254Gly (ggc/ggT)	Rv1068c	PE_PGRS20	PE-PGRS family protein PE_PGRS20
1191497	0	T	SNP	A	85	15	97	90.91	110	Thr218Ser (acg/Tcg)	Rv1068c	PE_PGRS20	PE-PGRS family protein PE_PGRS20
1191741	0	G	SNP	A	120	70	188	88.37	215	Tyr136Tyr (tac/taT)	Rv1068c	PE_PGRS20	PE-PGRS family protein PE_PGRS20
1192453	0	C	Del	GAP	125	97	222	99.11	224
1200418	0	A	SNP	G	98	124	218	100	222
1214997	0	G	SNP	A	111	101	210	99.53	213
1216542	0	T	SNP	G	78	85	159	97.6	167	Leu25Arg (ctg/cGg)	Rv1091	PE_PGRS22	PE-PGRS family protein PE_PGRS22
1217680	0	G	Del	GAP	11	54	64	97.01	67		Rv1091	PE_PGRS22	PE-PGRS family protein PE_PGRS22
1217681	0	G	Del	GAP	11	54	64	94.2	69		Rv1091	PE_PGRS22	PE-PGRS family protein PE_PGRS22
1217682	0	A	Del	GAP	11	54	64	97.01	67		Rv1091	PE_PGRS22	PE-PGRS family protein PE_PGRS22
1220680	0	T	SNP	C	107	88	192	100	195	Val36Ala (gta/gCa)	Rv1093	glyA1	serine hydroxymethyltransferase
1224367	0	T	SNP	C	62	52	109	100	114
1225462	0	T	SNP	C	110	87	196	100	197	Asp228Gly (gac/gGc)	Rv1097c	-	hypothetical protein
1237536	0	C	SNP	G	108	100	207	99.05	210	Pro219Pro (ccg/ccC)	Rv1111c	-	hypothetical protein
1242212	0	G	SNP	A	90	85	174	97.22	180	Pro207Leu (ccg/cTg)	Rv1118c	-	hypothetical protein
1242364	0	T	SNP	C	89	86	174	99.43	176	Gln156Gln (caa/caG)	Rv1118c	-	hypothetical protein
1243509	0	G	SNP	T	95	100	194	97.5	200
1248978	0	T	SNP	C	87	111	197	100	198	Ala299Ala (gct/gcC)	Rv1125	-	hypothetical protein
1251199	0	C	SNP	T	105	85	187	100	190	Gly69Glu (gga/gAa)	Rv1127c	ppdK	pyruvate, phosphate dikinase PpdK
1252164	0	T	SNP	C	96	75	166	99.42	172	Glu270Gly (gaa/gGa)	Rv1128c	-	hypothetical protein
1257826	0	G	Del	GAP	104	79	178	98.92	185		Rv1132	-	hypothetical protein
1258454	0	T	SNP	C	87	85	171	98.85	174	Val377Ala (gtt/gCt)	Rv1132	-	hypothetical protein
1275957	0	T	SNP	C	106	89	193	100	195
1281118	0	T	SNP	C	103	106	209	100	209	Thr123Ala (acg/Gcg)	Rv1154c	-	hypothetical protein
1292102	0	A	SNP	G	103	104	201	100	207	Pro346Pro (cca/ccG)	Rv1162	narH	nitrate reductase subunit beta
1306259	0	A	SNP	G	92	87	176	99.44	180	Ala656Ala (gct/gcC)	Rv1175c	fadH	NADPH dependent 2,4-dienoyl-CoA reductase FadH
1307598	0	C	SNP	G	115	99	212	100	214	Cys210Ser (tgc/tCc)	Rv1175c	fadH	NADPH dependent 2,4-dienoyl-CoA reductase FadH
1313337	1	A	Ins	G	10	31	41	91.11	41
1313338	0	A	SNP	C	11	30	41	97.62	42
1314414	0	T	SNP	C	108	93	198	100	201	His230His (cat/caC)	Rv1180	pks3	polyketide beta-ketoacyl synthase
1315191	0	A	SNP	C	113	89	200	100	202	_489Tyr (taa/taC)	Rv1180	pks3	polyketide beta-ketoacyl synthase
1315884	0	G	SNP	A	95	104	196	100	199	Ala217Ala (gcg/gcA)	Rv1181	pks4	polyketide beta-ketoacyl synthase
1322829	0	T	SNP	C	102	70	168	100	172	Val437Ala (gtg/gCg)	Rv1183	mmpL10	transmembrane transport protein MmpL10
1327890	0	G	SNP	A	74	91	163	100	165	Asp472Asp (gac/gaT)	Rv1186c	-	hypothetical protein
1328687	0	G	SNP	C	84	92	176	99.44	177	Pro207Ala (ccc/Gcc)	Rv1186c	-	hypothetical protein
1340607	0	T	SNP	C	80	65	141	94.16	154
1341254	0	G	SNP	A	90	103	189	98.47	196	Ala83Ala (gcg/gcA)	Rv1198	esxL	ESAT-6 like protein EsxL
1341624	0	G	SNP	T	129	139	261	99.26	270	Gln328Lys (cag/Aag)	Rv1199c	-	insertion sequence element IS1081 transposase
1352042	0	C	SNP	G	105	84	189	98.95	191	Arg284Arg (cgc/cgG)	Rv1207	folP2	dihydropteroate synthase
1360209	0	T	SNP	C	94	116	204	99.53	211	Ala531Ala (gca/gcG)	Rv1217c	-	tetronasin ABC transporter integral membrane protein
1362006	0	T	SNP	C	85	100	183	99.46	186	Gln243Arg (caa/cGa)	Rv1218c	-	tetronasin ABC transporter ATP-binding protein
1365837	1	C	Ins	G	74	83	157	95.15	157
1374065	0	T	SNP	C	81	86	163	100	167	Ser45Gly (agc/Ggc)	Rv1230c	-	membrane protein
1375446	0	C	SNP	T	97	92	186	97.93	193	Leu241Leu (ctg/ctA)	Rv1232c	-	hypothetical protein
1375724	0	A	SNP	C	81	85	165	100	166	Cys149Gly (tgc/Ggc)	Rv1232c	-	hypothetical protein
1379907	0	G	SNP	A	86	104	187	98.96	192	Gly18Glu (ggg/gAg)	Rv1237	sugB	sugar ABC transporter permease SugB
1382628	0	T	SNP	C	97	96	190	100	193	Lys139Glu (aaa/Gaa)	Rv1239c	corA	magnesium and cobalt transport transmembrane protein CorA
1393626	0	A	SNP	G	108	106	209	100	214	Leu119Leu (ctt/ctC)	Rv1249c	-	membrane protein
1396922	0	T	SNP	C	93	89	182	100	182	Thr773Thr (aca/acG)	Rv1251c	-	hypothetical protein
1409766	0	C	SNP	T	94	95	185	100	189	Thr56Thr (acg/acA)	Rv1261c	-	hypothetical protein
1411210	0	T	SNP	G	80	106	182	100	186	Val260Val (gtt/gtG)	Rv1263	amiB2	amidase AmiB
1413148	0	C	SNP	T	58	82	131	99.29	141
1414021	0	C	SNP	T	86	89	174	100	175	Arg607Gln (cgg/cAg)	Rv1266c	pknH	serine/threonine-protein kinase PknH
1422920	0	T	SNP	C	95	82	176	99.44	178	Thr377Thr (aca/acG)	Rv1273c	-	drug ABC transporter ATP-binding protein
1429038	0	A	SNP	C	99	98	195	98.99	199	Gln542Pro (caa/cCa)	Rv1278	-	hypothetical protein
1434213	0	A	SNP	C	80	78	156	99.37	159	Arg353Arg (cgt/cgG)	Rv1281c	oppD	oligopeptide ABC transporter ATP-binding protein OppD
1440469	0	C	SNP	G	92	75	162	100	167	Pro521Pro (ccc/ccG)	Rv1286	-	bifunctional sulfate adenyltransferase subunit 1 CysN/adenylylsulfate kinase CysC
1441794	0	A	SNP	G	74	97	167	100	171	Val149Val (gta/gtG)	Rv1288	-	hypothetical protein
1442141	0	C	SNP	G	73	80	152	100	153	Thr265Arg (aca/aGa)	Rv1288	-	hypothetical protein
1445781	0	A	SNP	G	86	87	170	100	173	Ala18Ala (gct/gcC)	Rv1291c	-	hypothetical protein
1457144	0	C	SNP	T	84	76	158	100	160	Arg194Cys (cgc/Tgc)	Rv1300	hemK	release factor glutamine methyltransferase
1466779	0	C	SNP	T	81	81	161	98.78	164	Ile313Ile (atc/atT)	Rv1310	atpD	ATP synthase subunit beta
1468208	0	A	SNP	C	99	98	194	100	197	Leu433Arg (ctg/cGg)	Rv1313c	-	insertion sequence element IS1557 transposase
1471659	0	C	SNP	T	75	79	152	100	154
1473541	0	G	SNP	T	62	74	133	99.27	137							linezolid (LZD)
1482627	0	T	SNP	C	88	96	181	100	184	Thr531Ala (acg/Gcg)	Rv1320c	-	adenylate cyclase
1484708	0	A	SNP	C	95	92	183	98.94	189	Ser144Arg (agc/Cgc)	Rv1321	-	endonuclease NucS
1486541	0	G	SNP	C	98	89	183	99.47	188	Gly227Ala (ggt/gCt)	Rv1323	fadA4	acetyl-CoA acetyltransferase
1499274	0	C	SNP	G	89	92	177	100	181	Gly429Ala (ggc/gCc)	Rv1330c	pncB1	nicotinic acid phosphoribosyltransferase PncB1
1500181	0	C	SNP	T	86	77	160	97.6	167	Gly127Ser (ggc/Agc)	Rv1330c	pncB1	nicotinic acid phosphoribosyltransferase PncB1
1517278	0	C	SNP	G	94	86	177	100	180	Ser552Ser (tcc/tcG)	Rv1349	irtB	iron ABC transporter ATP-binding protein/permease IrtB
1524904	0	A	SNP	G	84	70	153	98.72	156
1526819	0	C	SNP	A	97	109	202	100	206	Arg70Arg (cgg/Agg)	Rv1358	-	transcriptional regulator
1533241	0	G	SNP	C	76	87	161	96.45	169	Thr131Thr (acc/acG)	Rv1361c	PPE19	PPE family protein PPE19
1533583	0	G	SNP	A	67	104	169	96.07	178	Tyr17Tyr (tac/taT)	Rv1361c	PPE19	PPE family protein PPE19
1536251	0	G	SNP	T	83	84	163	99.4	168	Ala465Glu (gcg/gAg)	Rv1364c	-	sigma factor regulatory protein
1541140	0	A	SNP	G	75	75	149	98.04	153	Lys41Glu (aaa/Gaa)	Rv1368	lprF	lipoprotein LprF
1547125	0	T	SNP	C	88	75	160	100	163	Thr136Ala (aca/Gca)	Rv1374c	-	hypothetical protein
1552547	0	G	SNP	A	94	90	178	100	184	Arg37Trp (cgg/Tgg)	Rv1378c	-	hypothetical protein
1563717	0	C	SNP	T	90	99	187	100	189	Val8Val (gtc/gtT)	Rv1388	mihF	integration host factor MihF
1568018	0	C	SNP	T	69	86	152	99.36	156	Asp398Asp (gac/gaT)	Rv1392	metK	S-adenosylmethionine synthetase
1570566	0	C	SNP	A	101	84	181	100	185	Arg135Leu (cgg/cTg)	Rv1394c	cyp132	cytochrome P450 Cyp132
1573660	0	T	SNP	G	95	82	172	100	177	Arg66Ser (aga/agC)	Rv1396c	PE_PGRS25	PE-PGRS family protein PE_PGRS25
1574120	0	G	SNP	A	93	70	162	97.6	167	Arg132Trp (cgg/Tgg)	Rv1397c	vapC10	ribonuclease VapC10
1588899	0	G	SNP	T	84	113	192	100	197	Ala111Ala (gcg/gcT)	Rv1412	ribC	riboflavin synthase
1605170	0	C	SNP	T	88	88	173	98.88	178	Ala98Val (gcg/gTg)	Rv1429	-	hypothetical protein
1609840	0	A	SNP	G	100	82	181	100	182	Pro586Pro (cca/ccG)	Rv1431	-	hypothetical protein
1612624	1	T	Ins	A	72	71	143	84.62	144		Rv1435c	-	hypothetical protein
1612624	2	T	Ins	T	73	71	144	85.21	144		Rv1435c	-	hypothetical protein
1612624	3	T	Ins	C	73	71	144	85.21	144		Rv1435c	-	hypothetical protein
1612624	4	T	Ins	G	73	71	144	85.21	144		Rv1435c	-	hypothetical protein
1612624	5	T	Ins	G	73	71	144	85.21	144		Rv1435c	-	hypothetical protein
1612624	6	T	Ins	T	73	71	144	85.21	144		Rv1435c	-	hypothetical protein
1612624	7	T	Ins	A	73	71	144	85.21	144		Rv1435c	-	hypothetical protein
1612624	8	T	Ins	C	73	71	144	85.21	144		Rv1435c	-	hypothetical protein
1612624	9	T	Ins	C	73	71	144	85.21	144		Rv1435c	-	hypothetical protein
1612624	10	T	Ins	G	73	71	144	85.21	144		Rv1435c	-	hypothetical protein
1612624	11	T	Ins	G	73	71	144	85.21	144		Rv1435c	-	hypothetical protein
1612624	12	T	Ins	T	73	71	144	85.21	144		Rv1435c	-	hypothetical protein
1612624	13	T	Ins	G	71	71	142	84.02	144		Rv1435c	-	hypothetical protein
1612624	14	T	Ins	C	73	71	144	85.21	144		Rv1435c	-	hypothetical protein
1612624	15	T	Ins	G	73	71	144	85.21	144		Rv1435c	-	hypothetical protein
1612624	16	T	Ins	C	72	71	143	84.62	144		Rv1435c	-	hypothetical protein
1612624	17	T	Ins	C	73	71	144	85.21	144		Rv1435c	-	hypothetical protein
1612624	18	T	Ins	A	73	71	144	85.21	144		Rv1435c	-	hypothetical protein
1612624	19	T	Ins	G	73	71	144	85.21	144		Rv1435c	-	hypothetical protein
1612624	20	T	Ins	G	73	71	144	85.21	144		Rv1435c	-	hypothetical protein
1612624	21	T	Ins	G	73	71	144	85.21	144		Rv1435c	-	hypothetical protein
1613035	0	T	SNP	C	94	76	169	99.42	171
1616354	0	T	SNP	G	97	85	176	100	182
1622092	0	C	SNP	T	100	81	181	96.79	187
1624791	0	C	SNP	G	97	101	193	99	200	Arg192Pro (cga/cCa)	Rv1446c	opcA	OXPP cycle protein OpcA
1626857	0	C	SNP	T	87	78	159	98.21	168	Val36Ile (gtc/Atc)	Rv1447c	zwf2	glucose-6-phosphate 1-dehydrogenase
1627351	0	T	SNP	C	108	94	200	100	202	Thr244Ala (acc/Gcc)	Rv1448c	tal	transaldolase
1630148	0	A	SNP	C	81	115	192	100	196	Tyr18Asp (tac/Gac)	Rv1449c	tkt	transketolase
1634806	0	C	SNP	T	86	77	163	98.19	166
1636826	0	C	SNP	A	64	81	140	99.32	146	Gly468Gly (ggg/ggT)	Rv1452c	PE_PGRS28	PE-PGRS family protein PE_PGRS28
1638194	0	G	SNP	C	16	4	19	100	20	Ala12Ala (gcc/gcG)	Rv1452c	PE_PGRS28	PE-PGRS family protein PE_PGRS28
1639594	0	C	SNP	A	111	88	198	99.5	200	Pro405Gln (cca/cAa)	Rv1453	-	transcriptional activator protein
1645173	0	C	SNP	A	100	101	199	100	201	Trp322Cys (tgg/tgT)	Rv1459c	-	alpha-(1->6)-mannopyranosyltransferase
1645802	0	T	SNP	C	105	97	200	99.51	203	Lys113Glu (aaa/Gaa)	Rv1459c	-	alpha-(1->6)-mannopyranosyltransferase
1647444	0	C	SNP	T	84	95	177	99.44	180	His152His (cac/caT)	Rv1461	-	hypothetical protein
1650072	0	A	SNP	G	92	94	185	100	186	Asn183Asp (aac/Gac)	Rv1462	-	hypothetical protein
1670814	0	C	SNP	T	73	85	156	98.75	160	Gly134Gly (ggc/ggT)	Rv1480	-	hypothetical protein
1671475	0	C	SNP	T	95	84	178	99.44	180	Tyr33Tyr (tac/taT)	Rv1481	-	membrane protein
1673425	0	C	SNP	T	93	90	180	98.39	186					isoniazid (INH)		isoniazid (INH)
1676290	0	C	SNP	A	93	109	202	100	202	Lys198Asn (aag/aaT)	Rv1486c	-	hypothetical protein
1677603	0	G	SNP	A	87	114	197	100	201	Glu69Glu (gag/gaA)	Rv1488	-	hypothetical protein
1689349	0	C	SNP	T	87	99	181	100	186	Arg191His (cgc/cAc)	Rv1498c	-	methyltransferase
1689374	0	C	SNP	T	79	100	177	99.44	180	Gly183Ser (ggc/Agc)	Rv1498c	-	methyltransferase
1692141	0	A	SNP	C	72	96	163	100	168	Ile84Ile (ata/atC)	Rv1501	-	hypothetical protein
1693561	0	A	SNP	G	96	96	189	100	192	Tyr213Cys (tac/tGc)	Rv1502	-	hypothetical protein
1698911	0	G	SNP	A	97	76	167	100	173	Gly328Gly (ggc/ggT)	Rv1508c	-	membrane protein
1706119	0	T	SNP	C	97	100	195	100	197	Ser159Ser (tca/tcG)	Rv1514c	-	glycosyltransferase
1709432	0	C	SNP	T	101	114	211	100	215	Leu188Phe (ctc/Ttc)	Rv1517	-	hypothetical protein
1710354	0	C	SNP	G	99	100	197	100	199	Thr237Thr (acc/acG)	Rv1518	-	hypothetical protein
1713192	0	A	SNP	G	82	77	152	100	159	Val297Val (gta/gtG)	Rv1521	fadD25	fatty-acid--CoA ligase FadD25
1714204	0	C	SNP	T	110	104	213	99.53	215	Gly1137Arg (ggg/Agg)	Rv1522c	mmpL12	transmembrane transport protein MmpL12
1719823	0	A	SNP	G	109	90	197	100	199	Lys366Lys (aaa/aaG)	Rv1524	-	glycosyltransferase
1721372	0	A	SNP	C	102	89	186	97.95	195	Met230Arg (atg/aGg)	Rv1526c	-	glycosyltransferase
1728022	0	C	SNP	G	85	95	179	98.9	182	Gly130Arg (ggg/Cgg)	Rv1527c	pks5	polyketide synthase
1728837	0	A	SNP	G	79	91	169	100	170
1732204	0	A	SNP	G	106	100	202	99.52	207	Thr278Ala (acc/Gcc)	Rv1530	adh	alcohol dehydrogenase
1747327	0	C	SNP	T	80	86	164	99.4	167	Leu45Leu (ctg/Ttg)	Rv1546	-	hypothetical protein
1752561	0	T	SNP	C	99	108	204	100	207	Asp258Gly (gac/gGc)	Rv1548c	PPE21	PPE family protein PPE21
1753519	1	G	Ins	C	51	73	124	84.93	124
1755223	0	C	SNP	G	105	109	212	99.07	216	Ala503Gly (gcc/gGc)	Rv1550	fadD11	fatty-acid--CoA ligase FadD11
1756007	0	C	SNP	T	93	96	188	99.47	190	Ala188Val (gcg/gTg)	Rv1551	plsB1	acyltransferase PlsB
1759252	0	G	SNP	T	93	68	157	100	161	Ser524Ser (tcg/tcT)	Rv1552	frdA	fumarate reductase flavoprotein subunit		phylo (not 4,9)
1760292	0	A	SNP	G	99	101	199	100	200	Met40Val (atg/Gtg)	Rv1554	frdC	fumarate reductase membrane anchor subunit
1778430	0	T	SNP	C	105	105	202	100	210	Met191Thr (atg/aCg)	Rv1570	bioD	ATP-dependent dethiobiotin synthetase BioD
1789650	0	C	SNP	T	83	65	146	78.31	189	Ala63Thr (gcc/Acc)	Rv1588c	-	hypothetical protein
1789654	0	A	SNP	G	82	67	146	80.98	184	Leu61Leu (ctt/ctC)	Rv1588c	-	hypothetical protein
1789671	0	C	SNP	T	80	69	149	82.32	181	Ala56Thr (gcg/Acg)	Rv1588c	-	hypothetical protein
1789675	0	A	SNP	C	84	68	150	83.98	181	Gly54Gly (ggt/ggG)	Rv1588c	-	hypothetical protein
1789678	0	C	SNP	G	84	72	152	80.83	193	Val53Val (gtg/gtC)	Rv1588c	-	hypothetical protein
1792904	0	G	SNP	T	95	103	194	100	198	Asp279Glu (gac/gaA)	Rv1592c	-	hypothetical protein
1793790	0	A	SNP	C	104	123	221	100	227
1798355	0	G	SNP	A	102	87	182	100	189	Gly21Asp (ggt/gAt)	Rv1597	-	hypothetical protein
1803265	0	G	SNP	A	109	91	198	100	200	Ser201Asn (agc/aAc)	Rv1602	hisH	imidazole glycerol phosphate synthase subunit HisH
1804409	0	C	SNP	A	116	106	221	100	222	Pro124Gln (cca/cAa)	Rv1604	impA	inositol-monophosphatase ImpA
1808795	0	A	SNP	C	109	74	179	100	183	Asp298Ala (gac/gCc)	Rv1609	trpE	anthranilate synthase component I
1817856	0	A	SNP	C	108	115	221	98.67	226	Glu81Ala (gag/gCg)	Rv1618	tesB1	acyl-CoA thioesterase TesB
1817976	0	A	SNP	T	89	109	193	100	198	His121Leu (cac/cTc)	Rv1618	tesB1	acyl-CoA thioesterase TesB
1822526	0	A	SNP	G	117	103	218	99.55	221	Phe250Leu (ttc/Ctc)	Rv1621c	cydD	cytochrome biosyntheisis ABC transporter ATP-binding protein/permease CydD
1836286	0	G	SNP	C	99	118	215	100	217
1847919	0	C	SNP	G	116	97	211	99.53	214	Thr180Thr (acg/acC)	Rv1639c	-	hypothetical protein
1849381	0	G	SNP	A	123	86	206	100	209	Ile885Ile (atc/atT)	Rv1640c	lysX	bifunctional lysine--tRNA ligase/phosphatidylglycerol lysyltransferase
1853501	0	C	SNP	T	99	104	202	99.51	204	Phe106Phe (ttc/ttT)	Rv1643	rplT	50S ribosomal protein L20
1854300	0	T	SNP	C	86	81	166	100	167	Leu232Pro (ctg/cCg)	Rv1644	tsnR	23S rRNA methyltransferase TsnR
1856777	0	G	SNP	C	116	78	191	100	194	Ala2Pro (gcg/Ccg)	Rv1647	-	adenylate cyclase
1860528	0	T	SNP	C	88	109	195	98.99	199	Cys257Cys (tgt/tgC)	Rv1650	pheT	phenylalanine--tRNA ligase subunit beta
1862521	0	C	SNP	T	101	100	199	99.01	203	Thr954Thr (acg/acA)	Rv1651c	PE_PGRS30	PE-PGRS family protein PE_PGRS30
1867614	0	C	SNP	T	95	93	185	98.43	191	Ala328Ala (gcc/gcT)	Rv1653	argJ	bifunctional glutamate N-acetyltransferase/amino-acid acetyltransferase
1867838	0	G	SNP	A	110	89	197	97.55	204	Ser403Asn (agc/aAc)	Rv1653	argJ	bifunctional glutamate N-acetyltransferase/amino-acid acetyltransferase
1872211	0	G	SNP	A	80	79	155	98.76	161	Ala283Ala (gcg/gcA)	Rv1658	argG	argininosuccinate synthase
1885772	0	G	SNP	A	81	105	185	99.47	187	Ala1357Thr (gcc/Acc)	Rv1662	pks8	polyketide synthase
1891102	0	A	Del	GAP	83	97	178	98.9	182
1894300	1	G	Ins	G	69	89	158	87.78	158
1894300	2	G	Ins	T	69	88	157	87.22	158
1894300	3	G	Ins	C	69	88	157	87.22	157
1894300	4	G	Ins	T	69	87	156	86.67	157
1894300	5	G	Ins	T	69	87	156	86.67	157
1894300	6	G	Ins	G	68	88	156	86.67	156
1894300	7	G	Ins	C	68	88	156	86.67	156
1894300	8	G	Ins	C	68	88	156	86.67	156
1894300	9	G	Ins	G	68	88	156	86.67	156
1894300	10	G	Ins	C	67	88	155	86.11	156
1894422	0	A	SNP	G	111	100	204	99.53	212
1896977	0	C	SNP	G	106	78	181	99.46	185	Ala411Pro (gcg/Ccg)	Rv1672c	-	integral membrane transport protein
1901493	0	T	SNP	C	97	100	190	99.49	198	Ser149Ser (agt/agC)	Rv1676	-	hypothetical protein
1904841	0	C	SNP	G	105	107	212	98.6	215	Ala138Gly (gcc/gGc)	Rv1680	-	hypothetical protein
1907296	0	G	SNP	C	116	103	214	100	219	Ala298Ala (gcg/gcC)	Rv1682	-	hypothetical protein
1916137	0	A	SNP	G	103	72	171	100	175	Leu63Leu (cta/ctG)	Rv1691	-	hypothetical protein
1917972	0	A	SNP	G	103	95	195	100	198	Leu11Leu (cta/ctG)	Rv1694	tlyA	16S/23S rRNA (cytidine-2'-O)-methyltransferase TlyA			capreomycin (CPR)
1931179	0	C	SNP	A	86	91	176	100	177	Arg93Leu (cgg/cTg)	Rv1704c	cycA	D-serine/alanine/glycine transporter protein CycA
1933988	0	G	SNP	A	80	77	156	99.37	158
1944107	0	A	SNP	G	111	106	212	99.54	218	Ser178Gly (agt/Ggt)	Rv1716	-	hypothetical protein
1944402	0	T	SNP	C	105	92	193	100	197	Val276Ala (gtc/gCc)	Rv1716	-	hypothetical protein
1950767	0	T	SNP	C	88	113	199	99.5	202	Lys95Lys (aaa/aaG)	Rv1724c	-	hypothetical protein
1953253	0	C	SNP	G	96	87	182	100	183
1960284	0	C	SNP	A	100	101	200	100	201	Gln68His (cag/caT)	Rv1733c	-	transmembrane protein
1967237	0	C	SNP	A	94	91	184	100	185	Arg134Leu (cga/cTa)	Rv1739c	-	sulfate ABC transporter permease
1969908	0	C	SNP	T	100	96	194	99.49	197	Pro302Leu (ccg/cTg)	Rv1743	pknE	serine/threonine-protein kinase PknE
1977920	0	C	SNP	T	90	108	196	100	198
1979192	0	T	SNP	C	132	106	232	97.94	243	Thr126Ala (acc/Gcc)	Rv1750c	fadD1	fatty-acid--CoA ligase FadD1
1983313	0	T	SNP	G	104	108	209	91.77	231	Asn488Thr (aac/aCc)	Rv1753c	PPE24	PPE family protein PPE24
1983353	0	G	SNP	T	109	111	213	98.65	223	Pro475Thr (ccc/Acc)	Rv1753c	PPE24	PPE family protein PPE24
1993808	0	A	SNP	T	84	95	174	99.44	180	Glu219Val (gag/gTg)	Rv1760	-	diacylglycerol acyltransferase
2004086	0	G	SNP	T	91	92	180	98.39	186	Arg70Leu (cgc/cTc)	Rv1770	-	hypothetical protein
2008217	0	T	SNP	G	103	98	198	99.5	202	Val129Gly (gtc/gGc)	Rv1774	-	oxidoreductase
2022868	0	T	SNP	C	84	103	186	100	187	Ser1204Ser (agt/agC)	Rv1783	eccC5	ESX-5 type VII secretion system protein EccC5
2030331	1	T	Ins	G	108	90	198	99	198
2034693	0	T	SNP	C	85	85	167	99.42	171	Met322Thr (atg/aCg)	Rv1796	mycP5	membrane-anchored mycosin MycP
2035375	0	C	SNP	A	94	82	172	99.44	177	Arg549Arg (cgc/cgA)	Rv1796	mycP5	membrane-anchored mycosin MycP
2040949	0	C	SNP	A	88	108	195	100	196	Ala499Ala (gcc/gcA)	Rv1800	PPE28	PPE family protein PPE28
2042954	0	C	SNP	A	103	86	184	98.44	192	Ser318Ser (tcc/tcA)	Rv1801	PPE29	PPE family protein PPE29
2045310	0	A	SNP	G	100	96	193	100	196	Ile511Ile (att/atC)	Rv1803c	PE_PGRS32	PE-PGRS family protein PE_PGRS32
2045811	0	G	SNP	T	98	81	168	97.81	183	Gly344Gly (ggc/ggA)	Rv1803c	PE_PGRS32	PE-PGRS family protein PE_PGRS32
2049065	0	T	SNP	C	93	105	198	100	198
2049097	0	G	SNP	C	95	105	196	100	200
2051746	0	T	SNP	C	100	93	192	100	193	Ala155Ala (gct/gcC)	Rv1809	PPE33	PPE family protein PPE33
2052035	0	G	SNP	T	71	92	163	99.39	164	Val252Leu (gtg/Ttg)	Rv1809	PPE33	PPE family protein PPE33
2053454	0	G	SNP	A	104	105	208	99.52	210	Leu4Leu (ctg/ctA)	Rv1811	mgtC	Mg2+ transport P-type ATPase MgtC		phylo (Ural)
2055271	0	A	SNP	G	86	91	174	99.44	178	Leu30Pro (cta/cCa)	Rv1812c	-	dehydrogenase
2057591	0	C	SNP	T	79	122	195	99.01	203	Pro22Ser (ccg/Tcg)	Rv1815	-	hypothetical protein
2057774	0	A	SNP	T	109	90	199	100	199	Ile83Phe (atc/Ttc)	Rv1815	-	hypothetical protein
2059831	0	T	SNP	G	77	111	186	99.47	189	Gly79Gly (ggt/ggG)	Rv1817	-	flavoprotein
2061958	0	A	SNP	G	58	76	127	97.81	137	Ala239Ala (gct/gcC)	Rv1818c	PE_PGRS33	PE-PGRS family protein PE_PGRS33
2063685	0	C	SNP	T	112	117	228	99.57	230	Leu348Leu (ttg/ttA)	Rv1819c	bacA	vitamin B12 transport ATP-binding protein BacA
2063911	0	A	SNP	G	89	117	205	99.52	207	Ile273Thr (atc/aCc)	Rv1819c	bacA	vitamin B12 transport ATP-binding protein BacA
2064666	0	A	SNP	G	115	93	206	99.05	210	Tyr21Tyr (tat/taC)	Rv1819c	bacA	vitamin B12 transport ATP-binding protein BacA
2066470	0	G	SNP	A	106	91	191	99.49	198	Gly5Asp (ggt/gAt)	Rv1821	secA2	protein translocase subunit SecA
2074458	0	G	SNP	C	69	69	138	100	138
2074754	0	C	SNP	T	109	102	210	100	211
2089635	0	C	SNP	A	99	94	192	99.48	194
2094912	0	C	Del	GAP	98	80	175	91.75	194		Rv1844c	gnd1	6-phosphogluconate dehydrogenase
2094913	0	A	Del	GAP	98	80	175	91.75	194		Rv1844c	gnd1	6-phosphogluconate dehydrogenase
2094914	0	G	Del	GAP	98	80	175	92.23	193		Rv1844c	gnd1	6-phosphogluconate dehydrogenase
2094915	0	C	Del	GAP	98	80	175	92.23	193		Rv1844c	gnd1	6-phosphogluconate dehydrogenase
2094916	0	G	Del	GAP	98	80	175	92.23	193		Rv1844c	gnd1	6-phosphogluconate dehydrogenase
2094917	0	T	Del	GAP	98	80	175	93.19	191		Rv1844c	gnd1	6-phosphogluconate dehydrogenase
2096186	0	A	SNP	G	103	94	192	100	197	Thr138Thr (act/acC)	Rv1846c	blaI	transcriptional repressor BlaI
2100906	0	C	SNP	T	103	94	195	100	197	Asp189Asp (gac/gaT)	Rv1852	ureG	urease accessory protein UreG
2102247	0	C	SNP	T	99	100	198	99.5	200	Val266Ile (gtc/Atc)	Rv1854c	ndh	NADH dehydrogenase			isoniazid (INH) ethionamide (ETH)
2108141	0	T	SNP	C	94	110	202	100	204	Phe136Leu (ttc/Ctc)	Rv1860	apa	hypothetical protein
2109523	1	C	Ins	G	98	86	184	93.4	184
2116903	0	C	SNP	T	81	113	191	100	194	Gly380Gly (ggc/ggT)	Rv1867	-	hypothetical protein
2119144	0	C	SNP	T	127	103	229	99.57	231	His600Tyr (cac/Tac)	Rv1868	-	hypothetical protein
2123169	0	T	SNP	G	82	92	174	100	174
2123182	0	A	SNP	C	82	92	170	100	174	Ser3Ser (tca/tcC)	Rv1873	-	hypothetical protein
2128870	0	A	SNP	G	102	94	193	100	196	Leu283Leu (cta/ctG)	Rv1878	glnA3	glutamine synthetase GlnA
2133468	1	T	Ins	T	92	80	172	97.18	172		Rv1883c	-	hypothetical protein
2133468	2	T	Ins	C	92	80	172	97.18	172		Rv1883c	-	hypothetical protein
2133468	3	T	Ins	G	92	80	172	97.18	172		Rv1883c	-	hypothetical protein
2133468	4	T	Ins	C	92	80	172	97.18	172		Rv1883c	-	hypothetical protein
2133468	5	T	Ins	A	92	80	172	97.18	172		Rv1883c	-	hypothetical protein
2133468	6	T	Ins	T	92	80	172	97.18	172		Rv1883c	-	hypothetical protein
2133468	7	T	Ins	G	92	80	172	97.18	172		Rv1883c	-	hypothetical protein
2133468	8	T	Ins	C	92	80	172	97.18	172		Rv1883c	-	hypothetical protein
2133468	9	T	Ins	C	90	80	170	96.05	170		Rv1883c	-	hypothetical protein
2133468	10	T	Ins	G	90	79	169	95.48	169		Rv1883c	-	hypothetical protein
2133468	11	T	Ins	T	90	79	169	95.48	169		Rv1883c	-	hypothetical protein
2133468	12	T	Ins	C	90	78	168	94.92	168		Rv1883c	-	hypothetical protein
2133468	13	T	Ins	A	70	63	133	75.14	133		Rv1883c	-	hypothetical protein
2135870	0	T	SNP	C	65	92	155	100	157
2137521	1	A	Ins	C	73	61	134	78.36	135
2137521	2	A	Ins	T	73	62	135	78.95	135
2137521	3	A	Ins	C	73	60	133	77.78	133
2137521	4	A	Ins	C	73	60	133	77.78	133
2137521	5	A	Ins	G	73	60	133	77.78	133
2137521	6	A	Ins	A	73	60	133	77.78	133
2137521	7	A	Ins	T	73	59	132	77.19	133
2137521	8	A	Ins	C	72	60	132	77.19	133
2137521	9	A	Ins	A	73	60	133	77.78	133
2137521	10	A	Ins	C	73	60	133	77.78	133
2143328	0	G	SNP	C	92	103	193	99.49	196	Val270Leu (gtg/Ctg)	Rv1895	-	zinc-binding alcohol dehydrogenase
2147022	0	A	SNP	C	105	109	212	100	214	Ile204Met (att/atG)	Rv1900c	lipJ	lignin peroxidase LipJ
2147906	0	C	SNP	T	93	99	190	100	192	Thr82Ile (acc/aTc)	Rv1901	cinA	competence damage-inducible protein CinA
2151148	0	C	SNP	G	94	109	203	99.02	205	Ile65Met (atc/atG)	Rv1904	-	hypothetical protein
2155168	0	C	SNP	G	100	104	201	100	204	Ser315Thr (agc/aCc)	Rv1908c	katG	catalase-peroxidase	isoniazid (INH)		isoniazid (INH)
2156694	0	A	SNP	C	104	79	181	98.39	186
2160998	0	G	SNP	A	105	75	176	100	180	Gly179Asp (ggc/gAc)	Rv1915	aceAa	isocitrate lyase AceAa
2161343	1	G	Ins	T	81	74	155	92.81	155		Rv1915	aceAa	isocitrate lyase AceAa
2162950	0	T	SNP	C	96	102	197	99	200	Ser1454Ser (tca/tcG)	Rv1917c	PPE34	PPE family protein PPE34
2163790	0	A	SNP	C	27	30	57	100	57	Pro1174Pro (cct/ccG)	Rv1917c	PPE34	PPE family protein PPE34
2165286	0	A	SNP	C	94	86	178	99.45	181	Ser676Ala (tca/Gca)	Rv1917c	PPE34	PPE family protein PPE34
2165554	0	A	SNP	G	72	66	134	99.28	139	Gly586Gly (ggt/ggC)	Rv1917c	PPE34	PPE family protein PPE34
2168746	0	C	SNP	T	102	96	196	99	200	Gly623Ser (ggc/Agc)	Rv1918c	PPE35	PPE family protein PPE35
2169879	0	A	SNP	C	93	77	167	99.42	171	Phe245Cys (ttc/tGc)	Rv1918c	PPE35	PPE family protein PPE35
2173033	0	A	SNP	G	89	92	174	97.84	185	Trp255Arg (tgg/Cgg)	Rv1921c	lppF	lipoprotein LppF
2180818	0	T	Del	GAP	80	76	157	98.11	159		Rv1928c	-	short-chain type dehydrogenase/reductase
2180819	0	C	Del	GAP	80	76	157	98.11	159		Rv1928c	-	short-chain type dehydrogenase/reductase
2180820	0	G	Del	GAP	80	76	157	98.11	159		Rv1928c	-	short-chain type dehydrogenase/reductase
2180821	0	C	Del	GAP	80	76	157	98.11	159		Rv1928c	-	short-chain type dehydrogenase/reductase
2180822	0	C	Del	GAP	80	76	157	98.11	159		Rv1928c	-	short-chain type dehydrogenase/reductase
2180823	0	T	Del	GAP	80	76	157	98.11	159		Rv1928c	-	short-chain type dehydrogenase/reductase
2180824	0	T	Del	GAP	80	76	157	98.11	159		Rv1928c	-	short-chain type dehydrogenase/reductase
2180825	0	G	Del	GAP	80	76	157	98.11	159		Rv1928c	-	short-chain type dehydrogenase/reductase
2181026	0	G	SNP	C	76	98	172	100	174	Pro64Pro (ccc/ccG)	Rv1928c	-	short-chain type dehydrogenase/reductase
2184426	0	C	SNP	G	104	92	195	98	200	Ala178Pro (gcc/Ccc)	Rv1933c	fadE18	acyl-CoA dehydrogenase FadE18
2185342	0	C	SNP	T	93	103	195	97.03	202	Asp283Asn (gac/Aac)	Rv1934c	fadE17	acyl-CoA dehydrogenase FadE17
2186785	0	C	SNP	T	106	92	197	98.51	201	Gln125Gln (cag/caA)	Rv1935c	echA13	enoyl-CoA hydratase EchA13
2207591	1	T	Ins	C	116	93	209	97.21	210
2209807	0	C	SNP	T	80	93	169	100	173	Pro161Ser (ccg/Tcg)	Rv1966	mce3A	Mce family protein Mce3A
2211600	0	C	SNP	G	94	102	196	98.99	198	Gln334Glu (cag/Gag)	Rv1967	mce3B	Mce family protein Mce3B
2211826	0	A	SNP	G	108	104	210	99.53	213	Lys67Lys (aaa/aaG)	Rv1968	mce3C	Mce family protein Mce3C
2216035	0	A	SNP	G	73	74	147	98.66	149	Glu260Gly (gag/gGg)	Rv1971	mce3F	Mce family protein Mce3F
2216443	0	C	SNP	A	101	92	190	100	193	Ala396Glu (gcg/gAg)	Rv1971	mce3F	Mce family protein Mce3F
2220512	0	T	SNP	G	99	98	197	100	197	Ser253Ser (tct/tcG)	Rv1977	-	hypothetical protein
2223284	0	G	SNP	A	117	94	210	98.6	214
2223293	0	T	SNP	C	120	92	212	100	212
2225237	0	T	SNP	C	100	85	185	98.93	187
2225238	0	A	SNP	C	99	87	186	98.94	188
2228967	0	A	SNP	G	85	109	192	99.49	195
2237059	0	G	SNP	T	95	79	172	100	174	Thr83Asn (acc/aAc)	Rv1992c	ctpG	cation transporter ATPase G
2240715	0	C	SNP	T	104	107	206	98.6	214	Ala186Val (gcg/gTg)	Rv1997	ctpF	cation transporter ATPase F
2247677	0	A	SNP	C	82	82	158	99.39	165	Ile6Ile (ata/atC)	Rv2002	fabG3	20-beta-hydroxysteroid dehydrogenase
2251179	0	C	SNP	T	94	108	201	98.06	206	Pro235Pro (ccg/ccA)	Rv2005c	-	universal stress protein
2251999	0	A	SNP	G	90	80	168	100	170
2257239	0	A	SNP	G	83	117	198	99.01	202	Val235Ala (gtg/gCg)	Rv2008c	-	hypothetical protein
2257538	0	A	SNP	G	114	96	208	99.53	211	Asp135Asp (gat/gaC)	Rv2008c	-	hypothetical protein
2260525	0	C	SNP	T	120	102	219	99.55	223
2264782	0	C	SNP	A	97	108	199	100	205	Ala262Glu (gcg/gAg)	Rv2017	-	transcriptional regulator
2265059	0	T	SNP	G	103	111	214	100	214
2269780	0	T	SNP	C	85	105	188	100	190	Asp154Gly (gac/gGc)	Rv2024c	-	hypothetical protein
2270102	0	A	SNP	G	99	77	173	100	176	Trp47Arg (tgg/Cgg)	Rv2024c	-	hypothetical protein
2277272	0	A	SNP	G	105	99	203	99.03	206	Tyr405Tyr (tat/taC)	Rv2030c	-	hypothetical protein
2280734	0	G	SNP	A	94	95	186	98.95	191	His117Tyr (cac/Tac)	Rv2033c	-	hypothetical protein
2282787	0	C	SNP	T	105	103	205	100	208	Cys312Tyr (tgt/tAt)	Rv2037c	-	transmembrane protein
2285251	0	C	SNP	A	86	94	177	100	180	Val131Phe (gtc/Ttc)	Rv2039c	-	sugar ABC transporter permease
2287121	0	A	SNP	G	109	87	193	98.99	198	Asp242Asp (gat/gaC)	Rv2041c	-	sugar ABC transporter substrate-binding lipoprotein
2289252	0	T	SNP	C	99	108	203	100	207					pyrazinamide (PZA)		pyrazinamide (PZA)
2296042	0	G	SNP	C	115	95	210	98.13	214	Pro3649Ala (ccg/Gcg)	Rv2048c	pks12	polyketide synthase
2296181	0	A	SNP	G	87	100	184	89.47	209	Gly3602Gly (ggt/ggC)	Rv2048c	pks12	polyketide synthase
2300237	0	A	SNP	G	95	84	175	98.35	182	Ala2250Ala (gct/gcC)	Rv2048c	pks12	polyketide synthase
2300546	0	A	SNP	T	79	92	171	100	171	His2147Gln (cat/caA)	Rv2048c	pks12	polyketide synthase
2300552	0	T	SNP	G	76	92	166	99.41	169	Pro2145Pro (cca/ccC)	Rv2048c	pks12	polyketide synthase
2300555	0	A	SNP	G	73	94	165	99.4	168	Asp2144Asp (gat/gaC)	Rv2048c	pks12	polyketide synthase
2300664	0	G	SNP	A	92	84	174	100	176	Pro2108Leu (ccc/cTc)	Rv2048c	pks12	polyketide synthase
2311099	0	C	SNP	G	101	89	185	100	190	Pro473Pro (ccg/ccC)	Rv2052c	-	hypothetical protein
2316510	0	G	SNP	A	89	79	162	99.41	169	Val78Ile (gtc/Atc)	Rv2060	-	integral membrane protein
2318812	0	G	SNP	A	93	115	205	100	208	His648Tyr (cac/Tac)	Rv2062c	cobN	cobalamin biosynthesis protein CobN
2329533	0	A	SNP	G	96	84	176	100	180	Leu205Pro (ctc/cCc)	Rv2072c	cobL	precorrin-6Y C(5,15)-methyltransferase
2334007	0	A	SNP	G	118	113	229	100	231	Ala96Ala (gct/gcC)	Rv2077c	-	transmembrane protein
2335075	0	A	SNP	G	98	98	195	99.49	197	Glu6Gly (gaa/gGa)	Rv2078	-	hypothetical protein
2335494	0	A	SNP	G	108	86	191	100	194	Tyr47Cys (tac/tGc)	Rv2079	-	hypothetical protein
2340621	0	C	SNP	G	162	200	350	100	362	Pro638Arg (ccc/cGc)	Rv2082	-	hypothetical protein
2341181	0	G	SNP	A	122	90	212	99.07	214	Gly104Glu (gga/gAa)	Rv2083	-	hypothetical protein
2341636	0	C	SNP	G	93	96	188	100	189	Leu256Val (ctg/Gtg)	Rv2083	-	hypothetical protein
2345037	0	C	SNP	A	88	96	183	100	184	Leu209Leu (ctc/ctA)	Rv2088	pknJ	transmembrane serine/threonine-protein kinase PknJ
2348446	0	C	SNP	G	101	102	201	100	203	Phe358Leu (ttc/ttG)	Rv2090	-	5'-3' exonuclease
2357269	0	G	Del	GAP	94	75	168	85.79	197
2357270	0	C	Del	GAP	94	75	168	86.67	195
2357271	0	C	Del	GAP	94	73	168	85.64	195
2358029	1	T	Ins	G	100	76	176	96.17	177
2359051	0	T	SNP	C	105	94	197	100	199	Asp221Asp (gat/gaC)	Rv2100	-	hypothetical protein
2359072	0	G	SNP	A	100	86	179	100	186	Ala228Ala (gcg/gcA)	Rv2100	-	hypothetical protein
2359075	0	G	SNP	A	102	90	181	100	192	Leu229Leu (ctg/ctA)	Rv2100	-	hypothetical protein
2361492	0	T	SNP	G	97	95	188	99.48	193	Leu418Arg (ctc/cGc)	Rv2101	helZ	helicase HelZ
2361604	0	C	SNP	G	102	98	199	99.5	201	Val455Val (gtc/gtG)	Rv2101	helZ	helicase HelZ
2362041	0	C	SNP	A	100	71	170	100	171	Pro601Gln (ccg/cAg)	Rv2101	helZ	helicase HelZ
2368552	0	C	SNP	T	88	91	177	97.81	183
2368565	0	A	Del	GAP	92	93	185	99.46	186
2369326	0	C	SNP	G	101	95	191	100	196	Arg135Pro (cgc/cCc)	Rv2109c	prcA	proteasome subunit alpha
2372550	0	G	SNP	C	155	140	290	98.99	298	Pro7Arg (cct/cGt)	Rv2112c	dop	pup deamidase/depupylase
2384512	0	T	SNP	G	126	104	224	98.71	233	Gln519Pro (cag/cCg)	Rv2124c	metH	methionine synthase
2386389	0	G	SNP	A	105	105	207	100	210	Gly33Ser (ggc/Agc)	Rv2125	-	hypothetical protein
2387733	0	T	SNP	C	102	40	140	100	142	Glu80Glu (gaa/gaG)	Rv2126c	PE_PGRS37	PE-PGRS family protein PE_PGRS37
2393341	0	C	SNP	A	104	111	213	100	215
2394922	0	C	SNP	T	92	117	207	99.05	211	Val106Met (gtg/Atg)	Rv2134c	-	hypothetical protein
2396770	0	G	SNP	C	101	103	200	99.03	206	Ser23Ser (tcc/tcG)	Rv2136c	-	undecaprenyl-diphosphatase
2410396	0	A	SNP	G	94	97	190	100	191	Ser82Ser (agt/agC)	Rv2151c	ftsQ	cell division protein FtsQ
2411730	0	G	SNP	C	104	87	186	100	191	Ser131Ser (tcc/tcG)	Rv2152c	murC	UDP-N-acetylmuramate--alanine ligase		phylo (4,2)
2415656	0	G	SNP	C	93	106	195	99.5	200	Arg247Gly (cgg/Ggg)	Rv2155c	murD	UDP-N-acetylmuramoylalanine--D-glutamate ligase
2423197	0	G	SNP	A	113	81	189	100	194
2424925	0	A	SNP	G	85	89	173	100	174
2440926	0	G	SNP	T	105	80	183	100	185	Asp265Glu (gac/gaA)	Rv2178c	aroG	phospho-2-dehydro-3-deoxyheptonate aldolase AroG
2441970	0	G	SNP	A	107	101	205	98.58	211	Phe116Phe (ttc/ttT)	Rv2179c	-	3'-5' exoribonuclease
2446461	0	G	SNP	A	111	116	225	98.7	230	Arg162Arg (cgc/cgT)	Rv2184c	-	hypothetical protein
2459881	0	T	SNP	C	89	104	189	99.48	194	Phe68Phe (ttt/ttC)	Rv2196	qcrB	ubiquinol-cytochrome C reductase cytochrome subunit B
2462871	0	G	SNP	A	98	84	176	99.45	183	Ala59Ala (gcc/gcT)	Rv2198c	mmpS3	membrane protein MmpS3
2478266	0	A	SNP	C	92	79	171	99.42	172	Glu359Asp (gaa/gaC)	Rv2212	-	adenylyl cyclase
2480676	0	G	SNP	A	107	86	191	98.47	196	Leu342Leu (ctc/ctT)	Rv2214c	ephD	oxidoreductase EphD
2499726	0	G	SNP	A	121	95	214	100	216	Asp299Asn (gat/Aat)	Rv2226	-	hypothetical protein
2505677	0	T	SNP	C	85	107	190	99.48	193	His8Arg (cac/cGc)	Rv2231c	cobC	aminotransferase
2507412	0	G	SNP	A	95	99	192	100	194	Leu89Leu (ttg/ttA)	Rv2234	ptpA	protein-tyrosine-phosphatase
2509140	0	G	SNP	C	99	110	206	100	209	Ser79Cys (tcc/tGc)	Rv2236c	cobD	cobalamin biosynthesis transmembrane protein CobD
2509722	0	A	SNP	G	100	108	204	100	208	Pro78Pro (cca/ccG)	Rv2237	-	hypothetical protein
2514791	0	G	SNP	A	88	76	158	99.39	165	Met751Ile (atg/atA)	Rv2241	aceE	pyruvate dehydrogenase E1 component
2516567	0	G	SNP	C	90	83	171	99.43	174
2521342	0	T	SNP	C	101	103	202	100	204	Asp200Asp (gat/gaC)	Rv2247	accD6	acetyl-/propionyl-CoA carboxylase subunit beta
2522550	0	T	SNP	C	80	63	142	99.31	144	Val64Ala (gtc/gCc)	Rv2248	-	hypothetical protein
2523205	1	G	Ins	C	68	70	138	91.39	138
2523205	2	G	Ins	G	68	70	138	91.39	138
2523205	3	G	Ins	C	68	70	138	91.39	138
2525723	0	G	Del	GAP	88	97	184	96.35	192		Rv2251	-	flavoprotein
2525776	0	C	SNP	T	87	97	182	96.84	190	Ala71Val (gcc/gTc)	Rv2251	-	flavoprotein
2526974	0	T	SNP	C	92	86	178	100	178	Pro470Pro (cct/ccC)	Rv2251	-	flavoprotein
2529680	0	A	SNP	G	102	97	199	100	199	Thr65Thr (act/acC)	Rv2256c	-	hypothetical protein
2531742	0	A	SNP	G	82	81	157	100	163	Ala52Ala (gct/gcC)	Rv2258c	-	transcriptional regulator
2534563	0	G	Del	GAP	74	82	153	95.71	163
2534564	0	A	Del	GAP	74	82	153	100	156
2540441	0	T	SNP	C	120	110	227	100	230	Leu113Pro (ctc/cCc)	Rv2266	cyp124	cytochrome P450 Cyp124
2543196	0	C	SNP	T	104	112	212	100	216	Ala361Thr (gcg/Acg)	Rv2268c	cyp128	cytochrome P450 Cyp128
2547674	0	C	Del	GAP	82	81	162	93.68	174		Rv2275	-	cyclo(L-tyrosyl-L-tyrosyl) synthase
2547675	0	G	Del	GAP	82	81	162	100	163		Rv2275	-	cyclo(L-tyrosyl-L-tyrosyl) synthase
2547676	0	C	Del	GAP	82	81	162	100	163		Rv2275	-	cyclo(L-tyrosyl-L-tyrosyl) synthase
2559151	0	C	SNP	T	101	69	169	98.27	173	Gly140Asp (ggc/gAc)	Rv2286c	-	hypothetical protein
2573756	0	C	SNP	A	81	99	177	100	180
2574733	0	T	SNP	G	111	110	221	98.66	224	Asn96Thr (aat/aCt)	Rv2303c	-	antibiotic-resistance protein
2577504	0	G	SNP	C	99	89	183	98.95	190
2578626	0	A	SNP	G	111	86	196	100	197	Met24Thr (atg/aCg)	Rv2307c	-	hypothetical protein
2586127	0	A	SNP	G	114	106	217	100	220	Gly388Gly (ggt/ggC)	Rv2314c	-	hypothetical protein
2589216	0	G	SNP	C	101	118	218	100	219	Val127Leu (gtg/Ctg)	Rv2316	uspA	sugar ABC transporter permease UspA
2598400	0	A	SNP	G	86	105	189	99.48	192	Asn516Asn (aat/aaC)	Rv2326c	-	ABC transporter ATP-binding protein
2607728	0	C	SNP	T	84	78	157	98.78	164	Gly198Gly (ggg/ggA)	Rv2333c	stp	multidrug resistance protein
2608117	0	C	SNP	A	105	104	206	100	209	Asp69Tyr (gac/Tac)	Rv2333c	stp	multidrug resistance protein
2612632	0	C	SNP	A	110	107	211	100	217	Gly119Val (ggc/gTc)	Rv2337c	-	hypothetical protein
2625052	0	G	SNP	A	112	95	205	98.1	211	Arg411Gln (cgg/cAg)	Rv2345	-	transmembrane protein
2631226	0	C	SNP	A	83	81	163	98.8	166	Asp284Tyr (gac/Tac)	Rv2351c	plcA	membrane-associated phospholipase A
2637541	0	C	SNP	T	95	112	205	100	207
2642383	0	C	SNP	T	78	90	164	100	168	Ala66Thr (gcc/Acc)	Rv2360c	-	hypothetical protein
2656225	0	A	SNP	G	105	106	208	100	211	Val69Ala (gtc/gCc)	Rv2377c	-	hypothetical protein
2660319	0	C	SNP	G	110	109	216	100	219	Glu589Asp (gag/gaC)	Rv2379c	mbtF	peptide synthetase
2665161	0	G	SNP	A	91	97	187	97.92	192	Thr652Ile (acc/aTc)	Rv2380c	mbtE	peptide synthetase
2666018	0	G	SNP	A	102	96	198	99.5	199	Val366Val (gtc/gtT)	Rv2380c	mbtE	peptide synthetase
2680658	0	T	SNP	G	93	110	200	100	203	Thr67Thr (act/acG)	Rv2386a	-	hypothetical protein
2695378	0	C	SNP	G	94	88	182	100	182	Gly141Ala (ggc/gCc)	Rv2398c	cysW	sulfate ABC transporter permease CysW
2704884	1	A	Ins	C	57	76	133	96.38	133		Rv2407	-	ribonuclease Z
2704884	2	A	Ins	A	57	76	133	96.38	133		Rv2407	-	ribonuclease Z
2704884	3	A	Ins	G	57	76	133	96.38	133		Rv2407	-	ribonuclease Z
2704884	4	A	Ins	C	57	74	131	94.93	132		Rv2407	-	ribonuclease Z
2704884	5	A	Ins	G	57	75	132	95.65	132		Rv2407	-	ribonuclease Z
2704884	6	A	Ins	A	56	75	131	94.93	131		Rv2407	-	ribonuclease Z
2704884	7	A	Ins	C	56	75	131	94.93	131		Rv2407	-	ribonuclease Z
2711556	0	C	Del	GAP	90	78	163	99.41	169		Rv2414c	-	hypothetical protein
2711557	0	T	Del	GAP	90	78	163	99.41	169		Rv2414c	-	hypothetical protein
2713795	0	C	SNP	T	113	104	215	100	217
2718852	0	T	SNP	G	92	116	207	100	208
2720895	0	G	SNP	A	7	60	67	100	67	His295Tyr (cac/Tac)	Rv2424c	-	transposase
2720952	0	T	SNP	C	9	38	46	100	47	Thr276Ala (acc/Gcc)	Rv2424c	-	transposase
2720954	0	G	SNP	A	8	39	47	100	47	Thr275Ile (acc/aTc)	Rv2424c	-	transposase
2721562	0	C	SNP	G	90	101	188	100	191	Ala72Ala (gcg/gcC)	Rv2424c	-	transposase
2725072	0	G	SNP	C	105	108	210	98.61	216	Pro136Ala (ccc/Gcc)	Rv2427c	proA	gamma-glutamyl phosphate reductase
2726882	0	G	SNP	A	95	89	182	99.46	185	Arg26His (cgc/cAc)	Rv2429	ahpD	alkyl hydroperoxide reductase AphD
2734074	0	T	SNP	C	102	95	195	100	197	Val282Ala (gtc/gCc)	Rv2436	rbsK	ribokinase RbsK
2737572	0	C	SNP	A	102	94	188	100	196	Ala226Ser (gcg/Tcg)	Rv2439c	proB	glutamate 5-kinase protein
2748087	0	G	SNP	A	104	95	196	100	199	Ser713Ser (tcc/tcT)	Rv2448c	valS	valine--tRNA ligase
2751804	0	C	SNP	T	124	89	211	100	213	Arg126Gln (cgg/cAg)	Rv2450c	rpfE	resuscitation-promoting factor RpfE
2752698	0	C	SNP	A	87	110	195	99.49	198
2760152	0	A	SNP	G	94	138	230	100	232	Tyr125Cys (tac/tGc)	Rv2458	mmuM	homocysteine S-methyltransferase MmuM
2775003	0	A	SNP	G	100	106	202	100	206	Glu480Glu (gaa/gaG)	Rv2471	aglA	alpha-glucosidase AglA
2775907	0	G	SNP	A	113	100	210	98.61	216	Ala114Thr (gcc/Acc)	Rv2473	-	hypothetical protein
2779136	0	T	SNP	C	95	90	183	100	185	Ser1043Gly (agc/Ggc)	Rv2476c	gdh	NAD-dependent glutamate dehydrogenase
2786952	0	A	SNP	G	104	123	221	100	227	Cys778Arg (tgc/Cgc)	Rv2482c	plsB2	glycerol-3-phosphate acyltransferase
2793706	0	G	SNP	A	115	101	214	100	216	Leu95Phe (ctc/Ttc)	Rv2485c	lipQ	carboxylesterase LipQ
2796214	1	G	Ins	C	75	65	140	94.59	140		Rv2487c	PE_PGRS42	PE-PGRS family protein PE_PGRS42
2800974	0	C	SNP	T	80	90	167	98.84	172	Gly58Arg (gga/Aga)	Rv2489c	-	hypothetical protein
2802271	0	G	SNP	A	78	85	152	97.6	167	Gly1322Gly (ggc/ggT)	Rv2490c	PE_PGRS43	PE-PGRS family protein PE_PGRS43
2809589	0	C	SNP	A	105	111	212	98.63	219	Arg117Arg (cgg/cgT)	Rv2495c	bkdC	branched-chain keto acid dehydrogenase E2 component
2809621	0	T	SNP	C	106	113	213	100	219	Thr107Ala (acc/Gcc)	Rv2495c	bkdC	branched-chain keto acid dehydrogenase E2 component
2818837	0	A	SNP	G	92	104	193	99.49	197	Gly97Gly (ggt/ggC)	Rv2503c	scoB	succinyl-CoA:3-ketoacid-CoA transferase subunit B
2821342	0	C	SNP	T	108	90	195	100	198	Ala85Ala (gcg/gcA)	Rv2505c	fadD35	fatty-acid--CoA ligase FadD35
2827984	0	G	SNP	T	96	84	179	100	180
2828019	0	T	SNP	C	90	79	165	100	169
2828822	0	G	SNP	T	135	108	238	99.59	244	Gln328Lys (cag/Aag)	Rv2512c	-	insertion sequence element IS1081 transposase
2830525	0	C	SNP	A	109	109	218	100	218	Thr122Lys (acg/aAg)	Rv2513	-	hypothetical protein
2838564	0	C	SNP	G	98	108	200	99.52	207	Pro326Pro (ccg/ccC)	Rv2522c	-	hypothetical protein
2851736	0	C	SNP	G	99	91	187	99.48	191
2855259	0	A	SNP	G	119	99	215	100	218	Ala841Ala (gct/gcC)	Rv2531c	-	amino acid decarboxylase
2865760	0	A	SNP	G	84	105	187	100	189	Thr211Ala (acc/Gcc)	Rv2542	-	hypothetical protein
2865882	0	T	SNP	C	97	109	203	100	206	Val251Val (gtt/gtC)	Rv2542	-	hypothetical protein
2876411	0	G	SNP	C	85	101	185	99.47	187	Ala25Ala (gcc/gcG)	Rv2555c	alaS	alanine--tRNA ligase
2880702	0	G	SNP	C	99	108	206	100	207	Val210Leu (gtc/Ctc)	Rv2560	-	hypothetical protein
2881598	0	G	Del	GAP	88	97	179	96.35	192
2882343	0	C	SNP	A	93	90	179	98.92	185	Ile18Ile (atc/atA)	Rv2563	-	glutamine ABC transporter permease
2883530	0	A	Del	GAP	86	84	166	98.27	173		Rv2564	glnQ	glutamine ABC transporter ATP-binding protein
2888201	0	T	SNP	C	80	92	172	100	172	Leu610Pro (ctc/cCc)	Rv2566	-	hypothetical protein
2889633	0	T	SNP	C	108	105	212	100	213	Ala1087Ala (gct/gcC)	Rv2566	-	hypothetical protein
2891267	0	C	SNP	T	101	98	192	100	199	Gly491Gly (ggc/ggT)	Rv2567	-	hypothetical protein
2891728	0	A	SNP	G	96	108	203	100	204	Gln645Arg (cag/cGg)	Rv2567	-	hypothetical protein
2894208	0	G	SNP	A	93	99	186	100	192	Ser67Ser (agc/agT)	Rv2569c	-	hypothetical protein
2910461	0	G	SNP	T	105	119	221	100	224	Ala147Glu (gcg/gAg)	Rv2584c	apt	adenine phosphoribosyltransferase
2911293	0	C	SNP	G	87	101	186	100	188	Cys462Ser (tgt/tCt)	Rv2585c	-	lipoprotein
2912294	0	T	SNP	G	77	107	181	98.92	186	Ala128Ala (gca/gcC)	Rv2585c	-	lipoprotein
2923391	0	T	SNP	C	103	88	191	100	191	Pro281Pro (cca/ccG)	Rv2592c	ruvB	Holliday junction ATP-dependent DNA helicase RuvB
2927939	0	T	SNP	C	105	96	197	100	201
2930057	0	G	SNP	C	97	106	201	99.02	205
2932806	0	T	SNP	C	97	116	211	99.07	215	Ile113Val (att/Gtt)	Rv2605c	tesB2	acyl-CoA thioesterase TesB
2939373	0	G	SNP	C	114	101	213	100	215	Ser197Cys (tct/tGt)	Rv2611c	-	phosphatidylinositol mannoside acyltransferase
2939657	0	T	SNP	C	112	120	229	100	232	Ile102Met (ata/atG)	Rv2611c	-	phosphatidylinositol mannoside acyltransferase
2942377	0	G	SNP	A	98	98	188	99.49	197	Gly297Gly (ggc/ggT)	Rv2614c	thrS	threonine--tRNA ligase
2945167	0	G	SNP	T	89	57	145	90.12	162
2945199	0	T	SNP	C	85	57	140	94.04	151
2945201	0	C	SNP	G	83	58	140	94	150
2945204	0	C	SNP	T	85	58	140	95.33	150
2945205	0	C	SNP	T	86	58	143	95.36	151
2954439	0	T	SNP	C	95	91	181	100	186	Arg104Gly (aga/Gga)	Rv2627c	-	hypothetical protein
2954571	0	A	SNP	C	122	117	236	97.95	244	Leu60Val (tta/Gta)	Rv2627c	-	hypothetical protein
2960860	0	C	SNP	A	52	88	132	96.55	145	Gly528Cys (ggc/Tgc)	Rv2634c	PE_PGRS46	PE-PGRS family protein PE_PGRS46
2971336	0	C	SNP	T	102	98	193	100	200	Thr262Thr (acc/acT)	Rv2646	-	integrase
2974933	0	A	SNP	G	115	80	192	98.98	197	Ile101Thr (atc/aCc)	Rv2650c	-	prophage protein
2976575	0	G	SNP	A	77	103	175	98.36	183
2984740	0	A	SNP	G	100	111	208	99.53	212	His3Arg (cac/cGc)	Rv2668	-	hypothetical protein
2988041	0	G	SNP	A	92	102	192	98.98	196	Ala120Ala (gcg/gcA)	Rv2672	-	protease
2988815	0	C	SNP	G	97	109	206	100	206	Asn378Lys (aac/aaG)	Rv2672	-	protease
3003085	0	C	Del	GAP	106	105	211	97.24	217		Rv2685	arsB1	arsenic-transport integral membrane protein ArsB
3005185	0	G	SNP	T	91	104	193	100	195	Pro156Thr (ccc/Acc)	Rv2688c	-	antibiotic ABC transporter ATP-binding protein
3007146	0	G	SNP	C	72	84	153	92.86	168
3009692	0	A	SNP	G	91	108	197	100	199	Thr117Ala (acc/Gcc)	Rv2691	ceoB	TRK system potassium uptake protein CeoB
3016852	0	G	SNP	A	113	108	219	99.55	222
3017465	0	T	SNP	C	120	95	214	100	215	Ile203Thr (ata/aCa)	Rv2702	ppgK	polyphosphate glucokinase
3021249	0	T	SNP	C	118	94	210	99.07	214	Ile226Thr (ata/aCa)	Rv2707	-	hypothetical protein
3021962	0	G	SNP	A	96	86	179	98.91	184	Glu42Lys (gag/Aag)	Rv2709	-	transmembrane protein
3035916	0	A	SNP	G	122	106	225	98.7	231	Ala336Ala (gca/gcG)	Rv2723	-	integral membrane protein
3037377	0	T	SNP	C	80	88	160	100	168
3041871	0	G	SNP	T	85	92	172	100	177	Ala202Glu (gcg/gAg)	Rv2729c	-	integral membrane protein
3054081	0	A	SNP	G	105	126	227	100	231	Gly56Gly (gga/ggG)	Rv2741	PE_PGRS47	PE-PGRS family protein PE_PGRS47
3054321	0	A	SNP	G	95	115	209	99.53	211	Gly136Gly (gga/ggG)	Rv2741	PE_PGRS47	PE-PGRS family protein PE_PGRS47
3054724	0	A	SNP	G	47	20	65	98.53	68	Ser271Gly (agc/Ggc)	Rv2741	PE_PGRS47	PE-PGRS family protein PE_PGRS47
3055293	0	C	SNP	A	133	108	232	96.02	251	Gly460Gly (ggc/ggA)	Rv2741	PE_PGRS47	PE-PGRS family protein PE_PGRS47
3056663	0	G	SNP	A	103	91	189	98.48	197	Cys190Cys (tgc/tgT)	Rv2743c	-	hypothetical protein
3069167	0	A	SNP	G	100	118	215	100	218	Leu306Pro (ctg/cCg)	Rv2756c	hsdM	type I restriction/modification system DNA methylase HsdM
3078178	0	C	SNP	T	102	102	202	100	204	Val270Met (gtg/Atg)	Rv2769c	PE27	PE family protein PE27
3080795	0	A	SNP	G	101	107	207	100	208	Leu80Pro (ctc/cCc)	Rv2771c	-	hypothetical protein
3086742	0	A	SNP	C	87	93	178	98.9	182	Phe5Val (ttt/Gtt)	Rv2779c	-	Lrp/AsnC family transcriptional regulator
3086788	0	T	SNP	C	99	81	179	100	180
3096717	0	G	SNP	A	99	94	189	99.48	194	Gly536Asp (ggt/gAt)	Rv2787	-	hypothetical protein
3098174	0	G	SNP	A	97	94	185	99.48	192	Gly255Gly (ggc/ggT)	Rv2789c	fadE21	acyl-CoA dehydrogenase FadE21
3103461	0	G	SNP	A	102	92	190	97.98	198	Tyr160Tyr (tac/taT)	Rv2794c	pptT	phosphopantetheinyl transferase
3103682	0	T	SNP	C	108	108	215	99.54	217	Met87Val (atg/Gtg)	Rv2794c	pptT	phosphopantetheinyl transferase
3104336	0	T	SNP	C	88	77	161	97.63	169	Glu192Glu (gaa/gaG)	Rv2795c	-	hypothetical protein
3113872	0	A	SNP	T	107	117	222	100	224	Glu72Val (gag/gTg)	Rv2807	-	hypothetical protein
3118000	0	A	SNP	G	101	115	210	100	216	Arg395Gly (agg/Ggg)	Rv2812	-	transposase
3120151	0	C	SNP	T	34	24	56	89.23	65
3124014	0	A	SNP	C	102	91	189	98.47	196	Ser324Ala (tcg/Gcg)	Rv2817c	-	CRISPR-associated endonuclease Cas1
3129896	0	G	SNP	C	110	114	223	100	224	Gly626Gly (ggc/ggG)	Rv2823c	-	CRISPR-associated protein Cas10/Csm1
3131469	1	T	Ins	T	106	82	188	96.91	188		Rv2823c	-	CRISPR-associated protein Cas10/Csm1
3131469	2	T	Ins	G	105	82	187	96.39	188		Rv2823c	-	CRISPR-associated protein Cas10/Csm1
3131469	3	T	Ins	T	106	82	188	96.91	188		Rv2823c	-	CRISPR-associated protein Cas10/Csm1
3131469	4	T	Ins	C	106	82	188	96.91	188		Rv2823c	-	CRISPR-associated protein Cas10/Csm1
3131469	5	T	Ins	G	106	82	188	96.91	188		Rv2823c	-	CRISPR-associated protein Cas10/Csm1
3131469	6	T	Ins	G	105	82	187	96.39	187		Rv2823c	-	CRISPR-associated protein Cas10/Csm1
3131469	7	T	Ins	C	102	81	183	94.33	185		Rv2823c	-	CRISPR-associated protein Cas10/Csm1
3131469	8	T	Ins	G	103	82	185	95.36	185		Rv2823c	-	CRISPR-associated protein Cas10/Csm1
3131469	9	T	Ins	A	102	80	182	93.81	182		Rv2823c	-	CRISPR-associated protein Cas10/Csm1
3133536	0	T	SNP	C	102	110	211	100	212	Lys2Glu (aaa/Gaa)	Rv2825c	-	hypothetical protein
3134576	0	A	SNP	G	126	100	223	99.56	227	Arg6Arg (cgt/cgC)	Rv2826c	-	hypothetical protein
3137058	0	G	SNP	A	95	116	205	100	211	Ala56Val (gcg/gTg)	Rv2830c	vapB22	antitoxin VapB22
3158833	0	G	SNP	T	94	84	177	100	178	Pro408Thr (ccc/Acc)	Rv2850c	-	magnesium chelatase
3159753	0	T	SNP	C	97	96	192	100	193	His101Arg (cac/cGc)	Rv2850c	-	magnesium chelatase
3160795	1	T	Ins	A	111	84	195	96.06	195		Rv2852c	mqo	malate:quinone oxidoreductase
3162805	0	C	SNP	G	85	92	171	100	177	Arg180Gly (cgc/Ggc)	Rv2853	PE_PGRS48	PE-PGRS family protein PE_PGRS48
3171594	0	G	SNP	C	86	90	170	96.7	182	Ser18Trp (tcg/tGg)	Rv2859c	-	glutamine amidotransferase
3177884	0	C	SNP	A	91	122	205	100	213	Arg21Arg (cgc/cgA)	Rv2866	relG	toxin RelG
3186589	0	C	Del	GAP	67	108	174	87.94	199		Rv2874	dipZ	integral membrane C-type cytochrome biogenesis protein DipZ
3186590	0	G	Del	GAP	67	108	174	89.74	195		Rv2874	dipZ	integral membrane C-type cytochrome biogenesis protein DipZ
3186591	0	G	Del	GAP	67	108	174	91.15	192		Rv2874	dipZ	integral membrane C-type cytochrome biogenesis protein DipZ
3186664	0	A	SNP	C	89	107	195	98.99	198	Ala606Ala (gca/gcC)	Rv2874	dipZ	integral membrane C-type cytochrome biogenesis protein DipZ
3186860	0	T	SNP	G	85	79	159	100	164	Tyr672Asp (tat/Gat)	Rv2874	dipZ	integral membrane C-type cytochrome biogenesis protein DipZ
3190146	0	C	Del	GAP	93	88	181	96.28	188
3195308	0	C	SNP	T	113	106	217	99.1	221	Val81Met (gtg/Atg)	Rv2885c	-	transposase
3198496	0	G	SNP	A	116	107	222	99.55	224	Ile204Ile (atc/atT)	Rv2889c	tsf	elongation factor EF-Ts
3203212	0	A	SNP	G	106	107	206	100	213	Thr265Ala (acg/Gcg)	Rv2893	-	oxidoreductase
3218122	0	A	SNP	C	98	101	198	100	199	Ile50Ser (atc/aGc)	Rv2910c	-	hypothetical protein
3222740	0	T	SNP	C	130	117	242	99.6	248	Gln262Arg (cag/cGg)	Rv2914c	pknI	serine/threonine-protein kinase PknI
3226181	0	A	SNP	C	103	87	188	98.96	192	Arg35Arg (cgt/cgG)	Rv2916c	ffh	signal recognition particle protein
3227471	0	A	SNP	C	87	103	185	99.48	191	Glu370Ala (gaa/gCa)	Rv2917	-	hypothetical protein
3228143	0	G	SNP	T	85	104	187	100	189	Arg594Leu (cgg/cTg)	Rv2917	-	hypothetical protein
3232759	0	G	SNP	A	96	76	164	86	200
3233940	0	G	SNP	C	89	93	182	100	182	Ala67Gly (gcc/gGc)	Rv2921c	ftsY	signal recognition particle receptor FtsY
3234710	0	G	SNP	A	102	105	205	99.52	208	Leu1033Leu (ctg/Ttg)	Rv2922c	smc	chromosome partition protein Smc
3247316	0	C	SNP	G	96	104	195	99.5	201	Asp624Glu (gac/gaG)	Rv2931	ppsA	phthiocerol synthesis polyketide synthase type I PpsA
3247851	0	G	SNP	A	56	73	128	100	129	Ala803Thr (gcc/Acc)	Rv2931	ppsA	phthiocerol synthesis polyketide synthase type I PpsA
3247853	0	C	SNP	T	56	68	121	100	124	Ala803Ala (gcc/gcT)	Rv2931	ppsA	phthiocerol synthesis polyketide synthase type I PpsA
3247856	0	G	SNP	C	53	72	125	100	125	Arg804Arg (cgg/cgC)	Rv2931	ppsA	phthiocerol synthesis polyketide synthase type I PpsA
3247864	1	C	Ins	T	51	61	112	94.92	112		Rv2931	ppsA	phthiocerol synthesis polyketide synthase type I PpsA
3247864	2	C	Ins	A	51	61	112	94.92	112		Rv2931	ppsA	phthiocerol synthesis polyketide synthase type I PpsA
3247864	3	C	Ins	G	51	61	112	94.92	112		Rv2931	ppsA	phthiocerol synthesis polyketide synthase type I PpsA
3247864	4	C	Ins	G	51	61	112	94.92	112		Rv2931	ppsA	phthiocerol synthesis polyketide synthase type I PpsA
3247866	0	C	Del	GAP	49	61	104	94.83	116		Rv2931	ppsA	phthiocerol synthesis polyketide synthase type I PpsA
3247867	0	A	Del	GAP	49	61	104	94.02	117		Rv2931	ppsA	phthiocerol synthesis polyketide synthase type I PpsA
3247868	0	A	Del	GAP	49	61	104	93.22	118		Rv2931	ppsA	phthiocerol synthesis polyketide synthase type I PpsA
3247869	0	A	Del	GAP	49	61	104	93.22	118		Rv2931	ppsA	phthiocerol synthesis polyketide synthase type I PpsA
3247874	0	G	SNP	A	57	66	119	96.85	127	Arg810Arg (cgg/cgA)	Rv2931	ppsA	phthiocerol synthesis polyketide synthase type I PpsA
3247877	0	T	SNP	C	56	67	121	96.85	127	Phe811Phe (ttt/ttC)	Rv2931	ppsA	phthiocerol synthesis polyketide synthase type I PpsA
3247883	0	T	SNP	C	76	102	176	97.8	182	Ser813Ser (agt/agC)	Rv2931	ppsA	phthiocerol synthesis polyketide synthase type I PpsA
3248074	0	G	SNP	A	60	85	142	96.67	150	Arg877His (cgc/cAc)	Rv2931	ppsA	phthiocerol synthesis polyketide synthase type I PpsA
3248075	0	C	SNP	T	59	82	141	96.58	146	Arg877Arg (cgc/cgT)	Rv2931	ppsA	phthiocerol synthesis polyketide synthase type I PpsA
3256494	0	A	SNP	G	95	84	179	99.44	180	Gly270Gly (gga/ggG)	Rv2933	ppsC	phthiocerol synthesis polyketide synthase type I PpsC
3257233	0	G	SNP	A	87	116	202	98.54	206	Asp517Asn (gat/Aat)	Rv2933	ppsC	phthiocerol synthesis polyketide synthase type I PpsC
3257531	0	G	SNP	A	122	108	228	99.14	232	Arg616His (cgc/cAc)	Rv2933	ppsC	phthiocerol synthesis polyketide synthase type I PpsC
3269581	0	A	SNP	G	117	106	222	100	223	Ala615Ala (gca/gcG)	Rv2935	ppsE	phthiocerol synthesis polyketide synthase type I PpsE
3270784	0	A	SNP	G	93	118	208	100	211	Gln1016Gln (caa/caG)	Rv2935	ppsE	phthiocerol synthesis polyketide synthase type I PpsE
3283941	0	A	SNP	G	93	104	196	98.5	200	Thr203Ala (acc/Gcc)	Rv2941	fadD28	long-chain-fatty-acid--AMP ligase FadD28
3290870	0	G	SNP	C	101	102	203	96.67	210	Ser152Ser (tcc/tcG)	Rv2945c	lppX	lipoprotein LppX
3296843	0	A	SNP	G	95	95	189	100	190	Val333Ala (gtg/gCg)	Rv2947c	pks15	polyketide synthase
3308606	0	G	SNP	A	96	97	189	100	193
3309275	0	C	SNP	G	88	68	154	99.36	157	Pro203Arg (cct/cGt)	Rv2956	-	hypothetical protein
3311927	0	T	SNP	C	106	111	213	99.54	218	Glu25Gly (gag/gGg)	Rv2958c	-	PGL/p-HBAD biosynthesis glycosyltransferase
3327223	0	C	SNP	T	130	121	245	98.43	255	Ala172Thr (gcc/Acc)	Rv2972c	-	hypothetical protein
3336587	0	T	SNP	A	27	44	66	98.61	72
3336646	0	T	SNP	A	58	57	102	76.16	151
3336825	0	T	SNP	C	119	85	203	99.51	205	Thr365Ala (aca/Gca)	Rv2981c	ddlA	D-alanine--D-alanine ligase
3338603	0	G	SNP	C	79	97	172	100	176	Pro133Ala (ccg/Gcg)	Rv2982c	gpdA2	glycerol-3-phosphate dehydrogenase
3343621	0	T	SNP	G	108	101	206	100	209	Glu67Ala (gag/gCg)	Rv2986c	hupB	DNA-binding protein HU
3352932	0	C	SNP	G	99	104	200	100	203	Thr179Thr (acg/acC)	Rv2995c	leuB	3-isopropylmalate dehydrogenase
3358235	0	A	SNP	T	115	117	230	100	232	Met212Leu (atg/Ttg)	Rv2999	lppY	lipoprotein LppY
3363338	0	A	SNP	G	106	105	206	100	211
3365433	0	A	SNP	C	96	107	200	100	203	Asp242Ala (gac/gCc)	Rv3006	lppZ	lipoprotein LppZ
3367765	0	G	SNP	A	119	115	228	100	234	Gly343Gly (ggc/ggT)	Rv3009c	gatB	aspartyl/glutamyl-tRNA(Asn/Gln) amidotransferase subunit B
3377271	0	G	SNP	C	77	74	149	100	151	Leu325Val (ctg/Gtg)	Rv3018c	PPE46	PPE family protein PPE46
3377275	0	G	SNP	C	78	74	152	100	152	Ala323Ala (gcc/gcG)	Rv3018c	PPE46	PPE family protein PPE46
3379708	0	G	SNP	C	4	17	21	100	21
3379712	0	G	SNP	C	4	17	21	100	21
3381641	0	G	SNP	T	110	121	231	98.72	234	Gln328Lys (cag/Aag)	Rv3023c	-	transposase
3391074	0	G	SNP	C	90	103	192	99.48	194	Val385Leu (gtc/Ctc)	Rv3031	-	1,4-alpha-glucan branching protein
3391444	0	G	SNP	A	112	99	201	99.06	213	Gly508Glu (ggg/gAg)	Rv3031	-	1,4-alpha-glucan branching protein
3392348	0	T	SNP	G	105	103	206	98.58	211	Leu272Arg (ctc/cGc)	Rv3032	-	glycogen synthase
3398670	0	T	SNP	C	103	113	215	100	216	Ile247Val (atc/Gtc)	Rv3038c	-	hypothetical protein
3401871	0	A	SNP	G	93	112	200	100	205	Ala16Ala (gct/gcC)	Rv3041c	-	ABC transporter ATP-binding protein
3402816	0	C	SNP	T	73	109	180	99.45	183	Gly116Glu (gga/gAa)	Rv3042c	serB2	phosphoserine phosphatase SerB
3404376	0	C	SNP	G	102	97	197	99	201	Thr182Thr (acg/acC)	Rv3043c	ctaD	cytochrome C oxidase cytochrome 1
3406045	0	G	SNP	A	111	118	229	99.57	230	Ala304Thr (gcg/Acg)	Rv3044	fecB	FeIII-dicitrate-binding periplasmic lipoprotein
3408302	0	C	Del	GAP	99	114	213	98.16	217		Rv3047c	-	hypothetical protein
3409911	0	G	SNP	A	116	94	208	99.06	212	Arg391Arg (cgc/cgT)	Rv3049c	-	monooxygenase
3415186	0	A	Del	GAP	73	77	153	76.53	196
3415187	0	G	Del	GAP	73	77	153	75	200
3415188	0	G	Del	GAP	73	77	153	75.76	198
3415189	0	G	Del	GAP	73	77	153	77.32	194
3415190	0	G	Del	GAP	73	77	153	77.72	193
3415191	0	G	Del	GAP	73	77	153	78.53	191
3415192	0	T	Del	GAP	73	77	153	80.65	186
3415193	0	G	Del	GAP	73	77	153	81.08	185
3415194	0	G	Del	GAP	73	77	153	83.33	180
3422104	0	G	SNP	A	107	106	210	97.71	218	Val370Val (gtc/gtT)	Rv3060c	-	GntR family transcriptional regulator
3422687	0	G	SNP	A	92	107	195	98.03	203	Thr176Ile (acc/aTc)	Rv3060c	-	GntR family transcriptional regulator
3424295	0	A	SNP	C	100	86	185	100	186	Leu378Arg (ctg/cGg)	Rv3061c	fadE22	acyl-CoA dehydrogenase FadE22
3425854	0	C	SNP	T	108	109	216	100	217	Pro91Ser (ccg/Tcg)	Rv3062	ligB	DNA ligase
3426274	0	C	SNP	G	110	95	205	98.56	208	Arg231Gly (cga/Gga)	Rv3062	ligB	DNA ligase
3428917	0	C	SNP	A	108	118	225	100	226	Arg559Ser (cgt/Agt)	Rv3063	cstA	carbon starvation protein A
3440464	0	T	SNP	G	94	105	197	100	199	Arg308Arg (cgt/cgG)	Rv3077	-	hydrolase
3440468	0	G	SNP	C	95	110	200	100	205	Gly310Arg (ggc/Cgc)	Rv3077	-	hydrolase
3442970	0	C	SNP	T	104	110	212	100	214	Ala1007Thr (gca/Aca)	Rv3080c	pknK	serine/threonine-protein kinase PknK
3447800	0	G	SNP	T	95	106	197	98.53	204	Asp209Glu (gac/gaA)	Rv3082c	virS	HTH-type transcriptional regulator VirS
3450725	0	T	SNP	C	109	109	214	100	218	Val243Val (gtt/gtC)	Rv3084	lipR	acetyl-hydrolase LipR
3455686	0	G	SNP	C	83	100	181	100	183	Leu449Leu (ctg/ctC)	Rv3088	tgs4	diacyglycerol O-acyltransferase
3456666	0	A	SNP	G	101	90	188	100	191	Ala302Ala (gca/gcG)	Rv3089	fadD13	long chain-fatty-acid--CoA ligase FadD13
3462135	0	G	SNP	C	114	94	205	100	208	Cys210Trp (tgc/tgG)	Rv3093c	-	oxidoreductase
3469694	0	G	SNP	T	108	109	216	99.09	219	Ala30Ala (gcc/gcA)	Rv3100c	smpB	SsrA-binding protein
3471151	0	G	SNP	A	117	108	222	99.12	227	Arg73Arg (cgc/cgT)	Rv3102c	ftsE	cell division ATP-binding protein FtsE
3473996	1	G	Ins	A	85	86	171	99.42	171
3480474	0	G	SNP	A	129	110	235	100	239	Gly134Glu (gga/gAa)	Rv3113	-	phosphatase
3482432	0	C	SNP	A	120	140	258	100	260	Gln328Lys (cag/Aag)	Rv3115	-	transposase
3486977	0	A	SNP	G	97	95	189	99.48	193	Lys157Glu (aaa/Gaa)	Rv3121	cyp141	cytochrome P450 Cyp141
3503895	0	C	SNP	T	82	120	198	100	202	Pro168Leu (ccg/cTg)	Rv3137	-	histidinol-phosphatase
3518167	0	A	SNP	G	111	106	211	100	217	Ile474Met (ata/atG)	Rv3151	nuoG	NADH-quinone oxidoreductase subunit G
3518555	0	A	SNP	G	102	100	199	100	202	Thr604Ala (acg/Gcg)	Rv3151	nuoG	NADH-quinone oxidoreductase subunit G
3540585	0	T	SNP	G	111	103	212	100	214	Asp54Ala (gac/gCc)	Rv3171c	hpx	non-heme haloperoxidase Hpx
3541237	0	T	SNP	A	94	94	184	98.95	190	Lys43Ile (aaa/aTa)	Rv3172c	-	hypothetical protein
3556275	0	A	SNP	G	100	116	213	100	216	Leu138Pro (ctg/cCg)	Rv3190c	-	hypothetical protein
3564737	0	G	SNP	C	104	117	218	99.1	223	Gly125Ala (ggg/gCg)	Rv3195	-	hypothetical protein
3574504	0	G	SNP	A	85	90	170	99.43	176	Arg845Trp (cgg/Tgg)	Rv3201c	-	ATP-dependent DNA helicase
3580637	0	T	Del	GAP	99	116	213	100	215
3581414	0	A	SNP	G	131	117	243	100	248	Thr34Ala (aca/Gca)	Rv3204	-	DNA-methyltransferase
3585577	0	T	SNP	C	101	92	192	99.48	194	Cys192Arg (tgc/Cgc)	Rv3208	-	TetR family transcriptional regulator
3589537	0	C	SNP	T	107	111	213	99.09	220	Pro48Pro (ccc/ccT)	Rv3212	-	hypothetical protein
3590686	1	G	Ins	C	66	33	99	98.02	99
3591063	0	T	SNP	C	135	88	219	100	223	Lys144Glu (aag/Gag)	Rv3213c	-	SOJ/ParA-like protein
3604821	0	G	SNP	C	100	96	193	100	196	Ala32Ala (gcg/gcC)	Rv3228	-	hypothetical protein
3612747	0	C	Del	GAP	106	118	224	95.32	235		Rv3236c	-	integral membrane transport protein
3614982	0	T	SNP	C	108	104	211	100	212	Leu874Leu (cta/ctG)	Rv3239c	-	transmembrane transport protein
3621423	0	A	SNP	G	119	116	233	100	235
3622441	0	A	SNP	C	129	111	237	100	240	Val217Val (gtt/gtG)	Rv3243c	-	hypothetical protein
3625065	0	T	SNP	G	92	94	184	100	186	Met517Leu (atg/Ctg)	Rv3245c	mtrB	two component sensory histidine kinase MtrB
3646964	0	C	SNP	G	133	111	242	98.79	247	Leu282Leu (ctg/ctC)	Rv3266c	rmlD	dTDP-4-dehydrorhamnose reductase
3660343	0	G	SNP	A	94	111	202	100	205	Ala156Thr (gcg/Acg)	Rv3277	-	transmembrane protein
3666905	0	C	SNP	T	101	115	213	100	216	Thr183Thr (acc/acT)	Rv3285	accA3	bifunctional protein acetyl-/propionyl-CoA carboxylase subunit alpha AccA
3689523	0	G	SNP	T	90	92	178	99.45	183	Cys472_ (tgc/tgA)	Rv3303c	lpdA	NAD(P)H quinone reductase LpdA
3693979	0	G	SNP	A	108	112	215	98.65	223	Ala4Val (gcc/gTc)	Rv3306c	amiB1	amidase AmiB
3704596	0	G	SNP	C	105	103	205	100	208	Val54Leu (gtg/Ctg)	Rv3317	sdhD	succinate dehydrogenase hydrophobic membrane anchor subunit
3714211	0	G	SNP	T	94	102	192	100	196	Pro41Gln (ccg/cAg)	Rv3328c	sigJ	ECF RNA polymerase sigma factor SigJ
3714757	0	A	SNP	C	100	117	216	99.54	218	Gln122His (caa/caC)	Rv3329	-	aminotransferase
3718357	0	C	SNP	T	106	101	201	100	207	Pro423Leu (ccg/cTg)	Rv3331	sugI	sugar-transport integral membrane protein SugI
3721806	0	G	SNP	C	102	110	211	100	212	Gly265Gly (ggc/ggG)	Rv3335c	-	integral membrane protein
3730519	0	C	SNP	G	31	101	129	94.96	139	Thr2139Thr (acg/acC)	Rv3343c	PPE54	PPE family protein PPE54
3735925	0	G	SNP	A	6	60	66	98.51	67	Asn337Asn (aac/aaT)	Rv3343c	PPE54	PPE family protein PPE54
3735931	0	G	SNP	A	9	49	57	98.31	59	Ser335Ser (agc/agT)	Rv3343c	PPE54	PPE family protein PPE54
3735967	0	G	SNP	A	12	40	51	96.3	54	Ser323Ser (tcc/tcT)	Rv3343c	PPE54	PPE family protein PPE54
3736024	0	A	SNP	G	19	25	40	97.78	45	Gly304Gly (ggt/ggC)	Rv3343c	PPE54	PPE family protein PPE54
3736276	0	G	SNP	A	40	24	61	100	64	Gly220Gly (ggc/ggT)	Rv3343c	PPE54	PPE family protein PPE54
3736282	0	G	SNP	A	39	24	61	100	63	Asn218Asn (aac/aaT)	Rv3343c	PPE54	PPE family protein PPE54
3736286	0	T	SNP	A	38	24	62	100	62	Tyr217Phe (tac/tTc)	Rv3343c	PPE54	PPE family protein PPE54
3736288	0	G	SNP	C	39	24	63	100	63	Ser216Arg (agc/agG)	Rv3343c	PPE54	PPE family protein PPE54
3736290	0	T	SNP	C	40	24	62	100	64	Ser216Gly (agc/Ggc)	Rv3343c	PPE54	PPE family protein PPE54
3736291	0	C	SNP	A	41	24	64	100	65	Gly215Gly (ggg/ggT)	Rv3343c	PPE54	PPE family protein PPE54
3736303	0	G	SNP	C	56	39	92	100	95	Ala211Ala (gcc/gcG)	Rv3343c	PPE54	PPE family protein PPE54
3736306	0	C	SNP	A	60	40	99	100	100	Gly210Gly (ggg/ggT)	Rv3343c	PPE54	PPE family protein PPE54
3736628	0	T	SNP	G	90	93	179	99.46	184	Glu103Ala (gag/gCg)	Rv3343c	PPE54	PPE family protein PPE54
3738026	0	T	Del	GAP	80	54	135	95.71	140
3738027	0	T	Del	GAP	80	54	135	94.37	142
3738028	0	G	Del	GAP	80	53	134	91.72	145
3738029	0	C	Del	GAP	80	53	134	92.36	144
3738030	0	C	Del	GAP	80	53	134	88.08	151
3738031	0	G	Del	GAP	80	53	134	86.93	153
3738032	0	C	Del	GAP	80	53	134	86.36	154
3738033	0	C	Del	GAP	80	53	134	85.81	155
3738034	0	G	Del	GAP	80	53	134	86.93	153
3738035	0	T	Del	GAP	80	53	134	89.86	148
3738690	0	G	SNP	C	56	14	70	100	70	Ala1362Gly (gcc/gGc)	Rv3345c	PE_PGRS50	PE-PGRS family protein PE_PGRS50
3738702	0	G	Del	GAP	65	13	76	97.5	80		Rv3345c	PE_PGRS50	PE-PGRS family protein PE_PGRS50
3738703	0	C	Del	GAP	65	13	76	96.3	81		Rv3345c	PE_PGRS50	PE-PGRS family protein PE_PGRS50
3738704	0	A	Del	GAP	65	13	76	96.3	81		Rv3345c	PE_PGRS50	PE-PGRS family protein PE_PGRS50
3738705	0	C	Del	GAP	65	13	76	95.12	82		Rv3345c	PE_PGRS50	PE-PGRS family protein PE_PGRS50
3738706	0	C	Del	GAP	65	13	76	95.12	82		Rv3345c	PE_PGRS50	PE-PGRS family protein PE_PGRS50
3738707	0	G	Del	GAP	65	13	76	95.12	82		Rv3345c	PE_PGRS50	PE-PGRS family protein PE_PGRS50
3738708	0	C	Del	GAP	65	13	76	95.12	82		Rv3345c	PE_PGRS50	PE-PGRS family protein PE_PGRS50
3738709	0	C	Del	GAP	65	13	76	93.98	83		Rv3345c	PE_PGRS50	PE-PGRS family protein PE_PGRS50
3738710	0	C	Del	GAP	65	13	76	95.12	82		Rv3345c	PE_PGRS50	PE-PGRS family protein PE_PGRS50
3740904	0	A	SNP	T	38	54	92	94.85	97	Ile624Asn (atc/aAc)	Rv3345c	PE_PGRS50	PE-PGRS family protein PE_PGRS50
3740913	0	T	SNP	G	37	57	93	93.07	101	Asn621Thr (aac/aCc)	Rv3345c	PE_PGRS50	PE-PGRS family protein PE_PGRS50
3740914	0	T	SNP	C	38	59	95	94.17	103	Asn621Asp (aac/Gac)	Rv3345c	PE_PGRS50	PE-PGRS family protein PE_PGRS50
3740915	0	G	SNP	A	40	56	90	92.31	104	Gly620Gly (ggc/ggT)	Rv3345c	PE_PGRS50	PE-PGRS family protein PE_PGRS50
3744041	0	G	SNP	A	105	107	208	99.53	213	Phe3048Phe (ttc/ttT)	Rv3347c	PPE55	PPE family protein PPE55
3746409	0	A	SNP	G	105	94	192	100	199	Leu2259Pro (ctg/cCg)	Rv3347c	PPE55	PPE family protein PPE55
3752207	0	A	SNP	G	97	107	202	99.03	206	Ile326Ile (att/atC)	Rv3347c	PPE55	PPE family protein PPE55
3753116	0	C	SNP	T	86	92	176	97.27	183	Pro23Pro (ccg/ccA)	Rv3347c	PPE55	PPE family protein PPE55
3753164	0	T	SNP	G	98	88	184	98.94	188	Pro7Pro (cca/ccC)	Rv3347c	PPE55	PPE family protein PPE55
3771713	0	G	SNP	A	88	123	209	99.53	212	Ala124Thr (gct/Act)	Rv3359	-	oxidoreductase
3798095	0	A	SNP	C	108	117	218	100	225	Val132Gly (gtc/gGc)	Rv3383c	idsB	polyprenyl synthetase IdsB
3803518	0	C	Del	GAP	96	103	201	83.26	239		Rv3388	PE_PGRS52	PE-PGRS family protein PE_PGRS52
3803519	0	G	Del	GAP	96	103	201	84.68	235		Rv3388	PE_PGRS52	PE-PGRS family protein PE_PGRS52
3803520	0	G	Del	GAP	96	103	201	84.32	236		Rv3388	PE_PGRS52	PE-PGRS family protein PE_PGRS52
3815477	0	G	SNP	T	122	122	240	99.59	245	Ala210Ala (gcc/gcA)	Rv3398c	idsA1	multifunctional dimethylallyltransferase/geranyltranstransferase/farnesylt ranstransferase
3817117	0	C	SNP	A	93	108	196	99.5	202	Ala330Glu (gcg/gAg)	Rv3399	-	S-adenosylmethionine-dependentmethyltransferase
3822769	0	G	SNP	A	102	88	190	98.96	192	Phe365Phe (ttc/ttT)	Rv3403c	-	hypothetical protein
3823159	0	A	SNP	T	90	111	200	100	201	Val235Val (gtt/gtA)	Rv3403c	-	hypothetical protein
3826684	0	C	SNP	T	97	102	197	100	199	Ser46Leu (tcg/tTg)	Rv3408	vapC47	ribonuclease VapC47
3829770	0	T	SNP	C	86	121	205	100	207	Pro47Pro (cca/ccG)	Rv3410c	guaB3	oxidoreductase
3835352	0	C	SNP	T	79	101	176	99.45	181	Val514Ile (gta/Ata)	Rv3417c	groEL1	chaperonin GroEL
3838871	0	A	SNP	G	120	96	215	100	216	Ala64Ala (gct/gcC)	Rv3420c	rimI	ribosomal-protein-alanine acetyltransferase RimI
3842581	0	A	SNP	G	30	27	57	96.61	59	Arg115Gly (agg/Ggg)	Rv3425	PPE57	PPE family protein PPE57
3842582	0	G	SNP	T	30	27	57	96.61	59	Arg115Met (agg/aTg)	Rv3425	PPE57	PPE family protein PPE57
3842585	0	G	SNP	A	30	23	53	85.48	62	Arg116His (cgc/cAc)	Rv3425	PPE57	PPE family protein PPE57
3842620	0	A	SNP	G	60	58	118	98.33	120	Thr128Ala (act/Gct)	Rv3425	PPE57	PPE family protein PPE57
3842625	0	A	SNP	G	61	66	127	99.22	128	Pro129Pro (cca/ccG)	Rv3425	PPE57	PPE family protein PPE57
3843408	0	G	Del	GAP	106	108	212	94.27	227		Rv3426	PPE58	PPE family protein PPE58
3844757	0	C	Del	GAP	123	75	198	98.02	202		Rv3428c	-	transposase
3844992	0	T	SNP	A	115	114	226	100	229	Ser327Cys (agc/Tgc)	Rv3428c	-	transposase
3846467	0	A	SNP	G	88	86	174	98.86	176
3846474	0	T	SNP	G	88	79	164	98.82	169
3849749	0	G	SNP	A	102	84	183	99.47	187
3855178	0	C	SNP	A	106	122	222	98.7	231	Arg571Leu (cgc/cTc)	Rv3436c	glmS	glucosamine--fructose-6-phosphate aminotransferase
3859893	0	C	SNP	T	124	118	239	100	242	Glu28Glu (gag/gaA)	Rv3440c	-	hypothetical protein
3862473	0	A	Del	GAP	72	102	160	100	174
3863904	0	C	SNP	T	99	121	214	100	220	Ala210Thr (gcc/Acc)	Rv3446c	-	hypothetical protein
3864995	0	T	SNP	C	129	107	231	99.58	237	Ser1082Gly (agc/Ggc)	Rv3447c	eccC4	ESX-4 secretion system protein EccC4
3867404	0	C	SNP	A	106	119	221	99.56	226	Glu279_ (gag/Tag)	Rv3447c	eccC4	ESX-4 secretion system protein EccC4
3868379	0	C	SNP	T	114	116	228	100	230	Arg10Trp (cgg/Tgg)	Rv3448	eccD4	ESX-4 secretion system protein EccD4
3874723	0	T	Del	GAP	94	116	203	98.59	213
3875230	0	A	SNP	G	98	115	212	100	213
3877421	0	A	SNP	G	106	107	212	100	213	Pro4Pro (cct/ccC)	Rv3456c	rplQ	50S ribosomal protein L17
3884906	0	A	SNP	G	109	106	204	94.3	228	Lys315Glu (aaa/Gaa)	Rv3467	-	hypothetical protein
3885886	0	T	SNP	C	103	113	215	100	216	Ile62Val (atc/Gtc)	Rv3468c	-	dTDP-glucose 4,6-dehydratase
3890716	0	G	SNP	A	100	115	209	99.54	216	Gly6Gly (ggc/ggT)	Rv3473c	bpoA	peroxidase BpoA
3892671	0	A	SNP	G	101	111	207	100	212
3896340	0	T	SNP	G	101	120	218	99.55	222	Leu174Arg (ctc/cGc)	Rv3479	-	transmembrane protein
3898408	0	A	SNP	G	116	112	225	100	228	Ala863Ala (gca/gcG)	Rv3479	-	transmembrane protein
3899715	0	A	SNP	G	103	114	215	100	217	Ser230Pro (tcg/Ccg)	Rv3480c	-	diacyglycerol O-acyltransferase
3905341	0	C	SNP	T	89	107	191	100	196	Gly76Arg (gga/Aga)	Rv3485c	-	short-chain type dehydrogenase/reductase
3907540	0	C	SNP	A	103	89	191	98.97	194
3917305	0	C	SNP	A	114	98	211	99.07	214	Val232Phe (gtc/Ttc)	Rv3498c	mce4B	Mce family protein Mce4B
3928215	0	G	Del	GAP	54	53	111	78.68	136		Rv3507	PE_PGRS53	PE-PGRS family protein PE_PGRS53
3928216	0	G	Del	GAP	54	53	111	76.43	140		Rv3507	PE_PGRS53	PE-PGRS family protein PE_PGRS53
3929843	0	C	SNP	T	91	126	200	99.09	219	Ala1092Val (gcc/gTc)	Rv3507	PE_PGRS53	PE-PGRS family protein PE_PGRS53
3930440	0	C	SNP	A	97	79	167	92.15	191	Ala1291Asp (gcc/gAc)	Rv3507	PE_PGRS53	PE-PGRS family protein PE_PGRS53
3930448	0	G	SNP	A	88	73	157	89.94	179	Asp1294Asn (gac/Aac)	Rv3507	PE_PGRS53	PE-PGRS family protein PE_PGRS53
3930465	0	G	Del	GAP	63	50	108	76.87	147		Rv3507	PE_PGRS53	PE-PGRS family protein PE_PGRS53
3933939	0	T	SNP	G	48	59	100	100	107	Ser979Ala (tct/Gct)	Rv3508	PE_PGRS54	PE-PGRS family protein PE_PGRS54
3934542	0	T	SNP	G	192	216	391	99.27	411	Ser1180Ala (tct/Gct)	Rv3508	PE_PGRS54	PE-PGRS family protein PE_PGRS54
3934699	0	G	SNP	A	217	150	339	79.96	459	Ser1232Asn (agc/aAc)	Rv3508	PE_PGRS54	PE-PGRS family protein PE_PGRS54
3934733	0	G	SNP	C	270	234	482	95.45	528	Gly1243Gly (ggg/ggC)	Rv3508	PE_PGRS54	PE-PGRS family protein PE_PGRS54
3934734	0	G	SNP	A	260	227	459	93.65	520	Ala1244Thr (gcc/Acc)	Rv3508	PE_PGRS54	PE-PGRS family protein PE_PGRS54
3935494	0	C	SNP	A	62	44	90	93.81	113	Ala1497Asp (gcc/gAc)	Rv3508	PE_PGRS54	PE-PGRS family protein PE_PGRS54
3936109	0	C	SNP	A	18	47	54	92.86	70	Ala1702Asp (gcc/gAc)	Rv3508	PE_PGRS54	PE-PGRS family protein PE_PGRS54
3940073	0	G	SNP	T	123	113	233	98.33	240	Ala153Ser (gcc/Tcc)	Rv3511	PE_PGRS55	PE-PGRS family protein PE_PGRS55
3940802	0	A	SNP	G	53	64	111	100	117	Asn396Asp (aac/Gac)	Rv3511	PE_PGRS55	PE-PGRS family protein PE_PGRS55
3942481	0	C	SNP	G	108	105	209	99.53	214
3942640	0	T	SNP	C	113	105	214	99.54	219
3943019	0	C	SNP	G	48	104	149	100	152
3943132	0	G	Del	GAP	24	34	52	77.33	75
3943133	0	C	Del	GAP	24	34	52	76.32	76
3943134	0	A	Del	GAP	24	34	52	80.56	72
3943135	0	C	Del	GAP	24	34	52	82.86	70
3943136	0	C	Del	GAP	24	34	52	80.56	72
3943137	0	G	Del	GAP	24	34	52	82.86	70
3943138	0	G	Del	GAP	24	34	52	84.06	69
3943139	0	A	Del	GAP	24	34	52	84.06	69
3943140	0	G	Del	GAP	24	34	52	84.06	69
3943141	0	G	Del	GAP	24	34	52	86.57	67
3943142	0	C	Del	GAP	24	34	52	86.57	67
3943143	0	G	Del	GAP	24	34	52	86.57	67
3947125	0	C	SNP	G	52	81	132	80.61	165	Gly444Gly (ggc/ggG)	Rv3514	PE_PGRS57	PE-PGRS family protein PE_PGRS57
3947126	0	G	SNP	A	48	79	120	79.38	160	Ala445Thr (gcc/Acc)	Rv3514	PE_PGRS57	PE-PGRS family protein PE_PGRS57
3947127	0	C	SNP	T	46	79	119	77.64	161	Ala445Val (gcc/gTc)	Rv3514	PE_PGRS57	PE-PGRS family protein PE_PGRS57
3947128	0	C	SNP	G	54	79	132	77.78	171	Ala445Ala (gcc/gcG)	Rv3514	PE_PGRS57	PE-PGRS family protein PE_PGRS57
3948362	0	T	SNP	G	4	15	18	100	19	Cys857Gly (tgt/Ggt)	Rv3514	PE_PGRS57	PE-PGRS family protein PE_PGRS57
3948404	0	T	SNP	G	15	22	34	100	37	Cys871Gly (tgc/Ggc)	Rv3514	PE_PGRS57	PE-PGRS family protein PE_PGRS57
3948414	0	T	SNP	G	23	24	46	100	47	Val874Gly (gtc/gGc)	Rv3514	PE_PGRS57	PE-PGRS family protein PE_PGRS57
3948417	0	T	SNP	G	23	27	49	100	50	Val875Gly (gtc/gGc)	Rv3514	PE_PGRS57	PE-PGRS family protein PE_PGRS57
3952800	0	G	SNP	A	119	103	216	99.55	223	Gly86Asp (ggc/gAc)	Rv3516	echA19	enoyl-CoA hydratase EchA19
3958403	0	A	SNP	G	131	96	219	100	227	Asn295Asp (aac/Gac)	Rv3521	-	hypothetical protein
3959369	0	C	SNP	A	130	94	222	99.56	225	Pro308Thr (ccc/Acc)	Rv3522	ltp4	lipid transfer protein
3959418	0	C	SNP	T	126	82	203	99.05	210	Thr324Ile (acc/aTc)	Rv3522	ltp4	lipid transfer protein
3971125	0	C	SNP	T	82	101	181	98.92	185	Thr443Thr (acg/acA)	Rv3533c	PPE62	PPE family protein PPE62
3995746	0	G	SNP	T	99	99	193	99	200
3999707	0	G	SNP	A	104	98	200	100	202	Ala243Ala (gcc/gcT)	Rv3559c	-	oxidoreductase
4005607	0	T	SNP	C	118	131	248	100	249	Leu121Leu (ttg/Ctg)	Rv3564	fadE33	acyl-CoA dehydrogenase FadE33
4021104	0	C	SNP	T	119	104	220	99.11	225	Ala321Ala (gcc/gcT)	Rv3578	arsB2	arsenic transport integral membrane protein ArsB
4024273	0	T	SNP	C	109	118	226	100	227	Val25Val (gta/gtG)	Rv3581c	ispF	2C-methyl-D-erythritol 2,4-cyclodiphosphate synthase
4026899	0	G	SNP	A	90	112	201	100	202	Gln152Gln (cag/caA)	Rv3585	radA	DNA repair protein RadA
4034827	0	C	SNP	T	104	109	208	100	213	Ala159Val (gcg/gTg)	Rv3593	lpqF	lipoprotein LpqF
4037283	0	T	SNP	G	85	73	155	100	158	Gly256Gly (gga/ggC)	Rv3595c	PE_PGRS59	PE-PGRS family protein PE_PGRS59
4048865	0	T	SNP	G	96	107	197	99.02	205	Glu94Ala (gag/gCg)	Rv3607c	folB	dihydroneopterin aldolase
4055801	0	G	SNP	A	102	103	203	100	205	Thr192Ile (acc/aTc)	Rv3616c	espA	ESX-1 secretion-associated protein EspA
4056441	0	G	SNP	A	101	106	203	100	207
4059904	0	A	SNP	G	112	116	227	100	228
4060100	0	G	SNP	A	90	94	182	75.72	243	Leu57Leu (ctg/Ttg)	Rv3619c	esxV	ESAT-6 like protein EsxV
4060210	0	T	SNP	A	86	99	182	75.82	244	Gln20Leu (cag/cTg)	Rv3619c	esxV	ESAT-6 like protein EsxV
4060230	0	G	SNP	A	88	102	187	75.7	251	His13His (cac/caT)	Rv3619c	esxV	ESAT-6 like protein EsxV
4060966	0	G	SNP	A	122	120	241	99.59	243	Ala308Ala (gcc/gcT)	Rv3621c	PPE65	PPE family protein PPE65
4069292	0	G	SNP	A	114	119	229	100	233	Ala40Thr (gcc/Acc)	Rv3630	-	integral membrane protein
4073918	0	G	SNP	A	115	101	212	97.74	221	Leu95Leu (ctg/ctA)	Rv3635	-	transmembrane protein
4089795	0	G	SNP	A	104	114	214	98.64	221	Ala339Thr (gcc/Acc)	Rv3649	-	helicase
4095002	0	G	Del	GAP	87	99	182	100	186		Rv3655c	-	hypothetical protein
4095320	0	G	SNP	A	97	109	204	99.04	208
4096518	0	T	SNP	C	105	107	212	100	212	Asp141Gly (gac/gGc)	Rv3658c	-	transmembrane protein
4100975	0	T	SNP	C	99	119	215	99.54	219
4111303	0	G	SNP	C	137	112	243	100	249	Val159Val (gtg/gtC)	Rv3669	-	transmembrane protein
4125795	0	T	SNP	C	114	103	214	98.19	221	Asn119Asn (aat/aaC)	Rv3684	-	lyase
4127195	0	G	SNP	T	112	100	211	100	212
4129917	0	C	SNP	A	111	108	217	99.55	220	Ser147Ser (tcg/tcT)	Rv3688c	-	hypothetical protein
4151855	0	A	SNP	G	121	110	226	99.57	232	Pro121Pro (cct/ccC)	Rv3708c	asd	aspartate-semialdehyde dehydrogenase
4156099	0	C	SNP	A	119	110	226	100	229	Val211Leu (gtg/Ttg)	Rv3711c	dnaQ	DNA polymerase III subunit epsilon
4159195	0	T	SNP	C	114	106	216	99.55	221	Pro209Pro (cca/ccG)	Rv3714c	-	hypothetical protein
4162339	0	A	SNP	G	118	103	218	100	221	Thr12Ala (acg/Gcg)	Rv3719	-	hypothetical protein
4168446	0	C	Del	GAP	86	73	157	76.08	209
4168447	0	G	Del	GAP	86	73	157	77.18	206
4168448	0	C	Del	GAP	86	73	157	77.56	205
4168449	0	G	Del	GAP	86	73	157	77.94	204
4168450	0	G	Del	GAP	86	73	157	79.5	200
4168451	0	A	Del	GAP	86	73	157	79.5	200
4168452	0	C	Del	GAP	86	73	157	79.1	201
4168453	0	G	Del	GAP	86	73	157	79.1	201
4168454	0	G	Del	GAP	86	73	157	79.1	201
4168455	0	G	Del	GAP	86	73	157	80.3	198
4168456	0	A	Del	GAP	86	73	157	81.12	196
4168457	0	A	Del	GAP	86	73	157	81.96	194
4168771	0	C	SNP	T	97	108	205	100	205	Ser79Leu (tca/tTa)	Rv3723	-	transmembrane protein
4178319	0	T	SNP	G	101	100	201	100	201	Val12Gly (gtc/gGc)	Rv3729	-	transferase
4178521	0	C	SNP	G	93	95	187	100	188	Cys79Trp (tgc/tgG)	Rv3729	-	transferase
4182695	0	G	SNP	A	108	123	228	100	231	Arg313His (cgc/cAc)	Rv3731	ligC	DNA ligase C
4187485	0	T	SNP	C	116	105	220	100	221	Ala284Ala (gct/gcC)	Rv3736	-	AraC/XylS family transcriptional regulator
4187817	0	A	SNP	G	110	122	230	100	232	Asp40Gly (gat/gGt)	Rv3737	-	transmembrane protein
4197138	1	C	Ins	T	101	95	196	95.61	197
4198612	0	G	Del	GAP	103	103	202	94.5	218
4199739	0	G	SNP	T	106	139	242	98.39	249	Ile161Ile (atc/atA)	Rv3753c	-	hypothetical protein
4203633	0	A	SNP	C	114	128	238	99.18	244	Val262Gly (gtc/gGc)	Rv3758c	proV	glycine betaine/carnitine/choline/L-proline ABC transporter ATP-binding protein ProV
4204441	0	A	SNP	G	114	121	234	99.58	236	His311His (cat/caC)	Rv3759c	proX	glycine betaine/carnitine/choline/L-proline ABC transporter substrate-binding lipoprotein ProX
4205120	0	A	SNP	G	110	97	202	99.52	208	Leu85Pro (ctg/cCg)	Rv3759c	proX	glycine betaine/carnitine/choline/L-proline ABC transporter substrate-binding lipoprotein ProX
4210274	0	A	SNP	G	104	116	217	99.55	221	Cys246Arg (tgt/Cgt)	Rv3764c	tcrY	two component sensor kinase TcrY
4212976	0	G	SNP	A	130	128	255	99.61	259	Ala228Ala (gcg/gcA)	Rv3766	-	hypothetical protein
4221490	0	C	SNP	G	93	104	194	100	197	Leu134Leu (ctc/ctG)	Rv3776	-	hypothetical protein
4222073	0	A	SNP	G	78	140	215	100	218	Met329Val (atg/Gtg)	Rv3776	-	hypothetical protein
4222882	0	A	SNP	G	117	96	210	99.53	214	Leu63Leu (cta/ctG)	Rv3777	-	oxidoreductase
4223172	0	T	SNP	C	100	107	202	99.52	208	Val160Ala (gtc/gCc)	Rv3777	-	oxidoreductase
4230033	0	T	SNP	C	105	91	193	99.49	197	Val259Ala (gtc/gCc)	Rv3783	rfbD	O-antigen/lipopolysaccharide ABC transporter permease RfbD
4239507	0	C	SNP	A	109	107	215	99.08	218	Leu526Met (ctg/Atg)	Rv3792	aftA	arabinofuranosyltransferase			ethambutol (EMB)
4242643	0	C	SNP	T	118	105	216	100	223	Arg927Arg (cgc/cgT)	Rv3793	embC	arabinosyltransferase C		phylo (4,9)	ethambutol (EMB)
4247431	0	G	SNP	A	124	109	231	99.15	235	Met306Ile (atg/atA)	Rv3795	embB	arabinosyltransferase B	ethambutol (EMB)		ethambutol (EMB)
4254290	0	T	SNP	G	93	124	210	100	217	Leu433Arg (ctg/cGg)	Rv3798	-	insertion sequence element IS1557 transposase
4255922	0	A	SNP	G	111	100	209	100	211	His9His (cat/caC)	Rv3799c	accD4	propionyl-CoA carboxylase subunit beta AccD
4257220	0	A	SNP	G	110	93	199	99.51	204	Arg1309Arg (cgt/cgC)	Rv3800c	pks13	polyketide synthase
4267823	0	C	SNP	G	118	97	213	100	215	Val338Val (gtg/gtC)	Rv3805c	aftB	terminal beta-(1->2)-arabinofuranosyltransferase
4280072	0	C	SNP	A	111	106	215	98.19	221	Ala239Ala (gcg/gcT)	Rv3815c	-	acyltransferase
4291449	0	A	SNP	C	102	106	207	99.52	209	Gly27Gly (ggt/ggG)	Rv3823c	mmpL8	integral membrane transport protein MmpL8
4296015	0	G	SNP	A	102	103	203	100	205	Asp1197Asp (gac/gaT)	Rv3825c	pks2	phthioceranic/hydroxyphthioceranic acid synthase
4302036	0	T	SNP	C	93	106	197	100	199	Thr252Ala (acg/Gcg)	Rv3827c	-	transposase
4306155	0	C	SNP	T	102	103	201	100	205	Ser133Ser (agc/agT)	Rv3831	-	hypothetical protein
4307179	0	G	SNP	A	106	106	207	100	212	Val105Ile (gtc/Atc)	Rv3833	-	AraC family transcriptional regulator
4309617	0	G	SNP	T	124	102	225	98.69	229	Ala191Ser (gcc/Tcc)	Rv3835	-	hypothetical protein
4310449	0	G	SNP	A	111	121	230	99.15	234	Ala17Thr (gca/Aca)	Rv3836	-	hypothetical protein
4314133	0	T	SNP	C	91	105	194	98	200
4314645	0	A	SNP	G	98	101	198	100	199	Leu156Leu (cta/ctG)	Rv3841	bfrB	bacterioferritin BfrB
4322820	0	G	SNP	A	113	118	225	99.14	233	Glu165Glu (gag/gaA)	Rv3848	-	transmembrane protein
4322916	0	C	SNP	A	108	121	227	99.13	231	Ala197Ala (gcc/gcA)	Rv3848	-	transmembrane protein
4324042	0	C	SNP	T	102	92	191	99.49	195	Arg10Cys (cgc/Tgc)	Rv3850	-	hypothetical protein
4337666	0	A	SNP	C	69	103	169	100	172	Asp297Ala (gat/gCt)	Rv3860	-	hypothetical protein
4338596	0	C	Del	GAP	98	94	184	98.46	195
4338732	0	G	SNP	A	80	94	171	100	174
4342000	0	A	SNP	C	107	88	193	98.48	198	Thr41Pro (acg/Ccg)	Rv3866	espG1	ESX-1 secretion-associated protein EspG
4350749	0	A	Del	GAP	112	85	195	97.52	202		Rv3872	PE35	PE family protein PE35
4351039	0	G	SNP	T	104	97	197	99.5	202	Glu99_ (gaa/Taa)	Rv3872	PE35	PE family protein PE35
4355141	0	A	SNP	C	116	131	244	98.8	250	Glu45Asp (gaa/gaC)	Rv3877	eccD1	ESX-1 secretion system protein EccD1
4356110	0	G	SNP	C	120	109	224	100	229	Leu368Leu (ctg/ctC)	Rv3877	eccD1	ESX-1 secretion system protein EccD1
4357597	0	C	SNP	G	109	106	215	100	215	Cys729Ser (tgc/tCc)	Rv3879c	espK	ESX-1 secretion-associated protein EspK
4359165	0	G	SNP	C	60	71	129	95.62	137	Thr206Thr (acc/acG)	Rv3879c	espK	ESX-1 secretion-associated protein EspK
4362735	0	T	SNP	C	107	112	215	99.55	220	Asp229Gly (gac/gGc)	Rv3882c	eccE1	ESX-1 secretion system protein EccE1
4364826	0	G	SNP	C	125	94	215	98.65	222
4365313	0	A	SNP	G	96	101	194	98.99	199	Val509Ala (gtg/gCg)	Rv3884c	eccA2	ESX-2 secretion system protein EccA
4366195	0	T	SNP	C	123	85	207	99.52	209	Glu215Gly (gag/gGg)	Rv3884c	eccA2	ESX-2 secretion system protein EccA
4366272	0	G	SNP	C	132	120	252	100	252	Ala189Ala (gcc/gcG)	Rv3884c	eccA2	ESX-2 secretion system protein EccA
4371297	0	C	SNP	T	101	115	210	99.08	218	Ala130Thr (gcg/Acg)	Rv3887c	eccD2	ESX-2 secretion system protein EccD
4375628	0	G	SNP	T	110	99	203	100	209	Thr19Lys (acg/aAg)	Rv3892c	PPE69	PPE family protein PPE69
4375673	0	G	SNP	A	102	102	201	99.51	205	Pro4Leu (cca/cTa)	Rv3892c	PPE69	PPE family protein PPE69
4376445	0	G	SNP	A	129	91	219	100	220	Pro1336Pro (ccc/ccT)	Rv3894c	eccC2	ESX-2 type VII secretion system protein EccC
4378089	0	G	SNP	A	91	100	188	100	191	Asp788Asp (gac/gaT)	Rv3894c	eccC2	ESX-2 type VII secretion system protein EccC
4379186	0	G	SNP	A	123	113	233	99.16	238	His423Tyr (cat/Tat)	Rv3894c	eccC2	ESX-2 type VII secretion system protein EccC
4379680	0	C	SNP	G	101	116	216	100	217	Arg258Pro (cgc/cCc)	Rv3894c	eccC2	ESX-2 type VII secretion system protein EccC
4380270	0	G	SNP	A	122	112	232	100	234	Gly61Gly (ggc/ggT)	Rv3894c	eccC2	ESX-2 type VII secretion system protein EccC
4382054	0	T	SNP	C	97	103	199	100	200	Ala266Ala (gca/gcG)	Rv3896c	-	hypothetical protein
4382275	0	G	SNP	T	109	109	218	100	218	Gln193Lys (caa/Aaa)	Rv3896c	-	hypothetical protein
4383144	1	C	Ins	C	88	86	174	89.69	175		Rv3897c	-	hypothetical protein
4383144	2	C	Ins	G	89	86	175	90.21	175		Rv3897c	-	hypothetical protein
4383144	3	C	Ins	G	89	86	175	90.21	175		Rv3897c	-	hypothetical protein
4383144	4	C	Ins	G	88	85	173	89.18	173		Rv3897c	-	hypothetical protein
4383144	5	C	Ins	G	88	85	173	89.18	173		Rv3897c	-	hypothetical protein
4386228	0	T	SNP	C	95	95	189	100	190	Leu27Leu (cta/ctG)	Rv3900c	-	hypothetical protein
4388730	0	T	SNP	C	120	116	233	100	236	Gln568Arg (caa/cGa)	Rv3903c	-	hypothetical protein
4390391	0	C	SNP	G	156	104	250	98.48	264	Ala14Ala (gcg/gcC)	Rv3903c	-	hypothetical protein
4393178	0	A	SNP	G	94	102	194	100	196
4394744	0	G	SNP	C	98	105	199	98.54	206	Val185Leu (gtg/Ctg)	Rv3909	-	hypothetical protein
4399061	0	C	SNP	G	127	132	259	98.85	262	Ala822Gly (gcc/gGc)	Rv3910	-	peptidoglycan biosynthesis protein
4400661	0	C	Del	GAP	104	86	193	96.45	197		Rv3911	sigM	ECF RNA polymerase sigma factor SigM
4406116	0	C	SNP	A	120	104	220	98.25	228	Ala126Ser (gcc/Tcc)	Rv3917c	parB	chromosome partitioning protein ParB
4408137	0	G	SNP	C	122	124	244	100	246	Tyr22_ (tac/taG)	Rv3919c	gid	rRNA small subunit methyltransferase G			streptomycin (SM)
4408149	0	A	SNP	G	125	121	243	99.6	247	Leu18Leu (ctt/ctC)	Rv3919c	gid	rRNA small subunit methyltransferase G			streptomycin (SM)
