# Supplementary material for: Novel Mutations in Putative Nicotinic Acid Phosphoribosyltransferases of Mycobacterium tuberculosis and Their Effect on Protein Thermodynamic Properties
Source: Polymers (Basel). 2022 Apr 18;14(8):1623. doi: 10.3390/polym14081623 (PMC9031469; doi:10.3390/polym14081623)
Supplement: Supplementary file 1 [file polymers-14-01623-s001.zip › Supplementary files S1/794.xlsx]

## Sheet: 794
#Pos	Insindex	Ref	Type	Allel	CovFor	CovRev	Qual20	Freq	Cov	Subst	Gene	GeneName	Product	ResistanceSNP	PhyloSNP	InterestingRegion
1849	0	C	SNP	A	87	91	176	98.89	180
1977	0	A	SNP	G	101	86	183	100	187
3343	0	C	SNP	G	77	94	166	98.28	174	His22Asp (cat/Gat)	Rv0003	recF	DNA replication/repair protein RecF
3446	0	C	SNP	T	86	87	172	98.86	175	Ala56Val (gcc/gTc)	Rv0003	recF	DNA replication/repair protein RecF
4013	0	T	SNP	C	98	79	177	99.44	178	Ile245Thr (atc/aCc)	Rv0003	recF	DNA replication/repair protein RecF
4859	0	C	SNP	T	117	90	202	99.52	208	Ala142Ala (gcc/gcT)	Rv0004	-	hypothetical protein
7362	0	G	SNP	C	109	96	200	100	205	Glu21Gln (gag/Cag)	Rv0006	gyrA	DNA gyrase subunit A			fluoroquinolones (FQ)
7585	0	G	SNP	C	109	101	207	100	210	Ser95Thr (agc/aCc)	Rv0006	gyrA	DNA gyrase subunit A		phylo (not H37Rv)	fluoroquinolones (FQ)
9304	0	G	SNP	A	102	101	198	100	203	Gly668Asp (ggc/gAc)	Rv0006	gyrA	DNA gyrase subunit A			fluoroquinolones (FQ)
11637	0	C	SNP	T	88	105	190	97.47	198
11879	0	A	SNP	G	119	70	187	100	189	Ser145Pro (tcc/Ccc)	Rv0008c	-	cell wall synthesis protein CwsA
12204	0	G	SNP	A	102	112	212	98.17	218	Leu36Leu (ctc/ctT)	Rv0008c	-	cell wall synthesis protein CwsA
14785	0	T	SNP	C	103	100	202	100	203	Cys233Arg (tgc/Cgc)	Rv0012	-	membrane protein
15117	0	C	SNP	G	105	103	204	97.65	213	Ile68Met (atc/atG)	Rv0013	trpG	anthranilate synthase component II
21795	0	G	SNP	A	78	96	161	98.86	176	Pro463Ser (ccg/Tcg)	Rv0018c	pstP	phosphoserine/threonine phosphatase PstP
24007	0	G	SNP	T	130	98	227	98.7	231	Arg480Arg (cgg/Agg)	Rv0020c	fhaA	FHA domain-containing protein FhaA
24709	0	C	Del	GAP	60	67	124	75.15	169		Rv0020c	fhaA	FHA domain-containing protein FhaA
24710	0	G	Del	GAP	60	67	124	76.51	166		Rv0020c	fhaA	FHA domain-containing protein FhaA
24711	0	G	Del	GAP	60	67	124	77.91	163		Rv0020c	fhaA	FHA domain-containing protein FhaA
24712	0	G	Del	GAP	60	67	124	77.44	164		Rv0020c	fhaA	FHA domain-containing protein FhaA
24713	0	G	Del	GAP	60	67	124	77.91	163		Rv0020c	fhaA	FHA domain-containing protein FhaA
24714	0	T	Del	GAP	60	67	124	77.91	163		Rv0020c	fhaA	FHA domain-containing protein FhaA
24715	0	A	Del	GAP	60	67	124	78.88	161		Rv0020c	fhaA	FHA domain-containing protein FhaA
24716	0	A	Del	GAP	60	67	124	79.87	159		Rv0020c	fhaA	FHA domain-containing protein FhaA
26748	0	C	Del	GAP	80	104	181	96.34	191		Rv0021c	-	hypothetical protein
26957	0	C	SNP	G	96	94	188	99.48	191
26959	0	C	SNP	G	95	92	186	100	187
27487	0	G	SNP	A	81	97	174	99.44	179
33372	0	T	SNP	C	87	92	175	100	179	Leu50Ser (ttg/tCg)	Rv0030	-	hypothetical protein
34044	0	T	SNP	C	95	102	194	100	197
34569	0	C	Del	GAP	69	80	154	94.9	157		Rv0032	bioF2	8-amino-7-oxononanoate synthase
37031	0	C	SNP	G	100	90	189	100	190	Ala55Ala (gcc/gcG)	Rv0034	-	hypothetical protein
42281	0	C	SNP	A	103	106	208	99.05	211	Cys24Phe (tgc/tTc)	Rv0039c	-	transmembrane protein
42967	0	G	SNP	C	90	90	178	100	180	Pro133Pro (ccc/ccG)	Rv0040c	mtc28	hypothetical protein
49360	0	C	SNP	T	117	107	221	98.68	227	Val194Ile (gtc/Atc)	Rv0045c	-	hydrolase
49691	0	C	Del	GAP	108	100	206	96.3	216		Rv0045c	-	hydrolase
49692	0	C	Del	GAP	108	100	206	99.52	209		Rv0045c	-	hydrolase
50557	0	T	SNP	C	98	103	197	100	201	Arg190Gly (agg/Ggg)	Rv0046c	ino1	inositol-3-phosphate synthase
51949	0	A	SNP	G	112	105	215	100	217	Val250Ala (gtc/gCc)	Rv0048c	-	membrane protein
53422	0	G	SNP	A	94	109	200	99.51	204
54394	0	A	SNP	G	107	106	210	100	213	Ala244Ala (gca/gcG)	Rv0050	ponA1	bifunctional penicillin-insensitive transglycosylase/penicillin-sensitive transpeptidase
54842	0	G	SNP	T	100	84	172	97.87	188	Ala394Ser (gcg/Tcg)	Rv0050	ponA1	bifunctional penicillin-insensitive transglycosylase/penicillin-sensitive transpeptidase
55543	1	G	Ins	C	75	109	184	93.88	184		Rv0050	ponA1	bifunctional penicillin-insensitive transglycosylase/penicillin-sensitive transpeptidase
55543	2	G	Ins	C	75	109	184	93.88	184		Rv0050	ponA1	bifunctional penicillin-insensitive transglycosylase/penicillin-sensitive transpeptidase
55543	3	G	Ins	G	75	109	184	93.88	184		Rv0050	ponA1	bifunctional penicillin-insensitive transglycosylase/penicillin-sensitive transpeptidase
55543	4	G	Ins	C	75	109	184	93.88	184		Rv0050	ponA1	bifunctional penicillin-insensitive transglycosylase/penicillin-sensitive transpeptidase
55543	5	G	Ins	C	75	109	184	93.88	184		Rv0050	ponA1	bifunctional penicillin-insensitive transglycosylase/penicillin-sensitive transpeptidase
55543	6	G	Ins	T	75	109	184	93.88	184		Rv0050	ponA1	bifunctional penicillin-insensitive transglycosylase/penicillin-sensitive transpeptidase
55553	0	C	SNP	T	82	99	178	97.31	186	Pro631Ser (ccg/Tcg)	Rv0050	ponA1	bifunctional penicillin-insensitive transglycosylase/penicillin-sensitive transpeptidase
56001	0	G	SNP	A	86	78	163	100	164	Gln102Gln (cag/caA)	Rv0051	-	transmembrane protein
62049	0	A	SNP	G	110	109	215	100	219	Arg552Gly (agg/Ggg)	Rv0058	dnaB	replicative DNA helicase
64898	0	A	SNP	G	98	114	208	97.7	217	Lys330Lys (aaa/aaG)	Rv0060	-	hypothetical protein
65083	0	G	SNP	A	91	87	174	99.44	179	Pro90Ser (ccc/Tcc)	Rv0061c	-	hypothetical protein
65297	0	C	SNP	T	92	90	178	98.38	185	Ala18Ala (gcg/gcA)	Rv0061c	-	hypothetical protein
66632	0	C	SNP	T	86	88	170	98.86	176	Pro361Ser (cct/Tct)	Rv0062	celA1	cellulase CelA
67012	0	C	SNP	T	74	118	189	99.48	193	Thr30Thr (acc/acT)	Rv0063	-	oxidoreductase
69984	0	C	SNP	A	108	91	198	100	199	Ala455Ala (gcc/gcA)	Rv0064	-	transmembrane protein
69989	0	G	SNP	A	111	97	207	100	208	Gly457Asp (ggt/gAt)	Rv0064	-	transmembrane protein
70267	0	G	SNP	T	96	91	181	100	187	Val550Phe (gtc/Ttc)	Rv0064	-	transmembrane protein
70816	0	A	SNP	G	85	86	168	100	171	Asn733Asp (aac/Gac)	Rv0064	-	transmembrane protein
71336	0	G	SNP	C	99	86	181	100	185	Arg906Pro (cgc/cCc)	Rv0064	-	transmembrane protein
72549	0	C	SNP	T	92	88	178	98.9	182	Gly655Ser (ggt/Agt)	Rv0066c	icd2	isocitrate dehydrogenase
75233	0	C	SNP	A	86	79	158	99.4	166
75940	0	G	SNP	C	98	108	204	99.52	207	Val214Leu (gtg/Ctg)	Rv0068	-	oxidoreductase
79726	0	C	SNP	T	77	99	174	96.17	183	Arg81Trp (cgg/Tgg)	Rv0071	-	maturase
80616	0	C	SNP	G	92	91	183	100	183
84057	0	A	SNP	C	107	94	197	98.05	205	Lys21Thr (aag/aCg)	Rv0075	-	aminotransferase
92199	0	T	SNP	G	120	101	213	99.1	223	Thr600Thr (act/acG)	Rv0083	-	oxidoreductase
103930	0	G	SNP	C	92	88	178	80.72	223	Ala245Gly (gcc/gGc)	Rv0094c	-	hypothetical protein
104712	0	C	SNP	T	111	93	202	87.93	232
104824	0	C	SNP	A	111	104	211	99.08	217	Ser131Ile (agc/aTc)	Rv0095c	-	hypothetical protein
105736	0	T	SNP	C	111	106	210	100	217	Val138Ala (gtc/gCc)	Rv0096	PPE1	PPE family protein PPE1
116000	0	T	SNP	G	102	105	206	100	207	Val2000Val (gtt/gtG)	Rv0101	nrp	peptide synthetase Nrp
117389	0	C	SNP	T	105	95	194	98.04	204	Thr2463Thr (acc/acT)	Rv0101	nrp	peptide synthetase Nrp
122109	0	A	SNP	G	107	85	187	99.48	193	Leu22Ser (ttg/tCg)	Rv0103c	ctpB	cation-transporter P-type ATPase B
123198	0	T	SNP	C	111	114	220	99.12	227	Pro294Pro (cct/ccC)	Rv0104	-	hypothetical protein
123520	0	T	SNP	C	104	111	213	98.62	218	Tyr402His (tat/Cat)	Rv0104	-	hypothetical protein
123745	0	G	SNP	A	101	113	212	99.53	215	Gly477Arg (ggg/Agg)	Rv0104	-	hypothetical protein
125830	1	G	Ins	A	94	75	169	97.69	169		Rv0107c	ctpI	cation-transporter ATPase I
129576	0	A	SNP	C	111	101	203	99.07	214	Ala322Ala (gct/gcG)	Rv0107c	ctpI	cation-transporter ATPase I
131174	1	T	Ins	G	102	67	169	94.94	169
132417	0	C	SNP	G	96	112	206	100	208	Arg346Gly (cgc/Ggc)	Rv0109	PE_PGRS1	PE-PGRS family protein PE_PGRS1
133839	0	C	SNP	T	112	103	213	100	215
137412	0	C	SNP	A	129	98	223	98.27	231	Arg32Ser (cgc/Agc)	Rv0113	gmhA	phosphoheptose isomerase
143207	0	T	SNP	C	106	114	219	97.78	225	Ser224Gly (agc/Ggc)	Rv0118c	oxcA	oxalyl-CoA decarboxylase OxcA
144865	0	C	SNP	T	101	114	215	99.54	216	Leu273Leu (ctg/Ttg)	Rv0119	fadD7	fatty-acid--CoA ligase FadD7
146087	0	T	SNP	C	98	104	199	100	202	Asn562Ser (aat/aGt)	Rv0120c	fusA2	elongation factor G
154283	0	T	SNP	C	111	101	210	100	212	Ser18Pro (tcg/Ccg)	Rv0127	mak	maltokinase
157129	0	C	SNP	T	95	128	217	99.11	225	Gly158Ser (ggc/Agc)	Rv0129c	fbpC	diacylglycerol acyltransferase/mycolyltransferase Ag85C		phylo (Delhi/CAS)
157936	0	G	SNP	C	112	105	216	96.02	226	Glu30Asp (gag/gaC)	Rv0130	htdZ	3-hydroxyl-thioester dehydratase
170460	0	G	SNP	A	97	96	192	98.97	195	Lys59Lys (aag/aaA)	Rv0144	-	transcriptional regulator
170671	0	G	SNP	A	106	92	197	99	200	Ala130Thr (gcc/Acc)	Rv0144	-	transcriptional regulator
171455	0	C	SNP	T	106	102	206	97.65	213	Leu81Phe (ctc/Ttc)	Rv0145	-	S-adenosylmethionine-dependentmethyltransferase
172492	0	C	SNP	G	116	134	249	100	250	Tyr94_ (tac/taG)	Rv0146	-	S-adenosylmethionine-dependentmethyltransferase
176535	0	G	Del	GAP	94	90	180	94.85	194		Rv0149	-	quinone oxidoreductase
177857	0	G	SNP	A	106	110	213	100	216	Leu485Leu (ctg/Ttg)	Rv0151c	PE1	PE family protein PE1
178071	0	C	SNP	T	100	107	204	97.64	212	Leu413Leu (ctg/ctA)	Rv0151c	PE1	PE family protein PE1
178205	0	C	SNP	G	84	90	172	98.86	176	Gly369Arg (ggc/Cgc)	Rv0151c	PE1	PE family protein PE1
178453	0	C	SNP	G	88	78	165	97.08	171	Gly286Ala (ggg/gCg)	Rv0151c	PE1	PE family protein PE1
181090	0	C	SNP	T	91	82	170	100	173
188317	0	A	SNP	G	106	113	217	99.55	220	Ser175Pro (tcc/Ccc)	Rv0159c	PE3	PE family protein PE3
188800	0	T	SNP	C	77	108	184	100	185	Thr14Ala (acg/Gcg)	Rv0159c	PE3	PE family protein PE3
189850	0	A	SNP	G	86	98	181	99.46	185	Phe197Ser (ttc/tCc)	Rv0160c	PE4	PE family protein PE4
194305	1	C	Ins	G	92	90	182	96.3	182		Rv0165c	mce1R	transcriptional regulator Mce1R
194305	2	C	Ins	G	91	90	181	95.77	181		Rv0165c	mce1R	transcriptional regulator Mce1R
194681	0	G	SNP	C	109	122	227	100	231	Leu45Leu (ctc/ctG)	Rv0165c	mce1R	transcriptional regulator Mce1R
196642	0	C	SNP	T	112	97	206	100	209	Asn550Asn (aac/aaT)	Rv0166	fadD5	fatty-acid--CoA ligase FadD5
198401	0	G	SNP	T	98	79	170	98.88	179	Gly248Cys (ggc/Tgc)	Rv0168	yrbE1B	membrane protein
199470	0	T	SNP	G	97	94	188	99.48	192	Ser313Ala (tcc/Gcc)	Rv0169	mce1A	Mce family protein Mce1A
201949	0	G	SNP	A	103	88	191	98.96	193	Gly340Arg (ggg/Agg)	Rv0171	mce1C	Mce family protein Mce1C
202362	1	G	Ins	C	69	77	146	84.39	146		Rv0171	mce1C	Mce family protein Mce1C
206339	0	T	SNP	C	106	93	197	99.5	200	Leu370Pro (ctg/cCg)	Rv0174	mce1F	Mce family protein Mce1F
206481	0	C	SNP	G	111	73	178	93.88	196	Pro417Pro (ccc/ccG)	Rv0174	mce1F	Mce family protein Mce1F
206484	0	G	SNP	T	107	84	187	93.17	205	Gly418Gly (ggg/ggT)	Rv0174	mce1F	Mce family protein Mce1F
207079	0	G	SNP	C	68	73	138	99.3	142	Arg89Pro (cgc/cCc)	Rv0175	-	Mce associated membrane protein
210624	0	C	SNP	T	108	109	213	99.54	218	Leu63Leu (ctg/ctA)	Rv0179c	lprO	lipoprotein LprO
217201	0	T	SNP	C	95	106	196	98.53	204	Asn311Asn (aat/aaC)	Rv0186	bglS	beta-glucosidase BglS
218599	0	T	SNP	C	77	104	180	100	181
223942	0	T	SNP	C	98	112	210	100	210	Ser127Pro (tcg/Ccg)	Rv0192	-	hypothetical protein
224338	0	C	SNP	T	99	105	202	98.55	207	Pro259Ser (ccg/Tcg)	Rv0192	-	hypothetical protein
225323	0	T	SNP	C	89	121	207	100	210	Lys417Glu (aag/Gag)	Rv0193c	-	hypothetical protein
227098	0	T	SNP	C	92	105	196	100	197	Met74Thr (atg/aCg)	Rv0194	-	multidrug ABC transporter ATPase/permease
230576	1	G	Ins	T	86	103	189	95.94	189
230921	0	C	Del	GAP	96	97	189	98.97	195		Rv0195	-	two component transcriptional regulator
231114	0	C	SNP	G	86	89	171	100	175	Ala72Ala (gcc/gcG)	Rv0195	-	two component transcriptional regulator
234477	0	T	SNP	G	93	82	174	100	175	Tyr749_ (tat/taG)	Rv0197	-	oxidoreductase
234496	1	C	Ins	G	93	70	163	97.02	164		Rv0197	-	oxidoreductase
234496	2	C	Ins	T	93	71	164	97.62	164		Rv0197	-	oxidoreductase
243924	0	G	Del	GAP	115	109	216	96.14	233		Rv0205	-	transmembrane protein
249522	0	T	SNP	C	117	110	220	99.13	229	Val162Ala (gtg/gCg)	Rv0209	-	hypothetical protein
251575	0	G	SNP	A	86	120	202	98.56	209	Ala486Thr (gcg/Acg)	Rv0210	-	hypothetical protein
255373	0	T	SNP	C	111	89	199	99.5	201	Asp193Gly (gac/gGc)	Rv0213c	-	methyltransferase
257071	0	C	SNP	T	109	82	190	97.95	195	Tyr336Tyr (tac/taT)	Rv0214	fadD4	fatty-acid--CoA ligase FadD4
261869	0	T	SNP	C	110	107	213	100	217	Cys316Arg (tgt/Cgt)	Rv0218	-	transmembrane protein
262268	0	A	SNP	T	92	103	191	100	195	Ala5Ala (gca/gcT)	Rv0219	-	transmembrane protein
264992	0	T	SNP	C	103	101	199	99.03	206	Leu309Pro (ctg/cCg)	Rv0221	-	diacyglycerol O-acyltransferase
265554	0	A	SNP	C	101	115	216	100	216	Val16Val (gta/gtC)	Rv0222	echA1	enoyl-CoA hydratase EchA1
266405	0	C	SNP	T	94	75	165	97.13	174	Gly454Ser (ggc/Agc)	Rv0223c	-	aldehyde dehydrogenase
266578	0	A	SNP	G	101	99	195	100	200	Ile396Thr (att/aCt)	Rv0223c	-	aldehyde dehydrogenase
274463	0	C	SNP	A	92	99	189	98.96	193	Arg86Leu (cgt/cTt)	Rv0229c	-	hypothetical protein
276539	0	G	SNP	C	90	99	189	100	189	Gly161Ala (ggc/gCc)	Rv0231	fadE4	acyl-CoA dehydrogenase FadE4
278681	0	C	SNP	G	95	98	191	100	193	His33Asp (cat/Gat)	Rv0233	nrdB	ribonucleoside-diphosphate reductase subunit beta NrdB
283503	0	G	SNP	A	80	90	166	100	170	His1117Tyr (cac/Tac)	Rv0236c	aftD	alpha-(1->3)-arabinofuranosyltransferase
283614	0	T	SNP	C	105	97	199	100	202	Ser1080Gly (agc/Ggc)	Rv0236c	aftD	alpha-(1->3)-arabinofuranosyltransferase
285772	0	A	SNP	C	86	107	193	100	193	Pro360Pro (cct/ccG)	Rv0236c	aftD	alpha-(1->3)-arabinofuranosyltransferase
285871	0	A	SNP	G	102	89	189	100	191	Val327Val (gtt/gtC)	Rv0236c	aftD	alpha-(1->3)-arabinofuranosyltransferase
287142	0	C	Del	GAP	98	75	171	94.54	183
289253	0	C	SNP	T	94	109	195	98.54	206	Asp50Asp (gac/gaT)	Rv0239	vapB24	antitoxin VapB24
293628	1	A	Ins	C	88	85	173	92.51	173
297350	0	G	Del	GAP	102	97	193	98.51	202		Rv0246	-	integral membrane protein
301341	0	C	SNP	A	96	119	215	99.08	217	Pro105Pro (ccg/ccT)	Rv0249c	-	succinate dehydrogenase membrane anchor subunit
304923	0	A	SNP	G	92	110	201	100	202	Lys686Lys (aaa/aaG)	Rv0252	nirB	nitrite reductase large subunit NirB
308661	0	A	SNP	G	75	59	131	100	134	Leu296Pro (ctg/cCg)	Rv0256c	PPE2	PPE family protein PPE2
310973	0	G	SNP	A	110	81	190	100	191	Ala182Val (gcg/gTg)	Rv0259c	-	hypothetical protein
311613	0	G	SNP	T	109	124	224	100	233	Val349Val (gtc/gtA)	Rv0260c	-	transcriptional regulator
324812	0	C	SNP	T	102	75	174	100	177	Asp82Asp (gac/gaT)	Rv0270	fadD2	fatty-acid--CoA ligase FadD2
325294	0	C	SNP	T	96	84	175	97.3	185	Pro243Leu (ccg/cTg)	Rv0270	fadD2	fatty-acid--CoA ligase FadD2
325505	0	T	SNP	C	69	79	147	98.67	150	Val313Val (gtt/gtC)	Rv0270	fadD2	fatty-acid--CoA ligase FadD2
328569	0	G	SNP	C	112	88	198	98.52	203
333892	0	G	SNP	C	117	102	211	100	219	Arg807Gly (cgc/Ggc)	Rv0278c	-	PE-PGRS family protein PE_PGRS3
336683	0	G	SNP	T	17	21	36	95	40	Val797Val (gtc/gtA)	Rv0279c	PE_PGRS4	PE-PGRS family protein PE_PGRS4
336684	0	A	SNP	G	19	22	39	95.35	43	Val797Ala (gtc/gCc)	Rv0279c	PE_PGRS4	PE-PGRS family protein PE_PGRS4
336688	0	A	Del	GAP	19	24	42	100	43		Rv0279c	PE_PGRS4	PE-PGRS family protein PE_PGRS4
336689	0	G	Del	GAP	19	24	42	100	43		Rv0279c	PE_PGRS4	PE-PGRS family protein PE_PGRS4
336690	0	C	Del	GAP	19	24	42	100	43		Rv0279c	PE_PGRS4	PE-PGRS family protein PE_PGRS4
336691	0	T	Del	GAP	19	22	40	95.35	43		Rv0279c	PE_PGRS4	PE-PGRS family protein PE_PGRS4
336692	0	C	Del	GAP	19	22	40	95.35	43		Rv0279c	PE_PGRS4	PE-PGRS family protein PE_PGRS4
336693	0	G	Del	GAP	19	22	40	95.35	43		Rv0279c	PE_PGRS4	PE-PGRS family protein PE_PGRS4
336694	0	A	Del	GAP	19	22	40	95.35	43		Rv0279c	PE_PGRS4	PE-PGRS family protein PE_PGRS4
336695	0	A	Del	GAP	19	22	40	95.35	43		Rv0279c	PE_PGRS4	PE-PGRS family protein PE_PGRS4
336696	0	T	Del	GAP	19	22	40	95.35	43		Rv0279c	PE_PGRS4	PE-PGRS family protein PE_PGRS4
336697	0	T	Del	GAP	19	22	40	95.35	43		Rv0279c	PE_PGRS4	PE-PGRS family protein PE_PGRS4
336699	1	C	Ins	G	19	23	42	95.45	42		Rv0279c	PE_PGRS4	PE-PGRS family protein PE_PGRS4
336699	2	C	Ins	G	19	23	42	95.45	42		Rv0279c	PE_PGRS4	PE-PGRS family protein PE_PGRS4
336707	0	G	Del	GAP	17	22	41	95.12	41		Rv0279c	PE_PGRS4	PE-PGRS family protein PE_PGRS4
336708	0	T	Del	GAP	17	22	41	95.12	41		Rv0279c	PE_PGRS4	PE-PGRS family protein PE_PGRS4
336709	0	C	Del	GAP	17	22	41	88.64	44		Rv0279c	PE_PGRS4	PE-PGRS family protein PE_PGRS4
336710	0	A	Del	GAP	17	22	41	84.78	46		Rv0279c	PE_PGRS4	PE-PGRS family protein PE_PGRS4
336918	0	C	SNP	G	35	102	133	97.16	141	Gly719Ala (ggc/gCc)	Rv0279c	PE_PGRS4	PE-PGRS family protein PE_PGRS4
337490	0	G	SNP	A	136	125	257	98.12	266	Gly528Gly (ggc/ggT)	Rv0279c	PE_PGRS4	PE-PGRS family protein PE_PGRS4
337820	0	G	SNP	A	7	94	98	98.06	103	Gly418Gly (ggc/ggT)	Rv0279c	PE_PGRS4	PE-PGRS family protein PE_PGRS4
337959	0	A	SNP	C	59	10	69	100	69	Ile372Ser (atc/aGc)	Rv0279c	PE_PGRS4	PE-PGRS family protein PE_PGRS4
338020	0	A	SNP	C	90	18	103	100	108	Cys352Gly (tgc/Ggc)	Rv0279c	PE_PGRS4	PE-PGRS family protein PE_PGRS4
338100	0	T	SNP	C	104	45	138	100	149	Asn325Ser (aac/aGc)	Rv0279c	PE_PGRS4	PE-PGRS family protein PE_PGRS4
338453	0	A	SNP	G	7	64	71	100	71	Ala207Ala (gct/gcC)	Rv0279c	PE_PGRS4	PE-PGRS family protein PE_PGRS4
338648	0	T	SNP	G	133	16	147	91.98	162	Gly142Gly (gga/ggC)	Rv0279c	PE_PGRS4	PE-PGRS family protein PE_PGRS4
338669	0	T	SNP	C	144	18	161	92.57	175	Leu135Leu (tta/ttG)	Rv0279c	PE_PGRS4	PE-PGRS family protein PE_PGRS4
338682	0	T	SNP	G	124	12	135	91.89	148	Asp131Ala (gac/gCc)	Rv0279c	PE_PGRS4	PE-PGRS family protein PE_PGRS4
338683	0	C	SNP	G	126	12	137	92	150	Asp131His (gac/Cac)	Rv0279c	PE_PGRS4	PE-PGRS family protein PE_PGRS4
338685	0	C	SNP	G	125	13	133	92	150	Gly130Ala (ggg/gCg)	Rv0279c	PE_PGRS4	PE-PGRS family protein PE_PGRS4
338690	0	A	SNP	G	129	13	140	92.21	154	Asn128Asn (aat/aaC)	Rv0279c	PE_PGRS4	PE-PGRS family protein PE_PGRS4
338692	0	T	SNP	C	129	13	141	92.21	154	Asn128Asp (aat/Gat)	Rv0279c	PE_PGRS4	PE-PGRS family protein PE_PGRS4
339230	0	G	SNP	C	149	142	286	99.32	293
340372	0	T	SNP	C	38	127	163	98.8	167	Ser337Pro (tcg/Ccg)	Rv0280	PPE3	PPE family protein PPE3
340618	0	G	Del	GAP	127	42	167	92.35	183		Rv0280	PPE3	PPE family protein PPE3
340619	0	C	Del	GAP	127	42	167	92.35	183		Rv0280	PPE3	PPE family protein PPE3
340620	0	G	Del	GAP	127	42	167	93.37	181		Rv0280	PPE3	PPE family protein PPE3
342146	0	A	SNP	C	122	118	236	97.17	247	Glu6Ala (gaa/gCa)	Rv0282	eccA3	ESX-3 secretion system protein EccA
342873	0	C	SNP	T	112	107	215	99.55	220	Val248Val (gtc/gtT)	Rv0282	eccA3	ESX-3 secretion system protein EccA
346275	0	C	SNP	G	115	102	213	100	217	Pro214Arg (ccg/cGg)	Rv0284	eccC3	ESX-3 secretion system protein EccC3
350088	0	C	SNP	A	100	113	211	98.61	216	Leu52Met (ctg/Atg)	Rv0286	PPE4	PPE family protein PPE4
353197	0	C	SNP	T	95	109	202	99.51	205	Arg39Cys (cgc/Tgc)	Rv0290	eccD3	ESX-3 secretion system protein EccD
356528	0	A	SNP	G	131	91	219	100	222	Asn217Asp (aat/Gat)	Rv0292	eccE3	ESX-3 secretion system protein EccE
358473	0	G	SNP	C	109	114	216	99.11	225	Trp101Cys (tgg/tgC)	Rv0294	tam	trans-aconitate methyltransferase
361256	0	T	SNP	C	120	123	240	97.2	250
363563	0	G	SNP	A	97	110	206	100	207	Ala30Thr (gcg/Acg)	Rv0299	-	toxin
365418	0	T	SNP	G	94	88	176	99.45	183	Leu62Arg (ctc/cGc)	Rv0303	-	dehydrogenase/reductase
366917	0	T	SNP	C	29	47	75	98.7	77	Thr1950Ala (acc/Gcc)	Rv0304c	PPE5	PPE family protein PPE5
366922	0	G	SNP	C	29	44	73	98.65	74	Ala1948Gly (gcc/gGc)	Rv0304c	PPE5	PPE family protein PPE5
367718	0	G	SNP	T	76	104	178	99.45	181	Leu1683Ile (ctt/Att)	Rv0304c	PPE5	PPE family protein PPE5
369886	0	C	SNP	G	98	67	164	98.8	167	Gly960Ala (ggg/gCg)	Rv0304c	PPE5	PPE family protein PPE5
372913	0	A	SNP	C	77	84	157	100	161	Gly933Gly (ggt/ggG)	Rv0305c	PPE6	PPE family protein PPE6
373283	0	A	Del	GAP	82	110	185	98.97	194		Rv0305c	PPE6	PPE family protein PPE6
376774	0	T	SNP	C	93	107	197	100	200	Ala94Ala (gca/gcG)	Rv0307c	-	hypothetical protein
384380	0	A	SNP	C	96	106	198	100	202	Lys260Thr (aag/aCg)	Rv0315	-	beta-1,3-glucanase
386432	0	C	SNP	G	99	74	172	100	173	Gly223Ala (ggg/gCg)	Rv0318c	-	integral membrane protein
390828	0	T	SNP	C	101	102	202	100	203	Ser142Gly (agt/Ggt)	Rv0323c	-	hypothetical protein
391853	0	A	SNP	G	103	116	216	99.1	221	Thr168Ala (act/Gct)	Rv0324	-	transcriptional regulator
392261	0	T	SNP	C	105	95	192	100	200	_75Gln (tag/Cag)	Rv0325	-	hypothetical protein
395563	0	C	SNP	T	106	101	204	98.1	211	Val175Val (gtg/gtA)	Rv0330c	-	hypothetical protein
396199	0	T	SNP	C	81	97	175	98.34	181
402836	0	G	SNP	A	98	92	188	99.48	191	Tyr109Tyr (tac/taT)	Rv0337c	aspC	aspartate aminotransferase
403980	0	G	SNP	A	106	111	210	100	217	Ala621Val (gcc/gTc)	Rv0338c	-	iron-sulfur-binding reductase
404326	0	T	SNP	C	91	104	192	100	195	Arg506Gly (agg/Ggg)	Rv0338c	-	iron-sulfur-binding reductase
406251	0	T	SNP	C	104	102	205	99.52	207	Asp733Gly (gat/gGt)	Rv0339c	-	transcriptional regulator
414486	0	C	SNP	T	113	94	202	100	207	Glu152Glu (gag/gaA)	Rv0344c	lpqJ	lipoprotein LpqJ
420008	0	A	SNP	G	108	111	214	100	219	Ala58Ala (gca/gcG)	Rv0350	dnaK	chaperone protein DnaK
422678	0	G	SNP	A	96	110	202	99.52	207	Arg76His (cgc/cAc)	Rv0352	dnaJ1	chaperone protein DnaJ
424320	1	T	Ins	C	80	74	154	96.86	154		Rv0354c	PPE7	PPE family protein PPE7
424682	0	C	SNP	T	88	75	161	99.39	164	Val5Met (gtg/Atg)	Rv0354c	PPE7	PPE family protein PPE7
428698	0	C	SNP	T	85	87	170	97.73	176	Ala1994Ala (gcg/gcA)	Rv0355c	PPE8	PPE family protein PPE8
428921	0	G	SNP	A	92	93	183	99.46	186	Ser1920Phe (tcc/tTc)	Rv0355c	PPE8	PPE family protein PPE8
432459	0	C	SNP	T	93	106	196	100	199	Asp741Asn (gac/Aac)	Rv0355c	PPE8	PPE family protein PPE8
438470	0	C	SNP	T	114	91	205	99.51	206	Lys90Lys (aag/aaA)	Rv0360c	-	hypothetical protein
440365	0	G	SNP	A	120	115	234	100	235	Ser165Ser (tcg/tcA)	Rv0362	mgtE	Mg2+ transport transmembrane protein MgtE
440457	0	T	SNP	C	93	114	200	98.1	211	Val196Ala (gtg/gCg)	Rv0362	mgtE	Mg2+ transport transmembrane protein MgtE
440878	0	C	SNP	T	108	108	215	99.08	218	Thr336Thr (acc/acT)	Rv0362	mgtE	Mg2+ transport transmembrane protein MgtE
445780	0	C	SNP	T	104	104	206	100	208	Arg249His (cgt/cAt)	Rv0368c	-	hypothetical protein
447642	0	G	SNP	C	92	110	198	99.51	203	Leu134Leu (ctc/ctG)	Rv0370c	-	oxidoreductase
453918	0	G	SNP	A	108	102	203	98.59	213	Ala152Val (gcc/gTc)	Rv0376c	-	hypothetical protein
454295	0	T	SNP	C	78	109	180	100	187	Pro26Pro (cca/ccG)	Rv0376c	-	hypothetical protein
454333	0	T	SNP	G	75	98	167	97.19	178	Thr14Pro (acg/Ccg)	Rv0376c	-	hypothetical protein
455024	0	G	SNP	A	83	76	159	96.95	164	Val202Ile (gta/Ata)	Rv0377	-	HTH-type transcriptional regulator
455624	0	T	Del	GAP	102	95	195	98.5	200
456759	0	C	SNP	T	89	99	186	98.43	191	Glu21Lys (gag/Aag)	Rv0380c	-	RNA methyltransferase
457452	0	T	SNP	G	100	68	167	100	168	Thr124Thr (aca/acC)	Rv0381c	-	hypothetical protein
459399	0	A	SNP	C	81	90	163	100	171
466808	0	G	SNP	C	97	82	176	99.44	180
467497	1	C	Ins	G	90	86	176	88.89	176
467508	1	C	Ins	G	98	85	183	94.82	183
467516	0	G	SNP	C	97	94	190	98.96	193
467526	0	C	SNP	G	102	99	199	100	201
467546	0	G	SNP	C	102	99	200	100	201
467557	0	A	SNP	C	103	102	204	100	205
467564	0	A	SNP	C	101	100	200	99.5	202
467585	0	G	SNP	C	101	102	202	100	203
467590	0	T	SNP	C	100	101	199	100	201
467621	0	T	SNP	G	100	94	193	100	194
467638	0	G	SNP	T	101	93	193	100	194
473310	0	A	SNP	G	112	100	210	99.07	214	Gln177Arg (cag/cGg)	Rv0393	-	hypothetical protein
475178	0	T	SNP	C	127	74	198	100	201	Val80Ala (gtc/gCc)	Rv0395	-	hypothetical protein
475915	0	A	SNP	C	103	86	184	99.47	190	Ser34Arg (agc/Cgc)	Rv0397	-	hypothetical protein
476612	0	G	SNP	A	95	78	168	99.43	174	Val73Val (gtg/gtA)	Rv0397A	-	hypothetical protein
481527	0	G	Del	GAP	91	87	181	94.68	188		Rv0402c	mmpL1	transmembrane transport protein MmpL1
483935	0	T	SNP	G	106	93	197	99.5	200
484504	0	C	SNP	G	93	107	198	98.52	203	Ala176Ala (gcc/gcG)	Rv0404	fadD30	long-chain-fatty-acid--AMP ligase FadD30
485561	0	A	SNP	C	109	78	185	98.94	189	Ile529Leu (atc/Ctc)	Rv0404	fadD30	long-chain-fatty-acid--AMP ligase FadD30
485730	0	C	SNP	T	95	113	205	98.58	211	Pro585Leu (cca/cTa)	Rv0404	fadD30	long-chain-fatty-acid--AMP ligase FadD30
485811	0	A	Del	GAP	79	120	195	99	201		Rv0405	pks6	membrane bound polyketide synthase
489935	0	G	SNP	C	105	90	189	100	195	Thr257Thr (acc/acG)	Rv0406c	-	beta lactamase-like protein
491742	0	T	SNP	C	123	96	215	99.1	221	Phe320Phe (ttt/ttC)	Rv0407	fgd1	F420-dependent glucose-6-phosphate dehydrogenase		phylo (not Euro-American, M. africanum, M. bovis, M. canettii, M. caprae, M. microti, M. pinipedii, Beijing, Delhi/CAS, EAI)
492150	0	G	SNP	C	99	90	188	98.95	191	Gly122Ala (ggc/gCc)	Rv0408	pta	phosphate acetyltransferase
498531	0	A	SNP	G	101	94	194	98.98	197	Ala363Ala (gct/gcC)	Rv0412c	-	membrane protein
498557	0	C	SNP	A	95	104	197	100	199	Asp355Tyr (gac/Tac)	Rv0412c	-	membrane protein
502589	0	C	SNP	G	112	98	206	99.53	211	Ser75Cys (tcc/tGc)	Rv0417	thiG	thiazole synthase
503354	0	G	SNP	C	95	107	198	100	202
503534	0	C	SNP	T	92	100	191	96.48	199	Ala13Ala (gcc/gcT)	Rv0418	lpqL	lipoprotein aminopeptidase LpqL
505974	0	G	SNP	A	93	115	205	97.65	213	Ala297Thr (gcg/Acg)	Rv0419	lpqM	lipoprotein peptidase LpqM
513257	0	T	SNP	C	98	87	180	100	185	Met689Val (atg/Gtg)	Rv0425c	ctpH	metal cation transporting ATPase H
517358	0	T	SNP	C	87	86	168	98.3	176	Asp149Gly (gac/gGc)	Rv0428c	-	GCN5-like N-acetyltransferase
517389	0	C	SNP	A	93	89	180	98.91	184	Val139Phe (gtc/Ttc)	Rv0428c	-	GCN5-like N-acetyltransferase
523654	0	C	SNP	T	109	111	214	98.21	224	Ala294Thr (gcc/Acc)	Rv0435c	-	ATPase
524891	0	C	SNP	A	95	94	187	100	189	Gly167Val (ggc/gTc)	Rv0436c	pssA	CDP-diacylglycerol--serineO-phosphatidyltransferase
531775	0	C	SNP	G	103	95	198	99	200	Trp147Ser (tgg/tCg)	Rv0442c	PPE10	PPE family protein PPE10
539511	0	T	SNP	G	92	99	191	99.48	192	Met661Leu (atg/Ctg)	Rv0450c	mmpL4	transmembrane transport protein MmpL4
541201	0	A	SNP	G	85	92	172	100	177	Leu97Leu (ctt/ctC)	Rv0450c	mmpL4	transmembrane transport protein MmpL4
546357	0	A	SNP	G	100	93	190	100	193	Thr149Thr (act/acC)	Rv0456c	echA2	enoyl-CoA hydratase EchA2
548326	0	T	SNP	C	84	106	188	98.96	192	Thr428Ala (aca/Gca)	Rv0457c	-	peptidase
548766	0	G	SNP	A	107	97	199	99.03	206	Thr281Ile (acc/aTc)	Rv0457c	-	peptidase
551525	0	A	SNP	C	110	91	191	99.5	202	Arg110Arg (aga/Cga)	Rv0459	-	hypothetical protein
555991	0	A	SNP	G	108	102	206	99.53	211	Cys106Arg (tgc/Cgc)	Rv0465c	-	HTH-type transcriptional regulator
560541	0	C	Del	GAP	82	101	183	98.39	186		Rv0469	umaA	mycolic acid synthase UmaA
560542	0	T	Del	GAP	82	101	183	98.92	185		Rv0469	umaA	mycolic acid synthase UmaA
560543	0	T	Del	GAP	82	101	183	98.39	186		Rv0469	umaA	mycolic acid synthase UmaA
560544	0	T	Del	GAP	82	101	183	98.39	186		Rv0469	umaA	mycolic acid synthase UmaA
560545	0	T	Del	GAP	82	101	183	98.39	186		Rv0469	umaA	mycolic acid synthase UmaA
560546	0	C	Del	GAP	82	101	183	98.39	186		Rv0469	umaA	mycolic acid synthase UmaA
562063	0	G	Del	GAP	85	97	176	93.81	194		Rv0470A	-	hypothetical protein
562064	0	C	Del	GAP	85	97	176	100	182		Rv0470A	-	hypothetical protein
562065	0	C	Del	GAP	85	97	176	99.45	183		Rv0470A	-	hypothetical protein
562066	0	A	Del	GAP	85	97	176	99.45	183		Rv0470A	-	hypothetical protein
565655	0	A	SNP	G	110	104	213	99.53	215
572591	0	C	SNP	T	79	114	190	99.48	194	Asp294Asp (gac/gaT)	Rv0483	lprQ	lipoprotein LprQ
573262	0	A	SNP	G	95	107	198	100	202	Gly180Gly (ggt/ggC)	Rv0484c	-	short-chain type oxidoreductase
577586	0	C	SNP	A	95	102	192	95.17	207
579284	0	T	SNP	C	94	82	172	99.44	177
580772	0	T	SNP	A	56	45	97	97.12	104
580774	0	G	Del	GAP	58	42	100	94.34	106
580775	0	G	Del	GAP	58	42	100	96.15	104
580776	0	G	Del	GAP	58	42	100	95.24	105
580777	0	G	Del	GAP	58	42	100	94.34	106
580778	0	C	Del	GAP	58	42	100	97.09	103
580779	0	A	Del	GAP	58	42	100	96.15	104
580780	0	C	Del	GAP	58	42	100	94.34	106
580781	0	C	Del	GAP	58	42	100	95.24	105
580782	0	A	Del	GAP	58	42	100	96.15	104
580783	0	C	Del	GAP	58	42	100	94.34	106
580784	0	C	Del	GAP	58	42	100	96.15	104
580785	0	C	Del	GAP	58	42	100	96.15	104
580786	0	G	Del	GAP	58	42	100	95.24	105
580787	0	C	Del	GAP	58	42	100	97.09	103
580788	0	T	Del	GAP	58	42	100	97.09	103
580789	0	T	Del	GAP	58	42	100	96.15	104
580790	0	G	Del	GAP	58	42	100	95.24	105
580791	0	C	Del	GAP	58	42	100	97.09	103
580792	0	G	Del	GAP	58	42	100	95.24	105
580793	0	G	Del	GAP	58	42	100	96.15	104
580794	0	G	Del	GAP	58	42	100	95.24	105
580795	0	G	Del	GAP	58	42	100	93.46	107
580796	0	G	Del	GAP	58	42	100	93.46	107
580797	0	A	Del	GAP	58	42	100	94.34	106
584171	0	T	SNP	C	83	92	173	100	175	Ser174Gly (agt/Ggt)	Rv0493c	-	hypothetical protein
584577	0	C	SNP	A	94	68	160	99.39	163	Ala38Ala (gcg/gcT)	Rv0493c	-	hypothetical protein
586030	0	C	SNP	A	99	98	196	98.5	200	Arg95Arg (cgg/cgT)	Rv0495c	-	hypothetical protein
590436	0	T	SNP	C	97	96	190	100	193	Ala118Ala (gct/gcC)	Rv0500	proC	pyrroline-5-carboxylate reductase
595374	0	T	SNP	C	28	42	70	95.89	73
597816	0	A	SNP	G	102	87	185	100	189	Ala206Ala (gca/gcG)	Rv0507	mmpL2	transmembrane transport protein MmpL2
598475	0	G	SNP	A	88	107	188	100	195	Arg426His (cgc/cAc)	Rv0507	mmpL2	transmembrane transport protein MmpL2
599868	0	A	SNP	G	84	90	172	99.43	175	Arg890Arg (cga/cgG)	Rv0507	mmpL2	transmembrane transport protein MmpL2
608037	0	A	SNP	C	84	83	163	100	167	His496Pro (cac/cCc)	Rv0515	-	hypothetical protein
610120	0	T	SNP	G	97	107	198	100	204
611977	0	C	SNP	T	103	96	194	99	201	Gly33Asp (ggc/gAc)	Rv0519c	-	membrane protein
616369	0	C	SNP	T	95	95	185	97.94	194	Arg49Arg (cgc/cgT)	Rv0525	-	hypothetical protein
616471	0	G	SNP	A	98	98	191	99.49	197	Leu83Leu (ctg/ctA)	Rv0525	-	hypothetical protein
618947	0	T	SNP	C	103	110	212	97.71	218	Leu215Leu (ttg/Ctg)	Rv0528	-	transmembrane protein
623163	0	C	SNP	T	82	140	216	99.55	223	Ala124Val (gcc/gTc)	Rv0532	PE_PGRS6	PE-PGRS family protein PE_PGRS6
623406	1	C	Ins	G	54	45	99	76.15	99		Rv0532	PE_PGRS6	PE-PGRS family protein PE_PGRS6
623406	2	C	Ins	G	54	45	99	76.15	99		Rv0532	PE_PGRS6	PE-PGRS family protein PE_PGRS6
623406	3	C	Ins	C	53	45	98	75.38	99		Rv0532	PE_PGRS6	PE-PGRS family protein PE_PGRS6
623406	4	C	Ins	C	54	45	99	76.15	99		Rv0532	PE_PGRS6	PE-PGRS family protein PE_PGRS6
623406	5	C	Ins	G	54	45	99	76.15	99		Rv0532	PE_PGRS6	PE-PGRS family protein PE_PGRS6
623406	6	C	Ins	G	54	45	99	76.15	99		Rv0532	PE_PGRS6	PE-PGRS family protein PE_PGRS6
623406	7	C	Ins	C	54	45	99	76.15	99		Rv0532	PE_PGRS6	PE-PGRS family protein PE_PGRS6
623406	8	C	Ins	G	53	45	98	75.38	99		Rv0532	PE_PGRS6	PE-PGRS family protein PE_PGRS6
623406	9	C	Ins	G	54	45	99	76.15	99		Rv0532	PE_PGRS6	PE-PGRS family protein PE_PGRS6
623472	0	A	SNP	G	80	78	156	100	158	Asp227Gly (gac/gGc)	Rv0532	PE_PGRS6	PE-PGRS family protein PE_PGRS6
623508	0	C	SNP	G	92	90	181	100	182	Ala239Gly (gcc/gGc)	Rv0532	PE_PGRS6	PE-PGRS family protein PE_PGRS6
629714	0	G	SNP	A	101	100	199	99.01	203	Asp6Asp (gac/gaT)	Rv0537c	-	integral membrane protein
630722	0	G	SNP	C	77	94	167	100	171	Arg228Pro (cgg/cCg)	Rv0538	-	membrane protein
633562	0	C	SNP	T	78	96	168	97.75	178	Val281Val (gtg/gtA)	Rv0541c	-	integral membrane protein
635139	0	G	SNP	C	86	95	180	98.91	183	Gly122Gly (ggc/ggG)	Rv0542c	menE	2-succinylbenzoic acid--CoA ligase
637319	0	G	SNP	A	99	97	196	100	196	Pro49Ser (cct/Tct)	Rv0545c	pitA	low-affinity inorganic phosphate transporter
648002	0	T	SNP	G	104	81	181	100	185	Leu15Arg (ctc/cGc)	Rv0556	-	transmembrane protein
648856	0	T	SNP	C	95	99	191	98.98	196	Gly107Gly (ggt/ggC)	Rv0557	mgtA	GDP-mannose-dependent alpha-mannosyltransferase		phylo (not Euro-American, M. africanum, M. bovis, M. canettii, M. caprae, M. microti, M. pinipedii, Beijing, Delhi/CAS, EAI)
652950	0	T	SNP	C	112	101	211	98.61	216	Arg60Arg (cgt/cgC)	Rv0562	grcC1	polyprenyl-diphosphate synthase GrcC
654543	0	C	SNP	T	106	100	198	98.56	209	Ala222Val (gcg/gTg)	Rv0563	htpX	protease HtpX
655986	0	T	SNP	G	112	90	199	99.51	203
657081	0	C	SNP	T	96	72	163	99.41	169	Val130Val (gtg/gtA)	Rv0565c	-	monooxygenase
659341	0	T	SNP	C	100	105	201	100	205
662057	0	A	SNP	T	96	99	192	97.01	201	Ser255Cys (agt/Tgt)	Rv0570	nrdZ	vitamin B12-dependent ribonucleoside-diphosphate reductase
662911	0	T	SNP	C	106	109	213	100	215	Ala539Ala (gct/gcC)	Rv0570	nrdZ	vitamin B12-dependent ribonucleoside-diphosphate reductase
665293	0	A	SNP	G	98	125	218	100	223	Phe31Leu (ttc/Ctc)	Rv0572c	-	hypothetical protein
669398	0	T	SNP	C	103	127	230	100	230	Gln116Gln (caa/caG)	Rv0575c	-	oxidoreductase
670545	0	G	SNP	A	133	112	240	99.59	246	Arg233His (cgc/cAc)	Rv0576	-	transcriptional regulator
672491	0	C	SNP	G	110	101	204	98.6	214	Gly1142Gly (ggg/ggC)	Rv0578c	PE_PGRS7	PE-PGRS family protein PE_PGRS7
673238	0	A	SNP	G	89	155	235	100	244	His893His (cat/caC)	Rv0578c	PE_PGRS7	PE-PGRS family protein PE_PGRS7
674702	0	A	SNP	T	140	116	253	98.46	260	Gly405Gly (ggt/ggA)	Rv0578c	PE_PGRS7	PE-PGRS family protein PE_PGRS7
684376	0	T	SNP	C	122	117	234	98.76	242
685461	0	C	SNP	G	98	91	187	100	189	Ala111Ala (gcc/gcG)	Rv0587	yrbE2A	hypothetical protein
685608	0	T	SNP	C	96	82	176	100	178	Leu160Leu (ctt/ctC)	Rv0587	yrbE2A	hypothetical protein
686123	0	C	SNP	A	124	101	221	99.12	227	Leu66Met (ctg/Atg)	Rv0588	-	hypothetical protein
686972	0	T	SNP	C	90	93	180	100	183	Phe51Ser (ttc/tCc)	Rv0589	mce2A	Mce family protein Mce2A
688792	1	T	Ins	G	93	106	199	93.87	199
690450	0	A	SNP	C	103	108	209	98.14	215	Ala464Ala (gca/gcC)	Rv0591	mce2C	Mce family protein Mce2C
690465	0	T	SNP	G	98	114	209	100	212	Leu469Leu (ctt/ctG)	Rv0591	mce2C	Mce family protein Mce2C
691887	1	G	Ins	C	103	80	183	92.89	183		Rv0592	mce2D	Mce family protein Mce2D
698968	0	G	SNP	A	103	100	197	100	203	Gly9Gly (ggc/ggT)	Rv0601c	-	two component sensor kinase HK2
703127	0	A	SNP	C	94	101	192	97.99	199	Pro105Pro (cca/ccC)	Rv0607	-	hypothetical protein
708056	0	T	SNP	C	90	94	181	98.92	186	His487Arg (cac/cGc)	Rv0613c	-	hypothetical protein
709913	0	C	SNP	T	100	83	179	99.46	184	Gly105Gly (ggc/ggT)	Rv0614	-	hypothetical protein
712693	0	A	SNP	G	86	104	185	99.48	191
713310	0	T	SNP	C	109	91	195	99.01	202	Cys199Arg (tgt/Cgt)	Rv0620	galK	galactokinase
723205	0	C	SNP	T	110	85	191	98.48	198	Val603Val (gtg/gtA)	Rv0630c	recB	exonuclease V subunit beta RecB
723361	0	C	SNP	T	90	85	171	98.87	177	Leu551Leu (ctg/ctA)	Rv0630c	recB	exonuclease V subunit beta RecB
725190	0	G	SNP	A	60	104	161	98.8	166	Phe1039Phe (ttc/ttT)	Rv0631c	recC	exonuclease V subunit gamma RecC
729685	0	C	SNP	T	103	98	198	99.5	202	Arg161Gln (cga/cAa)	Rv0633c	-	hypothetical protein
753174	0	C	SNP	A	117	97	212	100	214	Trp65Leu (tgg/tTg)	Rv0656c	vapC6	ribonuclease VapC6
754186	0	A	SNP	G	93	93	184	100	186	Leu75Pro (ctc/cCc)	Rv0658c	-	integral membrane protein
757182	0	A	SNP	G	90	112	200	99.51	203	Asp349Gly (gac/gGc)	Rv0663	atsD	arylsulfatase AtsD
759746	0	C	SNP	T	90	119	203	99.05	211							rifampicin (RMP)
760527	0	C	SNP	G	95	109	201	97.61	209	Gln241Glu (cag/Gag)	Rv0667	rpoB	DNA-directed RNA polymerase subunit beta			rifampicin (RMP)
762434	0	T	SNP	G	115	105	219	98.65	223	Gly876Gly (ggt/ggG)	Rv0667	rpoB	DNA-directed RNA polymerase subunit beta		phylo (3)	rifampicin (RMP)
763031	0	T	SNP	C	79	88	160	99.4	168	Ala1075Ala (gct/gcC)	Rv0667	rpoB	DNA-directed RNA polymerase subunit beta		phylo (4)	rifampicin (RMP)
767339	0	A	SNP	G	82	100	177	99.45	183
767414	0	G	SNP	A	90	97	186	100	187
775639	0	T	SNP	C	111	111	220	100	222	Ile948Val (att/Gtt)	Rv0676c	mmpL5	transmembrane transport protein MmpL5
776100	0	G	SNP	A	108	95	201	99.51	204	Thr794Ile (acc/aTc)	Rv0676c	mmpL5	transmembrane transport protein MmpL5
781395	0	T	SNP	C	80	108	187	100	188							streptomycin (SM)
788615	0	G	SNP	C	87	93	176	98.9	182	Gly226Arg (ggg/Cgg)	Rv0688	-	ferredoxin reductase
798779	0	T	SNP	C	104	77	180	99.45	182
798934	0	C	SNP	A	103	104	201	99.04	209	Arg34Arg (cgc/cgA)	Rv0698	-	hypothetical protein
807405	0	C	SNP	T	94	96	189	98.96	192	Ser357Ser (tcc/tcT)	Rv0711	atsA	arylsulfatase AtsA
820483	0	G	SNP	T	98	104	198	100	202	Ala6Asp (gcc/gAc)	Rv0727c	fucA	L-fuculose phosphate aldolase FucA
820734	0	A	SNP	G	95	90	183	98.93	187	Val248Ala (gtc/gCc)	Rv0728c	serA2	D-3-phosphoglycerate dehydrogenase SerA
820752	0	C	SNP	T	96	81	176	99.44	178	Arg242His (cgc/cAc)	Rv0728c	serA2	D-3-phosphoglycerate dehydrogenase SerA
830868	1	G	Ins	G	99	100	199	86.52	200		Rv0739	-	hypothetical protein
830868	2	G	Ins	C	100	99	199	86.52	200		Rv0739	-	hypothetical protein
832164	0	G	SNP	C	142	115	255	97.35	264	Gly130Ala (gga/gCa)	Rv0740	-	hypothetical protein
834857	0	C	SNP	T	110	125	227	99.58	236	Met30Ile (atg/atA)	Rv0744c	-	transcriptional regulator
836426	0	A	SNP	C	8	124	127	100	132	Leu242Leu (cta/ctC)	Rv0746	PE_PGRS9	PE-PGRS family protein PE_PGRS9
836454	0	A	SNP	G	6	99	105	100	105	Thr252Ala (act/Gct)	Rv0746	PE_PGRS9	PE-PGRS family protein PE_PGRS9
836538	0	A	SNP	G	125	9	131	100	134	Asn280Asp (aac/Gac)	Rv0746	PE_PGRS9	PE-PGRS family protein PE_PGRS9
836658	0	A	SNP	G	136	55	189	100	191	Thr320Ala (acc/Gcc)	Rv0746	PE_PGRS9	PE-PGRS family protein PE_PGRS9
837033	0	A	SNP	G	56	165	218	100	221	Thr445Ala (acc/Gcc)	Rv0746	PE_PGRS9	PE-PGRS family protein PE_PGRS9
837096	0	C	SNP	A	25	142	163	98.82	169	Pro466Thr (ccg/Acg)	Rv0746	PE_PGRS9	PE-PGRS family protein PE_PGRS9
838990	0	C	SNP	G	57	108	164	91.67	180	Ala180Ala (gcc/gcG)	Rv0747	PE_PGRS10	PE-PGRS family protein PE_PGRS10
839123	0	A	SNP	G	102	63	158	100	165	Arg225Gly (agg/Ggg)	Rv0747	PE_PGRS10	PE-PGRS family protein PE_PGRS10
839129	0	C	SNP	G	101	62	156	100	163	Arg227Gly (cgc/Ggc)	Rv0747	PE_PGRS10	PE-PGRS family protein PE_PGRS10
839194	0	A	SNP	G	111	47	145	100	158	Thr248Thr (aca/acG)	Rv0747	PE_PGRS10	PE-PGRS family protein PE_PGRS10
839334	0	A	SNP	G	148	78	222	100	226	Lys295Arg (aaa/aGa)	Rv0747	PE_PGRS10	PE-PGRS family protein PE_PGRS10
839348	0	A	SNP	G	154	83	226	100	237	Ser300Gly (agc/Ggc)	Rv0747	PE_PGRS10	PE-PGRS family protein PE_PGRS10
840195	0	G	Del	GAP	28	25	51	94.64	56		Rv0747	PE_PGRS10	PE-PGRS family protein PE_PGRS10
840196	0	G	Del	GAP	28	25	51	96.36	55		Rv0747	PE_PGRS10	PE-PGRS family protein PE_PGRS10
840197	0	G	Del	GAP	28	25	51	96.36	55		Rv0747	PE_PGRS10	PE-PGRS family protein PE_PGRS10
840198	0	G	Del	GAP	28	25	51	100	53		Rv0747	PE_PGRS10	PE-PGRS family protein PE_PGRS10
840199	0	A	Del	GAP	28	25	51	100	53		Rv0747	PE_PGRS10	PE-PGRS family protein PE_PGRS10
840200	0	A	Del	GAP	28	25	51	100	53		Rv0747	PE_PGRS10	PE-PGRS family protein PE_PGRS10
840201	0	G	Del	GAP	26	21	46	90.38	52		Rv0747	PE_PGRS10	PE-PGRS family protein PE_PGRS10
840202	0	C	Del	GAP	26	21	46	88.68	53		Rv0747	PE_PGRS10	PE-PGRS family protein PE_PGRS10
840203	0	A	Del	GAP	26	21	46	88.68	53		Rv0747	PE_PGRS10	PE-PGRS family protein PE_PGRS10
840204	0	C	Del	GAP	26	21	46	90.38	52		Rv0747	PE_PGRS10	PE-PGRS family protein PE_PGRS10
840205	0	C	Del	GAP	26	21	46	88.68	53		Rv0747	PE_PGRS10	PE-PGRS family protein PE_PGRS10
840206	0	C	Del	GAP	26	21	46	92.16	51		Rv0747	PE_PGRS10	PE-PGRS family protein PE_PGRS10
840207	0	T	Del	GAP	26	21	46	90.38	52		Rv0747	PE_PGRS10	PE-PGRS family protein PE_PGRS10
840208	0	C	Del	GAP	26	21	46	88.68	53		Rv0747	PE_PGRS10	PE-PGRS family protein PE_PGRS10
840209	0	G	Del	GAP	26	21	46	85.45	55		Rv0747	PE_PGRS10	PE-PGRS family protein PE_PGRS10
840210	0	C	Del	GAP	26	21	46	87.04	54		Rv0747	PE_PGRS10	PE-PGRS family protein PE_PGRS10
840496	0	C	SNP	G	99	81	175	91.84	196	Gly682Gly (ggc/ggG)	Rv0747	PE_PGRS10	PE-PGRS family protein PE_PGRS10
840847	0	C	SNP	T	131	133	256	97.78	270	Gly799Gly (ggc/ggT)	Rv0747	PE_PGRS10	PE-PGRS family protein PE_PGRS10
841290	0	A	Del	GAP	122	116	237	98.35	242		Rv0749	vapC31	ribonuclease VapC31
841291	0	A	Del	GAP	122	116	237	98.35	242		Rv0749	vapC31	ribonuclease VapC31
841764	0	G	SNP	C	140	109	247	100	249	Thr37Thr (acc/acG)	Rv0749A	-	hypothetical protein
842153	0	G	SNP	A	114	128	238	98.37	246	Glu41Lys (gag/Aag)	Rv0750	-	hypothetical protein
847995	0	T	SNP	C	104	93	194	98.5	200
852910	0	C	SNP	T	115	103	215	99.54	219	Pro172Leu (ccc/cTc)	Rv0758	phoR	two component system response sensor kinase PhoR
854253	0	C	Del	GAP	86	89	178	89.74	195
857643	0	C	SNP	G	100	98	197	98.02	202	Gly132Ala (ggc/gCc)	Rv0764c	cyp51	lanosterol 14-alpha demethylase
857696	0	A	SNP	G	108	103	206	99.53	212	Ala114Ala (gct/gcC)	Rv0764c	cyp51	lanosterol 14-alpha demethylase
858464	0	A	SNP	G	93	115	204	98.58	211	Val134Ala (gtg/gCg)	Rv0765c	-	oxidoreductase
874835	1	C	Ins	C	118	94	212	97.7	212
874835	2	C	Ins	G	118	93	211	97.24	212
876141	0	G	SNP	T	92	88	180	99.45	181
880562	0	G	SNP	T	97	99	195	99.49	197	Cys408Phe (tgc/tTc)	Rv0785	-	KsdD-like steroid dehydrogenase
882257	0	T	SNP	C	102	116	213	100	218	Tyr267His (tac/Cac)	Rv0787	-	hypothetical protein
890549	0	G	SNP	A	24	39	62	100	63	Trp54_ (tgg/tgA)	Rv0797	-	insertion sequence element IS1547 transposase
891011	0	A	SNP	G	40	33	71	100	73	Leu208Leu (cta/ctG)	Rv0797	-	insertion sequence element IS1547 transposase
893733	0	T	SNP	G	81	88	167	100	169	Leu139Arg (ctg/cGg)	Rv0800	pepC	M18 family aminopeptidase
896979	0	T	SNP	C	110	108	215	100	218	Val387Ala (gta/gCa)	Rv0803	purL	phosphoribosylformylglycinamidine synthase 2
900221	0	T	SNP	C	95	97	189	100	192	Val370Val (gta/gtG)	Rv0806c	cpsY	exopolysaccharide phosphotransferase CpsY
903537	0	G	SNP	T	108	84	190	98.46	195	Arg476Leu (cgg/cTg)	Rv0808	purF	amidophosphoribosyltransferase
903550	0	T	SNP	C	110	81	189	100	191	Ala480Ala (gct/gcC)	Rv0808	purF	amidophosphoribosyltransferase
903913	0	T	SNP	C	98	112	207	100	210	Gly63Gly (ggt/ggC)	Rv0809	purM	phosphoribosylformylglycinamidine cyclo-ligase PurM
906742	0	T	SNP	C	121	85	206	100	206	Val107Ala (gtc/gCc)	Rv0812	-	amino acid aminotransferase
906857	0	A	SNP	G	119	98	213	100	217	Ile145Met (ata/atG)	Rv0812	-	amino acid aminotransferase
913918	0	C	SNP	G	80	89	163	98.83	171	Gly94Gly (ggg/ggC)	Rv0821c	phoY2	phosphate-transport system transcriptional regulator PhoY2
919551	0	C	SNP	T	85	98	182	99.46	184	Val1Val (gtg/gtA)	Rv0825c	-	hypothetical protein
921813	0	C	SNP	G	84	117	197	99.01	203
921909	0	C	SNP	T	74	97	167	98.28	174
925453	0	C	SNP	T	123	107	224	97.46	236	Ala31Ala (gcc/gcT)	Rv0833	PE_PGRS13	PE-PGRS family protein PE_PGRS13
927110	0	A	SNP	G	105	45	145	100	150	Ser584Gly (agt/Ggt)	Rv0833	PE_PGRS13	PE-PGRS family protein PE_PGRS13
927385	0	A	SNP	G	122	103	221	99.12	227	Gly675Gly (gga/ggG)	Rv0833	PE_PGRS13	PE-PGRS family protein PE_PGRS13
931123	0	T	SNP	C	106	104	206	100	210	Tyr57Tyr (tat/taC)	Rv0835	lpqQ	lipoprotein LpqQ		phylo (not 4)
932042	0	C	Del	GAP	87	95	182	88.35	206
932043	0	G	Del	GAP	87	95	182	97.85	186
932044	0	G	Del	GAP	87	95	182	97.85	186
932045	0	G	Del	GAP	87	95	182	98.38	185
932046	0	C	Del	GAP	87	95	182	97.85	186
932047	0	T	Del	GAP	87	95	182	97.85	186
932048	0	T	Del	GAP	87	95	182	97.85	186
932049	0	A	Del	GAP	87	95	182	97.85	186
932280	0	T	SNP	C	123	87	205	99.53	211	_218Trp (tag/tGg)	Rv0836c	-	hypothetical protein
934230	0	C	SNP	G	110	90	199	100	200
934611	0	G	SNP	T	89	92	178	96.79	187
936621	0	C	Del	GAP	94	97	191	92.27	207		Rv0840c	pip	proline iminopeptidase
936622	0	C	Del	GAP	94	98	192	93.66	205		Rv0840c	pip	proline iminopeptidase
936623	0	A	Del	GAP	94	98	192	93.66	205		Rv0840c	pip	proline iminopeptidase
941447	1	G	Ins	T	96	121	217	94.76	217		Rv0845	-	sensor histidine kinase NarS
941845	0	C	SNP	A	97	85	178	100	182	Ala219Glu (gcg/gAg)	Rv0845	-	sensor histidine kinase NarS
942616	0	C	SNP	A	100	108	206	99.52	209
945214	0	G	SNP	A	92	73	163	100	165	Gly93Ser (ggt/Agt)	Rv0848	cysK2	cysteine synthase CysK
945238	0	G	SNP	T	103	84	186	99.47	188	Ala101Ser (gcc/Tcc)	Rv0848	cysK2	cysteine synthase CysK
949535	0	T	SNP	C	101	96	192	100	197	Ala528Ala (gca/gcG)	Rv0853c	pdc	alpha-keto-acid decarboxylase
950116	0	C	SNP	G	94	120	208	97.27	220	Ala335Pro (gcg/Ccg)	Rv0853c	pdc	alpha-keto-acid decarboxylase
955524	0	A	SNP	G	96	109	203	100	205	Ser150Gly (agc/Ggc)	Rv0859	-	acyltransferase
955544	0	C	SNP	T	88	111	197	99	201	Ile156Ile (atc/atT)	Rv0859	-	acyltransferase
957117	0	T	SNP	C	84	112	192	100	196	Asp275Asp (gat/gaC)	Rv0860	fadB	fatty oxidation protein FadB
957306	0	C	SNP	T	84	71	153	98.73	157	Ala338Ala (gcc/gcT)	Rv0860	fadB	fatty oxidation protein FadB
960367	0	A	SNP	G	87	75	154	100	162	Leu749Ser (ttg/tCg)	Rv0862c	-	hypothetical protein
964969	0	T	SNP	C	97	56	147	94.44	162	Ala189Ala (gca/gcG)	Rv0867c	rpfA	resuscitation-promoting factor RpfA
964978	1	G	Ins	G	78	45	123	78.34	123		Rv0867c	rpfA	resuscitation-promoting factor RpfA
964978	2	G	Ins	C	76	43	119	75.8	123		Rv0867c	rpfA	resuscitation-promoting factor RpfA
964978	3	G	Ins	G	78	45	123	78.34	123		Rv0867c	rpfA	resuscitation-promoting factor RpfA
964978	4	G	Ins	G	78	45	123	78.34	123		Rv0867c	rpfA	resuscitation-promoting factor RpfA
964978	5	G	Ins	G	78	45	123	78.34	123		Rv0867c	rpfA	resuscitation-promoting factor RpfA
964978	6	G	Ins	C	77	44	121	77.07	123		Rv0867c	rpfA	resuscitation-promoting factor RpfA
967730	0	G	SNP	C	86	102	185	98.43	191	Arg2Gly (cga/Gga)	Rv0870c	-	integral membrane protein
968426	1	A	Ins	G	88	67	155	80.31	157		Rv0872c	PE_PGRS15	PE-PGRS family protein PE_PGRS15
968426	2	A	Ins	C	90	67	157	81.35	157		Rv0872c	PE_PGRS15	PE-PGRS family protein PE_PGRS15
968426	3	A	Ins	C	90	67	157	81.35	157		Rv0872c	PE_PGRS15	PE-PGRS family protein PE_PGRS15
968426	4	A	Ins	G	90	67	157	81.35	157		Rv0872c	PE_PGRS15	PE-PGRS family protein PE_PGRS15
968426	5	A	Ins	G	90	67	157	81.35	157		Rv0872c	PE_PGRS15	PE-PGRS family protein PE_PGRS15
968426	6	A	Ins	G	90	67	157	81.35	157		Rv0872c	PE_PGRS15	PE-PGRS family protein PE_PGRS15
968426	7	A	Ins	T	90	67	157	81.35	157		Rv0872c	PE_PGRS15	PE-PGRS family protein PE_PGRS15
968426	8	A	Ins	T	90	67	157	81.35	157		Rv0872c	PE_PGRS15	PE-PGRS family protein PE_PGRS15
968426	9	A	Ins	G	90	67	157	81.35	157		Rv0872c	PE_PGRS15	PE-PGRS family protein PE_PGRS15
969762	0	C	SNP	G	112	59	164	100	171	Gly161Gly (ggg/ggC)	Rv0872c	PE_PGRS15	PE-PGRS family protein PE_PGRS15
976897	1	T	Ins	G	47	86	133	83.12	133		Rv0878c	PPE13	PPE family protein PPE13
979704	0	G	SNP	C	107	105	209	100	212	Gly115Arg (ggc/Cgc)	Rv0881	-	tRNA/rRNA methyltransferase
986463	0	G	SNP	C	95	108	200	100	203
990001	0	G	SNP	C	95	88	179	100	183	Pro866Ala (ccc/Gcc)	Rv0890c	-	HTH-type transcriptional regulator
991939	0	G	SNP	A	106	110	214	98.63	219	Arg220Cys (cgc/Tgc)	Rv0890c	-	HTH-type transcriptional regulator
993346	0	A	SNP	C	91	84	174	100	175	Val37Gly (gtt/gGt)	Rv0891c	-	hypothetical protein
994600	0	G	SNP	A	88	96	181	97.87	188	Gly250Ser (ggt/Agt)	Rv0892	-	monooxygenase
996263	0	G	SNP	A	96	108	197	99.51	205	Thr11Thr (acc/acT)	Rv0893c	-	S-adenosylmethionine-dependentmethyltransferase
1002172	0	G	SNP	A	126	111	234	99.58	238	Arg82Trp (cgg/Tgg)	Rv0897c	-	oxidoreductase
1007198	0	A	SNP	G	101	118	216	99.1	221	Leu328Pro (ctg/cCg)	Rv0904c	accD3	acetyl-CoAcarboxylase carboxyl transferase subunit beta
1007660	0	G	Del	GAP	102	89	193	96.95	197		Rv0904c	accD3	acetyl-CoAcarboxylase carboxyl transferase subunit beta
1008460	0	C	SNP	T	102	105	204	99.04	209	Ser85Phe (tcc/tTc)	Rv0905	echA6	enoyl-CoA hydratase EchA6
1009500	0	C	SNP	T	89	77	165	99.4	167	Pro186Leu (ccg/cTg)	Rv0906	-	hypothetical protein
1010204	1	C	Ins	G	85	91	176	96.17	176		Rv0907	-	hypothetical protein
1012815	0	C	SNP	G	116	104	215	99.55	221	Ala362Gly (gcc/gGc)	Rv0908	ctpE	metal cation transporter ATPase E
1023911	0	C	SNP	G	105	108	210	99.53	214
1024346	0	A	SNP	G	100	99	197	97.07	205	Ser46Gly (agt/Ggt)	Rv0918	-	hypothetical protein
1025106	0	T	SNP	C	73	109	180	100	182	Phe141Phe (ttt/ttC)	Rv0919	-	GCN5-like N-acetyltransferase
1026482	0	G	SNP	A	94	86	179	99.45	181	Pro112Leu (ccc/cTc)	Rv0920c	-	transposase
1029586	0	G	SNP	A	101	90	187	100	191	Pro331Leu (ccc/cTc)	Rv0923c	-	hypothetical protein
1034381	0	G	SNP	A	105	94	194	99	201	Ala84Val (gct/gTt)	Rv0927c	-	oxidoreductase
1037012	0	T	SNP	C	99	117	213	100	216	Met5Thr (atg/aCg)	Rv0930	pstA1	phosphate ABC transporter permease PstA
1037911	0	C	SNP	T	91	81	171	100	172	Arg305_ (cga/Tga)	Rv0930	pstA1	phosphate ABC transporter permease PstA
1040638	0	G	SNP	T	81	85	166	99.4	167	Tyr137_ (tac/taA)	Rv0932c	pstS2	phosphate ABC transporter substrate-binding lipoprotein PstS
1047165	0	T	SNP	C	97	120	214	100	217	Cys344Arg (tgc/Cgc)	Rv0938	ligD	multifunctional non-homologous end joining DNA repair protein/ATP dependent DNA ligase LigD
1054102	0	G	SNP	A	90	111	199	98.53	204	Arg113His (cgc/cAc)	Rv0944	-	formamidopyrimidine-DNA glycosylase
1054784	0	C	SNP	G	98	93	189	99.48	192	Arg180Gly (cgc/Ggc)	Rv0945	-	oxidoreductase
1068151	0	T	SNP	C	102	88	183	100	190	His197His (cat/caC)	Rv0956	purN	phosphoribosylglycinamide formyltransferase PurN
1068432	0	A	SNP	G	110	108	216	100	218	Pro76Pro (cca/ccG)	Rv0957	purH	bifunctionalphosphoribosylaminoimidazolecarboxamide formyltransferase/inosinemonophosphate cyclohydrolase
1070702	0	T	SNP	C	106	111	210	100	217	Ser274Pro (tcc/Ccc)	Rv0958	-	magnesium chelatase
1071349	0	G	SNP	C	98	87	184	99.46	186	Gly32Ala (ggc/gCc)	Rv0959	-	hypothetical protein
1074558	0	G	SNP	A	96	103	193	100	199	Pro186Leu (ccc/cTc)	Rv0962c	lprP	lipoprotein LprP
1075279	0	T	SNP	C	104	94	195	99.5	199
1076309	0	G	SNP	T	98	82	178	99.45	181	Pro124Thr (cct/Act)	Rv0964c	-	hypothetical protein
1077312	0	A	SNP	G	101	106	203	100	207	Val175Ala (gtg/gCg)	Rv0966c	-	hypothetical protein
1079927	0	C	SNP	A	104	111	215	99.54	216	Thr395Thr (acc/acA)	Rv0969	ctpV	copper-exporting ATPase
1080192	0	G	SNP	A	116	104	219	98.21	224	Asp484Asn (gat/Aat)	Rv0969	ctpV	copper-exporting ATPase
1081681	0	T	SNP	C	89	86	169	100	175	Val210Val (gtt/gtC)	Rv0970	-	integral membrane protein
1087193	0	G	SNP	C	108	119	224	100	227	Asn51Lys (aac/aaG)	Rv0974c	accD2	acetyl-/propionyl-CoA carboxylase subunit beta
1090188	1	A	Ins	G	127	109	236	94.02	236
1090875	0	A	SNP	G	116	122	226	98.76	241	His168Arg (cac/cGc)	Rv0977	PE_PGRS16	PE-PGRS family protein PE_PGRS16
1093406	0	A	SNP	G	123	129	252	100	252	Val317Val (gtt/gtC)	Rv0978c	PE_PGRS17	PE-PGRS family protein PE_PGRS17
1095490	0	A	SNP	G	68	115	179	98.92	185	Val321Ala (gtc/gCc)	Rv0980c	PE_PGRS18	PE-PGRS family protein PE_PGRS18
1095644	0	C	SNP	T	47	83	127	97.74	133	Ala270Thr (gcg/Acg)	Rv0980c	PE_PGRS18	PE-PGRS family protein PE_PGRS18
1095678	0	A	SNP	G	60	61	117	100	121	Gly258Gly (ggt/ggC)	Rv0980c	PE_PGRS18	PE-PGRS family protein PE_PGRS18
1095981	0	A	SNP	C	116	98	212	98.62	217	Gly157Gly (ggt/ggG)	Rv0980c	PE_PGRS18	PE-PGRS family protein PE_PGRS18
1096633	0	T	SNP	G	98	113	209	98.14	215
1097220	0	C	SNP	T	115	114	227	99.13	231	Ser133Ser (tcc/tcT)	Rv0981	mprA	two-component response regulator MrpA
1098523	0	T	SNP	A	112	91	200	99.51	204	Leu339His (ctt/cAt)	Rv0982	mprB	two component histidine-protein kinase/phosphatase MprB
1099058	0	G	SNP	A	89	96	179	98.4	188
1100234	0	T	SNP	C	101	101	200	100	202	Leu390Pro (ctg/cCg)	Rv0983	pepD	serine protease PepD
1100414	0	G	SNP	A	99	101	198	98.52	203	Gly450Asp (ggc/gAc)	Rv0983	pepD	serine protease PepD
1104690	0	T	SNP	G	102	109	211	98.6	214	Phe717Val (ttc/Gtc)	Rv0987	-	adhesion component ABC transporter permease
1106099	0	C	SNP	T	145	104	248	100	249	Ile328Ile (atc/atT)	Rv0988	-	hypothetical protein
1106422	0	T	SNP	C	90	100	188	99.48	191	Ile321Val (ata/Gta)	Rv0989c	grcC2	polyprenyl-diphosphate synthase GrcC
1107940	0	A	SNP	C	85	96	176	98.91	183	Ser54Ala (tcc/Gcc)	Rv0990c	-	hypothetical protein
1109975	0	A	SNP	G	116	121	236	100	237	Gln235Arg (cag/cGg)	Rv0993	galU	UTP--glucose-1-phosphate uridylyltransferase
1110721	0	T	SNP	C	84	96	176	99.45	181	Arg151Arg (cgt/cgC)	Rv0994	moeA1	molybdopterin molybdenumtransferase 1
1111852	0	G	SNP	T	103	113	212	98.63	219	Asp81Tyr (gat/Tat)	Rv0995	rimJ	ribosomal-protein-alanine acetyltransferase RimJ
1113733	0	C	SNP	A	91	121	210	97.7	217
1115509	0	C	SNP	T	95	91	184	99.47	187	Ile254Ile (atc/atT)	Rv0998	-	acetyltransferase
1122171	0	C	SNP	A	93	95	183	99.47	189
1126889	0	G	SNP	C	94	89	181	99.46	184	Arg39Gly (cgc/Ggc)	Rv1007c	metS	methionine--tRNA ligase
1127648	0	C	SNP	A	92	89	178	100	181	Thr187Asn (acc/aAc)	Rv1008	tatD	deoxyribonuclease TatD
1139089	0	G	SNP	C	87	107	193	98.98	196	Thr41Thr (acg/acC)	Rv1020	mfd	transcription-repair coupling factor
1144409	0	T	SNP	G	105	109	211	98.62	217	Ile225Ser (atc/aGc)	Rv1022	lpqU	lipoprotein LpqU
1144585	0	A	SNP	G	114	93	204	100	207	Arg8Gly (agg/Ggg)	Rv1023	eno	enolase
1148259	0	A	SNP	G	89	83	171	99.42	173
1149551	0	C	SNP	T	111	95	206	99.52	207	Glu712Glu (gag/gaA)	Rv1028c	kdpD	sensor protein KdpD
1150585	0	G	SNP	A	89	98	182	100	187	Pro368Ser (ccc/Tcc)	Rv1028c	kdpD	sensor protein KdpD
1151054	0	C	SNP	G	115	108	221	99.55	224	Ser211Ser (tcg/tcC)	Rv1028c	kdpD	sensor protein KdpD
1152805	0	T	SNP	A	96	89	184	98.4	188	Leu265Gln (ctg/cAg)	Rv1029	kdpA	potassium-transporting ATPase subunit A
1152863	0	A	SNP	G	105	92	195	99.49	198	Gln284Gln (caa/caG)	Rv1029	kdpA	potassium-transporting ATPase subunit A
1153388	0	C	SNP	T	82	111	186	99.48	194	Asn459Asn (aac/aaT)	Rv1029	kdpA	potassium-transporting ATPase subunit A
1160770	0	T	SNP	A	78	115	193	98.97	195	Gln20Leu (cag/cTg)	Rv1037c	esxI	ESAT-6 like protein EsxI
1163134	0	T	SNP	C	88	90	174	100	178	Gly81Gly (gga/ggG)	Rv1040c	PE8	PE family protein PE8
1164336	0	G	SNP	A	93	91	183	99.46	185
1164571	0	A	SNP	G	86	94	178	100	180
1165521	1	T	Ins	A	87	119	206	96.26	207
1168715	1	C	Ins	T	82	102	184	97.35	184
1173750	0	G	SNP	T	105	105	208	99.53	211	Ala290Ala (gcg/gcT)	Rv1050	-	oxidoreductase
1177184	0	C	SNP	A	127	117	241	98.39	248
1178116	0	T	SNP	C	83	109	187	100	192	Thr163Thr (act/acC)	Rv1056	-	hypothetical protein
1184545	0	C	SNP	T	117	110	225	98.27	231	Ser177Ser (agc/agT)	Rv1061	-	hypothetical protein
1188985	0	G	SNP	A	138	102	234	96.39	249	Gly480Gly (ggc/ggT)	Rv1067c	PE_PGRS19	PE-PGRS family protein PE_PGRS19
1189202	0	T	Del	GAP	62	97	153	81.96	194		Rv1067c	PE_PGRS19	PE-PGRS family protein PE_PGRS19
1190093	0	A	SNP	C	120	108	227	90.48	252	Leu111Trp (ttg/tGg)	Rv1067c	PE_PGRS19	PE-PGRS family protein PE_PGRS19
1191462	0	A	SNP	C	46	6	51	98.11	53	Gly229Gly (ggt/ggG)	Rv1068c	PE_PGRS20	PE-PGRS family protein PE_PGRS20
1191497	0	T	SNP	A	71	9	78	91.95	87	Thr218Ser (acg/Tcg)	Rv1068c	PE_PGRS20	PE-PGRS family protein PE_PGRS20
1191741	0	G	SNP	A	129	70	198	86.52	230	Tyr136Tyr (tac/taT)	Rv1068c	PE_PGRS20	PE-PGRS family protein PE_PGRS20
1193463	0	T	SNP	A	100	123	222	99.55	224	Thr271Ser (acc/Tcc)	Rv1069c	-	hypothetical protein
1200418	0	A	SNP	G	84	109	193	100	193
1211369	0	A	SNP	C	161	130	289	99.66	292	Ser259Arg (agc/Cgc)	Rv1086	-	(2Z,6E)-farnesyl diphosphate synthase
1212624	0	C	SNP	T	11	8	16	90.48	21	Gly355Gly (ggc/ggT)	Rv1087	PE_PGRS21	PE-PGRS family protein PE_PGRS21
1212626	0	A	SNP	C	7	9	16	84.21	19	Asp356Ala (gac/gCc)	Rv1087	PE_PGRS21	PE-PGRS family protein PE_PGRS21
1212816	0	C	SNP	A	4	6	10	90.91	11	Gly419Gly (ggc/ggA)	Rv1087	PE_PGRS21	PE-PGRS family protein PE_PGRS21
1212825	0	T	SNP	C	49	71	117	93.75	128	Gly422Gly (ggt/ggC)	Rv1087	PE_PGRS21	PE-PGRS family protein PE_PGRS21
1212827	0	T	SNP	G	53	68	118	93.8	129	Val423Gly (gtc/gGc)	Rv1087	PE_PGRS21	PE-PGRS family protein PE_PGRS21
1212834	0	T	SNP	G	65	76	138	98.6	143	Gly425Gly (ggt/ggG)	Rv1087	PE_PGRS21	PE-PGRS family protein PE_PGRS21
1212837	0	T	SNP	C	67	82	141	98.68	151	Ala426Ala (gct/gcC)	Rv1087	PE_PGRS21	PE-PGRS family protein PE_PGRS21
1212971	0	T	SNP	C	148	103	244	98.05	256	Val471Ala (gtc/gCc)	Rv1087	PE_PGRS21	PE-PGRS family protein PE_PGRS21
1215105	0	T	Del	GAP	109	110	219	97.77	224
1220680	0	T	SNP	C	119	89	203	100	208	Val36Ala (gta/gCa)	Rv1093	glyA1	serine hydroxymethyltransferase
1224367	0	T	SNP	C	86	71	151	100	157
1227830	0	G	SNP	T	102	84	183	100	186	Thr285Thr (acc/acA)	Rv1099c	glpX	fructose 1,6-bisphosphatase
1230778	0	G	SNP	A	98	86	184	100	184	Thr65Ile (acc/aTc)	Rv1102c	mazF3	mRNA interferase MazF3
1233751	0	A	SNP	G	118	104	218	99.11	224	Val69Ala (gtc/gCc)	Rv1106c	-	3 beta-hydroxysteroid dehydrogenase/delta 5-->4-isomerase
1236433	0	A	SNP	C	101	95	194	98	200	Glu83Asp (gaa/gaC)	Rv1110	lytB2	4-hydroxy-3-methylbut-2-enyl diphosphate reductase
1240744	0	C	SNP	A	81	109	187	98.96	192	Asn186Lys (aac/aaA)	Rv1115	-	hypothetical protein
1241572	0	A	SNP	G	93	107	197	98.04	204
1247391	0	A	SNP	C	120	91	209	99.06	213	Ser89Arg (agc/Cgc)	Rv1124	ephC	epoxide hydrolase EphC
1247781	0	C	SNP	G	103	105	208	97.65	213	Pro219Ala (ccg/Gcg)	Rv1124	ephC	epoxide hydrolase EphC
1248382	0	A	SNP	G	101	89	188	98.45	193	Ser101Gly (agc/Ggc)	Rv1125	-	hypothetical protein
1248936	0	G	SNP	C	92	107	195	100	199	Pro285Pro (ccg/ccC)	Rv1125	-	hypothetical protein
1248978	0	T	SNP	C	101	111	210	100	212	Ala299Ala (gct/gcC)	Rv1125	-	hypothetical protein
1250340	0	A	SNP	G	114	100	212	98.62	217	Ala355Ala (gct/gcC)	Rv1127c	ppdK	pyruvate, phosphate dikinase PpdK
1251199	0	C	SNP	T	105	101	203	100	206	Gly69Glu (gga/gAa)	Rv1127c	ppdK	pyruvate, phosphate dikinase PpdK
1252164	0	T	SNP	C	97	83	177	100	180	Glu270Gly (gaa/gGa)	Rv1128c	-	hypothetical protein
1254562	0	A	SNP	G	99	110	209	98.58	212	Asp3Gly (gat/gGt)	Rv1130	prpD	methylcitrate dehydratase PrpD
1262859	0	C	SNP	T	104	87	186	98.96	193	Gly424Ser (ggc/Agc)	Rv1135c	PPE16	PPE family protein PPE16
1263457	0	T	SNP	C	104	86	186	98.45	193	Ala224Ala (gca/gcG)	Rv1135c	PPE16	PPE family protein PPE16
1265828	0	G	SNP	A	86	86	172	97.73	176	Leu221Leu (ctg/Ttg)	Rv1138c	-	oxidoreductase
1269028	0	G	SNP	C	91	113	198	99.03	206
1270246	0	A	SNP	G	88	104	191	97.46	197	Lys62Arg (aag/aGg)	Rv1143	mcr	alpha-methylacyl-CoA racemase
1271187	0	C	SNP	G	98	89	187	100	187	Thr11Ser (acc/aGc)	Rv1144	-	oxidoreductase
1273250	1	G	Ins	A	93	106	199	95.22	199		Rv1145	-	transmembrane transport protein
1275957	0	T	SNP	C	102	86	183	100	188
1276432	0	C	SNP	T	171	158	325	100	329	Lys439Lys (aag/aaA)	Rv1148c	-	hypothetical protein
1276588	0	C	SNP	G	104	123	223	99.56	228	Ala387Ala (gcg/gcC)	Rv1148c	-	hypothetical protein
1277869	1	G	Ins	T	103	70	173	93.51	173
1281118	0	T	SNP	C	103	104	206	100	207	Thr123Ala (acg/Gcg)	Rv1154c	-	hypothetical protein
1281771	0	T	SNP	C	121	118	233	99.58	240	Ser115Pro (tcg/Ccg)	Rv1155	-	pyridoxine/pyridoxamine 5'-phosphate oxidase
1281984	0	G	SNP	A	117	123	239	100	240
1287372	0	G	SNP	C	115	114	223	99.13	231	Leu15Leu (ctg/ctC)	Rv1161	narG	nitrate reductase subunit alpha
1292102	0	A	SNP	G	99	114	213	100	213	Pro346Pro (cca/ccG)	Rv1162	narH	nitrate reductase subunit beta
1306259	0	A	SNP	G	111	99	205	100	210	Ala656Ala (gct/gcC)	Rv1175c	fadH	NADPH dependent 2,4-dienoyl-CoA reductase FadH
1307598	0	C	SNP	G	97	109	205	100	206	Cys210Ser (tgc/tCc)	Rv1175c	fadH	NADPH dependent 2,4-dienoyl-CoA reductase FadH
1308317	0	T	SNP	C	103	93	192	98	200	His159Arg (cat/cGt)	Rv1176c	-	hypothetical protein
1313337	1	A	Ins	G	23	50	73	91.25	73
1313338	0	A	SNP	C	23	51	74	100	74
1315191	0	A	SNP	C	83	87	168	100	170	_489Tyr (taa/taC)	Rv1180	pks3	polyketide beta-ketoacyl synthase
1315884	0	G	SNP	A	99	101	196	100	200	Ala217Ala (gcg/gcA)	Rv1181	pks4	polyketide beta-ketoacyl synthase
1321096	0	G	SNP	A	112	104	211	100	216	Ser354Ser (tcg/tcA)	Rv1182	papA3	acyltransferase PapA
1325650	0	G	SNP	A	104	96	199	99.5	201
1327890	0	G	SNP	A	104	84	181	100	188	Asp472Asp (gac/gaT)	Rv1186c	-	hypothetical protein
1328687	0	G	SNP	C	107	96	201	100	203	Pro207Ala (ccc/Gcc)	Rv1186c	-	hypothetical protein
1328805	0	G	SNP	A	84	118	199	98.06	206	Ala167Ala (gcc/gcT)	Rv1186c	-	hypothetical protein
1331265	1	G	Ins	C	89	97	186	97.89	187		Rv1188	-	proline dehydrogenase
1339774	0	C	SNP	G	80	93	172	98.86	175	Gly142Gly (ggc/ggG)	Rv1196	PPE18	PPE family protein PPE18
1339823	0	A	SNP	G	77	95	170	100	172	Thr159Ala (acg/Gcg)	Rv1196	PPE18	PPE family protein PPE18
1339894	0	C	SNP	T	97	86	181	100	183	Leu182Leu (ctc/ctT)	Rv1196	PPE18	PPE family protein PPE18
1339905	0	C	SNP	T	96	85	176	100	181	Ala186Val (gcc/gTc)	Rv1196	PPE18	PPE family protein PPE18
1340500	0	G	SNP	T	91	81	168	98.85	174	Met384Ile (atg/atT)	Rv1196	PPE18	PPE family protein PPE18
1340784	0	T	SNP	C	80	74	150	98.72	156	Gly42Gly (ggt/ggC)	Rv1197	esxK	ESAT-6 like protein EsxK
1341295	0	A	SNP	G	88	90	170	98.34	181
1345016	0	C	SNP	T	95	104	195	99.5	200	Ala52Thr (gcc/Acc)	Rv1201c	dapD	2,3,4,5-tetrahydropyridine-2,6-dicarboxylate N-succinyltransferase
1351172	0	A	SNP	G	106	72	176	99.44	179
1360209	0	T	SNP	C	85	84	168	100	169	Ala531Ala (gca/gcG)	Rv1217c	-	tetronasin ABC transporter integral membrane protein
1361190	0	G	SNP	A	102	93	192	98.98	197	Ser204Ser (agc/agT)	Rv1217c	-	tetronasin ABC transporter integral membrane protein
1362006	0	T	SNP	C	89	94	180	99.46	184	Gln243Arg (caa/cGa)	Rv1218c	-	tetronasin ABC transporter ATP-binding protein
1365837	1	C	Ins	G	90	96	186	94.9	186
1365837	2	C	Ins	G	90	94	184	93.88	184
1367484	0	T	SNP	G	108	98	205	99.04	208	Trp8Gly (tgg/Ggg)	Rv1224	tatB	Sec-independent protein translocase protein TatB
1371470	0	G	SNP	A	89	103	188	97.96	196	Arg184His (cgt/cAt)	Rv1228	lpqX	lipoprotein LpqX
1371697	0	G	SNP	A	108	101	205	98.58	212	Ala57Thr (gcc/Acc)	Rv1228a	-	hypothetical protein
1373850	0	C	SNP	T	100	97	195	96.57	204	Met116Ile (atg/atA)	Rv1230c	-	membrane protein
1374065	0	T	SNP	C	102	93	193	99.49	196	Ser45Gly (agc/Ggc)	Rv1230c	-	membrane protein
1375724	0	A	SNP	C	122	113	233	100	235	Cys149Gly (tgc/Ggc)	Rv1232c	-	hypothetical protein
1376568	1	C	Ins	G	94	77	171	92.43	171		Rv1233c	-	hypothetical protein
1377568	0	A	SNP	G	108	100	202	99.52	209	Val15Val (gta/gtG)	Rv1235	lpqY	trehalose ABC transporter substrate-binding lipoprotein LpqY
1382628	0	T	SNP	C	111	107	211	100	218	Lys139Glu (aaa/Gaa)	Rv1239c	corA	magnesium and cobalt transport transmembrane protein CorA
1386011	0	C	Del	GAP	120	99	214	92.41	237		Rv1243c	PE_PGRS23	PE-PGRS family protein PE_PGRS23
1386223	0	G	SNP	A	99	107	200	100	206	Pro152Leu (ccc/cTc)	Rv1243c	PE_PGRS23	PE-PGRS family protein PE_PGRS23
1387478	0	G	SNP	C	102	107	205	98.58	212	Asp208His (gac/Cac)	Rv1244	lpqZ	lipoprotein LpqZ
1390763	0	C	SNP	T	87	93	179	97.83	184	Val764Met (gtg/Atg)	Rv1248c	-	multifunctional 2-oxoglutarate dehydrogenase E1 component /2-oxoglutarate dehydrogenase dihydrolipoyllysine-residue succinyltransferase
1393626	0	A	SNP	G	126	97	217	100	223	Leu119Leu (ctt/ctC)	Rv1249c	-	membrane protein
1396618	0	C	SNP	A	111	109	216	100	220	Glu875_ (gag/Tag)	Rv1251c	-	hypothetical protein
1396922	0	T	SNP	C	93	89	179	100	182	Thr773Thr (aca/acG)	Rv1251c	-	hypothetical protein
1401033	0	C	SNP	T	89	105	192	100	194	Ser355Leu (tcg/tTg)	Rv1253	deaD	ATP-dependent RNA helicase DeaD
1411210	0	T	SNP	G	79	115	193	100	194	Val260Val (gtt/gtG)	Rv1263	amiB2	amidase AmiB
1413148	0	C	SNP	T	65	98	155	99.39	164
1414021	0	C	SNP	T	103	99	202	99.51	203	Arg607Gln (cgg/cAg)	Rv1266c	pknH	serine/threonine-protein kinase PknH
1419904	0	G	SNP	A	94	108	201	97.12	208
1422666	0	C	SNP	T	87	110	196	100	197	Gly462Glu (ggg/gAg)	Rv1273c	-	drug ABC transporter ATP-binding protein
1422667	0	C	SNP	T	85	110	194	100	195	Gly462Arg (ggg/Agg)	Rv1273c	-	drug ABC transporter ATP-binding protein
1439252	0	C	SNP	T	91	109	195	99.01	202	Arg116Trp (cgg/Tgg)	Rv1286	-	bifunctional sulfate adenyltransferase subunit 1 CysN/adenylylsulfate kinase CysC
1440090	0	C	SNP	T	96	108	204	99.51	205	Thr395Ile (acc/aTc)	Rv1286	-	bifunctional sulfate adenyltransferase subunit 1 CysN/adenylylsulfate kinase CysC
1440469	0	C	SNP	G	98	94	191	100	192	Pro521Pro (ccc/ccG)	Rv1286	-	bifunctional sulfate adenyltransferase subunit 1 CysN/adenylylsulfate kinase CysC
1441545	0	G	SNP	A	7	7	14	87.5	16	Ala66Ala (gcg/gcA)	Rv1288	-	hypothetical protein
1441576	0	T	SNP	C	7	6	13	81.25	16	Leu77Leu (ttg/Ctg)	Rv1288	-	hypothetical protein
1441579	0	A	SNP	T	7	7	14	82.35	17	Asn78Tyr (aat/Tat)	Rv1288	-	hypothetical protein
1441582	0	T	SNP	C	8	9	16	85	20	Trp79Arg (tgg/Cgg)	Rv1288	-	hypothetical protein
1445781	0	A	SNP	G	90	104	191	100	194	Ala18Ala (gct/gcC)	Rv1291c	-	hypothetical protein
1450316	0	C	SNP	T	88	67	152	98.73	157	Ala314Ala (gcc/gcT)	Rv1294	thrA	homoserine dehydrogenase
1457144	0	C	SNP	T	107	98	204	100	205	Arg194Cys (cgc/Tgc)	Rv1300	hemK	release factor glutamine methyltransferase
1468208	0	A	SNP	C	86	81	165	86.08	194	Leu433Arg (ctg/cGg)	Rv1313c	-	insertion sequence element IS1557 transposase
1468492	0	C	SNP	A	101	111	210	99.53	213	Leu338Leu (ctg/ctT)	Rv1313c	-	insertion sequence element IS1557 transposase
1471659	0	C	SNP	T	102	101	199	100	203
1478357	0	G	SNP	T	111	101	211	99.07	214	Pro254Pro (ccc/ccA)	Rv1317c	alkA	bifunctional regulatory protein/DNA repair enzyme AlkA
1479085	0	T	SNP	C	87	104	190	98.96	193	Ile12Val (atc/Gtc)	Rv1317c	alkA	bifunctional regulatory protein/DNA repair enzyme AlkA
1480945	0	C	SNP	G	173	191	362	99.73	365	Thr519Thr (acg/acC)	Rv1319c	-	adenylate cyclase
1480948	0	C	SNP	T	176	187	362	99.73	364	Glu518Glu (gag/gaA)	Rv1319c	-	adenylate cyclase
1481185	0	A	SNP	C	223	196	412	100	419	Asp439Glu (gat/gaG)	Rv1319c	-	adenylate cyclase
1481293	0	T	SNP	G	188	206	389	99.49	396	Gly403Gly (gga/ggC)	Rv1319c	-	adenylate cyclase
1481563	0	C	SNP	T	186	215	396	99.26	404	Glu313Glu (gag/gaA)	Rv1319c	-	adenylate cyclase
1482627	0	T	SNP	C	95	123	217	100	218	Thr531Ala (acg/Gcg)	Rv1320c	-	adenylate cyclase
1484708	0	A	SNP	C	81	105	179	100	186	Ser144Arg (agc/Cgc)	Rv1321	-	endonuclease NucS
1489142	0	C	SNP	T	96	109	187	96.7	212	Gly275Asp (ggc/gAc)	Rv1325c	PE_PGRS24	PE-PGRS family protein PE_PGRS24
1490905	0	A	SNP	G	113	122	231	97.92	240	Ser470Pro (tct/Cct)	Rv1326c	glgB	1,4-alpha-glucan branching protein
1495836	0	G	SNP	A	74	114	180	100	188	Val425Met (gtg/Atg)	Rv1328	glgP	glycogen phosphorylase
1498951	0	G	SNP	T	115	99	212	100	214	Thr80Lys (acg/aAg)	Rv1329c	dinG	ATP-dependent helicase DinG
1499213	0	T	Del	GAP	84	77	160	100	161		Rv1330c	pncB1	nicotinic acid phosphoribosyltransferase PncB1
1499214	0	C	Del	GAP	84	77	160	100	161		Rv1330c	pncB1	nicotinic acid phosphoribosyltransferase PncB1
1499215	0	A	Del	GAP	84	77	160	99.38	162		Rv1330c	pncB1	nicotinic acid phosphoribosyltransferase PncB1
1499216	0	G	Del	GAP	84	77	160	99.38	162		Rv1330c	pncB1	nicotinic acid phosphoribosyltransferase PncB1
1499217	0	G	Del	GAP	84	77	160	99.38	162		Rv1330c	pncB1	nicotinic acid phosphoribosyltransferase PncB1
1499218	0	C	Del	GAP	84	77	160	100	161		Rv1330c	pncB1	nicotinic acid phosphoribosyltransferase PncB1
1499219	0	C	Del	GAP	84	77	160	99.38	162		Rv1330c	pncB1	nicotinic acid phosphoribosyltransferase PncB1
1499220	0	G	Del	GAP	84	77	160	100	161		Rv1330c	pncB1	nicotinic acid phosphoribosyltransferase PncB1
1499221	0	G	SNP	A	83	78	160	100	161	Pro447Ser (ccg/Tcg)	Rv1330c	pncB1	nicotinic acid phosphoribosyltransferase PncB1
1499274	0	C	SNP	G	93	111	201	100	204	Gly429Ala (ggc/gCc)	Rv1330c	pncB1	nicotinic acid phosphoribosyltransferase PncB1
1501700	0	G	SNP	A	97	91	180	98.95	190	Val34Val (gtg/gtA)	Rv1333	-	hydrolase
1513189	0	C	SNP	T	100	87	186	100	187	Ala48Val (gct/gTt)	Rv1348	irtA	iron ABC transporter ATP-binding protein/permease IrtA
1524244	0	G	SNP	A	97	97	190	97	200	Arg193Cys (cgt/Tgt)	Rv1356c	-	hypothetical protein
1526819	0	C	SNP	A	91	107	193	99.5	199	Arg70Arg (cgg/Agg)	Rv1358	-	transcriptional regulator
1533241	0	G	SNP	C	95	98	191	85.4	226	Thr131Thr (acc/acG)	Rv1361c	PPE19	PPE family protein PPE19
1533583	0	G	SNP	A	73	101	171	95.6	182	Tyr17Tyr (tac/taT)	Rv1361c	PPE19	PPE family protein PPE19
1533624	0	A	SNP	C	73	107	176	97.83	184	Phe4Val (ttc/Gtc)	Rv1361c	PPE19	PPE family protein PPE19
1534551	0	C	SNP	T	74	89	161	99.39	164	Glu20Glu (gag/gaA)	Rv1362c	-	membrane protein
1544255	0	C	SNP	T	95	82	172	98.88	179	Arg299Arg (cgc/cgT)	Rv1371	-	membrane protein
1546703	0	C	SNP	T	88	99	184	98.94	189	Pro231Leu (ccg/cTg)	Rv1373	-	glycolipid sulfotransferase
1547125	0	T	SNP	C	87	89	173	100	176	Thr136Ala (aca/Gca)	Rv1374c	-	hypothetical protein
1552547	0	G	SNP	A	99	109	207	100	208	Arg37Trp (cgg/Tgg)	Rv1378c	-	hypothetical protein
1554216	0	C	SNP	T	102	102	198	98.08	208	Pro10Leu (ccc/cTc)	Rv1381	pyrC	dihydroorotase
1563717	0	C	SNP	T	99	123	220	99.55	223	Val8Val (gtc/gtT)	Rv1388	mihF	integration host factor MihF
1570566	0	C	SNP	A	125	119	243	100	244	Arg135Leu (cgg/cTg)	Rv1394c	cyp132	cytochrome P450 Cyp132
1573212	0	C	Del	GAP	68	61	134	86	150		Rv1396c	PE_PGRS25	PE-PGRS family protein PE_PGRS25
1573213	0	G	Del	GAP	68	61	134	88.36	146		Rv1396c	PE_PGRS25	PE-PGRS family protein PE_PGRS25
1573214	0	G	Del	GAP	68	61	134	91.49	141		Rv1396c	PE_PGRS25	PE-PGRS family protein PE_PGRS25
1573215	0	C	Del	GAP	68	61	134	91.49	141		Rv1396c	PE_PGRS25	PE-PGRS family protein PE_PGRS25
1573216	0	G	Del	GAP	67	61	134	94.12	136		Rv1396c	PE_PGRS25	PE-PGRS family protein PE_PGRS25
1573217	0	C	Del	GAP	65	61	133	90.65	139		Rv1396c	PE_PGRS25	PE-PGRS family protein PE_PGRS25
1573218	0	C	Del	GAP	65	61	133	90.65	139		Rv1396c	PE_PGRS25	PE-PGRS family protein PE_PGRS25
1573219	0	G	Del	GAP	65	61	133	90.65	139		Rv1396c	PE_PGRS25	PE-PGRS family protein PE_PGRS25
1573220	0	C	Del	GAP	65	61	133	92.65	136		Rv1396c	PE_PGRS25	PE-PGRS family protein PE_PGRS25
1573660	0	T	SNP	G	115	120	235	99.58	236	Arg66Ser (aga/agC)	Rv1396c	PE_PGRS25	PE-PGRS family protein PE_PGRS25
1588899	0	G	SNP	T	105	110	210	100	215	Ala111Ala (gcg/gcT)	Rv1412	ribC	riboflavin synthase
1589256	0	C	SNP	T	95	103	194	98.51	201
1593331	0	G	SNP	A	91	110	195	98.53	204
1595342	0	T	SNP	C	102	108	209	99.06	212	Val434Ala (gtg/gCg)	Rv1420	uvrC	excinuclease ABC subunit UvrC
1599557	0	C	SNP	G	115	97	209	98.6	215	Arg33Thr (agg/aCg)	Rv1424c	-	membrane protein
1608276	0	A	SNP	C	86	108	192	100	194	Asn65Thr (aac/aCc)	Rv1431	-	hypothetical protein
1609840	0	A	SNP	G	106	101	205	100	207	Pro586Pro (cca/ccG)	Rv1431	-	hypothetical protein
1612624	1	T	Ins	A	87	71	158	77.45	158		Rv1435c	-	hypothetical protein
1612624	2	T	Ins	T	87	71	158	77.45	158		Rv1435c	-	hypothetical protein
1612624	3	T	Ins	C	87	71	158	77.45	158		Rv1435c	-	hypothetical protein
1612624	4	T	Ins	G	86	71	157	76.96	158		Rv1435c	-	hypothetical protein
1612624	5	T	Ins	G	86	71	157	76.96	158		Rv1435c	-	hypothetical protein
1612624	6	T	Ins	T	87	71	158	77.45	158		Rv1435c	-	hypothetical protein
1612624	7	T	Ins	A	87	71	158	77.45	158		Rv1435c	-	hypothetical protein
1612624	8	T	Ins	C	87	69	156	76.47	158		Rv1435c	-	hypothetical protein
1612624	9	T	Ins	C	87	71	158	77.45	158		Rv1435c	-	hypothetical protein
1612624	10	T	Ins	G	87	71	158	77.45	158		Rv1435c	-	hypothetical protein
1612624	11	T	Ins	G	87	71	158	77.45	158		Rv1435c	-	hypothetical protein
1612624	12	T	Ins	T	85	71	156	76.47	158		Rv1435c	-	hypothetical protein
1612624	13	T	Ins	G	85	71	156	76.47	158		Rv1435c	-	hypothetical protein
1612624	14	T	Ins	C	87	71	158	77.45	158		Rv1435c	-	hypothetical protein
1612624	15	T	Ins	G	87	71	158	77.45	158		Rv1435c	-	hypothetical protein
1612624	16	T	Ins	C	86	71	157	76.96	158		Rv1435c	-	hypothetical protein
1612624	17	T	Ins	C	86	71	157	76.96	158		Rv1435c	-	hypothetical protein
1612624	18	T	Ins	A	87	71	158	77.45	158		Rv1435c	-	hypothetical protein
1612624	19	T	Ins	G	86	71	157	76.96	158		Rv1435c	-	hypothetical protein
1612624	20	T	Ins	G	86	71	157	76.96	158		Rv1435c	-	hypothetical protein
1612624	21	T	Ins	G	86	71	157	76.96	158		Rv1435c	-	hypothetical protein
1613035	0	T	SNP	C	104	92	194	100	196
1614143	0	G	SNP	A	113	119	231	99.15	234	Leu279Leu (ctg/ctA)	Rv1436	gap	glyceraldehyde 3-phosphate dehydrogenase
1618978	0	T	SNP	C	130	81	203	99.06	213	Asp236Gly (gat/gGt)	Rv1441c	PE_PGRS26	PE-PGRS family protein PE_PGRS26
1623450	0	C	Del	GAP	74	82	155	99.36	157		Rv1444c	-	hypothetical protein
1623451	0	G	Del	GAP	74	82	155	99.36	157		Rv1444c	-	hypothetical protein
1623452	0	T	Del	GAP	74	82	155	99.36	157		Rv1444c	-	hypothetical protein
1623453	0	T	Del	GAP	74	82	155	99.36	157		Rv1444c	-	hypothetical protein
1623454	0	T	Del	GAP	74	82	155	99.36	157		Rv1444c	-	hypothetical protein
1623455	0	C	Del	GAP	74	82	155	99.36	157		Rv1444c	-	hypothetical protein
1623456	0	G	Del	GAP	74	82	155	99.36	157		Rv1444c	-	hypothetical protein
1623457	0	C	Del	GAP	74	82	155	99.36	157		Rv1444c	-	hypothetical protein
1623458	0	G	Del	GAP	74	82	155	99.36	157		Rv1444c	-	hypothetical protein
1623459	0	A	Del	GAP	74	82	155	99.36	157		Rv1444c	-	hypothetical protein
1623460	0	G	Del	GAP	74	82	155	99.36	157		Rv1444c	-	hypothetical protein
1623461	0	A	Del	GAP	74	82	155	99.36	157		Rv1444c	-	hypothetical protein
1623462	0	T	Del	GAP	74	82	155	99.36	157		Rv1444c	-	hypothetical protein
1623463	0	C	Del	GAP	74	82	155	99.36	157		Rv1444c	-	hypothetical protein
1623464	0	G	Del	GAP	74	82	155	99.36	157		Rv1444c	-	hypothetical protein
1623465	0	T	Del	GAP	74	82	155	99.36	157		Rv1444c	-	hypothetical protein
1623466	0	C	Del	GAP	74	82	155	99.36	157		Rv1444c	-	hypothetical protein
1623467	0	C	Del	GAP	74	82	155	99.36	157		Rv1444c	-	hypothetical protein
1623468	0	A	Del	GAP	74	82	155	99.36	157		Rv1444c	-	hypothetical protein
1623469	0	G	Del	GAP	74	82	155	99.36	157		Rv1444c	-	hypothetical protein
1624791	0	C	SNP	G	109	106	211	100	215	Arg192Pro (cga/cCa)	Rv1446c	opcA	OXPP cycle protein OpcA
1627351	0	T	SNP	C	115	117	225	100	232	Thr244Ala (acc/Gcc)	Rv1448c	tal	transaldolase
1630148	0	A	SNP	C	97	131	225	100	228	Tyr18Asp (tac/Gac)	Rv1449c	tkt	transketolase
1634609	0	C	SNP	T	75	54	129	99.23	130	Ala7Thr (gcc/Acc)	Rv1450c	PE_PGRS27	PE-PGRS family protein PE_PGRS27
1634610	0	C	SNP	T	78	58	133	99.27	137	Val6Val (gtg/gtA)	Rv1450c	PE_PGRS27	PE-PGRS family protein PE_PGRS27
1636172	1	T	Ins	C	85	27	112	84.85	113		Rv1452c	PE_PGRS28	PE-PGRS family protein PE_PGRS28
1636172	2	T	Ins	C	85	27	112	84.85	113		Rv1452c	PE_PGRS28	PE-PGRS family protein PE_PGRS28
1636172	3	T	Ins	G	86	27	113	85.61	113		Rv1452c	PE_PGRS28	PE-PGRS family protein PE_PGRS28
1636826	0	C	SNP	A	117	157	262	97.51	281	Gly468Gly (ggg/ggT)	Rv1452c	PE_PGRS28	PE-PGRS family protein PE_PGRS28
1638182	0	C	SNP	T	136	169	300	100	305	Ser16Ser (tcg/tcA)	Rv1452c	PE_PGRS28	PE-PGRS family protein PE_PGRS28
1638183	0	G	SNP	A	131	169	296	100	300	Ser16Leu (tcg/tTg)	Rv1452c	PE_PGRS28	PE-PGRS family protein PE_PGRS28
1638188	0	C	SNP	T	130	165	288	99.66	296	Ala14Ala (gcg/gcA)	Rv1452c	PE_PGRS28	PE-PGRS family protein PE_PGRS28
1638191	0	C	SNP	G	136	167	298	99.34	305	Ala13Ala (gcg/gcC)	Rv1452c	PE_PGRS28	PE-PGRS family protein PE_PGRS28
1638194	0	G	SNP	C	137	177	306	99.37	316	Ala12Ala (gcc/gcG)	Rv1452c	PE_PGRS28	PE-PGRS family protein PE_PGRS28
1639594	0	C	SNP	A	100	106	205	100	206	Pro405Gln (cca/cAa)	Rv1453	-	transcriptional activator protein
1645802	0	T	SNP	C	100	113	212	99.07	215	Lys113Glu (aaa/Gaa)	Rv1459c	-	alpha-(1->6)-mannopyranosyltransferase
1650072	0	A	SNP	G	107	89	189	100	196	Asn183Asp (aac/Gac)	Rv1462	-	hypothetical protein
1650406	0	C	SNP	A	114	98	210	99.07	214	Thr294Asn (acc/aAc)	Rv1462	-	hypothetical protein
1653429	0	G	SNP	A	91	84	171	97.77	179	Val67Ile (gtc/Atc)	Rv1466	-	hypothetical protein
1656293	0	G	SNP	A	119	107	220	99.12	228	Asn143Asn (aac/aaT)	Rv1468c	PE_PGRS29	PE-PGRS family protein PE_PGRS29
1676290	0	C	SNP	A	100	111	206	100	211	Lys198Asn (aag/aaT)	Rv1486c	-	hypothetical protein
1676880	0	A	SNP	G	93	111	201	99.51	205	Trp2Arg (tgg/Cgg)	Rv1486c	-	hypothetical protein
1681147	0	G	SNP	A	101	127	224	99.13	230
1688300	0	T	SNP	C	106	95	197	99.5	202	Phe120Phe (ttt/ttC)	Rv1497	lipL	esterase LipL
1689349	0	C	SNP	T	76	106	179	100	182	Arg191His (cgc/cAc)	Rv1498c	-	methyltransferase
1692141	0	A	SNP	C	81	111	187	100	192	Ile84Ile (ata/atC)	Rv1501	-	hypothetical protein
1692960	0	T	SNP	C	92	105	194	98.5	200	Ser13Pro (tcg/Ccg)	Rv1502	-	hypothetical protein
1693561	0	A	SNP	G	107	89	190	100	196	Tyr213Cys (tac/tGc)	Rv1502	-	hypothetical protein
1698911	0	G	SNP	A	110	96	204	100	206	Gly328Gly (ggc/ggT)	Rv1508c	-	membrane protein
1699849	0	G	SNP	A	95	113	203	100	208	Pro16Ser (ccg/Tcg)	Rv1508c	-	membrane protein
1702415	0	C	SNP	T	105	116	220	97.79	226	Ala374Val (gcg/gTg)	Rv1510	-	hypothetical protein
1706078	0	C	SNP	G	89	100	188	99.47	190	Gly173Ala (ggg/gCg)	Rv1514c	-	glycosyltransferase
1706119	0	T	SNP	C	96	116	210	100	212	Ser159Ser (tca/tcG)	Rv1514c	-	glycosyltransferase
1708792	0	T	SNP	C	92	114	206	98.56	209
1709432	0	C	SNP	T	89	91	177	100	180	Leu188Phe (ctc/Ttc)	Rv1517	-	hypothetical protein
1713192	0	A	SNP	G	97	97	192	99.49	195	Val297Val (gta/gtG)	Rv1521	fadD25	fatty-acid--CoA ligase FadD25
1713923	0	A	SNP	G	95	94	189	99.47	190	His541Arg (cac/cGc)	Rv1521	fadD25	fatty-acid--CoA ligase FadD25
1716472	0	A	SNP	G	79	88	162	99.4	168	Ser381Pro (tcc/Ccc)	Rv1522c	mmpL12	transmembrane transport protein MmpL12
1728161	0	G	SNP	T	95	92	181	98.42	190	Gly83Gly (ggc/ggA)	Rv1527c	pks5	polyketide synthase
1728460	0	A	SNP	C	101	80	177	97.31	186
1728837	0	A	SNP	G	97	96	189	100	193
1735739	0	T	SNP	C	93	93	180	98.94	188
1748439	0	C	SNP	T	78	97	173	99.43	176	Thr249Ile (acc/aTc)	Rv1547	dnaE1	DNA polymerase III subunit alpha
1752561	0	T	SNP	C	80	82	158	100	162	Asp258Gly (gac/gGc)	Rv1548c	PPE21	PPE family protein PPE21
1753519	1	G	Ins	C	38	100	138	83.64	139
1754580	0	T	SNP	A	93	89	179	99.45	183	Ser289Thr (tcc/Acc)	Rv1550	fadD11	fatty-acid--CoA ligase FadD11
1759252	0	G	SNP	T	99	83	178	100	182	Ser524Ser (tcg/tcT)	Rv1552	frdA	fumarate reductase flavoprotein subunit		phylo (not 4,9)
1760164	1	T	Ins	G	82	94	176	91.67	176		Rv1553	frdB	fumarate reductase iron-sulfur subunit
1760292	0	A	SNP	G	100	108	206	100	208	Met40Val (atg/Gtg)	Rv1554	frdC	fumarate reductase membrane anchor subunit
1761765	0	G	SNP	A	91	87	176	98.34	181	Gly8Ser (ggc/Agc)	Rv1557	mmpL6	transmembrane transport protein MmpL6
1763482	0	G	SNP	A	95	120	212	99.54	216	Gly19Arg (ggg/Agg)	Rv1559	ilvA	threonine dehydratase IlvA
1764225	0	C	SNP	T	86	92	175	98.34	181	Ala266Ala (gcc/gcT)	Rv1559	ilvA	threonine dehydratase IlvA
1778430	0	T	SNP	C	103	116	214	100	219	Met191Thr (atg/aCg)	Rv1570	bioD	ATP-dependent dethiobiotin synthetase BioD
1779370	0	G	SNP	C	96	85	180	100	181	Thr19Thr (acg/acC)	Rv1573	-	phage protein
1780586	1	C	Ins	G	89	79	168	97.67	168		Rv1575	-	phage protein
1781251	0	C	SNP	T	103	103	200	100	206	Glu272Lys (gag/Aag)	Rv1576c	-	phage capsid protein
1781811	0	T	SNP	C	95	90	184	96.35	192	Asp85Gly (gac/gGc)	Rv1576c	-	phage capsid protein
1783375	0	G	SNP	C	104	98	200	98.06	206	Asn83Lys (aac/aaG)	Rv1579c	-	phage protein
1784238	0	A	Del	GAP	95	79	172	100	174		Rv1581c	-	phage protein
1788570	0	G	SNP	T	58	62	115	75.95	158	Asn198Lys (aac/aaA)	Rv1587c	-	hypothetical protein
1788574	0	T	SNP	C	59	58	110	75	156	His197Arg (cac/cGc)	Rv1587c	-	hypothetical protein
1789650	0	C	SNP	T	73	37	110	75.86	145	Ala63Thr (gcc/Acc)	Rv1588c	-	hypothetical protein
1789654	0	A	SNP	G	74	36	107	79.71	138	Leu61Leu (ctt/ctC)	Rv1588c	-	hypothetical protein
1789671	0	C	SNP	T	67	25	92	78.63	117	Ala56Thr (gcg/Acg)	Rv1588c	-	hypothetical protein
1789675	0	A	SNP	C	66	22	87	80	110	Gly54Gly (ggt/ggG)	Rv1588c	-	hypothetical protein
1789678	0	C	SNP	G	67	23	87	76.92	117	Val53Val (gtg/gtC)	Rv1588c	-	hypothetical protein
1789735	0	C	SNP	T	61	53	112	90.48	126	Pro34Pro (ccg/ccA)	Rv1588c	-	hypothetical protein
1789933	0	G	SNP	A	78	74	150	99.35	153
1792777	0	T	SNP	C	98	76	173	100	174	Ile322Val (att/Gtt)	Rv1592c	-	hypothetical protein
1792778	0	T	SNP	C	98	79	176	100	177	Glu321Glu (gaa/gaG)	Rv1592c	-	hypothetical protein
1798355	0	G	SNP	A	102	94	193	99.49	197	Gly21Asp (ggt/gAt)	Rv1597	-	hypothetical protein
1802047	0	C	SNP	G	89	129	214	99.09	220	Gln5Glu (cag/Gag)	Rv1601	hisB	imidazole glycerol-phosphate dehydratase
1803265	0	G	SNP	A	101	75	175	99.44	177	Ser201Asn (agc/aAc)	Rv1602	hisH	imidazole glycerol phosphate synthase subunit HisH
1804409	0	C	SNP	A	100	99	197	100	199	Pro124Gln (cca/cAa)	Rv1604	impA	inositol-monophosphatase ImpA
1811375	0	G	SNP	T	96	98	192	100	194	Gly83Gly (ggg/ggT)	Rv1612	trpB	tryptophan synthase subunit beta
1812448	0	C	SNP	T	123	113	232	100	236	Tyr30Tyr (tac/taT)	Rv1613	trpA	tryptophan synthase subunit alpha
1817976	0	A	SNP	T	105	96	196	100	201	His121Leu (cac/cTc)	Rv1618	tesB1	acyl-CoA thioesterase TesB
1818286	0	C	SNP	T	91	92	179	100	183	Gly224Gly (ggc/ggT)	Rv1618	tesB1	acyl-CoA thioesterase TesB
1827468	0	C	SNP	A	88	95	182	99.46	184	Val160Leu (gtg/Ttg)	Rv1625c	cya	adenylyl cyclase
1832509	0	C	SNP	G	109	86	193	97.99	199	Thr615Thr (acc/acG)	Rv1629	polA	DNA polymerase I
1832857	0	G	SNP	C	97	96	191	98.97	195	Arg731Arg (cgg/cgC)	Rv1629	polA	DNA polymerase I
1833025	0	C	SNP	T	100	95	190	100	195	Asp787Asp (gac/gaT)	Rv1629	polA	DNA polymerase I
1836086	0	C	SNP	T	91	82	168	98.86	175	Gly358Gly (ggc/ggT)	Rv1631	coaE	dephospho-CoA kinase CoaE
1836286	0	G	SNP	C	111	99	209	100	210
1836417	0	C	SNP	A	92	108	194	98.52	203	Gly138Gly (ggg/ggT)	Rv1632c	-	hypothetical protein
1839759	0	G	SNP	C	104	98	198	100	202	Gly198Arg (ggg/Cgg)	Rv1634	-	multidrug-efflux transporter
1847919	0	C	SNP	G	97	105	200	100	202	Thr180Thr (acg/acC)	Rv1639c	-	hypothetical protein
1849609	0	T	SNP	C	79	98	177	97.79	181	Arg809Arg (cga/cgG)	Rv1640c	lysX	bifunctional lysine--tRNA ligase/phosphatidylglycerol lysyltransferase
1852877	0	A	SNP	C	84	104	184	98.43	191	_202Ser (tag/tCg)	Rv1641	infC	initiation factor IF-3
1854300	0	T	SNP	C	105	102	204	100	207	Leu232Pro (ctg/cCg)	Rv1644	tsnR	23S rRNA methyltransferase TsnR
1856617	0	C	SNP	T	65	78	135	100	143	Thr285Ile (aca/aTa)	Rv1646	PE17	PE family protein PE17
1856777	0	G	SNP	C	100	68	166	100	168	Ala2Pro (gcg/Ccg)	Rv1647	-	adenylate cyclase
1859559	0	C	SNP	A	94	88	182	98.38	185	Ala276Asp (gcc/gAc)	Rv1649	pheS	phenylalanine--tRNA ligase subunit alpha
1863584	0	G	SNP	T	84	84	166	97.67	172	Thr600Asn (acc/aAc)	Rv1651c	PE_PGRS30	PE-PGRS family protein PE_PGRS30
1873700	0	G	SNP	A	107	109	215	98.63	219	Leu354Leu (ctg/ctA)	Rv1659	argH	argininosuccinate lyase
1885772	0	G	SNP	A	94	91	180	100	185	Ala1357Thr (gcc/Acc)	Rv1662	pks8	polyketide synthase
1890876	0	G	SNP	T	75	81	151	96.3	162	Asp951Tyr (gac/Tac)	Rv1664	pks9	polyketide synthase
1894300	1	G	Ins	G	78	70	148	82.68	148
1894300	2	G	Ins	T	78	70	148	82.68	148
1894300	3	G	Ins	C	77	67	144	80.45	144
1894300	4	G	Ins	T	77	67	144	80.45	144
1894300	5	G	Ins	T	77	67	144	80.45	144
1894300	6	G	Ins	G	77	67	144	80.45	144
1894300	7	G	Ins	C	74	66	140	78.21	140
1894300	8	G	Ins	C	74	66	140	78.21	140
1894300	9	G	Ins	G	74	66	140	78.21	140
1894300	10	G	Ins	C	74	66	140	78.21	140
1894422	0	A	SNP	G	110	112	215	100	222
1901493	0	T	SNP	C	89	120	207	100	209	Ser149Ser (agt/agC)	Rv1676	-	hypothetical protein
1907296	0	G	SNP	C	96	89	183	100	185	Ala298Ala (gcg/gcC)	Rv1682	-	hypothetical protein
1908598	0	G	SNP	A	95	114	207	99.52	210	Arg335Arg (cgg/cgA)	Rv1683	-	bifunctional long-chain acyl-CoA synthase/lipase
1916137	0	A	SNP	G	95	106	199	100	201	Leu63Leu (cta/ctG)	Rv1691	-	hypothetical protein
1917972	0	A	SNP	G	113	80	192	100	193	Leu11Leu (cta/ctG)	Rv1694	tlyA	16S/23S rRNA (cytidine-2'-O)-methyltransferase TlyA			capreomycin (CPR)
1920222	0	C	SNP	T	89	80	168	96.57	175	Leu180Leu (ctc/ctT)	Rv1696	recN	DNA repair protein RecN
1925136	0	G	SNP	A	84	95	176	98.9	181	Val436Val (gtg/gtA)	Rv1699	pyrG	CTP synthase
1926029	0	T	SNP	C	92	96	185	97.92	192	Tyr150His (tat/Cat)	Rv1700	-	NUDIX hydrolase
1927329	0	C	SNP	A	79	81	156	98.77	162	Arg416Leu (cgc/cTc)	Rv1702c	-	hypothetical protein
1928114	0	T	SNP	G	87	69	155	99.36	157	Glu154Asp (gaa/gaC)	Rv1702c	-	hypothetical protein
1931179	0	C	SNP	A	84	79	162	100	163	Arg93Leu (cgg/cTg)	Rv1704c	cycA	D-serine/alanine/glycine transporter protein CycA
1931399	0	C	SNP	G	111	107	216	98.2	222	Asp20His (gac/Cac)	Rv1704c	cycA	D-serine/alanine/glycine transporter protein CycA
1931718	0	G	SNP	C	80	87	166	98.82	169	Leu313Val (ctg/Gtg)	Rv1705c	PPE22	PPE family protein PPE22
1933988	0	G	SNP	A	96	70	166	100	166
1944107	0	A	SNP	G	100	110	205	99.53	211	Ser178Gly (agt/Ggt)	Rv1716	-	hypothetical protein
1944402	0	T	SNP	C	90	96	185	100	186	Val276Ala (gtc/gCc)	Rv1716	-	hypothetical protein
1946999	0	T	SNP	G	91	84	174	97.77	179
1950767	0	T	SNP	C	90	89	178	100	179	Lys95Lys (aaa/aaG)	Rv1724c	-	hypothetical protein
1952743	0	G	SNP	A	104	107	207	99.06	213	Val298Met (gtg/Atg)	Rv1726	-	oxidoreductase
1954487	0	T	SNP	G	106	114	217	98.65	223	Ile50Leu (atc/Ctc)	Rv1728c	-	hypothetical protein
1960166	0	G	SNP	A	83	96	175	97.81	183	Arg108Cys (cgc/Tgc)	Rv1733c	-	transmembrane protein
1960284	0	C	SNP	A	100	88	186	100	188	Gln68His (cag/caT)	Rv1733c	-	transmembrane protein
1967237	0	C	SNP	A	112	100	207	100	212	Arg134Leu (cga/cTa)	Rv1739c	-	sulfate ABC transporter permease
1971725	0	G	SNP	C	113	89	200	99.02	204	Arg89Arg (cgc/cgG)	Rv1745c	idi	isopentenyl-diphosphate delta-isomerase
1972901	0	C	SNP	T	103	92	192	98.98	197	Ala255Val (gcg/gTg)	Rv1746	pknF	serine/threonine-protein kinase PknF
1977646	0	G	SNP	A	120	94	209	99.07	216	Ala80Ala (gcc/gcT)	Rv1749c	-	integral membrane protein
1983195	0	A	SNP	G	8	6	13	87.5	16	Gly527Gly (ggt/ggC)	Rv1753c	PPE24	PPE family protein PPE24
1983198	0	C	SNP	G	7	6	13	86.67	15	Val526Val (gtg/gtC)	Rv1753c	PPE24	PPE family protein PPE24
1983313	0	T	SNP	G	84	91	171	97.77	179	Asn488Thr (aac/aCc)	Rv1753c	PPE24	PPE family protein PPE24
1989060	0	G	Del	GAP	67	70	135	91.33	150		Rv1758	cut1	cutinase
1989061	0	A	Del	GAP	67	70	135	97.86	140		Rv1758	cut1	cutinase
1989062	0	G	Del	GAP	67	70	135	98.56	139		Rv1758	cut1	cutinase
1989063	0	G	Del	GAP	67	70	135	99.28	138		Rv1758	cut1	cutinase
1989064	0	A	Del	GAP	67	70	135	99.28	138		Rv1758	cut1	cutinase
1989065	0	C	Del	GAP	67	70	135	99.28	138		Rv1758	cut1	cutinase
1989066	0	T	Del	GAP	67	70	135	99.28	138		Rv1758	cut1	cutinase
1989067	0	T	Del	GAP	67	69	135	98.55	138		Rv1758	cut1	cutinase
1989068	0	C	Del	GAP	67	69	135	98.55	138		Rv1758	cut1	cutinase
1989069	0	A	Del	GAP	67	71	137	100	138		Rv1758	cut1	cutinase
1989070	0	T	Del	GAP	67	70	136	99.28	138		Rv1758	cut1	cutinase
1989071	0	C	Del	GAP	67	70	136	99.28	138		Rv1758	cut1	cutinase
1989072	0	G	Del	GAP	67	70	136	99.28	138		Rv1758	cut1	cutinase
1989073	0	A	Del	GAP	67	70	136	100	137		Rv1758	cut1	cutinase
1989074	0	T	Del	GAP	67	70	136	99.28	138		Rv1758	cut1	cutinase
1989075	0	G	Del	GAP	67	70	136	99.28	138		Rv1758	cut1	cutinase
1989076	0	C	Del	GAP	67	70	136	100	137		Rv1758	cut1	cutinase
1989077	0	G	Del	GAP	67	70	136	100	137		Rv1758	cut1	cutinase
1989237	0	T	SNP	C	96	88	184	99.46	185	Phe66Leu (ttt/Ctt)	Rv1758	cut1	cutinase
1991894	0	G	SNP	A	89	69	150	97.53	162	Gly228Gly (ggc/ggT)	Rv1759c	wag22	PE-PGRS family protein Wag22
1992751	0	T	SNP	A	97	90	186	98.94	189
1993561	0	T	SNP	C	115	99	210	99.53	215	Cys137Arg (tgt/Cgt)	Rv1760	-	diacylglycerol acyltransferase
1993808	0	A	SNP	T	110	113	218	99.55	224	Glu219Val (gag/gTg)	Rv1760	-	diacylglycerol acyltransferase
1995528	0	A	SNP	G	93	99	189	98.97	194	His105His (cat/caC)	Rv1762c	-	hypothetical protein
2003252	0	C	SNP	T	89	85	170	99.43	175	Ala209Ala (gcc/gcT)	Rv1769	-	hypothetical protein
2003827	0	A	SNP	C	85	86	168	99.42	172	Asp401Ala (gac/gCc)	Rv1769	-	hypothetical protein
2010614	0	G	SNP	A	101	103	199	99.51	205
2010658	0	G	SNP	A	107	97	197	98.08	208	Val1Val (gtg/gtA)	Rv1777	cyp144	cytochrome P450 Cyp144
2010880	0	T	SNP	G	109	103	211	98.6	215	Gly75Gly (ggt/ggG)	Rv1777	cyp144	cytochrome P450 Cyp144
2011568	0	G	SNP	C	93	87	173	98.9	182	Glu305Gln (gag/Cag)	Rv1777	cyp144	cytochrome P450 Cyp144
2022142	0	G	SNP	C	99	96	192	97.5	200	Glu962Asp (gag/gaC)	Rv1783	eccC5	ESX-5 type VII secretion system protein EccC5
2022868	0	T	SNP	C	112	106	216	99.54	219	Ser1204Ser (agt/agC)	Rv1783	eccC5	ESX-5 type VII secretion system protein EccC5
2023628	0	C	SNP	G	112	90	200	100	202	Gly334Ala (gga/gCa)	Rv1785c	cyp143	cytochrome P450 Cyp143
2034676	0	C	SNP	T	110	85	194	100	195	Ile316Ile (atc/atT)	Rv1796	mycP5	membrane-anchored mycosin MycP
2045310	0	A	SNP	G	76	80	155	98.73	158	Ile511Ile (att/atC)	Rv1803c	PE_PGRS32	PE-PGRS family protein PE_PGRS32
2049065	0	T	SNP	C	64	95	158	100	159
2049097	0	G	SNP	C	58	82	138	100	140
2050822	0	G	SNP	C	98	114	206	98.15	216	Gly301Ala (gga/gCa)	Rv1808	PPE32	PPE family protein PPE32
2051345	0	G	SNP	A	110	98	203	100	208	Gly22Ser (ggt/Agt)	Rv1809	PPE33	PPE family protein PPE33
2051746	0	T	SNP	C	107	99	203	100	206	Ala155Ala (gct/gcC)	Rv1809	PPE33	PPE family protein PPE33
2052035	0	G	SNP	T	98	83	177	99.45	182	Val252Leu (gtg/Ttg)	Rv1809	PPE33	PPE family protein PPE33
2055271	0	A	SNP	G	100	89	188	100	189	Leu30Pro (cta/cCa)	Rv1812c	-	dehydrogenase
2056184	0	C	SNP	T	103	102	203	99.51	206
2057774	0	A	SNP	T	113	107	214	100	220	Ile83Phe (atc/Ttc)	Rv1815	-	hypothetical protein
2058950	0	C	Del	GAP	118	119	238	99.16	239		Rv1816	-	HTH-type transcriptional regulator
2061865	0	G	Del	GAP	31	43	67	96.1	77		Rv1818c	PE_PGRS33	PE-PGRS family protein PE_PGRS33
2061866	0	G	Del	GAP	31	43	67	98.67	75		Rv1818c	PE_PGRS33	PE-PGRS family protein PE_PGRS33
2061867	0	T	Del	GAP	31	43	67	98.67	75		Rv1818c	PE_PGRS33	PE-PGRS family protein PE_PGRS33
2061868	0	G	Del	GAP	31	43	67	98.67	75		Rv1818c	PE_PGRS33	PE-PGRS family protein PE_PGRS33
2061869	0	A	Del	GAP	31	43	67	98.67	75		Rv1818c	PE_PGRS33	PE-PGRS family protein PE_PGRS33
2061870	0	C	Del	GAP	31	43	67	98.67	75		Rv1818c	PE_PGRS33	PE-PGRS family protein PE_PGRS33
2061871	0	A	Del	GAP	31	43	67	98.67	75		Rv1818c	PE_PGRS33	PE-PGRS family protein PE_PGRS33
2061872	0	T	Del	GAP	31	43	67	98.67	75		Rv1818c	PE_PGRS33	PE-PGRS family protein PE_PGRS33
2061873	0	T	Del	GAP	31	43	67	97.37	76		Rv1818c	PE_PGRS33	PE-PGRS family protein PE_PGRS33
2061874	0	A	Del	GAP	31	43	67	97.37	76		Rv1818c	PE_PGRS33	PE-PGRS family protein PE_PGRS33
2061875	0	G	Del	GAP	31	43	67	96.1	77		Rv1818c	PE_PGRS33	PE-PGRS family protein PE_PGRS33
2061876	0	T	Del	GAP	31	43	67	98.67	75		Rv1818c	PE_PGRS33	PE-PGRS family protein PE_PGRS33
2061877	0	G	Del	GAP	31	43	67	94.87	78		Rv1818c	PE_PGRS33	PE-PGRS family protein PE_PGRS33
2061878	0	C	Del	GAP	31	43	67	96.1	77		Rv1818c	PE_PGRS33	PE-PGRS family protein PE_PGRS33
2061879	0	C	Del	GAP	31	43	67	94.87	78		Rv1818c	PE_PGRS33	PE-PGRS family protein PE_PGRS33
2061880	0	G	Del	GAP	31	43	67	94.87	78		Rv1818c	PE_PGRS33	PE-PGRS family protein PE_PGRS33
2061881	0	G	Del	GAP	31	43	67	96.1	77		Rv1818c	PE_PGRS33	PE-PGRS family protein PE_PGRS33
2061958	0	A	SNP	G	92	113	198	98.09	209	Ala239Ala (gct/gcC)	Rv1818c	PE_PGRS33	PE-PGRS family protein PE_PGRS33
2062096	0	G	SNP	A	124	121	235	98	250	Tyr193Tyr (tac/taT)	Rv1818c	PE_PGRS33	PE-PGRS family protein PE_PGRS33
2062365	1	C	Ins	G	130	130	260	93.53	260		Rv1818c	PE_PGRS33	PE-PGRS family protein PE_PGRS33
2063092	0	T	SNP	G	112	132	243	98.39	248	Asp546Ala (gac/gCc)	Rv1819c	bacA	vitamin B12 transport ATP-binding protein BacA
2074754	0	C	SNP	T	87	91	175	100	178
2087652	0	C	SNP	T	95	100	193	98.98	197	Arg87Arg (cgg/cgA)	Rv1839c	vapB13	antitoxin VapB13
2094912	0	C	Del	GAP	85	81	161	90.22	184		Rv1844c	gnd1	6-phosphogluconate dehydrogenase
2094913	0	A	Del	GAP	85	81	161	90.71	183		Rv1844c	gnd1	6-phosphogluconate dehydrogenase
2094914	0	G	Del	GAP	85	81	161	90.71	183		Rv1844c	gnd1	6-phosphogluconate dehydrogenase
2094915	0	C	Del	GAP	85	81	161	91.71	181		Rv1844c	gnd1	6-phosphogluconate dehydrogenase
2094916	0	G	Del	GAP	85	81	161	92.22	180		Rv1844c	gnd1	6-phosphogluconate dehydrogenase
2094917	0	T	Del	GAP	85	81	161	92.22	180		Rv1844c	gnd1	6-phosphogluconate dehydrogenase
2096186	0	A	SNP	G	110	111	219	100	221	Thr138Thr (act/acC)	Rv1846c	blaI	transcriptional repressor BlaI
2108141	0	T	SNP	C	96	92	183	100	188	Phe136Leu (ttc/Ctc)	Rv1860	apa	hypothetical protein
2108890	0	A	SNP	C	88	101	184	97.93	193
2109523	1	C	Ins	G	92	85	177	92.67	179
2116903	0	C	SNP	T	86	109	187	99.49	196	Gly380Gly (ggc/ggT)	Rv1867	-	hypothetical protein
2122976	0	C	SNP	G	106	107	210	99.07	215	Gly59Ala (ggt/gCt)	Rv1872c	lldD2	L-lactate dehydrogenase
2123169	0	T	SNP	G	90	99	185	100	189
2128870	0	A	SNP	G	107	95	199	100	202	Leu283Leu (cta/ctG)	Rv1878	glnA3	glutamine synthetase GlnA
2130490	0	A	SNP	G	102	89	188	99.48	192	Ile372Val (atc/Gtc)	Rv1879	-	hypothetical protein
2133468	1	T	Ins	T	93	80	173	94.02	173		Rv1883c	-	hypothetical protein
2133468	2	T	Ins	C	93	80	173	94.02	173		Rv1883c	-	hypothetical protein
2133468	3	T	Ins	G	93	80	173	94.02	173		Rv1883c	-	hypothetical protein
2133468	4	T	Ins	C	93	80	173	94.02	173		Rv1883c	-	hypothetical protein
2133468	5	T	Ins	A	93	80	173	94.02	173		Rv1883c	-	hypothetical protein
2133468	6	T	Ins	T	93	80	173	94.02	173		Rv1883c	-	hypothetical protein
2133468	7	T	Ins	G	93	80	173	94.02	173		Rv1883c	-	hypothetical protein
2133468	8	T	Ins	C	92	79	171	92.93	171		Rv1883c	-	hypothetical protein
2133468	9	T	Ins	C	91	79	170	92.39	170		Rv1883c	-	hypothetical protein
2133468	10	T	Ins	G	89	78	167	90.76	168		Rv1883c	-	hypothetical protein
2133468	11	T	Ins	T	90	76	166	90.22	166		Rv1883c	-	hypothetical protein
2133468	12	T	Ins	C	90	76	166	90.22	166		Rv1883c	-	hypothetical protein
2135870	0	T	SNP	C	86	97	183	100	183
2137521	1	A	Ins	C	71	65	136	83.44	136
2137521	2	A	Ins	T	71	65	136	83.44	136
2137521	3	A	Ins	C	71	64	135	82.82	135
2137521	4	A	Ins	C	71	64	135	82.82	135
2137521	5	A	Ins	G	70	64	134	82.21	135
2137521	6	A	Ins	A	71	64	135	82.82	135
2137521	7	A	Ins	T	71	63	134	82.21	135
2137521	8	A	Ins	C	70	64	134	82.21	135
2137521	9	A	Ins	A	71	64	135	82.82	135
2137521	10	A	Ins	C	71	64	135	82.82	135
2138453	0	C	SNP	T	103	110	212	99.07	215
2142250	0	C	SNP	T	94	118	211	99.07	214
2143328	0	G	Del	GAP	84	107	186	97.95	195		Rv1895	-	zinc-binding alcohol dehydrogenase
2147022	0	A	SNP	C	91	95	181	100	186	Ile204Met (att/atG)	Rv1900c	lipJ	lignin peroxidase LipJ
2151780	0	G	SNP	T	93	91	182	99.46	185	Gln206Lys (caa/Aaa)	Rv1905c	aao	D-amino acid oxidase
2153184	0	T	SNP	G	104	99	198	99.02	205
2154724	0	C	SNP	A	102	95	195	98.01	201	Arg463Leu (cgg/cTg)	Rv1908c	katG	catalase-peroxidase		phylo (not Euro-American, M. africanum, M. bovis, M . canettii, M. caprae, M. Microti, M. pinipedii, Beijing, Delhi/CAS, EAI, 4)	isoniazid (INH)
2155168	0	C	SNP	G	114	78	192	100	192	Ser315Thr (agc/aCc)	Rv1908c	katG	catalase-peroxidase	isoniazid (INH)		isoniazid (INH)
2158109	0	T	SNP	C	84	81	163	98.8	167	Asp328Gly (gac/gGc)	Rv1912c	fadB5	oxidoreductase FadB
2158905	0	C	SNP	A	102	102	200	99.03	206	Gly63_ (gga/Tga)	Rv1912c	fadB5	oxidoreductase FadB
2160998	0	G	SNP	A	85	103	185	99.47	189	Gly179Asp (ggc/gAc)	Rv1915	aceAa	isocitrate lyase AceAa
2161343	1	G	Ins	T	93	74	167	93.82	167		Rv1915	aceAa	isocitrate lyase AceAa
2163790	0	A	SNP	C	44	46	87	100	90	Pro1174Pro (cct/ccG)	Rv1917c	PPE34	PPE family protein PPE34
2165286	0	A	SNP	C	106	84	185	100	190	Ser676Ala (tca/Gca)	Rv1917c	PPE34	PPE family protein PPE34
2165503	0	T	SNP	A	84	61	136	75.92	191	Ala603Ala (gca/gcT)	Rv1917c	PPE34	PPE family protein PPE34
2165866	0	G	SNP	C	24	25	49	94.23	52	Pro482Pro (ccc/ccG)	Rv1917c	PPE34	PPE family protein PPE34
2165869	0	G	SNP	C	22	25	46	94	50	Gly481Gly (ggc/ggG)	Rv1917c	PPE34	PPE family protein PPE34
2165872	0	A	SNP	C	20	23	43	93.48	46	Val480Val (gtt/gtG)	Rv1917c	PPE34	PPE family protein PPE34
2165875	0	G	SNP	C	20	24	44	93.62	47	Leu479Leu (ctc/ctG)	Rv1917c	PPE34	PPE family protein PPE34
2165877	0	G	SNP	A	20	24	44	93.62	47	Leu479Phe (ctc/Ttc)	Rv1917c	PPE34	PPE family protein PPE34
2165878	0	T	SNP	C	20	24	44	93.62	47	Ala478Ala (gca/gcG)	Rv1917c	PPE34	PPE family protein PPE34
2165884	0	G	SNP	C	20	24	44	95.65	46	Thr476Thr (acc/acG)	Rv1917c	PPE34	PPE family protein PPE34
2165886	0	T	SNP	A	19	24	43	95.56	45	Thr476Ser (acc/Tcc)	Rv1917c	PPE34	PPE family protein PPE34
2165890	0	G	SNP	A	20	23	43	95.56	45	Asn474Asn (aac/aaT)	Rv1917c	PPE34	PPE family protein PPE34
2165891	0	T	SNP	C	20	24	44	93.62	47	Asn474Ser (aac/aGc)	Rv1917c	PPE34	PPE family protein PPE34
2165893	0	G	SNP	C	20	24	44	93.62	47	Ile473Met (atc/atG)	Rv1917c	PPE34	PPE family protein PPE34
2165895	0	T	SNP	C	19	24	43	93.48	46	Ile473Val (atc/Gtc)	Rv1917c	PPE34	PPE family protein PPE34
2165896	0	G	SNP	A	20	24	44	93.62	47	Gly472Gly (ggc/ggT)	Rv1917c	PPE34	PPE family protein PPE34
2165901	0	G	SNP	A	24	25	48	90.74	54	Leu471Leu (ctg/Ttg)	Rv1917c	PPE34	PPE family protein PPE34
2165902	0	C	SNP	A	29	29	54	93.55	62	Gly470Gly (ggg/ggT)	Rv1917c	PPE34	PPE family protein PPE34
2167310	0	A	SNP	G	87	110	193	98.99	199	Met1Thr (atg/aCg)	Rv1917c	PPE34	PPE family protein PPE34
2167926	0	A	SNP	G	78	92	166	100	170	Leu896Ser (ttg/tCg)	Rv1918c	PPE35	PPE family protein PPE35
2172526	0	A	SNP	C	80	110	188	100	190	_424Gly (tga/Gga)	Rv1921c	lppF	lipoprotein LppF
2173860	0	A	SNP	C	106	86	188	98.46	195
2180911	0	G	SNP	T	92	93	184	98.93	187	Pro103Thr (ccg/Acg)	Rv1928c	-	short-chain type dehydrogenase/reductase
2186127	0	G	SNP	A	98	102	194	100	200	Ala21Val (gcc/gTc)	Rv1934c	fadE17	acyl-CoA dehydrogenase FadE17
2186236	0	C	SNP	T	99	105	202	99.03	206	Pro308Pro (ccg/ccA)	Rv1935c	echA13	enoyl-CoA hydratase EchA13
2187587	0	G	SNP	C	98	96	191	98.98	196	Gln68His (cag/caC)	Rv1936	-	monooxygenase
2197230	0	G	SNP	A	9	22	31	88.57	35	Lys414Lys (aag/aaA)	Rv1945	-	hypothetical protein
2197237	0	A	SNP	C	7	10	17	85	20	Lys417Gln (aaa/Caa)	Rv1945	-	hypothetical protein
2197239	0	A	SNP	C	8	10	18	85.71	21	Lys417Asn (aaa/aaC)	Rv1945	-	hypothetical protein
2197248	0	T	SNP	C	7	9	16	80	20	Thr420Thr (act/acC)	Rv1945	-	hypothetical protein
2197278	0	T	SNP	C	21	23	43	91.67	48	His430His (cat/caC)	Rv1945	-	hypothetical protein
2197287	0	A	SNP	G	28	28	56	93.33	60	Pro433Pro (cca/ccG)	Rv1945	-	hypothetical protein
2197290	0	C	SNP	A	28	29	57	93.44	61	Arg434Arg (cgc/cgA)	Rv1945	-	hypothetical protein
2197293	0	C	SNP	A	32	31	62	94.03	67	Ile435Ile (atc/atA)	Rv1945	-	hypothetical protein
2199052	0	C	SNP	G	92	94	185	99.47	187	Gly5Arg (ggt/Cgt)	Rv1948c	-	hypothetical protein
2207591	1	T	Ins	C	108	84	192	97.46	192
2209465	0	G	SNP	A	84	106	185	98.96	192	Ala47Thr (gcg/Acg)	Rv1966	mce3A	Mce family protein Mce3A
2211826	0	A	SNP	G	99	99	195	100	198	Lys67Lys (aaa/aaG)	Rv1968	mce3C	Mce family protein Mce3C
2216345	0	C	SNP	A	94	105	196	98.51	202	Pro363Pro (ccc/ccA)	Rv1971	mce3F	Mce family protein Mce3F
2216443	0	C	SNP	A	82	99	179	100	181	Ala396Glu (gcg/gAg)	Rv1971	mce3F	Mce family protein Mce3F
2218461	0	C	SNP	T	112	116	226	97.44	234	Thr137Ile (acc/aTc)	Rv1975	-	hypothetical protein
2220512	0	T	SNP	G	117	96	211	100	213	Ser253Ser (tct/tcG)	Rv1977	-	hypothetical protein
2220941	0	G	Del	GAP	82	86	167	86.15	195		Rv1978	-	hypothetical protein
2220942	0	C	Del	GAP	82	86	167	86.15	195		Rv1978	-	hypothetical protein
2220943	0	C	Del	GAP	82	86	167	86.6	194		Rv1978	-	hypothetical protein
2220944	0	A	Del	GAP	82	86	167	87.96	191		Rv1978	-	hypothetical protein
2220945	0	C	Del	GAP	82	86	167	88.42	190		Rv1978	-	hypothetical protein
2220946	0	G	Del	GAP	82	86	167	88.42	190		Rv1978	-	hypothetical protein
2220947	0	A	Del	GAP	82	86	167	98.82	170		Rv1978	-	hypothetical protein
2220948	0	T	Del	GAP	83	87	169	100	170		Rv1978	-	hypothetical protein
2221584	0	G	SNP	C	101	116	217	97.75	222	Ser226Thr (agt/aCt)	Rv1978	-	hypothetical protein
2223293	0	T	SNP	C	83	85	168	100	168
2228967	0	A	SNP	G	109	98	205	100	207
2229801	0	C	SNP	G	83	118	199	100	201	Pro34Pro (ccg/ccC)	Rv1985c	-	HTH-type transcriptional regulator
2235170	0	A	Del	GAP	14	13	27	100	27		Rv1992c	ctpG	cation transporter ATPase G
2235171	0	C	Del	GAP	14	13	27	100	27		Rv1992c	ctpG	cation transporter ATPase G
2235172	0	A	Del	GAP	14	13	27	100	27		Rv1992c	ctpG	cation transporter ATPase G
2235173	0	A	Del	GAP	14	13	27	100	27		Rv1992c	ctpG	cation transporter ATPase G
2235174	0	T	Del	GAP	14	13	27	100	27		Rv1992c	ctpG	cation transporter ATPase G
2235175	0	C	Del	GAP	14	13	27	100	27		Rv1992c	ctpG	cation transporter ATPase G
2235176	0	C	Del	GAP	14	13	27	100	27		Rv1992c	ctpG	cation transporter ATPase G
2235177	0	G	Del	GAP	14	13	27	100	27		Rv1992c	ctpG	cation transporter ATPase G
2235178	0	A	Del	GAP	14	13	27	100	27		Rv1992c	ctpG	cation transporter ATPase G
2235179	0	C	Del	GAP	14	13	27	100	27		Rv1992c	ctpG	cation transporter ATPase G
2235180	0	G	Del	GAP	14	13	27	100	27		Rv1992c	ctpG	cation transporter ATPase G
2235181	0	T	Del	GAP	14	13	27	100	27		Rv1992c	ctpG	cation transporter ATPase G
2235182	0	T	Del	GAP	14	13	27	100	27		Rv1992c	ctpG	cation transporter ATPase G
2235183	0	T	Del	GAP	14	13	27	100	27		Rv1992c	ctpG	cation transporter ATPase G
2235184	0	T	Del	GAP	14	13	27	100	27		Rv1992c	ctpG	cation transporter ATPase G
2235185	0	G	Del	GAP	14	13	27	100	27		Rv1992c	ctpG	cation transporter ATPase G
2235186	0	C	Del	GAP	14	13	27	100	27		Rv1992c	ctpG	cation transporter ATPase G
2235187	0	A	Del	GAP	14	13	27	100	27		Rv1992c	ctpG	cation transporter ATPase G
2235188	0	C	Del	GAP	14	13	27	100	27		Rv1992c	ctpG	cation transporter ATPase G
2235189	0	C	Del	GAP	14	13	27	100	27		Rv1992c	ctpG	cation transporter ATPase G
2235190	0	A	Del	GAP	14	13	27	100	27		Rv1992c	ctpG	cation transporter ATPase G
2235191	0	T	Del	GAP	14	13	27	100	27		Rv1992c	ctpG	cation transporter ATPase G
2235192	0	G	Del	GAP	14	13	27	100	27		Rv1992c	ctpG	cation transporter ATPase G
2235193	0	A	Del	GAP	14	13	27	100	27		Rv1992c	ctpG	cation transporter ATPase G
2235194	0	T	Del	GAP	14	13	27	100	27		Rv1992c	ctpG	cation transporter ATPase G
2235195	0	C	Del	GAP	14	13	27	100	27		Rv1992c	ctpG	cation transporter ATPase G
2235196	0	T	Del	GAP	14	13	27	100	27		Rv1992c	ctpG	cation transporter ATPase G
2235197	0	G	Del	GAP	14	13	27	100	27		Rv1992c	ctpG	cation transporter ATPase G
2235198	0	C	Del	GAP	14	13	27	100	27		Rv1992c	ctpG	cation transporter ATPase G
2235199	0	C	Del	GAP	14	13	27	100	27		Rv1992c	ctpG	cation transporter ATPase G
2235200	0	G	Del	GAP	14	13	27	100	27		Rv1992c	ctpG	cation transporter ATPase G
2235201	0	C	Del	GAP	14	13	27	100	27		Rv1992c	ctpG	cation transporter ATPase G
2235202	0	G	Del	GAP	14	13	27	100	27		Rv1992c	ctpG	cation transporter ATPase G
2235203	0	A	Del	GAP	14	13	27	100	27		Rv1992c	ctpG	cation transporter ATPase G
2235204	0	G	Del	GAP	14	13	27	100	27		Rv1992c	ctpG	cation transporter ATPase G
2235205	0	C	Del	GAP	14	13	27	100	27		Rv1992c	ctpG	cation transporter ATPase G
2235206	0	G	Del	GAP	14	13	27	100	27		Rv1992c	ctpG	cation transporter ATPase G
2235207	0	C	Del	GAP	14	13	27	100	27		Rv1992c	ctpG	cation transporter ATPase G
2235208	0	C	Del	GAP	14	13	27	100	27		Rv1992c	ctpG	cation transporter ATPase G
2235209	0	G	Del	GAP	14	13	27	100	27		Rv1992c	ctpG	cation transporter ATPase G
2235210	0	G	Del	GAP	14	13	27	100	27		Rv1992c	ctpG	cation transporter ATPase G
2235211	0	G	Del	GAP	14	13	27	100	27		Rv1992c	ctpG	cation transporter ATPase G
2235212	0	C	Del	GAP	14	13	27	100	27		Rv1992c	ctpG	cation transporter ATPase G
2235213	0	A	Del	GAP	14	13	27	100	27		Rv1992c	ctpG	cation transporter ATPase G
2235214	0	T	Del	GAP	14	13	27	100	27		Rv1992c	ctpG	cation transporter ATPase G
2235215	0	G	Del	GAP	14	13	27	100	27		Rv1992c	ctpG	cation transporter ATPase G
2235216	0	G	Del	GAP	14	13	27	100	27		Rv1992c	ctpG	cation transporter ATPase G
2235217	0	T	Del	GAP	14	13	27	100	27		Rv1992c	ctpG	cation transporter ATPase G
2235218	0	C	Del	GAP	14	13	27	100	27		Rv1992c	ctpG	cation transporter ATPase G
2235219	0	T	Del	GAP	14	13	27	100	27		Rv1992c	ctpG	cation transporter ATPase G
2235220	0	A	Del	GAP	14	13	27	100	27		Rv1992c	ctpG	cation transporter ATPase G
2235221	0	G	Del	GAP	14	13	27	100	27		Rv1992c	ctpG	cation transporter ATPase G
2235222	0	G	Del	GAP	14	13	27	100	27		Rv1992c	ctpG	cation transporter ATPase G
2235223	0	G	Del	GAP	14	13	27	100	27		Rv1992c	ctpG	cation transporter ATPase G
2235224	0	C	Del	GAP	14	13	27	100	27		Rv1992c	ctpG	cation transporter ATPase G
2235225	0	T	Del	GAP	14	13	27	100	27		Rv1992c	ctpG	cation transporter ATPase G
2235226	0	T	Del	GAP	14	13	27	96.43	28		Rv1992c	ctpG	cation transporter ATPase G
2235227	0	G	Del	GAP	14	13	27	96.43	28		Rv1992c	ctpG	cation transporter ATPase G
2235228	0	G	Del	GAP	14	13	27	96.43	28		Rv1992c	ctpG	cation transporter ATPase G
2235229	0	G	Del	GAP	14	13	27	96.43	28		Rv1992c	ctpG	cation transporter ATPase G
2235230	0	G	Del	GAP	14	13	27	96.43	28		Rv1992c	ctpG	cation transporter ATPase G
2235231	0	C	Del	GAP	14	13	27	96.43	28		Rv1992c	ctpG	cation transporter ATPase G
2235232	0	A	Del	GAP	14	13	27	96.43	28		Rv1992c	ctpG	cation transporter ATPase G
2244421	0	G	SNP	T	89	85	171	100	174	Leu240Met (ctg/Atg)	Rv1999c	-	transporter
2245916	0	T	SNP	G	113	90	200	99.51	204	Ala236Ala (gct/gcG)	Rv2000	-	hypothetical protein
2247677	0	A	SNP	C	82	101	180	99.46	184	Ile6Ile (ata/atC)	Rv2002	fabG3	20-beta-hydroxysteroid dehydrogenase
2251999	0	A	SNP	G	93	76	166	100	169
2259534	0	T	SNP	G	113	89	199	98.54	205	Leu70Arg (ctg/cGg)	Rv2012	-	hypothetical protein
2260100	0	C	SNP	T	79	86	162	99.4	166
2260525	0	C	SNP	T	105	82	183	100	187
2264782	0	C	SNP	A	115	102	212	100	217	Ala262Glu (gcg/gAg)	Rv2017	-	transcriptional regulator
2265059	0	T	SNP	G	97	122	218	100	219
2269780	0	T	SNP	C	94	104	194	100	198	Asp154Gly (gac/gGc)	Rv2024c	-	hypothetical protein
2270102	0	A	SNP	G	91	123	210	100	214	Trp47Arg (tgg/Cgg)	Rv2024c	-	hypothetical protein
2275764	0	G	SNP	A	96	113	205	98.12	213	Leu221Phe (ctc/Ttc)	Rv2029c	pfkB	6-phosphofructokinase PfkB
2282787	0	C	SNP	T	106	93	198	100	199	Cys312Tyr (tgt/tAt)	Rv2037c	-	transmembrane protein
2284456	0	T	SNP	G	114	102	214	99.54	217	Glu114Ala (gag/gCg)	Rv2038c	-	sugar ABC transporter ATP-binding protein
2285251	0	C	SNP	A	89	90	177	100	179	Val131Phe (gtc/Ttc)	Rv2039c	-	sugar ABC transporter permease
2285558	0	G	SNP	A	103	95	197	99.5	199	Cys28Cys (tgc/tgT)	Rv2039c	-	sugar ABC transporter permease
2287121	0	A	SNP	G	84	109	193	100	193	Asp242Asp (gat/gaC)	Rv2041c	-	sugar ABC transporter substrate-binding lipoprotein
2289047	0	G	SNP	A	95	92	187	99.47	188	Ser65Ser (tcc/tcT)	Rv2043c	pncA	pyrazinamidase/nicotinamidase PncA		phylo (Delhi/CAS)	pyrazinamide (PZA)
2289366	0	G	Del	GAP	105	88	194	96.98	199		Rv2044c	-	hypothetical protein
2294777	0	C	SNP	T	113	104	211	99.09	219	Leu4070Leu (ctg/ctA)	Rv2048c	pks12	polyketide synthase
2296042	0	G	SNP	C	95	109	203	96.23	212	Pro3649Ala (ccg/Gcg)	Rv2048c	pks12	polyketide synthase
2296876	0	C	SNP	G	105	93	196	99.5	199	Gly3371Arg (ggt/Cgt)	Rv2048c	pks12	polyketide synthase
2300546	0	A	SNP	T	86	87	171	100	173	His2147Gln (cat/caA)	Rv2048c	pks12	polyketide synthase
2300552	0	T	SNP	G	78	83	161	99.38	162	Pro2145Pro (cca/ccC)	Rv2048c	pks12	polyketide synthase
2300555	0	A	SNP	G	81	87	164	99.41	169	Asp2144Asp (gat/gaC)	Rv2048c	pks12	polyketide synthase
2301782	0	T	SNP	C	40	16	55	100	56	Val1735Val (gta/gtG)	Rv2048c	pks12	polyketide synthase
2306472	0	T	SNP	C	88	108	195	99.49	197	Tyr172Cys (tac/tGc)	Rv2048c	pks12	polyketide synthase
2307587	0	G	Del	GAP	75	95	169	92.39	184
2307588	0	T	Del	GAP	75	95	169	94.44	180
2307589	0	C	Del	GAP	75	95	169	95.51	178
2307590	0	G	Del	GAP	75	95	169	98.84	172
2309203	0	G	SNP	A	88	89	174	98.88	179	Ala518Val (gca/gTa)	Rv2051c	ppm1	polyprenol-monophosphomannose synthase
2311099	0	C	SNP	G	113	97	208	99.53	211	Pro473Pro (ccg/ccC)	Rv2052c	-	hypothetical protein
2325320	0	T	SNP	C	109	95	202	96.68	211	Asp184Gly (gat/gGt)	Rv2067c	-	hypothetical protein
2328543	0	T	SNP	C	111	95	202	97.63	211	Ile145Met (ata/atG)	Rv2071c	cobM	precorrin-4 C(11)-methyltransferase
2329533	0	A	SNP	G	84	95	174	100	179	Leu205Pro (ctc/cCc)	Rv2072c	cobL	precorrin-6Y C(5,15)-methyltransferase
2331620	0	A	SNP	C	84	103	184	97.4	192	Gly420Gly (ggt/ggG)	Rv2075c	-	hypothetical protein
2331789	0	G	SNP	T	107	89	195	98.49	199	Pro364Gln (ccg/cAg)	Rv2075c	-	hypothetical protein
2333215	0	C	SNP	T	117	71	182	100	188	Cys25Tyr (tgc/tAc)	Rv2076c	-	hypothetical protein
2334007	0	A	SNP	G	108	105	211	100	213	Ala96Ala (gct/gcC)	Rv2077c	-	transmembrane protein
2335075	0	A	SNP	G	90	87	175	100	177	Glu6Gly (gaa/gGa)	Rv2078	-	hypothetical protein
2335080	0	T	SNP	C	87	87	174	100	174	Leu8Leu (ttg/Ctg)	Rv2078	-	hypothetical protein
2335494	0	A	SNP	G	103	107	206	99.53	211	Tyr47Cys (tac/tGc)	Rv2079	-	hypothetical protein
2338195	0	C	Del	GAP	111	127	233	86.86	274		Rv2081c	-	transmembrane protein
2338990	0	G	SNP	C	189	201	383	99.49	392	Ala94Ala (gcg/gcC)	Rv2082	-	hypothetical protein
2338994	0	G	SNP	A	196	199	386	99.5	397	Ala96Thr (gcg/Acg)	Rv2082	-	hypothetical protein
2340621	0	C	SNP	G	152	186	328	100	338	Pro638Arg (ccc/cGc)	Rv2082	-	hypothetical protein
2341636	0	C	SNP	G	94	94	186	100	188	Leu256Val (ctg/Gtg)	Rv2083	-	hypothetical protein
2342649	1	A	Ins	G	68	60	128	81.53	128		Rv2084	-	hypothetical protein
2342649	2	A	Ins	G	68	60	128	81.53	128		Rv2084	-	hypothetical protein
2342649	3	A	Ins	C	67	59	126	80.25	126		Rv2084	-	hypothetical protein
2342649	4	A	Ins	G	67	59	126	80.25	126		Rv2084	-	hypothetical protein
2342649	5	A	Ins	T	67	59	126	80.25	126		Rv2084	-	hypothetical protein
2342649	6	A	Ins	A	67	59	126	80.25	126		Rv2084	-	hypothetical protein
2342649	7	A	Ins	C	67	59	126	80.25	126		Rv2084	-	hypothetical protein
2342649	8	A	Ins	A	67	59	126	80.25	126		Rv2084	-	hypothetical protein
2342649	9	A	Ins	C	67	59	126	80.25	126		Rv2084	-	hypothetical protein
2342649	10	A	Ins	A	67	59	126	80.25	126		Rv2084	-	hypothetical protein
2342649	11	A	Ins	C	67	59	126	80.25	126		Rv2084	-	hypothetical protein
2344246	0	G	SNP	C	87	94	179	96.28	188
2345037	0	C	SNP	A	92	107	197	100	199	Leu209Leu (ctc/ctA)	Rv2088	pknJ	transmembrane serine/threonine-protein kinase PknJ
2345085	0	A	SNP	C	96	105	200	100	201	Ala225Ala (gca/gcC)	Rv2088	pknJ	transmembrane serine/threonine-protein kinase PknJ
2346929	0	C	SNP	T	89	95	180	98.92	186	Leu132Leu (ctg/ctA)	Rv2089c	pepE	dipeptidase PepE
2348446	0	C	SNP	G	94	110	202	100	204	Phe358Leu (ttc/ttG)	Rv2090	-	5'-3' exonuclease
2348708	0	G	SNP	A	106	96	198	99.51	203	Val195Val (gtc/gtT)	Rv2091c	-	membrane protein
2353385	0	G	SNP	C	99	92	190	100	191	Gln311Glu (cag/Gag)	Rv2095c	pafC	proteasome accessory factor C
2357269	0	G	Del	GAP	82	104	183	80.17	232
2357270	0	C	Del	GAP	81	104	183	81.14	228
2357271	0	C	Del	GAP	79	103	183	79.82	228
2358029	1	T	Ins	G	79	105	184	94.36	184
2361604	0	C	SNP	G	99	93	188	100	192	Val455Val (gtc/gtG)	Rv2101	helZ	helicase HelZ
2362041	0	C	SNP	A	88	87	173	100	175	Pro601Gln (ccg/cAg)	Rv2101	helZ	helicase HelZ
2367061	0	A	Del	GAP	121	84	199	97.62	210
2368565	0	A	Del	GAP	102	105	204	97.18	213
2369186	0	G	SNP	C	95	117	209	98.15	216	Arg182Gly (cgt/Ggt)	Rv2109c	prcA	proteasome subunit alpha
2369326	0	C	SNP	G	108	109	214	100	217	Arg135Pro (cgc/cCc)	Rv2109c	prcA	proteasome subunit alpha
2381100	0	G	SNP	A	99	74	169	99.43	174	Pro10Pro (ccg/ccA)	Rv2123	PPE37	PPE family protein PPE37
2382288	0	C	SNP	T	86	100	186	96.37	193	Ala406Ala (gcc/gcT)	Rv2123	PPE37	PPE family protein PPE37
2382289	0	G	Del	GAP	86	98	186	95.83	192		Rv2123	PPE37	PPE family protein PPE37
2386389	0	G	SNP	A	149	115	261	100	264	Gly33Ser (ggc/Agc)	Rv2125	-	hypothetical protein
2387733	0	T	SNP	C	124	67	190	100	191	Glu80Glu (gaa/gaG)	Rv2126c	PE_PGRS37	PE-PGRS family protein PE_PGRS37
2388641	0	G	SNP	A	104	106	208	99.53	211	Gly9Asp (ggc/gAc)	Rv2127	ansP1	L-asparagine permease
2402765	0	G	SNP	A	90	109	197	98.51	202
2411387	0	G	SNP	A	68	100	165	97.67	172	Leu246Leu (ctg/Ttg)	Rv2152c	murC	UDP-N-acetylmuramate--alanine ligase
2413246	0	C	SNP	A	101	84	184	99.46	186	Val36Leu (gtg/Ttg)	Rv2153c	murG	UDP-N-acetylglucosamine--N-acetylmuramyl- (pentapeptide) pyrophosphoryl-undecaprenol-N-acetylglucosamine transferase
2415656	0	G	SNP	C	98	107	203	100	205	Arg247Gly (cgg/Ggg)	Rv2155c	murD	UDP-N-acetylmuramoylalanine--D-glutamate ligase
2421816	0	A	SNP	G	121	97	211	99.54	219
2421975	1	G	Ins	G	98	102	200	92.59	201
2421975	2	G	Ins	G	95	102	197	91.2	197
2421975	3	G	Ins	A	95	102	197	91.2	197
2421975	4	G	Ins	A	95	102	197	91.2	197
2423819	0	C	SNP	G	95	96	180	96.46	198	Gly340Gly (ggg/ggC)	Rv2162c	PE_PGRS38	PE-PGRS family protein PE_PGRS38
2423822	0	A	SNP	G	95	99	190	98.48	197	Gly339Gly (ggt/ggC)	Rv2162c	PE_PGRS38	PE-PGRS family protein PE_PGRS38
2424114	0	C	SNP	A	29	100	122	96.27	134	Arg242Leu (cgc/cTc)	Rv2162c	PE_PGRS38	PE-PGRS family protein PE_PGRS38
2424151	0	C	SNP	A	34	86	118	99.17	121	Ala230Ser (gca/Tca)	Rv2162c	PE_PGRS38	PE-PGRS family protein PE_PGRS38
2424925	0	A	SNP	G	115	110	221	99.56	226
2425471	0	T	SNP	C	121	116	234	99.58	238	Arg539Arg (cga/cgG)	Rv2163c	pbpB	penicillin-binding membrane protein PbpB
2434749	0	C	SNP	T	111	99	203	99.53	211
2440926	0	G	SNP	T	83	97	179	100	180	Asp265Glu (gac/gaA)	Rv2178c	aroG	phospho-2-dehydro-3-deoxyheptonate aldolase AroG
2440935	0	G	SNP	C	81	93	173	100	174	Ser262Ser (tcc/tcG)	Rv2178c	aroG	phospho-2-dehydro-3-deoxyheptonate aldolase AroG
2448458	0	C	SNP	T	99	93	190	98.97	194	Thr100Ile (acc/aTc)	Rv2187	fadD15	long-chain-fatty-acid--CoA ligase FadD15
2449826	0	C	SNP	G	105	95	193	98.04	204	Ser556Trp (tcg/tGg)	Rv2187	fadD15	long-chain-fatty-acid--CoA ligase FadD15
2452452	0	G	SNP	A	114	104	217	98.64	221	Thr274Met (acg/aTg)	Rv2190c	-	endopeptidase
2453422	0	G	SNP	A	112	82	191	98.48	197
2462871	0	G	SNP	A	92	92	180	100	184	Ala59Ala (gcc/gcT)	Rv2198c	mmpS3	membrane protein MmpS3
2470591	0	A	SNP	C	80	98	176	100	178
2472029	0	T	SNP	G	115	91	203	98.56	209	Trp207Gly (tgg/Ggg)	Rv2207	cobT	nicotinate-nucleotide-dimethylbenzimidazolphosphoribosyltransferase
2477984	0	G	SNP	A	95	86	180	97.31	186	Ser265Ser (tcg/tcA)	Rv2212	-	adenylyl cyclase
2478619	0	G	SNP	A	79	92	167	100	171	Leu94Leu (ctg/ctA)	Rv2213	pepB	cytosol aminopeptidase
2480809	0	G	SNP	C	92	101	191	100	193	Ala298Gly (gcc/gGc)	Rv2214c	ephD	oxidoreductase EphD
2494430	0	C	SNP	G	79	103	181	99.45	183	Gly324Arg (ggc/Cgc)	Rv2223c	-	carboxylesterase B
2499726	0	G	SNP	A	96	93	187	100	189	Asp299Asn (gat/Aat)	Rv2226	-	hypothetical protein
2504177	0	C	SNP	T	109	108	215	99.09	219	Glu144Glu (gag/gaA)	Rv2230c	-	GTP cyclohydrolase
2509140	0	G	SNP	C	104	123	223	100	227	Ser79Cys (tcc/tGc)	Rv2236c	cobD	cobalamin biosynthesis transmembrane protein CobD
2509722	0	A	SNP	G	89	92	178	100	181	Pro78Pro (cca/ccG)	Rv2237	-	hypothetical protein
2516271	0	T	SNP	C	96	103	195	99	201	Met323Thr (atg/aCg)	Rv2242	-	hypothetical protein
2516567	0	G	SNP	C	85	82	165	100	167
2521342	0	T	SNP	C	99	92	189	100	191	Asp200Asp (gat/gaC)	Rv2247	accD6	acetyl-/propionyl-CoA carboxylase subunit beta
2523205	1	G	Ins	C	78	92	170	96.05	170
2523205	2	G	Ins	G	76	92	168	94.92	170
2523205	3	G	Ins	C	78	92	170	96.05	170
2525723	0	G	Del	GAP	80	74	155	95.65	161		Rv2251	-	flavoprotein
2526974	0	T	SNP	C	91	88	177	100	179	Pro470Pro (cct/ccC)	Rv2251	-	flavoprotein
2529680	0	A	SNP	G	109	110	213	99.55	220	Thr65Thr (act/acC)	Rv2256c	-	hypothetical protein
2531391	0	C	SNP	T	107	101	204	98.11	212	Leu169Leu (ttg/ttA)	Rv2258c	-	transcriptional regulator
2531742	0	A	SNP	G	112	97	206	100	209	Ala52Ala (gct/gcC)	Rv2258c	-	transcriptional regulator
2532964	0	C	SNP	T	94	109	200	99.51	204	Ile240Ile (atc/atT)	Rv2259	mscR	S-nitrosomycothiol reductase MscR
2533377	0	T	SNP	C	98	92	188	97.94	194	Asp16Asp (gat/gaC)	Rv2260	-	hypothetical protein
2534563	0	G	Del	GAP	104	86	184	97.44	195
2534564	0	A	Del	GAP	104	86	184	100	190
2536312	0	C	SNP	T	88	99	182	99.47	188	Arg224Arg (cgc/cgT)	Rv2263	-	oxidoreductase
2536625	1	C	Ins	G	83	70	153	89.47	153		Rv2264c	-	hypothetical protein
2540554	0	T	SNP	C	114	91	204	98.56	208	Ser151Pro (tcg/Ccg)	Rv2266	cyp124	cytochrome P450 Cyp124
2541477	0	C	SNP	G	103	114	214	99.54	218
2542543	0	G	SNP	A	101	109	207	98.13	214	Arg90Cys (cgt/Tgt)	Rv2267c	-	hypothetical protein
2562644	0	G	SNP	T	107	100	204	99.04	209	Ala16Ser (gcg/Tcg)	Rv2290	lppO	lipoprotein LppO
2564368	1	G	Ins	C	97	91	188	96.91	189		Rv2293c	-	hypothetical protein
2566766	1	C	Ins	G	93	103	196	92.02	196
2566768	0	A	SNP	C	93	103	195	98	200
2573756	0	C	SNP	A	101	76	173	99.44	178
2578626	0	A	SNP	G	95	93	186	99.47	189	Met24Thr (atg/aCg)	Rv2307c	-	hypothetical protein
2584174	0	G	SNP	C	103	102	202	99.03	207	Leu97Leu (ctg/ctC)	Rv2311	-	hypothetical protein
2586127	0	A	SNP	G	98	111	202	100	209	Gly388Gly (ggt/ggC)	Rv2314c	-	hypothetical protein
2589216	0	G	SNP	C	99	108	206	100	207	Val127Leu (gtg/Ctg)	Rv2316	uspA	sugar ABC transporter permease UspA
2591172	0	G	SNP	A	98	74	168	98.29	175	Ala219Thr (gcc/Acc)	Rv2318	uspC	sugar ABC transporter substrate-binding lipoprotein UspC
2596826	0	C	SNP	T	109	79	186	97.92	192
2598400	0	A	SNP	G	92	86	177	100	178	Asn516Asn (aat/aaC)	Rv2326c	-	ABC transporter ATP-binding protein
2600260	0	A	SNP	G	110	93	202	98.54	206	Arg91Arg (cga/cgG)	Rv2327	-	hypothetical protein
2601576	0	T	SNP	G	110	110	212	99.55	221	Ser282Arg (agt/agG)	Rv2328	PE23	PE family protein PE23
2604165	0	A	Del	GAP	54	78	130	75.43	175		Rv2330c	lppP	lipoprotein LppP
2608117	0	C	SNP	A	86	85	168	98.28	174	Asp69Tyr (gac/Tac)	Rv2333c	stp	multidrug resistance protein
2611715	0	C	SNP	G	102	98	195	99.5	201	Phe293Leu (ttc/ttG)	Rv2336	-	hypothetical protein
2612632	0	C	SNP	A	88	99	185	100	187	Gly119Val (ggc/gTc)	Rv2337c	-	hypothetical protein
2615413	0	A	SNP	G	100	107	203	99.52	208	Thr241Ala (acc/Gcc)	Rv2339	mmpL9	transmembrane transport protein MmpL9
2619271	0	T	SNP	C	91	94	180	98.93	187
2624986	0	T	SNP	G	91	101	188	99.48	193	Val389Gly (gtg/gGg)	Rv2345	-	transmembrane protein
2625924	0	T	SNP	C	98	68	165	100	166	Ala83Ala (gca/gcG)	Rv2346c	esxO	ESAT-6 like protein EsxO
2626095	0	C	SNP	G	83	118	199	90.54	222	Ala26Ala (gcg/gcC)	Rv2346c	esxO	ESAT-6 like protein EsxO
2626513	0	T	SNP	A	64	49	112	96.58	117	Thr3Ser (aca/Tca)	Rv2347c	esxP	ESAT-6 like protein EsxP
2626514	0	T	SNP	G	67	48	113	96.64	119	Ala2Ala (gca/gcC)	Rv2347c	esxP	ESAT-6 like protein EsxP
2626600	0	G	SNP	A	78	61	135	97.2	143
2627946	0	A	SNP	G	87	93	177	99.45	181	Arg251Arg (cgt/cgC)	Rv2349c	plcC	phospholipase C
2631009	1	G	Ins	G	97	53	150	81.97	151		Rv2351c	plcA	membrane-associated phospholipase A
2631009	2	G	Ins	T	97	54	151	82.51	151		Rv2351c	plcA	membrane-associated phospholipase A
2631009	3	G	Ins	G	97	54	151	82.51	151		Rv2351c	plcA	membrane-associated phospholipase A
2631009	4	G	Ins	C	96	54	150	81.97	151		Rv2351c	plcA	membrane-associated phospholipase A
2631009	5	G	Ins	C	97	54	151	82.51	151		Rv2351c	plcA	membrane-associated phospholipase A
2632341	1	C	Ins	A	96	85	181	95.26	181
2632362	0	T	SNP	C	103	88	188	98.96	193
2637541	0	C	SNP	T	92	92	183	100	184
2642383	0	C	SNP	T	96	85	178	100	181	Ala66Thr (gcc/Acc)	Rv2360c	-	hypothetical protein
2644119	0	A	SNP	C	109	103	206	98.15	216	Phe47Cys (ttc/tGc)	Rv2362c	recO	DNA repair protein RecO
2652254	0	G	SNP	C	98	98	195	98	200	Ala191Gly (gct/gGt)	Rv2372c	-	rRNA small subunit methyltransferase E
2656225	0	A	SNP	G	99	78	174	100	177	Val69Ala (gtc/gCc)	Rv2377c	-	hypothetical protein
2656635	0	G	SNP	A	100	95	191	98.98	197	Pro357Ser (ccg/Tcg)	Rv2378c	mbtG	L-lysine N6-monooxygenase
2660319	0	C	SNP	G	122	97	213	100	219	Glu589Asp (gag/gaC)	Rv2379c	mbtF	peptide synthetase
2661039	0	G	SNP	A	96	99	193	99.49	196	Ile349Ile (atc/atT)	Rv2379c	mbtF	peptide synthetase
2670176	0	C	SNP	T	91	127	216	99.09	220	Asp32Asn (gac/Aac)	Rv2381c	mbtD	polyketide synthetase
2680658	0	T	SNP	G	104	105	203	100	209	Thr67Thr (act/acG)	Rv2386a	-	hypothetical protein
2688700	0	C	SNP	T	114	129	237	98.78	246	Pro231Ser (ccg/Tcg)	Rv2394	ggtB	gamma-glutamyltranspeptidase precursor GgtB
2690160	0	A	SNP	G	118	110	224	98.28	232	Asn30Ser (aac/aGc)	Rv2395	-	integral membrane protein
2695378	0	C	SNP	G	119	132	248	99.6	252	Gly141Ala (ggc/gCc)	Rv2398c	cysW	sulfate ABC transporter permease CysW
2697489	0	C	SNP	T	115	107	215	99.55	223	Ala76Thr (gcg/Acg)	Rv2400c	subI	sulfate ABC transporter substrate-binding lipoprotein SubI
2700222	0	T	SNP	C	120	112	224	99.57	233	Leu565Pro (ctg/cCg)	Rv2402	-	trehalase
2704884	1	A	Ins	C	76	76	152	95.6	152		Rv2407	-	ribonuclease Z
2704884	2	A	Ins	A	76	76	152	95.6	152		Rv2407	-	ribonuclease Z
2704884	3	A	Ins	G	76	76	152	95.6	152		Rv2407	-	ribonuclease Z
2704884	4	A	Ins	C	75	74	149	93.71	149		Rv2407	-	ribonuclease Z
2704884	5	A	Ins	G	74	73	147	92.45	147		Rv2407	-	ribonuclease Z
2704884	6	A	Ins	A	72	73	145	91.19	145		Rv2407	-	ribonuclease Z
2704884	7	A	Ins	C	71	73	144	90.57	144		Rv2407	-	ribonuclease Z
2712328	0	C	SNP	T	104	101	202	99.51	206	Pro183Pro (ccg/ccA)	Rv2414c	-	hypothetical protein
2713795	0	C	SNP	T	125	90	210	100	215
2718852	0	T	SNP	G	107	113	217	100	220
2720069	0	G	SNP	A	78	106	179	98.92	186	Gly158Glu (ggg/gAg)	Rv2423	-	hypothetical protein
2720444	0	C	SNP	T	71	81	147	99.35	153	Ser283Phe (tct/tTt)	Rv2423	-	hypothetical protein
2720895	0	G	SNP	A	6	68	73	97.37	76	His295Tyr (cac/Tac)	Rv2424c	-	transposase
2720952	0	T	SNP	C	6	51	54	98.28	58	Thr276Ala (acc/Gcc)	Rv2424c	-	transposase
2720954	0	G	SNP	A	8	48	54	98.25	57	Thr275Ile (acc/aTc)	Rv2424c	-	transposase
2721562	0	C	SNP	G	111	108	217	99.55	220	Ala72Ala (gcg/gcC)	Rv2424c	-	transposase
2723506	0	T	SNP	C	99	79	176	99.44	179	Leu226Leu (tta/ttG)	Rv2426c	-	hypothetical protein
2724198	0	T	Del	GAP	57	58	114	75.16	153
2724199	0	A	Del	GAP	57	58	114	75.66	152
2724200	0	G	Del	GAP	57	58	114	76.16	151
2726105	0	G	SNP	A	89	106	192	98.98	197						phylo (Delhi/CAS, 3)	isoniazid (INH)
2727051	1	C	Ins	G	83	103	186	94.9	186		Rv2429	ahpD	alkyl hydroperoxide reductase AphD
2729058	0	A	SNP	C	91	99	185	99.48	191	Leu26Arg (ctg/cGg)	Rv2433c	-	hypothetical protein
2734074	0	T	SNP	C	107	95	200	100	202	Val282Ala (gtc/gCc)	Rv2436	rbsK	ribokinase RbsK
2737572	0	C	SNP	A	104	106	206	100	210	Ala226Ser (gcg/Tcg)	Rv2439c	proB	glutamate 5-kinase protein
2738221	0	G	SNP	A	96	95	189	100	191	Ile9Ile (atc/atT)	Rv2439c	proB	glutamate 5-kinase protein
2740693	0	T	SNP	C	100	80	179	99.45	181
2745725	0	G	SNP	A	105	114	215	98.21	223
2746421	0	G	SNP	C	105	101	203	97.63	211	Ala393Gly (gca/gGa)	Rv2447c	folC	folylpolyglutamate synthase FolC
2751804	0	C	SNP	T	89	108	197	100	197	Arg126Gln (cgg/cAg)	Rv2450c	rpfE	resuscitation-promoting factor RpfE
2752698	0	C	SNP	A	100	83	180	100	183
2753869	0	A	SNP	G	115	88	198	99.51	204	Val293Ala (gtg/gCg)	Rv2454c	-	2-oxoglutarate oxidoreductase subunit KorB
2760152	0	A	SNP	G	100	121	217	100	221	Tyr125Cys (tac/tGc)	Rv2458	mmuM	homocysteine S-methyltransferase MmuM
2765178	0	C	SNP	T	100	100	194	99.01	202	Gln38Gln (cag/caA)	Rv2462c	tig	trigger factor
2771383	0	A	SNP	G	93	99	191	98.97	194	Ser800Gly (agc/Ggc)	Rv2467	pepN	aminopeptidase PepN
2779136	0	T	SNP	C	105	103	204	100	208	Ser1043Gly (agc/Ggc)	Rv2476c	gdh	NAD-dependent glutamate dehydrogenase
2782498	0	G	SNP	A	90	91	177	98.91	183	Asp515Asp (gac/gaT)	Rv2477c	-	macrolide ABC transporter ATP-binding protein
2786952	0	A	SNP	G	106	102	199	100	208	Cys778Arg (tgc/Cgc)	Rv2482c	plsB2	glycerol-3-phosphate acyltransferase
2791098	0	C	SNP	T	95	77	169	100	172	Gly466Asp (ggt/gAt)	Rv2484c	-	diacyglycerol O-acyltransferase
2795974	0	T	Del	GAP	28	31	63	88.06	67		Rv2487c	PE_PGRS42	PE-PGRS family protein PE_PGRS42
2795975	0	T	Del	GAP	28	31	63	90.77	65		Rv2487c	PE_PGRS42	PE-PGRS family protein PE_PGRS42
2795976	0	G	Del	GAP	28	31	63	86.76	68		Rv2487c	PE_PGRS42	PE-PGRS family protein PE_PGRS42
2795977	0	C	Del	GAP	28	31	63	88.06	67		Rv2487c	PE_PGRS42	PE-PGRS family protein PE_PGRS42
2795978	0	C	Del	GAP	28	31	63	88.06	67		Rv2487c	PE_PGRS42	PE-PGRS family protein PE_PGRS42
2795979	0	G	Del	GAP	28	31	63	89.39	66		Rv2487c	PE_PGRS42	PE-PGRS family protein PE_PGRS42
2795980	0	C	Del	GAP	28	31	63	89.39	66		Rv2487c	PE_PGRS42	PE-PGRS family protein PE_PGRS42
2795981	0	C	Del	GAP	28	31	63	89.39	66		Rv2487c	PE_PGRS42	PE-PGRS family protein PE_PGRS42
2795982	0	C	Del	GAP	28	31	63	92.19	64		Rv2487c	PE_PGRS42	PE-PGRS family protein PE_PGRS42
2795983	0	G	Del	GAP	28	31	63	92.19	64		Rv2487c	PE_PGRS42	PE-PGRS family protein PE_PGRS42
2795984	0	C	Del	GAP	28	31	63	95.16	62		Rv2487c	PE_PGRS42	PE-PGRS family protein PE_PGRS42
2795985	0	G	Del	GAP	28	31	63	93.65	63		Rv2487c	PE_PGRS42	PE-PGRS family protein PE_PGRS42
2795986	0	C	Del	GAP	28	31	63	93.65	63		Rv2487c	PE_PGRS42	PE-PGRS family protein PE_PGRS42
2795987	0	C	Del	GAP	28	31	63	93.65	63		Rv2487c	PE_PGRS42	PE-PGRS family protein PE_PGRS42
2795988	0	G	Del	GAP	28	31	63	92.19	64		Rv2487c	PE_PGRS42	PE-PGRS family protein PE_PGRS42
2795989	0	C	Del	GAP	28	31	63	92.19	64		Rv2487c	PE_PGRS42	PE-PGRS family protein PE_PGRS42
2795990	0	C	Del	GAP	28	31	63	92.19	64		Rv2487c	PE_PGRS42	PE-PGRS family protein PE_PGRS42
2795991	0	G	Del	GAP	28	31	63	92.19	64		Rv2487c	PE_PGRS42	PE-PGRS family protein PE_PGRS42
2795992	0	G	Del	GAP	28	31	63	92.19	64		Rv2487c	PE_PGRS42	PE-PGRS family protein PE_PGRS42
2795993	0	T	Del	GAP	28	31	63	93.65	63		Rv2487c	PE_PGRS42	PE-PGRS family protein PE_PGRS42
2798595	0	C	SNP	T	111	90	199	99.5	202	Ala762Ala (gcg/gcA)	Rv2488c	-	LuxR family transcriptional regulator
2803139	0	C	Del	GAP	94	93	185	83.11	225		Rv2490c	PE_PGRS43	PE-PGRS family protein PE_PGRS43
2803140	0	C	Del	GAP	94	93	185	83.48	224		Rv2490c	PE_PGRS43	PE-PGRS family protein PE_PGRS43
2803141	0	A	Del	GAP	94	93	185	83.11	225		Rv2490c	PE_PGRS43	PE-PGRS family protein PE_PGRS43
2803142	0	C	Del	GAP	94	93	185	83.48	224		Rv2490c	PE_PGRS43	PE-PGRS family protein PE_PGRS43
2803143	0	C	Del	GAP	94	93	185	83.48	224		Rv2490c	PE_PGRS43	PE-PGRS family protein PE_PGRS43
2803144	0	G	Del	GAP	94	93	185	83.86	223		Rv2490c	PE_PGRS43	PE-PGRS family protein PE_PGRS43
2803145	0	G	Del	GAP	95	93	185	86.24	218		Rv2490c	PE_PGRS43	PE-PGRS family protein PE_PGRS43
2803146	0	C	Del	GAP	95	93	185	85.84	219		Rv2490c	PE_PGRS43	PE-PGRS family protein PE_PGRS43
2803147	0	A	Del	GAP	95	93	185	87.85	214		Rv2490c	PE_PGRS43	PE-PGRS family protein PE_PGRS43
2807486	0	C	SNP	A	88	100	187	100	188	Ala70Asp (gcc/gAc)	Rv2492	-	hypothetical protein
2809621	0	T	SNP	C	94	107	197	100	201	Thr107Ala (acc/Gcc)	Rv2495c	bkdC	branched-chain keto acid dehydrogenase E2 component
2812559	0	G	SNP	A	98	93	190	97.45	196	Thr206Thr (acc/acT)	Rv2498c	citE	citrate (pro-3S)-lyase subunit beta
2817747	0	G	SNP	A	98	114	211	99.53	213	Ala243Val (gct/gTt)	Rv2502c	accD1	acetyl-/propionyl-CoA carboxylase subunit beta
2818837	0	A	SNP	G	95	100	194	100	195	Gly97Gly (ggt/ggC)	Rv2503c	scoB	succinyl-CoA:3-ketoacid-CoA transferase subunit B
2821342	0	C	SNP	T	113	98	204	100	211	Ala85Ala (gcg/gcA)	Rv2505c	fadD35	fatty-acid--CoA ligase FadD35
2825466	0	G	SNP	A	93	99	190	99.48	193	Lys263Lys (aag/aaA)	Rv2509	-	short-chain type dehydrogenase/reductase
2827984	0	G	SNP	T	87	89	174	100	176
2828019	0	T	SNP	C	72	93	165	100	165
2830525	0	C	SNP	A	86	80	166	100	166	Thr122Lys (acg/aAg)	Rv2513	-	hypothetical protein
2836773	0	C	SNP	T	96	90	184	98.94	188	Ser330Leu (tcg/tTg)	Rv2519	PE26	PE family protein PE26
2840999	0	C	SNP	G	91	106	196	100	197	Ser2778Ser (tcg/tcC)	Rv2524c	fas	fatty acid synthase
2841022	0	A	SNP	G	88	101	187	100	189	Cys2771Arg (tgc/Cgc)	Rv2524c	fas	fatty acid synthase
2847281	0	A	SNP	G	119	91	204	100	210	Asp684Asp (gat/gaC)	Rv2524c	fas	fatty acid synthase
2855259	0	A	SNP	G	97	106	200	100	203	Ala841Ala (gct/gcC)	Rv2531c	-	amino acid decarboxylase
2865760	0	A	SNP	G	105	112	216	100	217	Thr211Ala (acc/Gcc)	Rv2542	-	hypothetical protein
2865882	0	T	SNP	C	91	94	185	100	185	Val251Val (gtt/gtC)	Rv2542	-	hypothetical protein
2867207	0	C	SNP	G	102	88	187	98.96	192	Ala28Ala (gcc/gcG)	Rv2544	lppB	lipoprotein LppB
2867230	0	G	SNP	A	82	56	138	98.57	140	Gly36Asp (ggc/gAc)	Rv2544	lppB	lipoprotein LppB
2867231	0	C	SNP	T	81	55	134	99.27	137	Gly36Gly (ggc/ggT)	Rv2544	lppB	lipoprotein LppB
2867236	0	A	SNP	G	84	54	138	99.28	139	Asn38Ser (aac/aGc)	Rv2544	lppB	lipoprotein LppB
2867240	0	C	SNP	T	86	57	143	99.31	144	Pro39Pro (ccc/ccT)	Rv2544	lppB	lipoprotein LppB
2867245	0	A	SNP	C	87	60	147	99.32	148	Lys41Thr (aaa/aCa)	Rv2544	lppB	lipoprotein LppB
2867251	0	C	SNP	G	88	61	148	98.68	151	Pro43Arg (ccg/cGg)	Rv2544	lppB	lipoprotein LppB
2867254	0	A	SNP	G	91	63	150	99.35	155	His44Arg (cac/cGc)	Rv2544	lppB	lipoprotein LppB
2867263	0	G	SNP	A	104	74	177	98.34	181	Gly47Asp (ggc/gAc)	Rv2544	lppB	lipoprotein LppB
2877378	0	G	SNP	C	100	97	197	99.49	198	Ala103Pro (gcc/Ccc)	Rv2557	-	hypothetical protein
2880702	0	G	SNP	C	88	119	206	100	207	Val210Leu (gtc/Ctc)	Rv2560	-	hypothetical protein
2881337	0	C	SNP	T	119	90	207	99.52	210
2881569	0	A	SNP	G	105	93	196	98.51	201
2881598	0	G	Del	GAP	86	100	177	92.54	201
2884068	0	A	SNP	C	104	91	192	100	195	Met243Leu (atg/Ctg)	Rv2564	glnQ	glutamine ABC transporter ATP-binding protein
2886570	0	A	SNP	G	97	104	196	99.01	203	Glu66Glu (gaa/gaG)	Rv2566	-	hypothetical protein
2888201	0	T	SNP	C	107	105	208	100	212	Leu610Pro (ctc/cCc)	Rv2566	-	hypothetical protein
2889633	0	T	SNP	C	74	90	162	100	164	Ala1087Ala (gct/gcC)	Rv2566	-	hypothetical protein
2890468	0	C	SNP	G	109	100	208	99.52	210	Pro225Arg (ccc/cGc)	Rv2567	-	hypothetical protein
2891267	0	C	SNP	T	79	91	165	100	170	Gly491Gly (ggc/ggT)	Rv2567	-	hypothetical protein
2891728	0	A	SNP	G	100	105	200	100	205	Gln645Arg (cag/cGg)	Rv2567	-	hypothetical protein
2894208	0	G	SNP	A	93	98	187	100	191	Ser67Ser (agc/agT)	Rv2569c	-	hypothetical protein
2895473	0	A	SNP	G	91	121	210	99.07	214	Phe163Ser (ttc/tCc)	Rv2571c	-	transmembrane protein
2897660	0	T	SNP	C	100	92	191	99.48	193	Ala48Ala (gca/gcG)	Rv2572c	aspS	aspartate--tRNA ligase
2898522	0	T	SNP	C	103	105	203	99.52	209	Tyr160Tyr (tat/taC)	Rv2573	-	2-dehydropantoate 2-reductase
2903050	0	G	SNP	A	98	90	185	98.95	190	Thr161Ile (acc/aTc)	Rv2578c	-	hypothetical protein
2910461	0	G	SNP	T	106	96	201	100	202	Ala147Glu (gcg/gAg)	Rv2584c	apt	adenine phosphoribosyltransferase
2910852	0	C	SNP	G	75	103	172	98.89	180	Ala17Pro (gcg/Ccg)	Rv2584c	apt	adenine phosphoribosyltransferase
2911293	0	C	SNP	G	89	83	169	100	172	Cys462Ser (tgt/tCt)	Rv2585c	-	lipoprotein
2912294	0	T	SNP	G	96	92	185	100	188	Ala128Ala (gca/gcC)	Rv2585c	-	lipoprotein
2916866	0	C	SNP	A	96	105	200	97.1	207	Pro169Pro (ccc/ccA)	Rv2589	gabT	4-aminobutyrate aminotransferase
2923391	0	T	SNP	C	97	126	219	100	223	Pro281Pro (cca/ccG)	Rv2592c	ruvB	Holliday junction ATP-dependent DNA helicase RuvB
2925462	0	T	SNP	A	97	97	194	99.49	195
2925962	0	T	SNP	C	99	94	186	98.97	195	Cys77Arg (tgc/Cgc)	Rv2596	vapC40	ribonuclease VapC40
2926268	0	C	SNP	T	113	91	203	99.51	205
2927939	0	T	SNP	C	119	111	230	100	230
2939373	0	G	SNP	C	107	112	219	100	219	Ser197Cys (tct/tGt)	Rv2611c	-	phosphatidylinositol mannoside acyltransferase
2939657	0	T	SNP	C	92	119	209	100	211	Ile102Met (ata/atG)	Rv2611c	-	phosphatidylinositol mannoside acyltransferase
2941179	0	G	SNP	A	70	95	162	98.8	167	Arg6Arg (cgc/cgT)	Rv2613c	-	AP-4-A phosphorylase		phylo (Delhi/CAS)
2942911	0	G	SNP	A	91	79	168	98.84	172	Phe119Phe (ttc/ttT)	Rv2614c	thrS	threonine--tRNA ligase
2943675	0	G	SNP	A	103	104	202	99.52	208	Gly437Gly (ggc/ggT)	Rv2615c	PE_PGRS45	PE-PGRS family protein PE_PGRS45
2943711	1	G	Ins	C	65	76	141	77.9	143		Rv2615c	PE_PGRS45	PE-PGRS family protein PE_PGRS45
2943711	2	G	Ins	C	64	78	142	78.45	143		Rv2615c	PE_PGRS45	PE-PGRS family protein PE_PGRS45
2943711	3	G	Ins	G	65	78	143	79.01	143		Rv2615c	PE_PGRS45	PE-PGRS family protein PE_PGRS45
2943711	4	G	Ins	C	65	78	143	79.01	143		Rv2615c	PE_PGRS45	PE-PGRS family protein PE_PGRS45
2943711	5	G	Ins	C	65	78	143	79.01	143		Rv2615c	PE_PGRS45	PE-PGRS family protein PE_PGRS45
2943711	6	G	Ins	G	65	78	143	79.01	143		Rv2615c	PE_PGRS45	PE-PGRS family protein PE_PGRS45
2943711	7	G	Ins	T	65	77	142	78.45	143		Rv2615c	PE_PGRS45	PE-PGRS family protein PE_PGRS45
2943711	8	G	Ins	T	65	78	143	79.01	143		Rv2615c	PE_PGRS45	PE-PGRS family protein PE_PGRS45
2943711	9	G	Ins	T	65	78	143	79.01	143		Rv2615c	PE_PGRS45	PE-PGRS family protein PE_PGRS45
2944515	0	A	SNP	C	86	95	177	100	181	Gly157Gly (ggt/ggG)	Rv2615c	PE_PGRS45	PE-PGRS family protein PE_PGRS45
2948524	0	T	SNP	A	111	103	213	99.07	216	Glu12Val (gag/gTg)	Rv2621c	-	transcriptional regulator
2949251	0	G	SNP	A	103	93	195	99.49	197	Val206Ile (gtt/Att)	Rv2622	-	methyltransferase
2954439	0	T	SNP	C	95	111	205	100	206	Arg104Gly (aga/Gga)	Rv2627c	-	hypothetical protein
2954497	0	T	SNP	G	101	94	194	98.48	198	Arg84Arg (cga/cgC)	Rv2627c	-	hypothetical protein
2958693	0	G	SNP	A	94	121	212	99.08	217	Ala374Ala (gcg/gcA)	Rv2631	-	RNA-splicing ligase RtcB
2959257	0	A	Del	GAP	74	76	149	99.34	151
2959258	0	T	Del	GAP	71	75	145	96.05	152
2959259	0	C	Del	GAP	71	75	145	96.05	152
2959260	0	C	Del	GAP	71	75	145	96.05	152
2959261	0	A	Del	GAP	71	75	145	96.69	151
2959262	0	A	Del	GAP	71	75	145	99.32	147
2959263	0	T	Del	GAP	70	75	144	98.64	147
2959264	0	C	Del	GAP	70	75	144	98.64	147
2959265	0	A	SNP	T	70	75	144	99.32	146
2960592	0	C	SNP	T	104	101	192	99.51	206	Gly617Asp (ggc/gAc)	Rv2634c	PE_PGRS46	PE-PGRS family protein PE_PGRS46
2964594	0	G	SNP	A	113	89	197	99.51	203	Ala64Thr (gcc/Acc)	Rv2638	-	hypothetical protein
2969066	0	C	SNP	T	103	99	201	100	202
2974933	0	A	SNP	G	119	106	224	100	225	Ile101Thr (atc/aCc)	Rv2650c	-	prophage protein
2975227	0	T	SNP	G	94	86	179	98.9	182	Asn3Thr (aat/aCt)	Rv2650c	-	prophage protein
2984740	0	A	SNP	G	83	103	184	100	186	His3Arg (cac/cGc)	Rv2668	-	hypothetical protein
2988630	0	C	SNP	G	109	87	192	98.99	198	His317Asp (cat/Gat)	Rv2672	-	protease
2994187	0	T	SNP	C	102	96	193	99	200	Leu292Leu (tta/ttG)	Rv2678c	hemE	uroporphyrinogen decarboxylase
2995548	0	C	SNP	A	89	96	184	97.37	190	Thr145Asn (acc/aAc)	Rv2679	echA15	enoyl-CoA hydratase EchA15
3003115	0	C	SNP	G	112	90	200	99.51	203	Ala378Gly (gca/gGa)	Rv2685	arsB1	arsenic-transport integral membrane protein ArsB
3005185	0	G	SNP	T	76	90	163	100	166	Pro156Thr (ccc/Acc)	Rv2688c	-	antibiotic ABC transporter ATP-binding protein
3009692	0	A	SNP	G	99	94	188	100	193	Thr117Ala (acc/Gcc)	Rv2691	ceoB	TRK system potassium uptake protein CeoB
3010014	0	G	SNP	A	108	88	192	98.99	198	Gly224Glu (ggg/gAg)	Rv2691	ceoB	TRK system potassium uptake protein CeoB
3010420	0	A	SNP	G	93	91	180	100	184	Ile133Val (atc/Gtc)	Rv2692	ceoC	TRK system potassium uptake protein CeoC
3011837	0	A	SNP	G	95	85	175	97.83	184
3017465	0	T	SNP	C	79	69	144	100	148	Ile203Thr (ata/aCa)	Rv2702	ppgK	polyphosphate glucokinase
3027548	0	C	SNP	T	87	109	193	98.49	199	Pro162Ser (ccg/Tcg)	Rv2714	-	hypothetical protein
3027798	0	T	SNP	C	109	95	201	98.08	208	Val245Ala (gtg/gCg)	Rv2714	-	hypothetical protein
3031168	0	A	SNP	G	116	104	215	100	220	Tyr124His (tat/Cat)	Rv2719c	-	membrane protein
3036364	0	T	SNP	C	88	90	174	99.44	179	Ile310Val (att/Gtt)	Rv2724c	fadE20	acyl-CoA dehydrogenase FadE20
3037377	0	T	SNP	C	110	91	196	100	201
3040344	0	C	SNP	T	109	103	209	99.53	213	Glu142Glu (gag/gaA)	Rv2727c	miaA	tRNA delta(2)-isopentenylpyrophosphate transferase
3041871	0	G	SNP	T	100	94	188	100	194	Ala202Glu (gcg/gAg)	Rv2729c	-	integral membrane protein
3043700	0	C	SNP	T	122	124	234	99.6	247	Ala225Ala (gcc/gcT)	Rv2731	-	hypothetical protein
3054081	0	A	SNP	G	136	148	282	100	284	Gly56Gly (gga/ggG)	Rv2741	PE_PGRS47	PE-PGRS family protein PE_PGRS47
3054321	0	A	SNP	G	133	134	262	99.63	268	Gly136Gly (gga/ggG)	Rv2741	PE_PGRS47	PE-PGRS family protein PE_PGRS47
3054724	0	A	SNP	G	27	9	36	100	36	Ser271Gly (agc/Ggc)	Rv2741	PE_PGRS47	PE-PGRS family protein PE_PGRS47
3059791	0	G	SNP	C	25	60	84	95.51	89
3059812	0	T	Del	GAP	26	24	50	94.34	53
3059820	0	G	SNP	T	27	22	49	92.45	53
3059821	0	C	SNP	G	26	21	45	92.16	51
3059822	0	A	SNP	C	27	22	48	94.23	52
3059829	1	G	Ins	A	35	22	57	91.94	57
3069167	0	A	SNP	G	102	116	215	100	218	Leu306Pro (ctg/cCg)	Rv2756c	hsdM	type I restriction/modification system DNA methylase HsdM
3069566	0	C	SNP	T	104	107	209	99.53	212	Gly173Asp (ggc/gAc)	Rv2756c	hsdM	type I restriction/modification system DNA methylase HsdM
3072285	0	A	SNP	C	96	97	190	99.48	194	Leu119Arg (ctg/cGg)	Rv2761c	hsdS	type I restriction/modification system specificity determinant HsdS
3073851	0	G	SNP	A	116	89	201	99.03	207	His207His (cac/caT)	Rv2764c	thyA	thymidylate synthase ThyA			para-aminosalicylic acid (PAS)
3076172	0	C	SNP	T	89	110	198	99.5	200	Asp67Asn (gat/Aat)	Rv2766c	-	short-chain type dehydrogenase/reductase
3078178	0	C	SNP	T	113	79	191	100	192	Val270Met (gtg/Atg)	Rv2769c	PE27	PE family protein PE27
3079877	0	A	SNP	G	122	97	217	99.1	221	Phe194Ser (ttc/tCc)	Rv2770c	PPE44	PPE family protein PPE44
3080795	0	A	SNP	G	86	101	183	99.47	188	Leu80Pro (ctc/cCc)	Rv2771c	-	hypothetical protein
3086788	0	T	SNP	C	98	99	195	100	197
3089299	0	C	SNP	G	106	108	213	99.07	216	Gly355Arg (gga/Cga)	Rv2782c	pepR	zinc protease
3103682	0	T	SNP	C	108	100	207	100	208	Met87Val (atg/Gtg)	Rv2794c	pptT	phosphopantetheinyl transferase
3104189	0	A	SNP	G	94	81	172	99.43	176	Cys241Cys (tgt/tgC)	Rv2795c	-	hypothetical protein
3111280	0	G	SNP	A	76	108	181	98.4	187	Leu182Phe (ctt/Ttt)	Rv2802c	-	arginine/hypothetical protein
3112700	0	C	SNP	T	101	97	194	98.02	202	Gly132Asp (ggc/gAc)	Rv2804c	-	hypothetical protein
3112877	0	G	SNP	A	86	102	180	98.95	190	Gly4Asp (ggc/gAc)	Rv2805	-	hypothetical protein
3113872	0	A	SNP	T	92	104	195	100	196	Glu72Val (gag/gTg)	Rv2807	-	hypothetical protein
3114516	0	A	Del	GAP	89	109	197	92.52	214		Rv2807	-	hypothetical protein
3115384	0	G	SNP	C	94	98	189	98.97	194
3117533	0	G	SNP	A	89	86	171	99.43	176	Arg239Gln (cgg/cAg)	Rv2812	-	transposase
3118000	0	A	SNP	G	95	100	187	100	195	Arg395Gly (agg/Ggg)	Rv2812	-	transposase
3131469	1	T	Ins	T	100	79	179	94.21	180		Rv2823c	-	CRISPR-associated protein Cas10/Csm1
3131469	2	T	Ins	G	101	79	180	94.74	180		Rv2823c	-	CRISPR-associated protein Cas10/Csm1
3131469	3	T	Ins	T	101	79	180	94.74	180		Rv2823c	-	CRISPR-associated protein Cas10/Csm1
3131469	4	T	Ins	C	100	79	179	94.21	180		Rv2823c	-	CRISPR-associated protein Cas10/Csm1
3131469	5	T	Ins	G	100	79	179	94.21	180		Rv2823c	-	CRISPR-associated protein Cas10/Csm1
3131469	6	T	Ins	G	100	79	179	94.21	179		Rv2823c	-	CRISPR-associated protein Cas10/Csm1
3131469	7	T	Ins	C	98	78	176	92.63	176		Rv2823c	-	CRISPR-associated protein Cas10/Csm1
3131469	8	T	Ins	G	97	76	173	91.05	173		Rv2823c	-	CRISPR-associated protein Cas10/Csm1
3131469	9	T	Ins	A	97	76	173	91.05	173		Rv2823c	-	CRISPR-associated protein Cas10/Csm1
3133054	0	C	SNP	G	180	184	359	99.73	365	Ser162Ser (tcg/tcC)	Rv2825c	-	hypothetical protein
3133055	0	G	SNP	C	174	185	353	99.72	360	Ser162Trp (tcg/tGg)	Rv2825c	-	hypothetical protein
3133536	0	T	SNP	C	106	92	196	99.5	199	Lys2Glu (aaa/Gaa)	Rv2825c	-	hypothetical protein
3135272	0	G	SNP	A	88	122	207	98.13	214	Ala71Val (gca/gTa)	Rv2827c	-	hypothetical protein
3135950	0	C	SNP	G	6	20	25	100	26	Ser128Ser (tcg/tcC)	Rv2828c	-	hypothetical protein
3135951	0	G	SNP	C	6	19	25	100	25	Ser128Trp (tcg/tGg)	Rv2828c	-	hypothetical protein
3137058	0	G	SNP	A	86	94	176	100	180	Ala56Val (gcg/gTg)	Rv2830c	vapB22	antitoxin VapB22
3149679	0	G	SNP	A	76	99	174	95.63	183	Arg100Cys (cgt/Tgt)	Rv2842c	-	ribosome maturation factor RimP
3162805	0	C	SNP	G	95	96	188	100	191	Arg180Gly (cgc/Ggc)	Rv2853	PE_PGRS48	PE-PGRS family protein PE_PGRS48
3165807	0	G	SNP	A	110	103	207	100	213	Val201Val (gtg/gtA)	Rv2855	mtr	mycothione reductase
3168492	0	G	SNP	A	89	125	213	99.07	216
3174013	0	G	SNP	A	110	99	207	98.12	213	Pro2Leu (cct/cTt)	Rv2861c	mapB	methionine aminopeptidase
3174496	0	A	SNP	G	117	107	221	99.56	225	Cys50Arg (tgt/Cgt)	Rv2862c	-	hypothetical protein
3177884	0	C	SNP	A	103	102	203	99.51	206	Arg21Arg (cgc/cgA)	Rv2866	relG	toxin RelG
3180988	0	C	SNP	A	91	103	190	98.98	196	Val259Phe (gtc/Ttc)	Rv2869c	rip	zinc metalloprotease
3186860	0	T	SNP	G	95	79	171	100	174	Tyr672Asp (tat/Gat)	Rv2874	dipZ	integral membrane C-type cytochrome biogenesis protein DipZ
3189242	0	A	SNP	G	106	102	207	100	208	Ala52Ala (gct/gcC)	Rv2878c	mpt53	soluble secreted antigen Mpt53
3190146	0	C	Del	GAP	94	92	184	95.88	194
3194241	1	C	Ins	G	89	83	172	93.48	172		Rv2885c	-	transposase
3195440	0	G	SNP	A	101	95	196	100	196	Arg37Cys (cgc/Tgc)	Rv2885c	-	transposase
3196363	0	C	SNP	A	103	90	192	97.47	198	Gly24Cys (ggc/Tgc)	Rv2886c	-	resolvase
3200478	0	G	SNP	A	104	104	202	99.05	210	Leu71Leu (ctg/ctA)	Rv2891	-	hypothetical protein
3201550	0	G	Del	GAP	72	93	162	96.49	171		Rv2892c	PPE45	PPE family protein PPE45
3202731	0	A	SNP	C	107	101	208	99.05	210	Gly104Gly (gga/ggC)	Rv2893	-	oxidoreductase
3208600	0	G	SNP	A	98	97	191	99.49	196	Tyr269Tyr (tac/taT)	Rv2899c	fdhD	formate dehydrogenase accessory protein FdhD
3212723	0	C	SNP	A	100	83	177	99.46	184	Ala78Ala (gcg/gcT)	Rv2902c	rnhB	ribonuclease HII
3219500	0	T	SNP	A	105	90	190	98.98	197	Lys121Met (aag/aTg)	Rv2912c	-	TetR family HTH-type transcriptional regulator
3226181	0	A	SNP	C	101	99	198	100	200	Arg35Arg (cgt/cgG)	Rv2916c	ffh	signal recognition particle protein
3228143	0	G	SNP	T	115	112	224	100	227	Arg594Leu (cgg/cTg)	Rv2917	-	hypothetical protein
3236442	0	G	SNP	A	101	120	215	100	221	His455His (cac/caT)	Rv2922c	smc	chromosome partition protein Smc
3236497	0	A	SNP	T	95	98	188	100	193	Val437Glu (gtg/gAg)	Rv2922c	smc	chromosome partition protein Smc
3244113	0	T	SNP	C	84	85	166	99.41	170	Pro139Pro (cct/ccC)	Rv2930	fadD26	fatty-acid--CoA ligase FadD26
3247298	0	C	SNP	A	80	103	180	98.92	185	Gly618Gly (ggc/ggA)	Rv2931	ppsA	phthiocerol synthesis polyketide synthase type I PpsA
3247304	0	C	SNP	G	58	80	138	98.57	140	Val620Val (gtc/gtG)	Rv2931	ppsA	phthiocerol synthesis polyketide synthase type I PpsA
3247306	0	A	Del	GAP	58	79	137	98.56	139		Rv2931	ppsA	phthiocerol synthesis polyketide synthase type I PpsA
3247307	0	C	Del	GAP	58	79	137	98.56	139		Rv2931	ppsA	phthiocerol synthesis polyketide synthase type I PpsA
3247308	0	C	Del	GAP	58	79	137	98.56	139		Rv2931	ppsA	phthiocerol synthesis polyketide synthase type I PpsA
3247309	0	C	Del	GAP	58	79	137	98.56	139		Rv2931	ppsA	phthiocerol synthesis polyketide synthase type I PpsA
3247310	0	T	Del	GAP	58	79	137	98.56	139		Rv2931	ppsA	phthiocerol synthesis polyketide synthase type I PpsA
3247313	1	C	Ins	A	58	80	138	97.18	138		Rv2931	ppsA	phthiocerol synthesis polyketide synthase type I PpsA
3247313	2	C	Ins	C	58	80	138	97.18	138		Rv2931	ppsA	phthiocerol synthesis polyketide synthase type I PpsA
3247313	3	C	Ins	C	57	80	137	96.48	138		Rv2931	ppsA	phthiocerol synthesis polyketide synthase type I PpsA
3247313	4	C	Ins	A	58	80	138	97.18	138		Rv2931	ppsA	phthiocerol synthesis polyketide synthase type I PpsA
3247313	5	C	Ins	G	58	80	138	97.18	138		Rv2931	ppsA	phthiocerol synthesis polyketide synthase type I PpsA
3247319	0	C	SNP	T	80	108	185	97.92	192	Gly625Gly (ggc/ggT)	Rv2931	ppsA	phthiocerol synthesis polyketide synthase type I PpsA
3247340	0	G	SNP	A	94	120	211	98.62	217	Val632Val (gtg/gtA)	Rv2931	ppsA	phthiocerol synthesis polyketide synthase type I PpsA
3247851	0	G	SNP	A	48	69	117	99.15	118	Ala803Thr (gcc/Acc)	Rv2931	ppsA	phthiocerol synthesis polyketide synthase type I PpsA
3247853	0	C	SNP	T	48	66	114	99.13	115	Ala803Ala (gcc/gcT)	Rv2931	ppsA	phthiocerol synthesis polyketide synthase type I PpsA
3247856	0	G	SNP	C	49	68	117	99.15	118	Arg804Arg (cgg/cgC)	Rv2931	ppsA	phthiocerol synthesis polyketide synthase type I PpsA
3247864	1	C	Ins	T	46	66	112	98.25	112		Rv2931	ppsA	phthiocerol synthesis polyketide synthase type I PpsA
3247864	2	C	Ins	A	46	66	112	98.25	112		Rv2931	ppsA	phthiocerol synthesis polyketide synthase type I PpsA
3247864	3	C	Ins	G	46	66	112	98.25	112		Rv2931	ppsA	phthiocerol synthesis polyketide synthase type I PpsA
3247864	4	C	Ins	G	46	66	112	98.25	112		Rv2931	ppsA	phthiocerol synthesis polyketide synthase type I PpsA
3247866	0	C	Del	GAP	47	64	109	99.11	112		Rv2931	ppsA	phthiocerol synthesis polyketide synthase type I PpsA
3247867	0	A	Del	GAP	47	64	109	98.23	113		Rv2931	ppsA	phthiocerol synthesis polyketide synthase type I PpsA
3247868	0	A	Del	GAP	47	64	109	98.23	113		Rv2931	ppsA	phthiocerol synthesis polyketide synthase type I PpsA
3247869	0	A	Del	GAP	47	64	109	98.23	113		Rv2931	ppsA	phthiocerol synthesis polyketide synthase type I PpsA
3247874	0	G	SNP	A	48	65	110	98.26	115	Arg810Arg (cgg/cgA)	Rv2931	ppsA	phthiocerol synthesis polyketide synthase type I PpsA
3247877	0	T	SNP	C	48	67	111	98.29	117	Phe811Phe (ttt/ttC)	Rv2931	ppsA	phthiocerol synthesis polyketide synthase type I PpsA
3247883	0	T	SNP	C	78	90	166	98.82	170	Ser813Ser (agt/agC)	Rv2931	ppsA	phthiocerol synthesis polyketide synthase type I PpsA
3248074	0	G	SNP	A	59	96	155	98.1	158	Arg877His (cgc/cAc)	Rv2931	ppsA	phthiocerol synthesis polyketide synthase type I PpsA
3248075	0	C	SNP	T	58	93	150	98.05	154	Arg877Arg (cgc/cgT)	Rv2931	ppsA	phthiocerol synthesis polyketide synthase type I PpsA
3251047	0	C	SNP	A	102	107	204	97.21	215	Ala1868Glu (gcg/gAg)	Rv2931	ppsA	phthiocerol synthesis polyketide synthase type I PpsA
3256494	0	A	SNP	G	104	87	191	99.48	192	Gly270Gly (gga/ggG)	Rv2933	ppsC	phthiocerol synthesis polyketide synthase type I PpsC
3266030	0	A	SNP	G	86	103	186	98.44	192	Ser1261Ser (tca/tcG)	Rv2934	ppsD	phthiocerol synthesis polyketide synthase type I PpsD
3269581	0	A	SNP	G	109	96	202	100	205	Ala615Ala (gca/gcG)	Rv2935	ppsE	phthiocerol synthesis polyketide synthase type I PpsE
3270784	0	A	SNP	G	115	111	224	100	226	Gln1016Gln (caa/caG)	Rv2935	ppsE	phthiocerol synthesis polyketide synthase type I PpsE
3273107	0	C	SNP	A	101	111	209	99.53	213	Ala298Ala (gcc/gcA)	Rv2936	drrA	daunorubicin ABC transporter ATP-binding protein DrrA		phylo (3)
3278875	0	G	SNP	C	112	88	199	98.52	203	Pro1281Ala (cct/Gct)	Rv2940c	mas	multifunctional mycocerosic acid synthase
3296371	1	G	Ins	C	71	67	138	84.66	138		Rv2947c	pks15	polyketide synthase
3296371	2	G	Ins	C	70	67	137	84.05	138		Rv2947c	pks15	polyketide synthase
3296371	3	G	Ins	G	71	67	138	84.66	138		Rv2947c	pks15	polyketide synthase
3296371	4	G	Ins	C	71	67	138	84.66	138		Rv2947c	pks15	polyketide synthase
3296371	5	G	Ins	G	71	67	138	84.66	138		Rv2947c	pks15	polyketide synthase
3296371	6	G	Ins	G	71	67	138	84.66	138		Rv2947c	pks15	polyketide synthase
3296371	7	G	Ins	C	71	67	138	84.66	138		Rv2947c	pks15	polyketide synthase
3296843	0	A	SNP	G	99	97	192	100	196	Val333Ala (gtg/gCg)	Rv2947c	pks15	polyketide synthase
3296862	0	G	SNP	C	103	100	201	98.07	207	Gln327Glu (cag/Gag)	Rv2947c	pks15	polyketide synthase
3302589	0	A	SNP	C	105	103	204	99.52	209
3306441	0	G	SNP	A	93	106	194	99	201	Arg388Gln (cgg/cAg)	Rv2953	-	trans-acting enoyl reductase
3308606	0	G	SNP	A	96	97	184	100	193
3312620	0	C	SNP	A	90	85	172	100	175	Glu73Asp (gag/gaT)	Rv2959c	-	rhamnosyl O-methyltransferase
3314412	0	A	SNP	G	104	91	189	98.98	197	Ala237Ala (gct/gcC)	Rv2962c	-	PGL/p-HBAD biosynthesis rhamnosyltransferase
3315726	0	G	Del	GAP	76	72	146	94.87	156		Rv2963	-	integral membrane protein
3316955	0	A	SNP	C	97	104	199	98.05	205	Met143Leu (atg/Ctg)	Rv2964	purU	formyltetrahydrofolate deformylase
3326554	0	A	SNP	C	86	92	176	98.89	180	Asn152His (aac/Cac)	Rv2971	-	oxidoreductase		phylo (not Euro-American, M. africanum, M. bovis, M . canettii, M. caprae, M. Microti, M. pinipedii, Beijing, Delhi/CAS, EAI)
3331362	0	C	Del	GAP	82	98	176	94.74	190		Rv2975c	-	hypothetical protein
3331363	0	G	Del	GAP	82	98	176	95.74	188		Rv2975c	-	hypothetical protein
3335708	0	G	SNP	C	101	101	201	99.02	204	Pro14Arg (ccg/cGg)	Rv2979c	-	resolvase
3336825	0	T	SNP	C	90	98	185	100	188	Thr365Ala (aca/Gca)	Rv2981c	ddlA	D-alanine--D-alanine ligase
3338603	0	G	SNP	C	83	99	180	100	182	Pro133Ala (ccg/Gcg)	Rv2982c	gpdA2	glycerol-3-phosphate dehydrogenase
3348536	0	C	SNP	T	110	81	191	98.45	194
3349917	0	G	SNP	A	110	93	200	99.51	204	His121Tyr (cat/Tat)	Rv2992c	gltS	glutamate--tRNA ligase
3352932	0	C	SNP	G	93	79	171	100	172	Thr179Thr (acg/acC)	Rv2995c	leuB	3-isopropylmalate dehydrogenase
3355949	0	A	SNP	C	112	84	194	98.49	199	Asp284Ala (gac/gCc)	Rv2997	-	dehydrogenase
3357464	0	C	SNP	G	91	82	171	99.43	174
3358235	0	A	SNP	T	92	111	203	100	203	Met212Leu (atg/Ttg)	Rv2999	lppY	lipoprotein LppY
3363338	0	A	SNP	G	99	92	190	100	191
3367765	0	G	SNP	A	104	104	204	100	208	Gly343Gly (ggc/ggT)	Rv3009c	gatB	aspartyl/glutamyl-tRNA(Asn/Gln) amidotransferase subunit B
3379757	0	A	SNP	C	47	67	113	89.06	128
3379763	0	G	SNP	A	50	69	119	90.15	132
3379784	0	C	SNP	A	57	84	136	94.63	149
3379788	0	C	SNP	G	60	84	143	98.63	146
3380439	1	G	Ins	C	32	12	44	89.8	44
3380804	0	T	SNP	G	86	67	143	98.71	155	Ile64Leu (atc/Ctc)	Rv3022A	PE29	PE family protein PE29
3385218	0	C	SNP	T	95	96	190	100	191	Gly287Glu (gga/gAa)	Rv3026c	-	hypothetical protein
3393640	0	C	SNP	T	99	109	203	99.52	209	Asn87Asn (aac/aaT)	Rv3033	-	hypothetical protein
3395654	0	G	SNP	A	119	82	200	100	201	Leu92Leu (ctg/ctA)	Rv3035	-	hypothetical protein
3397616	0	G	SNP	A	92	98	187	97.94	194	Asp225Asp (gac/gaT)	Rv3037c	-	S-adenosylmethionine-dependentmethyltransferase
3401871	0	A	SNP	G	87	87	173	100	174	Ala16Ala (gct/gcC)	Rv3041c	-	ABC transporter ATP-binding protein
3402816	0	C	SNP	T	94	105	195	99.5	200	Gly116Glu (gga/gAa)	Rv3042c	serB2	phosphoserine phosphatase SerB
3404376	0	C	SNP	G	96	101	195	100	197	Thr182Thr (acg/acC)	Rv3043c	ctaD	cytochrome C oxidase cytochrome 1
3412697	0	G	SNP	C	93	84	174	98.33	180	Arg490Arg (cgc/cgG)	Rv3051c	nrdE	ribonucleoside-diphosphate reductase subunit alpha
3413785	0	C	SNP	T	106	97	199	98.54	206	Val128Ile (gtc/Atc)	Rv3051c	nrdE	ribonucleoside-diphosphate reductase subunit alpha
3415192	0	T	Del	GAP	45	56	101	75.37	134
3415193	0	G	Del	GAP	45	56	101	76.52	132
3415194	0	G	Del	GAP	45	56	101	76.52	132
3420825	0	A	SNP	G	125	106	228	100	231	Asp445Gly (gac/gGc)	Rv3059	cyp136	cytochrome P450 Cyp136
3425854	0	C	SNP	T	92	96	184	100	188	Pro91Ser (ccg/Tcg)	Rv3062	ligB	DNA ligase
3428897	0	G	SNP	C	102	105	203	99.52	208	Arg552Pro (cgt/cCt)	Rv3063	cstA	carbon starvation protein A
3428917	0	C	SNP	A	102	110	208	100	212	Arg559Ser (cgt/Agt)	Rv3063	cstA	carbon starvation protein A
3437007	0	G	SNP	C	103	74	176	98.88	179	Ala77Pro (gcc/Ccc)	Rv3074	-	hypothetical protein
3440464	0	T	SNP	G	97	103	200	100	200	Arg308Arg (cgt/cgG)	Rv3077	-	hydrolase
3440468	0	G	SNP	C	98	104	196	100	202	Gly310Arg (ggc/Cgc)	Rv3077	-	hydrolase
3442064	0	C	SNP	T	96	103	185	99	201	Leu178Leu (ctg/ctA)	Rv3079c	-	hypothetical protein
3450725	0	T	SNP	C	88	120	200	100	208	Val243Val (gtt/gtC)	Rv3084	lipR	acetyl-hydrolase LipR
3454263	0	C	SNP	G	78	95	171	100	173	Leu447Val (ctc/Gtc)	Rv3087	-	diacyglycerol O-acyltransferase
3455686	0	G	SNP	C	102	98	193	100	200	Leu449Leu (ctg/ctC)	Rv3088	tgs4	diacyglycerol O-acyltransferase
3456666	0	A	SNP	G	98	90	185	100	188	Ala302Ala (gca/gcG)	Rv3089	fadD13	long chain-fatty-acid--CoA ligase FadD13
3459081	0	G	SNP	C	95	102	195	98.99	199	Ala291Pro (gca/Cca)	Rv3090	-	hypothetical protein
3462135	0	G	SNP	C	91	77	166	100	168	Cys210Trp (tgc/tgG)	Rv3093c	-	oxidoreductase
3466919	0	C	SNP	G	90	95	184	98.4	188	Gly58Ala (ggc/gCc)	Rv3097c	lipY	triacylglycerol lipase Lip
3467465	0	C	SNP	G	123	98	217	99.55	222	Ala66Ala (gcg/gcC)	Rv3098c	-	hypothetical protein
3473996	1	G	Ins	A	99	117	216	98.18	216
3480474	0	G	SNP	A	84	99	181	100	183	Gly134Glu (gga/gAa)	Rv3113	-	phosphatase
3480789	0	T	SNP	C	97	121	216	99.09	220	Ser11Pro (tca/Cca)	Rv3114	-	hypothetical protein
3486977	0	A	SNP	G	98	91	186	100	189	Lys157Glu (aaa/Gaa)	Rv3121	cyp141	cytochrome P450 Cyp141
3488122	0	G	SNP	A	81	96	174	99.44	178	Gly12Arg (ggg/Agg)	Rv3122	-	hypothetical protein
3489665	0	C	SNP	T	90	90	178	100	180	Pro54Ser (cca/Tca)	Rv3124	moaR1	transcriptional regulator MoaR
3499497	0	G	SNP	C	105	115	218	99.1	222	Ala140Gly (gcc/gGc)	Rv3133c	devR	two component transcriptional regulator DevR
3500243	0	G	SNP	C	90	99	184	98.95	191	Ala169Ala (gcc/gcG)	Rv3134c	-	universal stress protein
3500989	0	C	SNP	T	110	116	223	99.56	227
3503895	0	C	SNP	T	86	108	189	100	194	Pro168Leu (ccg/cTg)	Rv3137	-	histidinol-phosphatase
3506650	0	A	SNP	C	92	110	201	97.58	207	Ile430Leu (atc/Ctc)	Rv3139	fadE24	acyl-CoA dehydrogenase FadE24
3507703	0	C	SNP	T	86	98	180	98.92	186	Ala305Val (gcc/gTc)	Rv3140	fadE23	acyl-CoA dehydrogenase FadE23
3509231	0	G	SNP	A	90	88	176	100	178	Arg106Cys (cgc/Tgc)	Rv3142c	-	hypothetical protein
3509300	0	A	Del	GAP	77	86	162	97.02	168		Rv3142c	-	hypothetical protein
3509301	0	G	Del	GAP	77	86	162	100	163		Rv3142c	-	hypothetical protein
3510120	0	T	SNP	G	90	112	200	99.02	204	Lys400Gln (aag/Cag)	Rv3144c	PPE52	PPE family protein PPE52
3510412	0	C	SNP	T	116	92	205	98.11	212	Glu302Glu (gag/gaA)	Rv3144c	PPE52	PPE family protein PPE52
3515467	0	C	SNP	T	98	93	190	98.96	193	Pro19Leu (ccg/cTg)	Rv3150	nuoF	NADH-quinone oxidoreductase subunit F
3516002	0	C	SNP	T	103	102	203	98.09	209	Arg197Arg (cgc/cgT)	Rv3150	nuoF	NADH-quinone oxidoreductase subunit F
3518167	0	A	SNP	G	93	86	176	100	179	Ile474Met (ata/atG)	Rv3151	nuoG	NADH-quinone oxidoreductase subunit G
3518555	0	A	SNP	G	93	91	183	100	184	Thr604Ala (acg/Gcg)	Rv3151	nuoG	NADH-quinone oxidoreductase subunit G
3521919	0	G	SNP	A	78	101	179	96.76	185	Ala261Thr (gca/Aca)	Rv3154	nuoJ	NADH-quinone oxidoreductase subunit J
3530955	0	C	SNP	G	100	104	201	99.51	205	Val62Leu (gtc/Ctc)	Rv3161c	-	dioxygenase
3539353	0	G	SNP	A	97	105	200	98.54	205	Gln283Gln (cag/caA)	Rv3170	aofH	flavin-containing monoamine oxidase
3550365	0	G	SNP	T	85	91	171	97.78	180
3555761	0	G	SNP	A	108	101	206	97.66	214	Asp309Asp (gac/gaT)	Rv3190c	-	hypothetical protein
3556275	0	A	SNP	G	114	97	211	100	211	Leu138Pro (ctg/cCg)	Rv3190c	-	hypothetical protein
3557253	0	C	SNP	T	86	90	175	99.44	177
3557744	0	G	SNP	A	98	102	194	98.52	203	Ala201Val (gcg/gTg)	Rv3191c	-	transposase
3562338	0	G	SNP	T	109	113	219	98.23	226	Leu279Met (ctg/Atg)	Rv3193c	-	transmembrane protein
3580637	0	T	Del	GAP	97	89	186	97.89	190
3581414	0	A	SNP	G	84	90	171	99.43	175	Thr34Ala (aca/Gca)	Rv3204	-	DNA-methyltransferase
3582694	0	C	SNP	T	109	73	175	98.38	185	Lys339Lys (aag/aaA)	Rv3206c	moeB1	adenylyltransferase/sulfurtransferase
3589634	0	G	SNP	T	113	104	215	99.54	218	Val81Leu (gtg/Ttg)	Rv3212	-	hypothetical protein
3590686	1	G	Ins	C	79	45	124	96.88	124
3591063	0	T	SNP	C	104	96	196	100	200	Lys144Glu (aag/Gag)	Rv3213c	-	SOJ/ParA-like protein
3596775	0	C	SNP	T	93	74	163	98.24	170	Gly254Ser (ggc/Agc)	Rv3220c	-	two component sensor kinase
3600576	0	C	SNP	T	106	133	235	99.58	240	Cys242Cys (tgc/tgT)	Rv3224	-	iron-regulated short-chain dehydrogenase/reductase
3604821	0	G	SNP	C	97	102	196	100	199	Ala32Ala (gcg/gcC)	Rv3228	-	hypothetical protein
3610391	1	A	Ins	C	76	94	170	97.7	170		Rv3234c	tgs3	diacyglycerol O-acyltransferase
3611287	0	C	Del	GAP	85	90	174	95.11	184
3614982	0	T	SNP	C	97	100	196	100	197	Leu874Leu (cta/ctG)	Rv3239c	-	transmembrane transport protein
3615751	0	A	SNP	G	87	77	163	98.2	167	Leu618Pro (ctg/cCg)	Rv3239c	-	transmembrane transport protein
3621423	0	A	SNP	G	100	88	187	100	188
3622441	0	A	SNP	C	98	94	188	99.48	193	Val217Val (gtt/gtG)	Rv3243c	-	hypothetical protein
3625065	0	T	SNP	G	103	84	186	100	187	Met517Leu (atg/Ctg)	Rv3245c	mtrB	two component sensory histidine kinase MtrB
3638093	0	G	SNP	A	80	115	195	100	195	Ser206Leu (tcg/tTg)	Rv3257c	pmmA	phosphomannomutase PmmA
3645524	0	C	SNP	T	110	88	197	100	198	Asp152Asn (gac/Aac)	Rv3264c	manB	D-alpha-D-mannose-1-phosphate guanylyltransferase ManB
3653988	0	G	SNP	A	114	109	216	99.11	225	Val181Met (gtg/Atg)	Rv3272	-	hypothetical protein
3654620	0	G	SNP	A	97	112	207	97.21	215	Leu391Leu (ctg/ctA)	Rv3272	-	hypothetical protein
3656206	0	C	SNP	A	102	108	201	97.67	215	Arg524Ser (cgc/Agc)	Rv3273	-	transmembrane carbonic anhydrase
3670040	0	C	SNP	T	102	97	192	100	199	Ala124Ala (gcg/gcA)	Rv3289c	-	transmembrane protein
3678094	0	C	SNP	T	116	95	205	99.06	213	Ala440Ala (gcc/gcT)	Rv3296	lhr	ATP-dependent helicase
3679764	0	G	SNP	A	100	116	214	100	216	Ser997Asn (agc/aAc)	Rv3296	lhr	ATP-dependent helicase
3681548	0	A	SNP	C	72	88	158	100	160	Arg77Arg (agg/Cgg)	Rv3297	nei	endonuclease VIII
3685510	0	T	SNP	C	97	103	199	99.5	201	Ser152Gly (agt/Ggt)	Rv3299c	atsB	arylsulfatase AtsB
3689523	0	G	SNP	T	85	93	176	100	178	Cys472_ (tgc/tgA)	Rv3303c	lpdA	NAD(P)H quinone reductase LpdA
3690016	0	A	SNP	G	96	99	193	100	195	Leu308Ser (ttg/tCg)	Rv3303c	lpdA	NAD(P)H quinone reductase LpdA
3693681	0	A	SNP	C	86	119	203	99.03	207	Ala103Ala (gct/gcG)	Rv3306c	amiB1	amidase AmiB
3697585	0	C	SNP	T	115	93	206	99.52	209	Leu130Phe (ctc/Ttc)	Rv3310	sapM	acid phosphatase
3704596	0	G	SNP	C	82	107	187	100	189	Val54Leu (gtg/Ctg)	Rv3317	sdhD	succinate dehydrogenase hydrophobic membrane anchor subunit
3706320	0	G	SNP	A	91	103	193	98.48	197	Asp441Asn (gac/Aac)	Rv3318	sdhA	succinate dehydrogenase flavoprotein subunit
3711910	0	G	SNP	A	51	26	77	100	77	Trp54_ (tgg/tgA)	Rv3327	-	transposase fusion protein
3712372	0	A	SNP	G	57	54	108	100	111	Leu208Leu (cta/ctG)	Rv3327	-	transposase fusion protein
3714211	0	G	SNP	T	82	105	186	100	187	Pro41Gln (ccg/cAg)	Rv3328c	sigJ	ECF RNA polymerase sigma factor SigJ
3714639	0	G	SNP	A	80	87	164	98.82	169	Arg83His (cgc/cAc)	Rv3329	-	aminotransferase
3714757	0	A	SNP	C	115	86	198	100	201	Gln122His (caa/caC)	Rv3329	-	aminotransferase
3715775	0	C	SNP	T	104	101	203	98.09	209
3718357	0	C	SNP	T	112	115	227	100	227	Pro423Leu (ccg/cTg)	Rv3331	sugI	sugar-transport integral membrane protein SugI
3721806	0	G	SNP	C	96	92	188	100	188	Gly265Gly (ggc/ggG)	Rv3335c	-	integral membrane protein
3724383	0	T	SNP	C	86	94	178	99.45	181
3729342	0	C	SNP	T	87	96	177	98.39	186	Ala240Val (gcg/gTg)	Rv3342	-	methyltransferase
3729597	0	G	SNP	C	71	78	148	99.33	150	Leu2447Val (ctc/Gtc)	Rv3343c	PPE54	PPE family protein PPE54
3730371	0	C	SNP	T	107	110	215	92.34	235	Gly2189Ser (ggc/Agc)	Rv3343c	PPE54	PPE family protein PPE54
3730466	0	A	SNP	G	88	98	184	84.93	219	Ile2157Thr (atc/aCc)	Rv3343c	PPE54	PPE family protein PPE54
3732624	0	A	SNP	G	100	85	180	92.5	200	Leu1438Leu (ttg/Ctg)	Rv3343c	PPE54	PPE family protein PPE54
3735802	0	C	SNP	G	99	97	192	96.08	204	Thr378Thr (acg/acC)	Rv3343c	PPE54	PPE family protein PPE54
3736024	0	A	SNP	G	80	89	162	98.83	171	Gly304Gly (ggt/ggC)	Rv3343c	PPE54	PPE family protein PPE54
3736628	0	T	SNP	G	116	123	231	100	239	Glu103Ala (gag/gCg)	Rv3343c	PPE54	PPE family protein PPE54
3737479	0	G	Del	GAP	45	50	101	95	100		Rv3344c	PE_PGRS49	PE-PGRS family protein PE_PGRS49
3737480	0	G	Del	GAP	45	50	101	98.96	96		Rv3344c	PE_PGRS49	PE-PGRS family protein PE_PGRS49
3737481	0	C	Del	GAP	45	50	101	96.94	98		Rv3344c	PE_PGRS49	PE-PGRS family protein PE_PGRS49
3737482	0	G	Del	GAP	45	50	101	97.94	97		Rv3344c	PE_PGRS49	PE-PGRS family protein PE_PGRS49
3737483	0	C	Del	GAP	45	50	101	98.96	96		Rv3344c	PE_PGRS49	PE-PGRS family protein PE_PGRS49
3737484	0	C	Del	GAP	45	50	101	96.94	98		Rv3344c	PE_PGRS49	PE-PGRS family protein PE_PGRS49
3737485	0	G	Del	GAP	45	50	101	97.94	97		Rv3344c	PE_PGRS49	PE-PGRS family protein PE_PGRS49
3737486	0	C	Del	GAP	45	50	101	98.96	96		Rv3344c	PE_PGRS49	PE-PGRS family protein PE_PGRS49
3737487	0	C	Del	GAP	45	50	101	96.94	98		Rv3344c	PE_PGRS49	PE-PGRS family protein PE_PGRS49
3737488	0	G	Del	GAP	45	50	101	98.96	96		Rv3344c	PE_PGRS49	PE-PGRS family protein PE_PGRS49
3737489	0	G	Del	GAP	45	50	101	98.96	96		Rv3344c	PE_PGRS49	PE-PGRS family protein PE_PGRS49
3737490	0	C	Del	GAP	45	50	101	96.94	98		Rv3344c	PE_PGRS49	PE-PGRS family protein PE_PGRS49
3737491	0	G	Del	GAP	45	50	101	95.96	99		Rv3344c	PE_PGRS49	PE-PGRS family protein PE_PGRS49
3737492	0	C	Del	GAP	45	50	101	96.94	98		Rv3344c	PE_PGRS49	PE-PGRS family protein PE_PGRS49
3737493	0	C	Del	GAP	45	50	101	95	100		Rv3344c	PE_PGRS49	PE-PGRS family protein PE_PGRS49
3737494	0	G	Del	GAP	45	50	101	95	100		Rv3344c	PE_PGRS49	PE-PGRS family protein PE_PGRS49
3737495	0	C	Del	GAP	45	50	101	97.94	97		Rv3344c	PE_PGRS49	PE-PGRS family protein PE_PGRS49
3737496	0	C	Del	GAP	45	50	101	95	100		Rv3344c	PE_PGRS49	PE-PGRS family protein PE_PGRS49
3737497	0	G	Del	GAP	45	50	101	95.96	99		Rv3344c	PE_PGRS49	PE-PGRS family protein PE_PGRS49
3737498	0	C	Del	GAP	45	50	101	97.94	97		Rv3344c	PE_PGRS49	PE-PGRS family protein PE_PGRS49
3737499	0	C	Del	GAP	45	50	101	95.96	99		Rv3344c	PE_PGRS49	PE-PGRS family protein PE_PGRS49
3737500	0	A	Del	GAP	44	50	101	97.92	96		Rv3344c	PE_PGRS49	PE-PGRS family protein PE_PGRS49
3737501	0	C	Del	GAP	44	50	101	95.92	98		Rv3344c	PE_PGRS49	PE-PGRS family protein PE_PGRS49
3737502	0	C	Del	GAP	44	48	101	92	100		Rv3344c	PE_PGRS49	PE-PGRS family protein PE_PGRS49
3738364	0	G	SNP	A	46	144	181	99.48	191	Arg1471Trp (cgg/Tgg)	Rv3345c	PE_PGRS50	PE-PGRS family protein PE_PGRS50
3738417	0	G	Del	GAP	27	119	144	94.81	154		Rv3345c	PE_PGRS50	PE-PGRS family protein PE_PGRS50
3738464	0	G	SNP	A	9	93	99	95.33	107	Gly1437Gly (ggc/ggT)	Rv3345c	PE_PGRS50	PE-PGRS family protein PE_PGRS50
3739497	0	A	Del	GAP	117	102	198	87.25	251		Rv3345c	PE_PGRS50	PE-PGRS family protein PE_PGRS50
3739498	0	C	Del	GAP	117	102	198	83.91	261		Rv3345c	PE_PGRS50	PE-PGRS family protein PE_PGRS50
3739499	0	A	Del	GAP	117	102	198	87.25	251		Rv3345c	PE_PGRS50	PE-PGRS family protein PE_PGRS50
3739500	0	C	Del	GAP	117	102	198	82.95	264		Rv3345c	PE_PGRS50	PE-PGRS family protein PE_PGRS50
3739501	0	C	Del	GAP	117	102	198	82.64	265		Rv3345c	PE_PGRS50	PE-PGRS family protein PE_PGRS50
3739502	0	G	Del	GAP	117	102	198	82.64	265		Rv3345c	PE_PGRS50	PE-PGRS family protein PE_PGRS50
3739503	0	C	Del	GAP	117	102	199	83.91	261		Rv3345c	PE_PGRS50	PE-PGRS family protein PE_PGRS50
3739504	0	C	Del	GAP	117	102	199	90.12	243		Rv3345c	PE_PGRS50	PE-PGRS family protein PE_PGRS50
3739505	0	A	Del	GAP	117	102	200	91.25	240		Rv3345c	PE_PGRS50	PE-PGRS family protein PE_PGRS50
3740181	0	T	SNP	C	113	120	224	97.08	240	Asn865Ser (aat/aGt)	Rv3345c	PE_PGRS50	PE-PGRS family protein PE_PGRS50
3741240	0	C	SNP	T	106	109	209	99.54	216	Gly512Asp (ggt/gAt)	Rv3345c	PE_PGRS50	PE-PGRS family protein PE_PGRS50
3746409	0	A	SNP	G	110	95	202	100	205	Leu2259Pro (ctg/cCg)	Rv3347c	PPE55	PPE family protein PPE55
3749653	0	G	SNP	A	77	90	166	100	167	Gln1178_ (caa/Taa)	Rv3347c	PPE55	PPE family protein PPE55
3750177	0	A	SNP	T	77	60	137	97.86	140	Phe1003Tyr (ttc/tAc)	Rv3347c	PPE55	PPE family protein PPE55
3750178	0	A	SNP	C	76	64	138	97.22	144	Phe1003Val (ttc/Gtc)	Rv3347c	PPE55	PPE family protein PPE55
3750185	0	C	SNP	G	73	62	134	96.43	140	Ser1000Ser (tcg/tcC)	Rv3347c	PPE55	PPE family protein PPE55
3750187	0	A	SNP	T	73	60	130	96.38	138	Ser1000Thr (tcg/Acg)	Rv3347c	PPE55	PPE family protein PPE55
3750188	0	C	SNP	G	75	61	135	96.45	141	Met999Ile (atg/atC)	Rv3347c	PPE55	PPE family protein PPE55
3750193	0	G	SNP	A	80	68	145	98.01	151	Leu998Phe (ctc/Ttc)	Rv3347c	PPE55	PPE family protein PPE55
3750205	0	C	SNP	T	90	87	177	97.25	182	Asp994Asn (gac/Aac)	Rv3347c	PPE55	PPE family protein PPE55
3750209	0	A	SNP	G	91	90	181	98.37	184	Asn992Asn (aat/aaC)	Rv3347c	PPE55	PPE family protein PPE55
3750210	0	T	SNP	G	88	90	178	97.27	183	Asn992Thr (aat/aCt)	Rv3347c	PPE55	PPE family protein PPE55
3750407	0	G	SNP	C	102	91	191	97.97	197	Gly926Gly (ggc/ggG)	Rv3347c	PPE55	PPE family protein PPE55
3750417	0	A	SNP	T	107	92	194	98.51	202	Phe923Tyr (ttc/tAc)	Rv3347c	PPE55	PPE family protein PPE55
3750421	0	T	SNP	C	99	92	188	97.95	195	Ser922Gly (agc/Ggc)	Rv3347c	PPE55	PPE family protein PPE55
3750584	0	G	SNP	A	84	108	188	96.97	198	Asn867Asn (aac/aaT)	Rv3347c	PPE55	PPE family protein PPE55
3752003	0	G	SNP	C	71	83	151	98.09	157	Val394Val (gtc/gtG)	Rv3347c	PPE55	PPE family protein PPE55
3752006	0	G	SNP	A	70	78	146	98.01	151	Asn393Asn (aac/aaT)	Rv3347c	PPE55	PPE family protein PPE55
3752007	0	T	SNP	C	66	78	144	97.3	148	Asn393Ser (aac/aGc)	Rv3347c	PPE55	PPE family protein PPE55
3752008	0	T	SNP	C	69	81	148	98.04	153	Asn393Asp (aac/Gac)	Rv3347c	PPE55	PPE family protein PPE55
3752012	0	C	SNP	G	72	81	149	98.71	155	Pro391Pro (ccg/ccC)	Rv3347c	PPE55	PPE family protein PPE55
3752207	0	A	SNP	G	84	90	172	98.86	176	Ile326Ile (att/atC)	Rv3347c	PPE55	PPE family protein PPE55
3753116	0	C	SNP	T	77	98	172	92.59	189	Pro23Pro (ccg/ccA)	Rv3347c	PPE55	PPE family protein PPE55
3753164	0	T	SNP	G	75	95	166	98.84	172	Pro7Pro (cca/ccC)	Rv3347c	PPE55	PPE family protein PPE55
3753629	1	T	Ins	G	97	76	173	90.58	173
3753629	2	T	Ins	C	97	76	173	90.58	173
3758999	0	C	SNP	T	102	111	208	99.53	214	Gly2702Ser (ggt/Agt)	Rv3350c	PPE56	PPE family protein PPE56
3763724	0	A	SNP	G	82	72	154	98.09	157	Phe1127Leu (ttc/Ctc)	Rv3350c	PPE56	PPE family protein PPE56
3767460	0	T	SNP	G	81	84	165	97.63	169	Gly227Gly (gga/ggC)	Rv3351c	-	hypothetical protein
3771009	0	T	SNP	G	81	114	194	98.98	197	Ser79Ser (tct/tcG)	Rv3357	relJ	antitoxin RelJ
3772834	0	A	Del	GAP	80	107	187	100	187		Rv3360	-	hypothetical protein
3774073	0	G	SNP	A	102	93	191	98.98	197	Thr28Ile (aca/aTa)	Rv3362c	-	ATP/GTP-binding protein
3787466	0	G	SNP	C	81	91	171	97.73	176	Glu385Gln (gag/Cag)	Rv3372	otsB2	trehalose 6-phosphate phosphatase
3794867	1	C	Ins	C	85	86	171	94.48	172		Rv3379c	dxs2	1-deoxy-D-xylulose 5-phosphate synthase
3794867	2	C	Ins	A	85	87	172	95.03	172		Rv3379c	dxs2	1-deoxy-D-xylulose 5-phosphate synthase
3798095	0	A	SNP	C	110	103	210	100	213	Val132Gly (gtc/gGc)	Rv3383c	idsB	polyprenyl synthetase IdsB
3799512	0	C	SNP	T	134	131	260	99.25	267	Ala42Thr (gcg/Acg)	Rv3384c	vapC46	ribonuclease VapC46
3806275	0	C	SNP	T	102	119	218	99.1	223	Leu219Leu (ctg/Ttg)	Rv3391	acrA1	acyl-CoA-reductase AcrA
3815477	0	G	SNP	T	105	116	221	100	221	Ala210Ala (gcc/gcA)	Rv3398c	idsA1	multifunctional dimethylallyltransferase/geranyltranstransferase/farnesylt ranstransferase
3817117	0	C	SNP	A	111	110	216	100	221	Ala330Glu (gcg/gAg)	Rv3399	-	S-adenosylmethionine-dependentmethyltransferase
3821503	0	A	SNP	C	100	93	192	98.47	196	Leu130Arg (cta/cGa)	Rv3402c	-	hypothetical protein
3821845	0	G	SNP	T	91	100	188	98.45	194	Ala16Glu (gca/gAa)	Rv3402c	-	hypothetical protein
3823159	0	A	SNP	T	80	106	183	100	186	Val235Val (gtt/gtA)	Rv3403c	-	hypothetical protein
3826684	0	C	SNP	T	103	108	206	100	211	Ser46Leu (tcg/tTg)	Rv3408	vapC47	ribonuclease VapC47
3829770	0	T	SNP	C	91	116	204	100	207	Pro47Pro (cca/ccG)	Rv3410c	guaB3	oxidoreductase
3830695	0	A	SNP	G	85	81	164	97.65	170	Ala275Ala (gct/gcC)	Rv3411c	guaB2	inosine-5'-monophosphate dehydrogenase
3838871	0	A	SNP	G	102	92	189	100	194	Ala64Ala (gct/gcC)	Rv3420c	rimI	ribosomal-protein-alanine acetyltransferase RimI
3842620	0	A	SNP	G	103	112	213	89.21	241	Thr128Ala (act/Gct)	Rv3425	PPE57	PPE family protein PPE57
3842625	0	A	SNP	G	103	111	210	90.68	236	Pro129Pro (cca/ccG)	Rv3425	PPE57	PPE family protein PPE57
3843408	0	G	Del	GAP	93	75	164	94.92	177		Rv3426	PPE58	PPE family protein PPE58
3844757	0	C	Del	GAP	86	73	153	95.78	166		Rv3428c	-	transposase
3844992	0	T	SNP	A	125	82	206	100	207	Ser327Cys (agc/Tgc)	Rv3428c	-	transposase
3845633	0	G	SNP	A	99	86	174	99.46	186	Pro113Leu (ccg/cTg)	Rv3428c	-	transposase
3845695	0	C	SNP	T	96	95	188	99.48	192	Arg92Arg (cgg/cgA)	Rv3428c	-	transposase
3847464	0	C	SNP	G	8	7	15	93.75	16	His100Gln (cac/caG)	Rv3429	PPE59	PPE family protein PPE59
3851887	0	A	SNP	C	106	99	203	95.79	214	Ser443Ala (tcg/Gcg)	Rv3433c	-	bifunctional ADP-dependent (S)-NAD(P)H-hydrate dehydratase/NAD(P)H-hydrate epimerase
3851888	0	T	SNP	C	107	104	206	95.91	220	Ala442Ala (gca/gcG)	Rv3433c	-	bifunctional ADP-dependent (S)-NAD(P)H-hydrate dehydratase/NAD(P)H-hydrate epimerase
3859211	0	A	SNP	G	105	108	211	97.71	218	Leu151Pro (ctg/cCg)	Rv3439c	-	hypothetical protein
3859893	0	C	SNP	T	108	119	223	100	227	Glu28Glu (gag/gaA)	Rv3440c	-	hypothetical protein
3860216	0	G	SNP	A	87	79	164	100	166	Ala385Ala (gcc/gcT)	Rv3441c	mrsA	phosphoglucosamine mutase
3862473	0	A	Del	GAP	89	83	158	100	172
3864995	0	T	SNP	C	98	110	207	100	208	Ser1082Gly (agc/Ggc)	Rv3447c	eccC4	ESX-4 secretion system protein EccC4
3869355	0	T	SNP	C	92	79	169	97.71	175	Ile335Thr (atc/aCc)	Rv3448	eccD4	ESX-4 secretion system protein EccD4
3870010	0	A	SNP	G	115	83	194	99.5	199	Thr87Ala (acc/Gcc)	Rv3449	mycP4	membrane-anchored mycosin
3871246	0	T	SNP	C	103	106	208	99.52	210	Gly417Gly (gga/ggG)	Rv3450c	eccB4	ESX-4 secretion system protein EccB4
3874723	0	T	Del	GAP	87	96	178	96.32	190
3874745	0	G	SNP	C	85	96	179	99.45	182
3877421	0	A	SNP	G	123	96	214	100	219	Pro4Pro (cct/ccC)	Rv3456c	rplQ	50S ribosomal protein L17
3880175	0	C	SNP	A	86	91	176	99.44	178
3884697	0	C	SNP	G	71	71	138	80.68	176	Ala245Gly (gcc/gGc)	Rv3467	-	hypothetical protein
3885886	0	T	SNP	C	105	113	214	100	218	Ile62Val (atc/Gtc)	Rv3468c	-	dTDP-glucose 4,6-dehydratase
3886294	0	C	SNP	T	114	107	220	99.55	222	Asp264Asn (gat/Aat)	Rv3469c	mhpE	4-hydroxy-2-oxovalerate aldolase MhpE
3892671	0	A	SNP	G	91	95	183	99.47	187
3893480	0	G	SNP	A	108	96	203	98.08	208
3895727	0	C	SNP	A	78	80	155	100	158
3896340	0	T	SNP	G	89	58	144	100	147	Leu174Arg (ctc/cGc)	Rv3479	-	transmembrane protein
3898408	0	A	SNP	G	108	118	220	99.56	227	Ala863Ala (gca/gcG)	Rv3479	-	transmembrane protein
3899935	0	G	SNP	A	101	90	187	99.48	192	Ala156Ala (gcc/gcT)	Rv3480c	-	diacyglycerol O-acyltransferase
3906462	1	A	Ins	T	102	95	197	98.01	197		Rv3487c	lipF	carboxylesterase LipF
3908062	0	C	SNP	T	116	109	220	99.12	227
3909235	0	G	SNP	C	111	96	206	99.52	208	Val334Leu (gtg/Ctg)	Rv3490	otsA	trehalose-phosphate synthase
3918649	0	T	SNP	C	101	101	201	100	202	Gly184Gly (gga/ggG)	Rv3499c	mce4A	Mce family protein Mce4A
3931139	0	T	SNP	C	125	164	281	99.66	290	Asp45Asp (gat/gaC)	Rv3508	PE_PGRS54	PE-PGRS family protein PE_PGRS54
3934542	0	T	SNP	G	144	120	257	99.62	265	Ser1180Ala (tct/Gct)	Rv3508	PE_PGRS54	PE-PGRS family protein PE_PGRS54
3934699	0	G	SNP	A	205	163	352	98.66	373	Ser1232Asn (agc/aAc)	Rv3508	PE_PGRS54	PE-PGRS family protein PE_PGRS54
3934878	0	G	SNP	A	141	180	311	84.7	379	Asp1292Asn (gac/Aac)	Rv3508	PE_PGRS54	PE-PGRS family protein PE_PGRS54
3935335	0	T	SNP	C	103	91	190	99.49	195	Val1444Ala (gtc/gCc)	Rv3508	PE_PGRS54	PE-PGRS family protein PE_PGRS54
3935494	0	C	SNP	A	59	25	78	95.45	88	Ala1497Asp (gcc/gAc)	Rv3508	PE_PGRS54	PE-PGRS family protein PE_PGRS54
3935950	0	T	SNP	C	160	96	253	99.22	258	Val1649Ala (gtc/gCc)	Rv3508	PE_PGRS54	PE-PGRS family protein PE_PGRS54
3936109	0	C	SNP	A	15	27	42	97.67	43	Ala1702Asp (gcc/gAc)	Rv3508	PE_PGRS54	PE-PGRS family protein PE_PGRS54
3940802	0	A	SNP	G	68	96	156	100	164	Asn396Asp (aac/Gac)	Rv3511	PE_PGRS55	PE-PGRS family protein PE_PGRS55
3941724	0	C	Del	GAP	17	69	78	81.9	105		Rv3511	PE_PGRS55	PE-PGRS family protein PE_PGRS55
3942481	0	C	SNP	G	142	145	281	99.65	288
3942640	0	T	SNP	C	141	139	273	100	280
3943006	0	G	SNP	A	129	104	225	97.08	240
3943019	0	C	SNP	G	131	96	220	99.56	228
3943079	0	C	SNP	A	95	72	158	91.26	183
3943160	0	C	SNP	T	9	14	23	92	25
3945928	0	T	SNP	C	129	150	269	99.64	280	Asp45Asp (gat/gaC)	Rv3514	PE_PGRS57	PE-PGRS family protein PE_PGRS57
3947125	0	C	SNP	G	69	83	150	95	160	Gly444Gly (ggc/ggG)	Rv3514	PE_PGRS57	PE-PGRS family protein PE_PGRS57
3947126	0	G	SNP	A	66	85	144	94.97	159	Ala445Thr (gcc/Acc)	Rv3514	PE_PGRS57	PE-PGRS family protein PE_PGRS57
3947127	0	C	SNP	T	60	79	135	93.92	148	Ala445Val (gcc/gTc)	Rv3514	PE_PGRS57	PE-PGRS family protein PE_PGRS57
3947128	0	C	SNP	G	70	84	149	94.48	163	Ala445Ala (gcc/gcG)	Rv3514	PE_PGRS57	PE-PGRS family protein PE_PGRS57
3948347	0	T	SNP	G	34	4	38	100	38	Ser852Ala (tcc/Gcc)	Rv3514	PE_PGRS57	PE-PGRS family protein PE_PGRS57
3949531	0	C	SNP	G	56	56	109	94.92	118	Gly1246Gly (ggc/ggG)	Rv3514	PE_PGRS57	PE-PGRS family protein PE_PGRS57
3949532	0	C	SNP	G	57	66	119	98.4	125	Pro1247Ala (ccc/Gcc)	Rv3514	PE_PGRS57	PE-PGRS family protein PE_PGRS57
3952800	0	G	SNP	A	127	114	238	100	241	Gly86Asp (ggc/gAc)	Rv3516	echA19	enoyl-CoA hydratase EchA19
3958403	0	A	SNP	G	93	108	200	100	201	Asn295Asp (aac/Gac)	Rv3521	-	hypothetical protein
3959418	0	C	SNP	T	103	105	205	100	208	Thr324Ile (acc/aTc)	Rv3522	ltp4	lipid transfer protein
3964930	0	C	SNP	T	84	111	192	97.99	199	Gly88Glu (gga/gAa)	Rv3528c	-	hypothetical protein
3973123	0	G	SNP	A	91	117	207	100	208	Ala157Val (gcc/gTc)	Rv3534c	hsaF	4-hydroxy-2-oxovalerate aldolase
3976128	0	G	SNP	A	109	97	200	99.04	208	Glu254Lys (gag/Aag)	Rv3537	kstD	3-oxosteroid 1-dehydrogenase
3981983	0	G	SNP	A	91	83	174	99.43	175	Pro386Pro (ccc/ccT)	Rv3543c	fadE29	acyl-CoA dehydrogenase FadE29
3984321	0	G	SNP	A	110	121	231	99.57	232	His375His (cac/caT)	Rv3545c	cyp125	steroid C26-monooxygenase
3990093	0	C	SNP	T	102	99	193	98.05	205	Val66Val (gtc/gtT)	Rv3551	-	CoA-transferase subunit alpha
3994101	0	A	SNP	G	109	91	198	100	200	Ile473Val (atc/Gtc)	Rv3554	fdxB	electron transfer protein FdxB
3998042	0	T	Del	GAP	84	97	181	99.45	182		Rv3558	PPE64	PPE family protein PPE64
3998043	0	T	Del	GAP	83	97	180	98.9	182		Rv3558	PPE64	PPE family protein PPE64
3998590	0	A	Del	GAP	40	40	79	97.56	82		Rv3558	PPE64	PPE family protein PPE64
3998591	0	C	Del	GAP	40	40	79	97.56	82		Rv3558	PPE64	PPE family protein PPE64
3998592	0	G	Del	GAP	40	40	79	97.56	82		Rv3558	PPE64	PPE family protein PPE64
3998593	0	G	Del	GAP	40	40	79	97.56	82		Rv3558	PPE64	PPE family protein PPE64
3998594	0	A	Del	GAP	40	40	79	97.56	82		Rv3558	PPE64	PPE family protein PPE64
3998595	0	A	Del	GAP	40	40	79	97.56	82		Rv3558	PPE64	PPE family protein PPE64
3998596	0	A	Del	GAP	40	40	79	97.56	82		Rv3558	PPE64	PPE family protein PPE64
3998597	0	C	Del	GAP	40	40	79	97.56	82		Rv3558	PPE64	PPE family protein PPE64
3998598	0	A	Del	GAP	40	40	79	97.56	82		Rv3558	PPE64	PPE family protein PPE64
3998599	0	A	Del	GAP	40	40	79	97.56	82		Rv3558	PPE64	PPE family protein PPE64
3998600	0	A	Del	GAP	40	40	79	96.39	83		Rv3558	PPE64	PPE family protein PPE64
3998601	0	G	Del	GAP	40	40	79	96.39	83		Rv3558	PPE64	PPE family protein PPE64
3998602	0	G	Del	GAP	40	40	79	96.39	83		Rv3558	PPE64	PPE family protein PPE64
3998603	0	C	Del	GAP	40	40	79	96.39	83		Rv3558	PPE64	PPE family protein PPE64
3998604	0	A	Del	GAP	40	40	79	97.56	82		Rv3558	PPE64	PPE family protein PPE64
3998605	0	G	Del	GAP	40	40	79	96.39	83		Rv3558	PPE64	PPE family protein PPE64
3998606	0	C	Del	GAP	40	40	79	97.56	82		Rv3558	PPE64	PPE family protein PPE64
3998607	0	T	Del	GAP	40	40	79	95.24	84		Rv3558	PPE64	PPE family protein PPE64
3998608	0	C	Del	GAP	40	40	79	94.12	85		Rv3558	PPE64	PPE family protein PPE64
3998609	0	C	Del	GAP	40	40	79	94.12	85		Rv3558	PPE64	PPE family protein PPE64
3998610	0	A	Del	GAP	40	40	79	93.02	86		Rv3558	PPE64	PPE family protein PPE64
3998611	0	A	Del	GAP	40	40	79	93.02	86		Rv3558	PPE64	PPE family protein PPE64
3998612	0	C	Del	GAP	40	40	79	93.02	86		Rv3558	PPE64	PPE family protein PPE64
3998613	0	C	Del	GAP	40	40	79	93.02	86		Rv3558	PPE64	PPE family protein PPE64
3998614	0	T	Del	GAP	40	40	79	93.02	86		Rv3558	PPE64	PPE family protein PPE64
3998615	0	C	Del	GAP	40	40	79	93.02	86		Rv3558	PPE64	PPE family protein PPE64
3998616	0	G	Del	GAP	40	40	79	91.95	87		Rv3558	PPE64	PPE family protein PPE64
3998617	0	G	Del	GAP	40	40	79	90.91	88		Rv3558	PPE64	PPE family protein PPE64
3998618	0	C	Del	GAP	40	40	79	90.91	88		Rv3558	PPE64	PPE family protein PPE64
3998619	0	G	Del	GAP	40	40	79	90.91	88		Rv3558	PPE64	PPE family protein PPE64
3998620	0	G	Del	GAP	40	40	79	90.91	88		Rv3558	PPE64	PPE family protein PPE64
3998621	0	C	Del	GAP	40	40	79	90.91	88		Rv3558	PPE64	PPE family protein PPE64
3998622	0	G	Del	GAP	40	40	79	90.91	88		Rv3558	PPE64	PPE family protein PPE64
3998623	0	G	Del	GAP	40	40	79	90.91	88		Rv3558	PPE64	PPE family protein PPE64
3998624	0	C	Del	GAP	40	40	79	90.91	88		Rv3558	PPE64	PPE family protein PPE64
3998625	0	A	Del	GAP	40	40	79	90.91	88		Rv3558	PPE64	PPE family protein PPE64
3998626	0	A	Del	GAP	40	40	79	90.91	88		Rv3558	PPE64	PPE family protein PPE64
3998627	0	C	Del	GAP	40	40	79	90.91	88		Rv3558	PPE64	PPE family protein PPE64
3998628	0	A	Del	GAP	40	40	79	90.91	88		Rv3558	PPE64	PPE family protein PPE64
3998629	0	T	Del	GAP	40	40	79	90.91	88		Rv3558	PPE64	PPE family protein PPE64
[truncated: 253 more rows]
