# Supplementary material for: Novel Mutations in Putative Nicotinic Acid Phosphoribosyltransferases of Mycobacterium tuberculosis and Their Effect on Protein Thermodynamic Properties
Source: Polymers (Basel). 2022 Apr 18;14(8):1623. doi: 10.3390/polym14081623 (PMC9031469; doi:10.3390/polym14081623)
Supplement: Supplementary file 1 [file polymers-14-01623-s001.zip › Supplementary files S1/795.xlsx]

## Sheet: 795
#Pos	Insindex	Ref	Type	Allel	CovFor	CovRev	Qual20	Freq	Cov	Subst	Gene	GeneName	Product	ResistanceSNP	PhyloSNP	InterestingRegion
1849	0	C	SNP	A	288	316	591	99.83	605
1977	0	A	SNP	G	256	296	550	100	552
3446	0	C	SNP	T	232	228	452	100	460	Ala56Val (gcc/gTc)	Rv0003	recF	DNA replication/repair protein RecF
4013	0	T	SNP	C	255	252	506	99.61	509	Ile245Thr (atc/aCc)	Rv0003	recF	DNA replication/repair protein RecF
6742	0	A	SNP	C	235	235	460	98.95	475	Glu501Asp (gaa/gaC)	Rv0005	gyrB	DNA gyrase subunit B			fluoroquinolones (FQ)
7362	0	G	SNP	C	164	206	370	99.73	371	Glu21Gln (gag/Cag)	Rv0006	gyrA	DNA gyrase subunit A			fluoroquinolones (FQ)
7585	0	G	SNP	C	150	142	289	100	292	Ser95Thr (agc/aCc)	Rv0006	gyrA	DNA gyrase subunit A		phylo (not H37Rv)	fluoroquinolones (FQ)
9304	0	G	SNP	A	146	160	302	99.67	307	Gly668Asp (ggc/gAc)	Rv0006	gyrA	DNA gyrase subunit A			fluoroquinolones (FQ)
11879	0	A	SNP	G	86	78	162	98.8	166	Ser145Pro (tcc/Ccc)	Rv0008c	-	cell wall synthesis protein CwsA
12204	0	G	SNP	A	92	125	214	100	217	Leu36Leu (ctc/ctT)	Rv0008c	-	cell wall synthesis protein CwsA
14785	0	T	SNP	C	103	129	230	99.57	233	Cys233Arg (tgc/Cgc)	Rv0012	-	membrane protein
15117	0	C	SNP	G	130	136	261	99.63	267	Ile68Met (atc/atG)	Rv0013	trpG	anthranilate synthase component II
21795	0	G	SNP	A	92	78	162	100	170	Pro463Ser (ccg/Tcg)	Rv0018c	pstP	phosphoserine/threonine phosphatase PstP
23613	0	C	SNP	T	106	103	201	99.52	210	Arg42His (cgc/cAc)	Rv0019c	fhaB	FHA domain-containing protein FhaB
24007	0	G	SNP	T	124	108	230	99.57	233	Arg480Arg (cgg/Agg)	Rv0020c	fhaA	FHA domain-containing protein FhaA
24708	0	T	Del	GAP	63	68	133	75.72	173		Rv0020c	fhaA	FHA domain-containing protein FhaA
24709	0	C	Del	GAP	63	68	133	75.72	173		Rv0020c	fhaA	FHA domain-containing protein FhaA
24710	0	G	Del	GAP	63	68	133	75.72	173		Rv0020c	fhaA	FHA domain-containing protein FhaA
24711	0	G	Del	GAP	63	68	133	76.16	172		Rv0020c	fhaA	FHA domain-containing protein FhaA
24712	0	G	Del	GAP	63	68	133	76.16	172		Rv0020c	fhaA	FHA domain-containing protein FhaA
24713	0	G	Del	GAP	63	68	133	77.98	168		Rv0020c	fhaA	FHA domain-containing protein FhaA
24714	0	T	Del	GAP	63	68	133	77.51	169		Rv0020c	fhaA	FHA domain-containing protein FhaA
24715	0	A	Del	GAP	63	68	133	78.92	166		Rv0020c	fhaA	FHA domain-containing protein FhaA
24716	0	A	Del	GAP	63	68	133	79.88	164		Rv0020c	fhaA	FHA domain-containing protein FhaA
26748	0	C	Del	GAP	101	87	189	96.41	195		Rv0021c	-	hypothetical protein
26957	0	C	SNP	G	110	116	223	100	226
26959	0	C	SNP	G	110	116	224	100	226
27487	0	G	SNP	A	108	105	211	100	213
34044	0	T	SNP	C	121	140	255	100	261
34569	0	C	Del	GAP	183	177	357	98.09	367		Rv0032	bioF2	8-amino-7-oxononanoate synthase
37031	0	C	SNP	G	105	125	230	99.57	231	Ala55Ala (gcc/gcG)	Rv0034	-	hypothetical protein
42281	0	C	SNP	A	119	105	222	100	224	Cys24Phe (tgc/tTc)	Rv0039c	-	transmembrane protein
42967	0	G	SNP	C	104	119	221	100	223	Pro133Pro (ccc/ccG)	Rv0040c	mtc28	hypothetical protein
49360	0	C	SNP	T	103	115	215	100	218	Val194Ile (gtc/Atc)	Rv0045c	-	hydrolase
49691	0	C	Del	GAP	108	114	220	96.1	231		Rv0045c	-	hydrolase
49692	0	C	Del	GAP	108	114	220	99.55	223		Rv0045c	-	hydrolase
50557	0	T	SNP	C	141	129	268	98.18	275	Arg190Gly (agg/Ggg)	Rv0046c	ino1	inositol-3-phosphate synthase
51949	0	A	SNP	G	98	142	238	99.59	241	Val250Ala (gtc/gCc)	Rv0048c	-	membrane protein
53422	0	G	SNP	A	102	100	199	100	202
54394	0	A	SNP	G	125	119	244	100	244	Ala244Ala (gca/gcG)	Rv0050	ponA1	bifunctional penicillin-insensitive transglycosylase/penicillin-sensitive transpeptidase
54842	0	G	SNP	T	133	127	251	100	260	Ala394Ser (gcg/Tcg)	Rv0050	ponA1	bifunctional penicillin-insensitive transglycosylase/penicillin-sensitive transpeptidase
55543	1	G	Ins	C	95	115	210	87.87	211		Rv0050	ponA1	bifunctional penicillin-insensitive transglycosylase/penicillin-sensitive transpeptidase
55543	2	G	Ins	C	95	116	211	88.28	211		Rv0050	ponA1	bifunctional penicillin-insensitive transglycosylase/penicillin-sensitive transpeptidase
55543	3	G	Ins	G	95	116	211	88.28	211		Rv0050	ponA1	bifunctional penicillin-insensitive transglycosylase/penicillin-sensitive transpeptidase
55543	4	G	Ins	C	95	116	211	88.28	211		Rv0050	ponA1	bifunctional penicillin-insensitive transglycosylase/penicillin-sensitive transpeptidase
55543	5	G	Ins	C	95	116	211	88.28	211		Rv0050	ponA1	bifunctional penicillin-insensitive transglycosylase/penicillin-sensitive transpeptidase
55543	6	G	Ins	T	95	116	211	88.28	211		Rv0050	ponA1	bifunctional penicillin-insensitive transglycosylase/penicillin-sensitive transpeptidase
55553	0	C	SNP	T	95	107	198	96.65	209	Pro631Ser (ccg/Tcg)	Rv0050	ponA1	bifunctional penicillin-insensitive transglycosylase/penicillin-sensitive transpeptidase
56001	0	G	SNP	A	139	140	277	99.64	280	Gln102Gln (cag/caA)	Rv0051	-	transmembrane protein
62049	0	A	SNP	G	162	157	315	99.69	320	Arg552Gly (agg/Ggg)	Rv0058	dnaB	replicative DNA helicase
65083	0	G	SNP	A	133	146	265	100	279	Pro90Ser (ccc/Tcc)	Rv0061c	-	hypothetical protein
66632	0	C	SNP	T	94	100	189	100	194	Pro361Ser (cct/Tct)	Rv0062	celA1	cellulase CelA
67012	0	C	SNP	T	99	106	205	100	205	Thr30Thr (acc/acT)	Rv0063	-	oxidoreductase
69984	0	C	SNP	A	160	176	332	99.7	337	Ala455Ala (gcc/gcA)	Rv0064	-	transmembrane protein
69989	0	G	SNP	A	153	179	326	100	332	Gly457Asp (ggt/gAt)	Rv0064	-	transmembrane protein
70267	0	G	SNP	T	144	125	266	100	269	Val550Phe (gtc/Ttc)	Rv0064	-	transmembrane protein
70816	0	A	SNP	G	152	146	296	100	298	Asn733Asp (aac/Gac)	Rv0064	-	transmembrane protein
71080	0	C	SNP	T	156	155	306	99.68	312	Arg821Trp (cgg/Tgg)	Rv0064	-	transmembrane protein
71336	0	G	SNP	C	91	104	189	98.48	198	Arg906Pro (cgc/cCc)	Rv0064	-	transmembrane protein
72549	0	C	SNP	T	146	154	293	100	300	Gly655Ser (ggt/Agt)	Rv0066c	icd2	isocitrate dehydrogenase
75233	0	C	SNP	A	122	130	247	99.6	253
75940	0	G	SNP	C	146	163	308	100	309	Val214Leu (gtg/Ctg)	Rv0068	-	oxidoreductase
80616	0	C	SNP	G	153	106	257	99.62	260
92199	0	T	SNP	G	101	108	204	99.52	210	Thr600Thr (act/acG)	Rv0083	-	oxidoreductase
103930	0	G	SNP	C	97	112	205	75.72	276	Ala245Gly (gcc/gGc)	Rv0094c	-	hypothetical protein
104712	0	C	SNP	T	100	107	204	79.31	261
104824	0	C	SNP	A	154	122	272	100	276	Ser131Ile (agc/aTc)	Rv0095c	-	hypothetical protein
105736	0	T	SNP	C	125	123	247	99.2	250	Val138Ala (gtc/gCc)	Rv0096	PPE1	PPE family protein PPE1
116000	0	T	SNP	G	115	119	228	100	234	Val2000Val (gtt/gtG)	Rv0101	nrp	peptide synthetase Nrp
116933	0	G	SNP	A	127	101	226	98.28	232	Gly2311Gly (ggg/ggA)	Rv0101	nrp	peptide synthetase Nrp
117389	0	C	SNP	T	101	120	218	100	221	Thr2463Thr (acc/acT)	Rv0101	nrp	peptide synthetase Nrp
122109	0	A	SNP	G	136	131	263	100	267	Leu22Ser (ttg/tCg)	Rv0103c	ctpB	cation-transporter P-type ATPase B
122948	0	C	SNP	G	121	132	252	98.83	256	Ala211Gly (gcc/gGc)	Rv0104	-	hypothetical protein
123198	0	T	SNP	C	147	132	275	99.29	281	Pro294Pro (cct/ccC)	Rv0104	-	hypothetical protein
123520	0	T	SNP	C	125	128	247	100	253	Tyr402His (tat/Cat)	Rv0104	-	hypothetical protein
123745	0	G	SNP	A	159	153	309	99.05	315	Gly477Arg (ggg/Agg)	Rv0104	-	hypothetical protein
125830	1	G	Ins	A	113	88	201	97.1	201		Rv0107c	ctpI	cation-transporter ATPase I
126873	0	G	SNP	A	127	121	244	98.8	251	Ala1223Ala (gcc/gcT)	Rv0107c	ctpI	cation-transporter ATPase I
129576	0	A	SNP	C	102	110	209	99.53	213	Ala322Ala (gct/gcG)	Rv0107c	ctpI	cation-transporter ATPase I
131174	1	T	Ins	G	106	101	207	94.52	207
132417	0	C	SNP	G	159	159	314	99.69	319	Arg346Gly (cgc/Ggc)	Rv0109	PE_PGRS1	PE-PGRS family protein PE_PGRS1
133839	0	C	SNP	T	83	119	200	100	202
143207	0	T	SNP	C	132	134	262	100	266	Ser224Gly (agc/Ggc)	Rv0118c	oxcA	oxalyl-CoA decarboxylase OxcA
144865	0	C	SNP	T	115	125	238	99.59	241	Leu273Leu (ctg/Ttg)	Rv0119	fadD7	fatty-acid--CoA ligase FadD7
146087	0	T	SNP	C	95	112	205	100	207	Asn562Ser (aat/aGt)	Rv0120c	fusA2	elongation factor G
154283	0	T	SNP	C	137	119	254	100	256	Ser18Pro (tcg/Ccg)	Rv0127	mak	maltokinase
157129	0	C	SNP	T	115	101	211	100	216	Gly158Ser (ggc/Agc)	Rv0129c	fbpC	diacylglycerol acyltransferase/mycolyltransferase Ag85C		phylo (Delhi/CAS)
170671	0	G	SNP	A	115	121	229	100	236	Ala130Thr (gcc/Acc)	Rv0144	-	transcriptional regulator
172492	0	C	SNP	G	132	129	261	100	261	Tyr94_ (tac/taG)	Rv0146	-	S-adenosylmethionine-dependentmethyltransferase
176535	0	G	Del	GAP	127	115	240	94.9	255		Rv0149	-	quinone oxidoreductase
177857	0	G	SNP	A	127	139	265	100	266	Leu485Leu (ctg/Ttg)	Rv0151c	PE1	PE family protein PE1
178205	0	C	SNP	G	117	121	238	99.58	239	Gly369Arg (ggc/Cgc)	Rv0151c	PE1	PE family protein PE1
178453	0	C	SNP	G	141	121	257	99.62	263	Gly286Ala (ggg/gCg)	Rv0151c	PE1	PE family protein PE1
181090	0	C	SNP	T	118	107	221	100	225
188317	0	A	SNP	G	104	129	232	100	233	Ser175Pro (tcc/Ccc)	Rv0159c	PE3	PE family protein PE3
188800	0	T	SNP	C	83	97	180	99.45	181	Thr14Ala (acg/Gcg)	Rv0159c	PE3	PE family protein PE3
189850	0	A	SNP	G	90	139	226	100	229	Phe197Ser (ttc/tCc)	Rv0160c	PE4	PE family protein PE4
194305	1	C	Ins	G	126	113	239	95.22	240		Rv0165c	mce1R	transcriptional regulator Mce1R
194305	2	C	Ins	G	126	112	238	94.82	239		Rv0165c	mce1R	transcriptional regulator Mce1R
194681	0	G	SNP	C	130	122	249	99.6	253	Leu45Leu (ctc/ctG)	Rv0165c	mce1R	transcriptional regulator Mce1R
196642	0	C	SNP	T	151	135	282	100	286	Asn550Asn (aac/aaT)	Rv0166	fadD5	fatty-acid--CoA ligase FadD5
198401	0	G	SNP	T	169	138	300	99.03	310	Gly248Cys (ggc/Tgc)	Rv0168	yrbE1B	membrane protein
199470	0	T	SNP	G	122	132	253	100	254	Ser313Ala (tcc/Gcc)	Rv0169	mce1A	Mce family protein Mce1A
201949	0	G	SNP	A	140	129	268	99.63	270	Gly340Arg (ggg/Agg)	Rv0171	mce1C	Mce family protein Mce1C
206339	0	T	SNP	C	119	141	258	100	260	Leu370Pro (ctg/cCg)	Rv0174	mce1F	Mce family protein Mce1F
206481	0	C	SNP	G	95	89	177	93.88	196	Pro417Pro (ccc/ccG)	Rv0174	mce1F	Mce family protein Mce1F
206484	0	G	SNP	T	92	105	191	94.71	208	Gly418Gly (ggg/ggT)	Rv0174	mce1F	Mce family protein Mce1F
207079	0	G	SNP	C	110	109	216	100	219	Arg89Pro (cgc/cCc)	Rv0175	-	Mce associated membrane protein
210624	0	C	SNP	T	136	119	252	100	255	Leu63Leu (ctg/ctA)	Rv0179c	lprO	lipoprotein LprO
213455	0	C	SNP	G	84	117	200	99.01	203	Arg229Pro (cgc/cCc)	Rv0182c	sigG	ECF RNA polymerase sigma factor SigG
217201	0	T	SNP	C	122	135	256	100	257	Asn311Asn (aat/aaC)	Rv0186	bglS	beta-glucosidase BglS
218599	0	T	SNP	C	94	95	188	99.47	190
223942	0	T	SNP	C	112	104	213	100	216	Ser127Pro (tcg/Ccg)	Rv0192	-	hypothetical protein
224338	0	C	SNP	T	97	95	191	100	192	Pro259Ser (ccg/Tcg)	Rv0192	-	hypothetical protein
225323	0	T	SNP	C	131	132	254	100	263	Lys417Glu (aag/Gag)	Rv0193c	-	hypothetical protein
227098	0	T	SNP	C	109	123	232	100	232	Met74Thr (atg/aCg)	Rv0194	-	multidrug ABC transporter ATPase/permease
230576	1	G	Ins	T	131	113	244	94.57	244
230921	0	C	Del	GAP	143	112	252	100	255		Rv0195	-	two component transcriptional regulator
231114	0	C	SNP	G	129	109	234	100	238	Ala72Ala (gcc/gcG)	Rv0195	-	two component transcriptional regulator
234477	0	T	SNP	G	69	61	128	97.74	133	Tyr749_ (tat/taG)	Rv0197	-	oxidoreductase
234496	1	C	Ins	G	71	56	127	92.7	128		Rv0197	-	oxidoreductase
234496	2	C	Ins	T	72	56	128	93.43	128		Rv0197	-	oxidoreductase
243924	0	G	Del	GAP	93	104	193	92.49	213		Rv0205	-	transmembrane protein
249522	0	T	SNP	C	90	75	161	100	165	Val162Ala (gtg/gCg)	Rv0209	-	hypothetical protein
251575	0	G	SNP	A	99	122	214	99.55	222	Ala486Thr (gcg/Acg)	Rv0210	-	hypothetical protein
251726	0	G	SNP	A	135	113	245	99.2	250
255373	0	T	SNP	C	120	129	248	100	249	Asp193Gly (gac/gGc)	Rv0213c	-	methyltransferase
257071	0	C	SNP	T	96	110	205	99.04	208	Tyr336Tyr (tac/taT)	Rv0214	fadD4	fatty-acid--CoA ligase FadD4
261869	0	T	SNP	C	128	79	206	100	207	Cys316Arg (tgt/Cgt)	Rv0218	-	transmembrane protein
262268	0	A	SNP	T	110	121	226	99.57	232	Ala5Ala (gca/gcT)	Rv0219	-	transmembrane protein
264992	0	T	SNP	C	128	145	269	100	273	Leu309Pro (ctg/cCg)	Rv0221	-	diacyglycerol O-acyltransferase
265554	0	A	SNP	C	159	143	301	100	302	Val16Val (gta/gtC)	Rv0222	echA1	enoyl-CoA hydratase EchA1
266405	0	C	SNP	T	129	118	244	100	247	Gly454Ser (ggc/Agc)	Rv0223c	-	aldehyde dehydrogenase
274463	0	C	SNP	A	118	125	240	100	243	Arg86Leu (cgt/cTt)	Rv0229c	-	hypothetical protein
276539	0	G	SNP	C	106	83	186	100	189	Gly161Ala (ggc/gCc)	Rv0231	fadE4	acyl-CoA dehydrogenase FadE4
278681	0	C	SNP	G	112	94	205	100	206	His33Asp (cat/Gat)	Rv0233	nrdB	ribonucleoside-diphosphate reductase subunit beta NrdB
279536	0	C	SNP	T	130	112	236	98.78	245
279560	0	T	SNP	G	125	109	230	97.91	239
283503	0	G	SNP	A	94	93	184	100	187	His1117Tyr (cac/Tac)	Rv0236c	aftD	alpha-(1->3)-arabinofuranosyltransferase
283614	0	T	SNP	C	111	83	190	99.49	195	Ser1080Gly (agc/Ggc)	Rv0236c	aftD	alpha-(1->3)-arabinofuranosyltransferase
285772	0	A	SNP	C	85	79	161	99.39	165	Pro360Pro (cct/ccG)	Rv0236c	aftD	alpha-(1->3)-arabinofuranosyltransferase
285871	0	A	SNP	G	117	82	198	100	199	Val327Val (gtt/gtC)	Rv0236c	aftD	alpha-(1->3)-arabinofuranosyltransferase
287142	0	C	Del	GAP	92	82	171	90.62	192
289253	0	C	SNP	T	138	124	261	100	262	Asp50Asp (gac/gaT)	Rv0239	vapB24	antitoxin VapB24
293628	1	A	Ins	C	72	64	136	88.31	136
301341	0	C	SNP	A	171	188	358	99.72	360	Pro105Pro (ccg/ccT)	Rv0249c	-	succinate dehydrogenase membrane anchor subunit
303102	0	C	SNP	T	123	128	249	98.43	255	Ala79Ala (gcc/gcT)	Rv0252	nirB	nitrite reductase large subunit NirB
304923	0	A	SNP	G	134	143	275	100	277	Lys686Lys (aaa/aaG)	Rv0252	nirB	nitrite reductase large subunit NirB
307911	0	G	SNP	T	98	91	187	98.95	191	Thr546Asn (acc/aAc)	Rv0256c	PPE2	PPE family protein PPE2
308661	0	A	SNP	G	109	100	208	99.52	210	Leu296Pro (ctg/cCg)	Rv0256c	PPE2	PPE family protein PPE2
310973	0	G	SNP	A	107	103	209	99.06	212	Ala182Val (gcg/gTg)	Rv0259c	-	hypothetical protein
311613	0	G	SNP	T	109	129	234	99.58	239	Val349Val (gtc/gtA)	Rv0260c	-	transcriptional regulator
321453	0	G	SNP	A	105	93	196	98.51	201	Pro41Pro (ccg/ccA)	Rv0267	narU	nitrite extrusion protein NarU
324812	0	C	SNP	T	88	88	174	98.88	178	Asp82Asp (gac/gaT)	Rv0270	fadD2	fatty-acid--CoA ligase FadD2
325505	0	T	SNP	C	109	119	228	99.56	229	Val313Val (gtt/gtC)	Rv0270	fadD2	fatty-acid--CoA ligase FadD2
328569	0	G	SNP	C	134	119	252	100	253
333892	0	G	SNP	C	99	105	197	99.51	205	Arg807Gly (cgc/Ggc)	Rv0278c	-	PE-PGRS family protein PE_PGRS3
336683	0	G	SNP	T	15	16	29	86.11	36	Val797Val (gtc/gtA)	Rv0279c	PE_PGRS4	PE-PGRS family protein PE_PGRS4
336684	0	A	SNP	G	16	16	32	86.49	37	Val797Ala (gtc/gCc)	Rv0279c	PE_PGRS4	PE-PGRS family protein PE_PGRS4
336688	0	A	Del	GAP	16	20	34	97.3	37		Rv0279c	PE_PGRS4	PE-PGRS family protein PE_PGRS4
336689	0	G	Del	GAP	16	20	34	97.3	37		Rv0279c	PE_PGRS4	PE-PGRS family protein PE_PGRS4
336690	0	C	Del	GAP	16	20	34	100	36		Rv0279c	PE_PGRS4	PE-PGRS family protein PE_PGRS4
336691	0	T	Del	GAP	16	19	33	94.59	37		Rv0279c	PE_PGRS4	PE-PGRS family protein PE_PGRS4
336692	0	C	Del	GAP	16	19	33	94.59	37		Rv0279c	PE_PGRS4	PE-PGRS family protein PE_PGRS4
336693	0	G	Del	GAP	16	19	33	94.59	37		Rv0279c	PE_PGRS4	PE-PGRS family protein PE_PGRS4
336694	0	A	Del	GAP	17	19	34	97.3	37		Rv0279c	PE_PGRS4	PE-PGRS family protein PE_PGRS4
336695	0	A	Del	GAP	17	19	34	97.3	37		Rv0279c	PE_PGRS4	PE-PGRS family protein PE_PGRS4
336696	0	T	Del	GAP	17	19	34	97.3	37		Rv0279c	PE_PGRS4	PE-PGRS family protein PE_PGRS4
336697	0	T	Del	GAP	16	18	33	94.44	36		Rv0279c	PE_PGRS4	PE-PGRS family protein PE_PGRS4
336699	1	C	Ins	G	16	16	32	86.49	32		Rv0279c	PE_PGRS4	PE-PGRS family protein PE_PGRS4
336699	2	C	Ins	G	16	16	32	86.49	32		Rv0279c	PE_PGRS4	PE-PGRS family protein PE_PGRS4
336707	0	G	Del	GAP	14	16	31	85.71	35		Rv0279c	PE_PGRS4	PE-PGRS family protein PE_PGRS4
336708	0	T	Del	GAP	14	17	32	91.18	34		Rv0279c	PE_PGRS4	PE-PGRS family protein PE_PGRS4
336709	0	C	Del	GAP	14	16	31	85.71	35		Rv0279c	PE_PGRS4	PE-PGRS family protein PE_PGRS4
336710	0	A	Del	GAP	14	17	32	83.78	37		Rv0279c	PE_PGRS4	PE-PGRS family protein PE_PGRS4
337820	0	G	SNP	A	25	61	82	94.51	91	Gly418Gly (ggc/ggT)	Rv0279c	PE_PGRS4	PE-PGRS family protein PE_PGRS4
337959	0	A	SNP	C	31	15	45	95.83	48	Ile372Ser (atc/aGc)	Rv0279c	PE_PGRS4	PE-PGRS family protein PE_PGRS4
338020	0	A	SNP	C	57	31	85	98.88	89	Cys352Gly (tgc/Ggc)	Rv0279c	PE_PGRS4	PE-PGRS family protein PE_PGRS4
338100	0	T	SNP	C	91	37	124	100	128	Asn325Ser (aac/aGc)	Rv0279c	PE_PGRS4	PE-PGRS family protein PE_PGRS4
338453	0	A	SNP	G	15	34	49	100	49	Ala207Ala (gct/gcC)	Rv0279c	PE_PGRS4	PE-PGRS family protein PE_PGRS4
338690	0	A	SNP	G	80	17	95	76.38	127	Asn128Asn (aat/aaC)	Rv0279c	PE_PGRS4	PE-PGRS family protein PE_PGRS4
338692	0	T	SNP	C	82	17	99	77.95	127	Asn128Asp (aat/Gat)	Rv0279c	PE_PGRS4	PE-PGRS family protein PE_PGRS4
339230	0	G	SNP	C	110	96	204	100	206
340372	0	T	SNP	C	25	71	96	100	96	Ser337Pro (tcg/Ccg)	Rv0280	PPE3	PPE family protein PPE3
342146	0	A	SNP	C	91	119	209	99.06	212	Glu6Ala (gaa/gCa)	Rv0282	eccA3	ESX-3 secretion system protein EccA
342873	0	C	SNP	T	108	122	226	99.14	232	Val248Val (gtc/gtT)	Rv0282	eccA3	ESX-3 secretion system protein EccA
346275	0	C	SNP	G	105	118	218	98.67	226	Pro214Arg (ccg/cGg)	Rv0284	eccC3	ESX-3 secretion system protein EccC3
350088	0	C	SNP	A	93	93	182	98.41	189	Leu52Met (ctg/Atg)	Rv0286	PPE4	PPE family protein PPE4
353197	0	C	SNP	T	114	118	226	99.57	233	Arg39Cys (cgc/Tgc)	Rv0290	eccD3	ESX-3 secretion system protein EccD
356528	0	A	SNP	G	102	118	216	100	220	Asn217Asp (aat/Gat)	Rv0292	eccE3	ESX-3 secretion system protein EccE
358473	0	G	SNP	C	108	111	215	99.1	221	Trp101Cys (tgg/tgC)	Rv0294	tam	trans-aconitate methyltransferase
363563	0	G	SNP	A	108	111	217	100	219	Ala30Thr (gcg/Acg)	Rv0299	-	toxin
366917	0	T	SNP	C	67	70	134	99.28	138	Thr1950Ala (acc/Gcc)	Rv0304c	PPE5	PPE family protein PPE5
366922	0	G	SNP	C	59	60	115	95.2	125	Ala1948Gly (gcc/gGc)	Rv0304c	PPE5	PPE family protein PPE5
367718	0	G	SNP	T	209	174	375	99.74	384	Leu1683Ile (ctt/Att)	Rv0304c	PPE5	PPE family protein PPE5
369886	0	C	SNP	G	150	201	349	100	351	Gly960Ala (ggg/gCg)	Rv0304c	PPE5	PPE family protein PPE5
370603	0	C	SNP	G	196	229	425	95.51	445	Gly721Ala (ggc/gCc)	Rv0304c	PPE5	PPE family protein PPE5
372913	0	A	SNP	C	175	173	340	98.86	352	Gly933Gly (ggt/ggG)	Rv0305c	PPE6	PPE family protein PPE6
373219	0	C	SNP	T	164	205	364	98.14	376	Gln831Gln (cag/caA)	Rv0305c	PPE6	PPE family protein PPE6
373283	0	A	Del	GAP	165	204	365	98.14	376		Rv0305c	PPE6	PPE family protein PPE6
376774	0	T	SNP	C	118	171	284	100	289	Ala94Ala (gca/gcG)	Rv0307c	-	hypothetical protein
384380	0	A	SNP	C	92	130	221	99.55	223	Lys260Thr (aag/aCg)	Rv0315	-	beta-1,3-glucanase
386432	0	C	SNP	G	115	136	249	99.21	253	Gly223Ala (ggg/gCg)	Rv0318c	-	integral membrane protein
390828	0	T	SNP	C	110	120	225	100	230	Ser142Gly (agt/Ggt)	Rv0323c	-	hypothetical protein
391853	0	A	SNP	G	127	89	214	100	216	Thr168Ala (act/Gct)	Rv0324	-	transcriptional regulator
392261	0	T	SNP	C	149	110	250	99.23	261	_75Gln (tag/Cag)	Rv0325	-	hypothetical protein
394100	0	A	Del	GAP	174	140	312	96.02	327
394101	0	G	Del	GAP	174	140	312	99.37	316
394102	0	G	Del	GAP	174	140	312	99.37	316
396199	0	T	SNP	C	107	124	230	99.57	232
402836	0	G	SNP	A	106	97	203	99.51	204	Tyr109Tyr (tac/taT)	Rv0337c	aspC	aspartate aminotransferase
403980	0	G	SNP	A	93	102	193	98.98	197	Ala621Val (gcc/gTc)	Rv0338c	-	iron-sulfur-binding reductase
404326	0	T	SNP	C	109	114	221	100	223	Arg506Gly (agg/Ggg)	Rv0338c	-	iron-sulfur-binding reductase
406251	0	T	SNP	C	94	90	182	99.46	185	Asp733Gly (gat/gGt)	Rv0339c	-	transcriptional regulator
414486	0	C	SNP	T	116	140	255	100	256	Glu152Glu (gag/gaA)	Rv0344c	lpqJ	lipoprotein LpqJ
420008	0	A	SNP	G	153	119	270	99.63	273	Ala58Ala (gca/gcG)	Rv0350	dnaK	chaperone protein DnaK
422678	0	G	SNP	A	116	137	247	100	253	Arg76His (cgc/cAc)	Rv0352	dnaJ1	chaperone protein DnaJ
424320	1	T	Ins	C	146	106	252	91.3	252		Rv0354c	PPE7	PPE family protein PPE7
428698	0	C	SNP	T	173	169	340	96.07	356	Ala1994Ala (gcg/gcA)	Rv0355c	PPE8	PPE family protein PPE8
428921	0	G	SNP	A	178	166	337	99.71	345	Ser1920Phe (tcc/tTc)	Rv0355c	PPE8	PPE family protein PPE8
432459	0	C	SNP	T	215	249	460	99.57	466	Asp741Asn (gac/Aac)	Rv0355c	PPE8	PPE family protein PPE8
437307	0	T	SNP	C	104	107	208	98.14	215	Cys150Arg (tgc/Cgc)	Rv0358	-	hypothetical protein
437888	0	C	SNP	T	100	96	191	100	196	Thr124Met (acg/aTg)	Rv0359	-	zinc metalloprotease
438470	0	C	SNP	T	91	95	186	100	186	Lys90Lys (aag/aaA)	Rv0360c	-	hypothetical protein
439819	0	A	SNP	C	122	133	251	98.84	258
440365	0	G	SNP	A	111	122	233	99.57	234	Ser165Ser (tcg/tcA)	Rv0362	mgtE	Mg2+ transport transmembrane protein MgtE
440878	0	C	SNP	T	112	104	215	99.54	217	Thr336Thr (acc/acT)	Rv0362	mgtE	Mg2+ transport transmembrane protein MgtE
445780	0	C	SNP	T	109	97	205	99.04	208	Arg249His (cgt/cAt)	Rv0368c	-	hypothetical protein
447642	0	G	SNP	C	114	105	215	100	219	Leu134Leu (ctc/ctG)	Rv0370c	-	oxidoreductase
454295	0	T	SNP	C	98	79	176	98.33	180	Pro26Pro (cca/ccG)	Rv0376c	-	hypothetical protein
454333	0	T	SNP	G	112	86	196	99.5	199	Thr14Pro (acg/Ccg)	Rv0376c	-	hypothetical protein
455024	0	G	SNP	A	113	105	217	98.2	222	Val202Ile (gta/Ata)	Rv0377	-	HTH-type transcriptional regulator
455624	0	T	Del	GAP	105	128	234	100	233
457452	0	T	SNP	G	83	86	167	100	169	Thr124Thr (aca/acC)	Rv0381c	-	hypothetical protein
459399	0	A	SNP	C	92	91	181	99.46	184
466808	0	G	SNP	C	42	80	120	99.19	123
467497	1	C	Ins	G	82	88	170	94.44	170
467508	1	C	Ins	G	82	98	180	94.74	180
467516	0	G	SNP	C	88	95	181	100	183
467526	0	C	SNP	G	83	92	173	100	175
467546	0	G	SNP	C	81	89	170	99.42	171
467557	0	A	SNP	C	69	84	152	98.08	156
467564	0	A	SNP	C	67	85	151	100	152
467585	0	G	SNP	C	79	83	161	100	162
467590	0	T	SNP	C	82	83	163	100	165
467621	0	T	SNP	G	91	76	166	99.4	168
467638	0	G	SNP	T	93	74	166	100	167
473310	0	A	SNP	G	119	108	222	99.56	228	Gln177Arg (cag/cGg)	Rv0393	-	hypothetical protein
475178	0	T	SNP	C	122	103	224	99.12	227	Val80Ala (gtc/gCc)	Rv0395	-	hypothetical protein
475915	0	A	SNP	C	107	101	207	96.3	216	Ser34Arg (agc/Cgc)	Rv0397	-	hypothetical protein
476612	0	G	SNP	A	100	100	196	98.52	203	Val73Val (gtg/gtA)	Rv0397A	-	hypothetical protein
481527	0	G	Del	GAP	189	193	390	93.63	408		Rv0402c	mmpL1	transmembrane transport protein MmpL1
483935	0	T	SNP	G	265	186	445	99.78	452
484504	0	C	SNP	G	334	259	584	99.66	595	Ala176Ala (gcc/gcG)	Rv0404	fadD30	long-chain-fatty-acid--AMP ligase FadD30
485561	0	A	SNP	C	305	299	594	99.18	609	Ile529Leu (atc/Ctc)	Rv0404	fadD30	long-chain-fatty-acid--AMP ligase FadD30
485730	0	C	SNP	T	356	320	668	99.85	677	Pro585Leu (cca/cTa)	Rv0404	fadD30	long-chain-fatty-acid--AMP ligase FadD30
485811	0	A	Del	GAP	327	305	628	97.53	648		Rv0405	pks6	membrane bound polyketide synthase
489935	0	G	SNP	C	192	242	425	99.77	435	Thr257Thr (acc/acG)	Rv0406c	-	beta lactamase-like protein
491742	0	T	SNP	C	144	132	274	100	276	Phe320Phe (ttt/ttC)	Rv0407	fgd1	F420-dependent glucose-6-phosphate dehydrogenase		phylo (not Euro-American, M. africanum, M. bovis, M. canettii, M. caprae, M. microti, M. pinipedii, Beijing, Delhi/CAS, EAI)
492150	0	G	SNP	C	153	135	287	100	288	Gly122Ala (ggc/gCc)	Rv0408	pta	phosphate acetyltransferase
498531	0	A	SNP	G	114	106	217	100	220	Ala363Ala (gct/gcC)	Rv0412c	-	membrane protein
498557	0	C	SNP	A	116	114	227	100	230	Asp355Tyr (gac/Tac)	Rv0412c	-	membrane protein
502589	0	C	SNP	G	104	93	192	100	197	Ser75Cys (tcc/tGc)	Rv0417	thiG	thiazole synthase
503354	0	G	SNP	C	133	138	270	100	271
505974	0	G	SNP	A	127	137	259	99.62	265	Ala297Thr (gcg/Acg)	Rv0419	lpqM	lipoprotein peptidase LpqM
513257	0	T	SNP	C	131	102	232	99.57	234	Met689Val (atg/Gtg)	Rv0425c	ctpH	metal cation transporting ATPase H
517358	0	T	SNP	C	120	103	219	99.55	224	Asp149Gly (gac/gGc)	Rv0428c	-	GCN5-like N-acetyltransferase
517389	0	C	SNP	A	105	98	201	100	203	Val139Phe (gtc/Ttc)	Rv0428c	-	GCN5-like N-acetyltransferase
523654	0	C	SNP	T	115	108	220	99.11	225	Ala294Thr (gcc/Acc)	Rv0435c	-	ATPase
524891	0	C	SNP	A	119	94	210	100	213	Gly167Val (ggc/gTc)	Rv0436c	pssA	CDP-diacylglycerol--serineO-phosphatidyltransferase
530511	0	T	Del	GAP	64	51	114	77.7	148		Rv0441c	-	hypothetical protein
530512	0	G	Del	GAP	64	51	114	97.46	118		Rv0441c	-	hypothetical protein
530513	0	C	Del	GAP	64	51	114	97.46	118		Rv0441c	-	hypothetical protein
530514	0	G	Del	GAP	64	51	114	97.46	118		Rv0441c	-	hypothetical protein
530515	0	G	Del	GAP	64	51	114	97.46	118		Rv0441c	-	hypothetical protein
530516	0	T	Del	GAP	64	51	114	97.46	118		Rv0441c	-	hypothetical protein
530517	0	G	Del	GAP	64	51	114	97.46	118		Rv0441c	-	hypothetical protein
530518	0	G	Del	GAP	64	51	114	97.46	118		Rv0441c	-	hypothetical protein
530519	0	G	Del	GAP	64	51	114	97.46	118		Rv0441c	-	hypothetical protein
530520	0	C	Del	GAP	64	51	114	97.46	118		Rv0441c	-	hypothetical protein
530521	0	C	Del	GAP	64	51	114	97.46	118		Rv0441c	-	hypothetical protein
530522	0	A	Del	GAP	64	51	114	97.46	118		Rv0441c	-	hypothetical protein
530523	0	G	Del	GAP	64	51	114	97.46	118		Rv0441c	-	hypothetical protein
530524	0	G	Del	GAP	64	51	114	97.46	118		Rv0441c	-	hypothetical protein
530525	0	T	Del	GAP	64	51	114	97.46	118		Rv0441c	-	hypothetical protein
530526	0	T	Del	GAP	64	51	114	97.46	118		Rv0441c	-	hypothetical protein
531775	0	C	SNP	G	119	120	237	98.76	242	Trp147Ser (tgg/tCg)	Rv0442c	PPE10	PPE family protein PPE10
541201	0	A	SNP	G	172	167	337	99.41	341	Leu97Leu (ctt/ctC)	Rv0450c	mmpL4	transmembrane transport protein MmpL4
542024	0	T	SNP	C	191	188	377	99.74	380
546357	0	A	SNP	G	107	110	216	100	217	Thr149Thr (act/acC)	Rv0456c	echA2	enoyl-CoA hydratase EchA2
548326	0	T	SNP	C	160	138	296	99.67	299	Thr428Ala (aca/Gca)	Rv0457c	-	peptidase
551525	0	A	SNP	C	107	108	213	100	215	Arg110Arg (aga/Cga)	Rv0459	-	hypothetical protein
555034	0	C	SNP	G	139	138	275	99.28	279	Asp425His (gac/Cac)	Rv0465c	-	HTH-type transcriptional regulator
555991	0	A	SNP	G	112	123	233	98.74	238	Cys106Arg (tgc/Cgc)	Rv0465c	-	HTH-type transcriptional regulator
560541	0	C	Del	GAP	205	227	432	99.31	435		Rv0469	umaA	mycolic acid synthase UmaA
560542	0	T	Del	GAP	205	227	432	99.31	435		Rv0469	umaA	mycolic acid synthase UmaA
560543	0	T	Del	GAP	205	227	432	99.31	435		Rv0469	umaA	mycolic acid synthase UmaA
560544	0	T	Del	GAP	205	227	432	99.31	435		Rv0469	umaA	mycolic acid synthase UmaA
560545	0	T	Del	GAP	205	227	432	99.31	435		Rv0469	umaA	mycolic acid synthase UmaA
560546	0	C	Del	GAP	205	227	432	99.31	435		Rv0469	umaA	mycolic acid synthase UmaA
562063	0	G	Del	GAP	93	109	202	92.24	219		Rv0470A	-	hypothetical protein
562064	0	C	Del	GAP	93	109	202	100	202		Rv0470A	-	hypothetical protein
562065	0	C	Del	GAP	93	109	202	99.51	203		Rv0470A	-	hypothetical protein
562066	0	A	Del	GAP	93	109	202	99.51	203		Rv0470A	-	hypothetical protein
565655	0	A	SNP	G	133	124	255	100	257
568798	0	T	SNP	G	96	118	212	99.53	215	Glu57Ala (gag/gCg)	Rv0479c	-	membrane protein
572591	0	C	SNP	T	102	105	202	99.52	208	Asp294Asp (gac/gaT)	Rv0483	lprQ	lipoprotein LprQ
573262	0	A	SNP	G	115	88	200	99.02	205	Gly180Gly (ggt/ggC)	Rv0484c	-	short-chain type oxidoreductase
579284	0	T	SNP	C	144	142	282	100	286
579703	0	A	SNP	G	119	122	241	99.59	242	Thr119Ala (acg/Gcg)	Rv0490	senX3	two component sensor histidine kinase SenX3
580772	0	T	SNP	A	65	52	114	82.98	141
580774	0	G	Del	GAP	63	49	110	77.24	145
580775	0	G	Del	GAP	63	49	110	82.35	136
580776	0	G	Del	GAP	63	49	110	80	140
580777	0	G	Del	GAP	63	49	110	80	140
580778	0	C	Del	GAP	63	49	110	81.75	137
580779	0	A	Del	GAP	63	49	110	82.35	136
580780	0	C	Del	GAP	63	49	110	81.16	138
580781	0	C	Del	GAP	63	49	110	83.58	134
580782	0	A	Del	GAP	63	49	110	83.58	134
580783	0	C	Del	GAP	63	49	110	82.96	135
580784	0	C	Del	GAP	63	49	110	83.58	134
580785	0	C	Del	GAP	63	49	110	86.15	130
580786	0	G	Del	GAP	63	49	110	82.35	136
580787	0	C	Del	GAP	63	49	110	85.5	131
580788	0	T	Del	GAP	63	49	110	86.15	130
580789	0	T	Del	GAP	63	49	110	85.5	131
580790	0	G	Del	GAP	63	49	110	86.15	130
580791	0	C	Del	GAP	63	49	110	86.82	129
580792	0	G	Del	GAP	63	49	110	85.5	131
580793	0	G	Del	GAP	63	49	110	86.15	130
580794	0	G	Del	GAP	63	49	110	85.5	131
580795	0	G	Del	GAP	63	49	110	83.58	134
580796	0	G	Del	GAP	63	49	110	83.58	134
580797	0	A	Del	GAP	63	49	110	82.96	135
584171	0	T	SNP	C	103	100	200	99.51	204	Ser174Gly (agt/Ggt)	Rv0493c	-	hypothetical protein
590436	0	T	SNP	C	115	124	234	100	239	Ala118Ala (gct/gcC)	Rv0500	proC	pyrroline-5-carboxylate reductase
591616	0	G	SNP	A	152	165	312	99.69	318
597539	0	T	SNP	C	158	171	327	98.8	333	Val114Ala (gtc/gCc)	Rv0507	mmpL2	transmembrane transport protein MmpL2
597816	0	A	SNP	G	258	230	485	100	488	Ala206Ala (gca/gcG)	Rv0507	mmpL2	transmembrane transport protein MmpL2
598475	0	G	SNP	A	266	212	472	99.58	480	Arg426His (cgc/cAc)	Rv0507	mmpL2	transmembrane transport protein MmpL2
598705	0	T	Del	GAP	303	253	547	96.86	574		Rv0507	mmpL2	transmembrane transport protein MmpL2
599853	0	G	SNP	A	176	212	379	98.48	394	Val885Val (gtg/gtA)	Rv0507	mmpL2	transmembrane transport protein MmpL2
599868	0	A	SNP	G	170	210	378	99.74	381	Arg890Arg (cga/cgG)	Rv0507	mmpL2	transmembrane transport protein MmpL2
610120	0	T	SNP	G	90	107	195	100	197
611977	0	C	SNP	T	86	82	165	99.41	169	Gly33Asp (ggc/gAc)	Rv0519c	-	membrane protein
623163	0	C	SNP	T	45	103	141	98.01	151	Ala124Val (gcc/gTc)	Rv0532	PE_PGRS6	PE-PGRS family protein PE_PGRS6
623472	0	A	SNP	G	111	76	183	100	187	Asp227Gly (gac/gGc)	Rv0532	PE_PGRS6	PE-PGRS family protein PE_PGRS6
623508	0	C	SNP	G	106	107	211	100	213	Ala239Gly (gcc/gGc)	Rv0532	PE_PGRS6	PE-PGRS family protein PE_PGRS6
629714	0	G	SNP	A	93	106	195	100	199	Asp6Asp (gac/gaT)	Rv0537c	-	integral membrane protein
630722	0	G	SNP	C	62	79	140	97.92	144	Arg228Pro (cgg/cCg)	Rv0538	-	membrane protein
633562	0	C	SNP	T	100	95	188	100	195	Val281Val (gtg/gtA)	Rv0541c	-	integral membrane protein
635139	0	G	SNP	C	94	105	196	100	199	Gly122Gly (ggc/ggG)	Rv0542c	menE	2-succinylbenzoic acid--CoA ligase
637319	0	G	SNP	A	127	126	250	100	253	Pro49Ser (cct/Tct)	Rv0545c	pitA	low-affinity inorganic phosphate transporter
648002	0	T	SNP	G	138	141	272	99.64	280	Leu15Arg (ctc/cGc)	Rv0556	-	transmembrane protein
648856	0	T	SNP	C	107	134	238	100	241	Gly107Gly (ggt/ggC)	Rv0557	mgtA	GDP-mannose-dependent alpha-mannosyltransferase		phylo (not Euro-American, M. africanum, M. bovis, M. canettii, M. caprae, M. microti, M. pinipedii, Beijing, Delhi/CAS, EAI)
652950	0	T	SNP	C	120	126	244	99.19	248	Arg60Arg (cgt/cgC)	Rv0562	grcC1	polyprenyl-diphosphate synthase GrcC
655986	0	T	SNP	G	160	127	287	100	287
657081	0	C	SNP	T	143	137	274	100	280	Val130Val (gtg/gtA)	Rv0565c	-	monooxygenase
659341	0	T	SNP	C	117	107	221	100	224
662911	0	T	SNP	C	120	122	240	100	242	Ala539Ala (gct/gcC)	Rv0570	nrdZ	vitamin B12-dependent ribonucleoside-diphosphate reductase
665293	0	A	SNP	G	121	128	248	99.6	250	Phe31Leu (ttc/Ctc)	Rv0572c	-	hypothetical protein
669398	0	T	SNP	C	151	126	276	100	277	Gln116Gln (caa/caG)	Rv0575c	-	oxidoreductase
670545	0	G	SNP	A	127	103	225	99.57	231	Arg233His (cgc/cAc)	Rv0576	-	transcriptional regulator
672132	0	C	Del	GAP	52	28	78	75.47	106		Rv0578c	PE_PGRS7	PE-PGRS family protein PE_PGRS7
672491	0	C	SNP	G	118	110	216	96.2	237	Gly1142Gly (ggg/ggC)	Rv0578c	PE_PGRS7	PE-PGRS family protein PE_PGRS7
673238	0	A	SNP	G	97	118	212	100	215	His893His (cat/caC)	Rv0578c	PE_PGRS7	PE-PGRS family protein PE_PGRS7
674702	0	A	SNP	T	93	117	200	97.67	215	Gly405Gly (ggt/ggA)	Rv0578c	PE_PGRS7	PE-PGRS family protein PE_PGRS7
680294	0	G	SNP	A	108	128	234	100	236	Ala356Thr (gcc/Acc)	Rv0584	-	glycosidase
684376	0	T	SNP	C	171	151	319	99.69	323
685461	0	C	SNP	G	143	161	304	99.02	307	Ala111Ala (gcc/gcG)	Rv0587	yrbE2A	hypothetical protein
685608	0	T	SNP	C	151	151	297	99.67	303	Leu160Leu (ctt/ctC)	Rv0587	yrbE2A	hypothetical protein
686123	0	C	SNP	A	171	159	328	98.51	335	Leu66Met (ctg/Atg)	Rv0588	-	hypothetical protein
686972	0	T	SNP	C	153	132	281	100	285	Phe51Ser (ttc/tCc)	Rv0589	mce2A	Mce family protein Mce2A
688792	1	T	Ins	G	140	149	289	88.65	289
690450	0	A	SNP	C	133	140	270	100	273	Ala464Ala (gca/gcC)	Rv0591	mce2C	Mce family protein Mce2C
690465	0	T	SNP	G	146	135	279	99.65	282	Leu469Leu (ctt/ctG)	Rv0591	mce2C	Mce family protein Mce2C
690488	0	G	SNP	A	148	140	281	98.63	292	Gly477Glu (gga/gAa)	Rv0591	mce2C	Mce family protein Mce2C
691887	1	G	Ins	C	98	90	188	82.82	190		Rv0592	mce2D	Mce family protein Mce2D
691887	2	G	Ins	C	97	89	186	81.94	186		Rv0592	mce2D	Mce family protein Mce2D
698968	0	G	SNP	A	108	126	231	100	234	Gly9Gly (ggc/ggT)	Rv0601c	-	two component sensor kinase HK2
706670	0	G	SNP	A	109	110	216	99.1	221	Arg116Gln (cgg/cAg)	Rv0612	-	hypothetical protein
708056	0	T	SNP	C	119	122	239	100	241	His487Arg (cac/cGc)	Rv0613c	-	hypothetical protein
712693	0	A	SNP	G	88	96	182	99.46	185
713310	0	T	SNP	C	97	84	180	100	181	Cys199Arg (tgt/Cgt)	Rv0620	galK	galactokinase
713732	0	G	SNP	T	74	94	166	100	168	Ala339Ala (gcg/gcT)	Rv0620	galK	galactokinase
721493	0	C	SNP	T	115	104	217	99.1	221	Pro80Pro (ccg/ccA)	Rv0629c	recD	exonuclease V subunit alpha RecD
725190	0	G	SNP	A	50	54	101	100	104	Phe1039Phe (ttc/ttT)	Rv0631c	recC	exonuclease V subunit gamma RecC
729685	0	C	SNP	T	116	92	207	100	208	Arg161Gln (cga/cAa)	Rv0633c	-	hypothetical protein
729959	0	C	SNP	T	141	122	260	99.62	264	Ala70Thr (gcg/Acg)	Rv0633c	-	hypothetical protein
750732	0	C	SNP	T	106	127	232	99.57	234	Arg245Trp (cgg/Tgg)	Rv0654	-	carotenoid cleavage oxygenase
753174	0	C	SNP	A	146	120	266	100	266	Trp65Leu (tgg/tTg)	Rv0656c	vapC6	ribonuclease VapC6
754186	0	A	SNP	G	95	119	211	100	214	Leu75Pro (ctc/cCc)	Rv0658c	-	integral membrane protein
757182	0	A	SNP	G	123	130	252	100	253	Asp349Gly (gac/gGc)	Rv0663	atsD	arylsulfatase AtsD
759746	0	C	SNP	T	154	136	279	99.32	292							rifampicin (RMP)
761155	0	C	SNP	T	84	107	190	100	191	Ser450Leu (tcg/tTg)	Rv0667	rpoB	DNA-directed RNA polymerase subunit beta	rifampicin (RMP)		rifampicin (RMP)
762434	0	T	SNP	G	119	127	244	100	246	Gly876Gly (ggt/ggG)	Rv0667	rpoB	DNA-directed RNA polymerase subunit beta		phylo (3)	rifampicin (RMP)
763031	0	T	SNP	C	128	104	232	100	232	Ala1075Ala (gct/gcC)	Rv0667	rpoB	DNA-directed RNA polymerase subunit beta		phylo (4)	rifampicin (RMP)
767339	0	A	SNP	G	103	100	199	98.54	206
767414	0	G	SNP	A	104	90	192	100	194
775639	0	T	SNP	C	94	106	197	99.5	201	Ile948Val (att/Gtt)	Rv0676c	mmpL5	transmembrane transport protein MmpL5
776100	0	G	SNP	A	134	132	264	100	266	Thr794Ile (acc/aTc)	Rv0676c	mmpL5	transmembrane transport protein MmpL5
781395	0	T	SNP	C	125	107	231	99.57	233							streptomycin (SM)
788615	0	G	SNP	C	123	122	240	100	245	Gly226Arg (ggg/Cgg)	Rv0688	-	ferredoxin reductase
798779	0	T	SNP	C	118	127	240	99.59	246
798934	0	C	SNP	A	125	116	240	100	241	Arg34Arg (cgc/cgA)	Rv0698	-	hypothetical protein
807405	0	C	SNP	T	132	143	272	98.92	278	Ser357Ser (tcc/tcT)	Rv0711	atsA	arylsulfatase AtsA
820483	0	G	SNP	T	99	106	194	99.51	206	Ala6Asp (gcc/gAc)	Rv0727c	fucA	L-fuculose phosphate aldolase FucA
820734	0	A	SNP	G	124	119	243	99.18	245	Val248Ala (gtc/gCc)	Rv0728c	serA2	D-3-phosphoglycerate dehydrogenase SerA
820752	0	C	SNP	T	126	115	240	99.18	243	Arg242His (cgc/cAc)	Rv0728c	serA2	D-3-phosphoglycerate dehydrogenase SerA
827186	0	T	SNP	G	96	99	193	97.99	199	Tyr173Asp (tat/Gat)	Rv0734	mapA	methionine aminopeptidase
830868	1	G	Ins	G	79	102	181	83.8	181		Rv0739	-	hypothetical protein
830868	2	G	Ins	C	79	102	181	83.8	181		Rv0739	-	hypothetical protein
834857	0	C	SNP	T	104	137	237	100	241	Met30Ile (atg/atA)	Rv0744c	-	transcriptional regulator
835738	0	C	SNP	T	113	84	195	98.01	201	Ser13Leu (tcg/tTg)	Rv0746	PE_PGRS9	PE-PGRS family protein PE_PGRS9
836426	0	A	SNP	C	16	74	89	100	90	Leu242Leu (cta/ctC)	Rv0746	PE_PGRS9	PE-PGRS family protein PE_PGRS9
836454	0	A	SNP	G	17	53	69	100	70	Thr252Ala (act/Gct)	Rv0746	PE_PGRS9	PE-PGRS family protein PE_PGRS9
836538	0	A	SNP	G	96	37	130	100	133	Asn280Asp (aac/Gac)	Rv0746	PE_PGRS9	PE-PGRS family protein PE_PGRS9
836658	0	A	SNP	G	143	82	223	100	225	Thr320Ala (acc/Gcc)	Rv0746	PE_PGRS9	PE-PGRS family protein PE_PGRS9
837033	0	A	SNP	G	54	143	196	100	197	Thr445Ala (acc/Gcc)	Rv0746	PE_PGRS9	PE-PGRS family protein PE_PGRS9
838990	0	C	SNP	G	45	40	85	83.33	102	Ala180Ala (gcc/gcG)	Rv0747	PE_PGRS10	PE-PGRS family protein PE_PGRS10
839123	0	A	SNP	G	71	30	98	100	101	Arg225Gly (agg/Ggg)	Rv0747	PE_PGRS10	PE-PGRS family protein PE_PGRS10
839129	0	C	SNP	G	75	26	97	98.06	103	Arg227Gly (cgc/Ggc)	Rv0747	PE_PGRS10	PE-PGRS family protein PE_PGRS10
839194	0	A	SNP	G	81	68	143	100	149	Thr248Thr (aca/acG)	Rv0747	PE_PGRS10	PE-PGRS family protein PE_PGRS10
839334	0	A	SNP	G	52	79	131	100	131	Lys295Arg (aaa/aGa)	Rv0747	PE_PGRS10	PE-PGRS family protein PE_PGRS10
839348	0	A	SNP	G	51	75	123	100	126	Ser300Gly (agc/Ggc)	Rv0747	PE_PGRS10	PE-PGRS family protein PE_PGRS10
840195	0	G	Del	GAP	11	12	23	76.67	30		Rv0747	PE_PGRS10	PE-PGRS family protein PE_PGRS10
840196	0	G	Del	GAP	11	12	23	88.46	26		Rv0747	PE_PGRS10	PE-PGRS family protein PE_PGRS10
840197	0	G	Del	GAP	11	12	23	88.46	26		Rv0747	PE_PGRS10	PE-PGRS family protein PE_PGRS10
840198	0	G	Del	GAP	11	12	23	100	23		Rv0747	PE_PGRS10	PE-PGRS family protein PE_PGRS10
840199	0	A	Del	GAP	11	12	23	100	23		Rv0747	PE_PGRS10	PE-PGRS family protein PE_PGRS10
840200	0	A	Del	GAP	11	12	23	100	23		Rv0747	PE_PGRS10	PE-PGRS family protein PE_PGRS10
840201	0	G	Del	GAP	9	10	18	79.17	24		Rv0747	PE_PGRS10	PE-PGRS family protein PE_PGRS10
840202	0	C	Del	GAP	9	10	18	79.17	24		Rv0747	PE_PGRS10	PE-PGRS family protein PE_PGRS10
840203	0	A	Del	GAP	9	10	18	79.17	24		Rv0747	PE_PGRS10	PE-PGRS family protein PE_PGRS10
840204	0	C	Del	GAP	9	10	18	79.17	24		Rv0747	PE_PGRS10	PE-PGRS family protein PE_PGRS10
840205	0	C	Del	GAP	9	10	18	79.17	24		Rv0747	PE_PGRS10	PE-PGRS family protein PE_PGRS10
840206	0	C	Del	GAP	9	10	18	79.17	24		Rv0747	PE_PGRS10	PE-PGRS family protein PE_PGRS10
840207	0	T	Del	GAP	9	10	18	79.17	24		Rv0747	PE_PGRS10	PE-PGRS family protein PE_PGRS10
840208	0	C	Del	GAP	9	10	18	79.17	24		Rv0747	PE_PGRS10	PE-PGRS family protein PE_PGRS10
840496	0	C	SNP	G	35	37	70	83.72	86	Gly682Gly (ggc/ggG)	Rv0747	PE_PGRS10	PE-PGRS family protein PE_PGRS10
840847	0	C	SNP	T	108	124	227	99.15	234	Gly799Gly (ggc/ggT)	Rv0747	PE_PGRS10	PE-PGRS family protein PE_PGRS10
841290	0	A	Del	GAP	93	95	185	97.41	193		Rv0749	vapC31	ribonuclease VapC31
841291	0	A	Del	GAP	93	95	185	97.41	193		Rv0749	vapC31	ribonuclease VapC31
841764	0	G	SNP	C	138	130	264	100	268	Thr37Thr (acc/acG)	Rv0749A	-	hypothetical protein
842153	0	G	SNP	A	95	93	187	88.26	213	Glu41Lys (gag/Aag)	Rv0750	-	hypothetical protein
847995	0	T	SNP	C	177	137	312	99.68	315
852910	0	C	SNP	T	115	116	226	100	231	Pro172Leu (ccc/cTc)	Rv0758	phoR	two component system response sensor kinase PhoR
854253	0	C	Del	GAP	106	106	216	83.14	255
857643	0	C	SNP	G	135	136	268	99.63	272	Gly132Ala (ggc/gCc)	Rv0764c	cyp51	lanosterol 14-alpha demethylase
857696	0	A	SNP	G	139	143	279	100	282	Ala114Ala (gct/gcC)	Rv0764c	cyp51	lanosterol 14-alpha demethylase
858464	0	A	SNP	G	100	120	217	100	220	Val134Ala (gtg/gCg)	Rv0765c	-	oxidoreductase
874835	1	C	Ins	C	134	144	278	93.92	278
874835	2	C	Ins	G	134	144	278	93.92	278
876141	0	G	SNP	T	128	155	280	99.65	284
880562	0	G	SNP	T	146	145	287	99.66	292	Cys408Phe (tgc/tTc)	Rv0785	-	KsdD-like steroid dehydrogenase
882257	0	T	SNP	C	121	129	244	99.6	251	Tyr267His (tac/Cac)	Rv0787	-	hypothetical protein
890549	0	G	SNP	A	42	75	116	100	117	Trp54_ (tgg/tgA)	Rv0797	-	insertion sequence element IS1547 transposase
891011	0	A	SNP	G	55	52	106	100	107	Leu208Leu (cta/ctG)	Rv0797	-	insertion sequence element IS1547 transposase
893733	0	T	SNP	G	103	109	208	100	212	Leu139Arg (ctg/cGg)	Rv0800	pepC	M18 family aminopeptidase
896979	0	T	SNP	C	119	118	233	100	237	Val387Ala (gta/gCa)	Rv0803	purL	phosphoribosylformylglycinamidine synthase 2
900221	0	T	SNP	C	151	142	288	99.66	294	Val370Val (gta/gtG)	Rv0806c	cpsY	exopolysaccharide phosphotransferase CpsY
903537	0	G	SNP	T	95	94	187	100	189	Arg476Leu (cgg/cTg)	Rv0808	purF	amidophosphoribosyltransferase
903550	0	T	SNP	C	98	98	195	100	196	Ala480Ala (gct/gcC)	Rv0808	purF	amidophosphoribosyltransferase
903913	0	T	SNP	C	123	110	233	100	233	Gly63Gly (ggt/ggC)	Rv0809	purM	phosphoribosylformylglycinamidine cyclo-ligase PurM
906742	0	T	SNP	C	105	88	193	99.48	194	Val107Ala (gtc/gCc)	Rv0812	-	amino acid aminotransferase
906857	0	A	SNP	G	102	94	194	99.49	197	Ile145Met (ata/atG)	Rv0812	-	amino acid aminotransferase
909415	0	T	SNP	C	90	105	193	98.98	197
913112	0	G	SNP	A	100	117	212	100	217	Leu129Leu (ctg/ctA)	Rv0820	phoT	phosphate ABC transporter ATP-binding protein PhoT
913918	0	C	SNP	G	110	118	223	99.56	229	Gly94Gly (ggg/ggC)	Rv0821c	phoY2	phosphate-transport system transcriptional regulator PhoY2
919551	0	C	SNP	T	117	112	226	100	229	Val1Val (gtg/gtA)	Rv0825c	-	hypothetical protein
921813	0	C	SNP	G	100	102	201	93.95	215
921909	0	C	SNP	T	110	112	216	100	222
925453	0	C	SNP	T	105	99	201	98.08	208	Ala31Ala (gcc/gcT)	Rv0833	PE_PGRS13	PE-PGRS family protein PE_PGRS13
927110	0	A	SNP	G	50	51	99	99.02	102	Ser584Gly (agt/Ggt)	Rv0833	PE_PGRS13	PE-PGRS family protein PE_PGRS13
927385	0	A	SNP	G	62	48	108	99.1	111	Gly675Gly (gga/ggG)	Rv0833	PE_PGRS13	PE-PGRS family protein PE_PGRS13
931123	0	T	SNP	C	120	126	244	99.19	248	Tyr57Tyr (tat/taC)	Rv0835	lpqQ	lipoprotein LpqQ		phylo (not 4)
932280	0	T	SNP	C	138	122	255	99.24	262	_218Trp (tag/tGg)	Rv0836c	-	hypothetical protein
934230	0	C	SNP	G	104	136	235	100	240
934611	0	G	SNP	T	131	124	252	100	255
936621	0	C	Del	GAP	120	121	236	87	277		Rv0840c	pip	proline iminopeptidase
936622	0	C	Del	GAP	120	121	236	89.59	269		Rv0840c	pip	proline iminopeptidase
936623	0	A	Del	GAP	120	121	236	90.6	266		Rv0840c	pip	proline iminopeptidase
941845	0	C	SNP	A	130	151	278	99.65	282	Ala219Glu (gcg/gAg)	Rv0845	-	sensor histidine kinase NarS
942616	0	C	SNP	A	123	115	236	98.76	241
945214	0	G	SNP	A	102	115	215	98.64	220	Gly93Ser (ggt/Agt)	Rv0848	cysK2	cysteine synthase CysK
945238	0	G	SNP	T	108	115	221	99.55	224	Ala101Ser (gcc/Tcc)	Rv0848	cysK2	cysteine synthase CysK
949535	0	T	SNP	C	92	103	195	100	195	Ala528Ala (gca/gcG)	Rv0853c	pdc	alpha-keto-acid decarboxylase
950116	0	C	SNP	G	85	111	191	100	196	Ala335Pro (gcg/Ccg)	Rv0853c	pdc	alpha-keto-acid decarboxylase
950202	0	C	SNP	T	109	104	210	99.53	214	Arg306Gln (cgg/cAg)	Rv0853c	pdc	alpha-keto-acid decarboxylase
955524	0	A	SNP	G	120	112	230	100	232	Ser150Gly (agc/Ggc)	Rv0859	-	acyltransferase
957117	0	T	SNP	C	107	103	208	99.53	211	Asp275Asp (gat/gaC)	Rv0860	fadB	fatty oxidation protein FadB
957306	0	C	SNP	T	93	99	192	100	192	Ala338Ala (gcc/gcT)	Rv0860	fadB	fatty oxidation protein FadB
960367	0	A	SNP	G	106	112	211	100	218	Leu749Ser (ttg/tCg)	Rv0862c	-	hypothetical protein
964969	0	T	SNP	C	109	83	181	91.43	210	Ala189Ala (gca/gcG)	Rv0867c	rpfA	resuscitation-promoting factor RpfA
968426	1	A	Ins	G	72	84	156	76.85	156		Rv0872c	PE_PGRS15	PE-PGRS family protein PE_PGRS15
968426	2	A	Ins	C	72	84	156	76.85	156		Rv0872c	PE_PGRS15	PE-PGRS family protein PE_PGRS15
968426	3	A	Ins	C	72	84	156	76.85	156		Rv0872c	PE_PGRS15	PE-PGRS family protein PE_PGRS15
968426	4	A	Ins	G	72	84	156	76.85	156		Rv0872c	PE_PGRS15	PE-PGRS family protein PE_PGRS15
968426	5	A	Ins	G	72	84	156	76.85	156		Rv0872c	PE_PGRS15	PE-PGRS family protein PE_PGRS15
968426	6	A	Ins	G	72	84	156	76.85	156		Rv0872c	PE_PGRS15	PE-PGRS family protein PE_PGRS15
968426	7	A	Ins	T	72	84	156	76.85	156		Rv0872c	PE_PGRS15	PE-PGRS family protein PE_PGRS15
968426	8	A	Ins	T	72	84	156	76.85	156		Rv0872c	PE_PGRS15	PE-PGRS family protein PE_PGRS15
968426	9	A	Ins	G	72	84	156	76.85	156		Rv0872c	PE_PGRS15	PE-PGRS family protein PE_PGRS15
969762	0	C	SNP	G	96	90	181	99.47	187	Gly161Gly (ggg/ggC)	Rv0872c	PE_PGRS15	PE-PGRS family protein PE_PGRS15
974672	0	T	SNP	C	108	133	240	99.18	243	Leu422Leu (tta/ttG)	Rv0876c	-	transmembrane protein
976897	0	T	SNP	G	104	101	202	94.91	216	Gln436Pro (caa/cCa)	Rv0878c	PPE13	PPE family protein PPE13
979704	0	G	SNP	C	129	129	254	98.85	261	Gly115Arg (ggc/Cgc)	Rv0881	-	tRNA/rRNA methyltransferase
986463	0	G	SNP	C	201	182	378	100	383
990001	0	G	SNP	C	120	127	245	100	247	Pro866Ala (ccc/Gcc)	Rv0890c	-	HTH-type transcriptional regulator
991939	0	G	SNP	A	191	182	369	99.73	374	Arg220Cys (cgc/Tgc)	Rv0890c	-	HTH-type transcriptional regulator
993346	0	A	SNP	C	253	211	459	99.78	465	Val37Gly (gtt/gGt)	Rv0891c	-	hypothetical protein
996263	0	G	SNP	A	242	255	491	99.8	498	Thr11Thr (acc/acT)	Rv0893c	-	S-adenosylmethionine-dependentmethyltransferase
1002172	0	G	SNP	A	103	110	211	100	213	Arg82Trp (cgg/Tgg)	Rv0897c	-	oxidoreductase
1007198	0	A	SNP	G	120	117	233	100	237	Leu328Pro (ctg/cCg)	Rv0904c	accD3	acetyl-CoAcarboxylase carboxyl transferase subunit beta
1008460	0	C	SNP	T	109	142	247	100	251	Ser85Phe (tcc/tTc)	Rv0905	echA6	enoyl-CoA hydratase EchA6
1009466	0	A	SNP	T	94	110	202	99.51	205	Thr175Ser (acc/Tcc)	Rv0906	-	hypothetical protein
1009500	0	C	SNP	T	93	104	191	100	197	Pro186Leu (ccg/cTg)	Rv0906	-	hypothetical protein
1010204	1	C	Ins	G	108	127	235	95.92	235		Rv0907	-	hypothetical protein
1012815	0	C	SNP	G	143	119	261	99.62	263	Ala362Gly (gcc/gGc)	Rv0908	ctpE	metal cation transporter ATPase E
1023911	0	C	SNP	G	151	147	290	99.33	300
1024346	0	A	SNP	G	159	156	313	100	315	Ser46Gly (agt/Ggt)	Rv0918	-	hypothetical protein
1025106	0	T	SNP	C	177	187	358	99.45	366	Phe141Phe (ttt/ttC)	Rv0919	-	GCN5-like N-acetyltransferase
1026482	0	G	SNP	A	136	147	273	99.3	285	Pro112Leu (ccc/cTc)	Rv0920c	-	transposase
1029586	0	G	SNP	A	86	109	192	99.49	196	Pro331Leu (ccc/cTc)	Rv0923c	-	hypothetical protein
1034381	0	G	SNP	A	124	115	236	99.58	240	Ala84Val (gct/gTt)	Rv0927c	-	oxidoreductase
1037012	0	T	SNP	C	148	143	289	100	291	Met5Thr (atg/aCg)	Rv0930	pstA1	phosphate ABC transporter permease PstA
1037911	0	C	SNP	T	116	132	240	100	248	Arg305_ (cga/Tga)	Rv0930	pstA1	phosphate ABC transporter permease PstA
1047165	0	T	SNP	C	127	152	273	99.64	280	Cys344Arg (tgc/Cgc)	Rv0938	ligD	multifunctional non-homologous end joining DNA repair protein/ATP dependent DNA ligase LigD
1054784	0	C	SNP	G	101	122	221	100	223	Arg180Gly (cgc/Ggc)	Rv0945	-	oxidoreductase
1061107	0	C	SNP	G	105	110	215	99.54	216	Gly183Ala (ggg/gCg)	Rv0950c	-	hypothetical protein
1068151	0	T	SNP	C	115	112	222	99.56	228	His197His (cat/caC)	Rv0956	purN	phosphoribosylglycinamide formyltransferase PurN
1068432	0	A	SNP	G	124	108	228	98.72	235	Pro76Pro (cca/ccG)	Rv0957	purH	bifunctionalphosphoribosylaminoimidazolecarboxamide formyltransferase/inosinemonophosphate cyclohydrolase
1070702	0	T	SNP	C	102	98	195	99.01	202	Ser274Pro (tcc/Ccc)	Rv0958	-	magnesium chelatase
1071349	0	G	SNP	C	79	86	164	98.8	167	Gly32Ala (ggc/gCc)	Rv0959	-	hypothetical protein
1072493	0	C	SNP	A	108	109	214	98.64	220	Arg413Arg (cgc/cgA)	Rv0959	-	hypothetical protein
1074558	0	G	SNP	A	115	124	236	100	239	Pro186Leu (ccc/cTc)	Rv0962c	lprP	lipoprotein LprP
1075279	0	T	SNP	C	137	120	254	100	257
1076309	0	G	SNP	T	107	108	204	99.54	216	Pro124Thr (cct/Act)	Rv0964c	-	hypothetical protein
1077312	0	A	SNP	G	76	99	170	100	175	Val175Ala (gtg/gCg)	Rv0966c	-	hypothetical protein
1079927	0	C	SNP	A	109	137	243	99.19	248	Thr395Thr (acc/acA)	Rv0969	ctpV	copper-exporting ATPase
1080192	0	G	SNP	A	114	91	204	99.51	206	Asp484Asn (gat/Aat)	Rv0969	ctpV	copper-exporting ATPase
1081681	0	T	SNP	C	121	107	226	99.56	229	Val210Val (gtt/gtC)	Rv0970	-	integral membrane protein
1087193	0	G	SNP	C	116	109	218	100	225	Asn51Lys (aac/aaG)	Rv0974c	accD2	acetyl-/propionyl-CoA carboxylase subunit beta
1088992	0	T	SNP	G	91	88	178	99.44	180	Asp395Ala (gac/gCc)	Rv0976c	-	hypothetical protein
1090188	1	A	Ins	G	92	86	178	91.75	178
1093406	0	A	SNP	G	95	83	176	99.44	179	Val317Val (gtt/gtC)	Rv0978c	PE_PGRS17	PE-PGRS family protein PE_PGRS17
1095490	0	A	SNP	G	78	94	169	97.73	176	Val321Ala (gtc/gCc)	Rv0980c	PE_PGRS18	PE-PGRS family protein PE_PGRS18
1095644	0	C	SNP	T	23	49	70	91.14	79	Ala270Thr (gcg/Acg)	Rv0980c	PE_PGRS18	PE-PGRS family protein PE_PGRS18
1095678	0	A	SNP	G	27	31	56	85.29	68	Gly258Gly (ggt/ggC)	Rv0980c	PE_PGRS18	PE-PGRS family protein PE_PGRS18
1095981	0	A	SNP	C	127	104	227	96.65	239	Gly157Gly (ggt/ggG)	Rv0980c	PE_PGRS18	PE-PGRS family protein PE_PGRS18
1096633	0	T	SNP	G	100	105	204	96.24	213
1097220	0	C	SNP	T	109	103	210	100	212	Ser133Ser (tcc/tcT)	Rv0981	mprA	two-component response regulator MrpA
1098523	0	T	SNP	A	112	108	214	99.55	221	Leu339His (ctt/cAt)	Rv0982	mprB	two component histidine-protein kinase/phosphatase MprB
1099058	0	G	SNP	A	94	92	184	100	186
1100234	0	T	SNP	C	158	141	297	99.67	300	Leu390Pro (ctg/cCg)	Rv0983	pepD	serine protease PepD
1101369	0	T	SNP	C	211	202	408	99.76	414	Ile38Val (atc/Gtc)	Rv0985c	mscL	large-conductance ion mechanosensitive channel
1104690	0	T	SNP	G	305	310	606	99.84	616	Phe717Val (ttc/Gtc)	Rv0987	-	adhesion component ABC transporter permease
1106099	0	C	SNP	T	250	241	489	99.59	493	Ile328Ile (atc/atT)	Rv0988	-	hypothetical protein
1106422	0	T	SNP	C	207	254	455	99.78	462	Ile321Val (ata/Gta)	Rv0989c	grcC2	polyprenyl-diphosphate synthase GrcC
1107940	0	A	SNP	C	132	140	267	99.63	273	Ser54Ala (tcc/Gcc)	Rv0990c	-	hypothetical protein
1109975	0	A	SNP	G	122	110	229	99.15	234	Gln235Arg (cag/cGg)	Rv0993	galU	UTP--glucose-1-phosphate uridylyltransferase
1110721	0	T	SNP	C	78	99	173	98.33	180	Arg151Arg (cgt/cgC)	Rv0994	moeA1	molybdopterin molybdenumtransferase 1
1111852	0	G	SNP	T	112	125	235	100	237	Asp81Tyr (gat/Tat)	Rv0995	rimJ	ribosomal-protein-alanine acetyltransferase RimJ
1113733	0	C	SNP	A	126	114	239	100	240
1126889	0	G	SNP	C	98	123	219	100	221	Arg39Gly (cgc/Ggc)	Rv1007c	metS	methionine--tRNA ligase
1127648	0	C	SNP	A	110	118	224	100	228	Thr187Asn (acc/aAc)	Rv1008	tatD	deoxyribonuclease TatD
1139089	0	G	SNP	C	79	94	171	100	173	Thr41Thr (acg/acC)	Rv1020	mfd	transcription-repair coupling factor
1144409	0	T	SNP	G	115	105	217	100	220	Ile225Ser (atc/aGc)	Rv1022	lpqU	lipoprotein LpqU
1144585	0	A	SNP	G	107	92	198	99.5	200	Arg8Gly (agg/Ggg)	Rv1023	eno	enolase
1148259	0	A	SNP	G	100	85	183	100	185
1149551	0	C	SNP	T	100	110	208	99.53	211	Glu712Glu (gag/gaA)	Rv1028c	kdpD	sensor protein KdpD
1150585	0	G	SNP	A	105	98	198	100	203	Pro368Ser (ccc/Tcc)	Rv1028c	kdpD	sensor protein KdpD
1151054	0	C	SNP	G	149	139	284	100	288	Ser211Ser (tcg/tcC)	Rv1028c	kdpD	sensor protein KdpD
1152805	0	T	SNP	A	139	133	269	100	272	Leu265Gln (ctg/cAg)	Rv1029	kdpA	potassium-transporting ATPase subunit A
1152863	0	A	SNP	G	120	152	269	100	272	Gln284Gln (caa/caG)	Rv1029	kdpA	potassium-transporting ATPase subunit A
1153388	0	C	SNP	T	112	129	236	99.59	242	Asn459Asn (aac/aaT)	Rv1029	kdpA	potassium-transporting ATPase subunit A
1160770	0	T	SNP	A	127	129	256	96.97	264	Gln20Leu (cag/cTg)	Rv1037c	esxI	ESAT-6 like protein EsxI
1163134	0	T	SNP	C	135	112	242	100	247	Gly81Gly (gga/ggG)	Rv1040c	PE8	PE family protein PE8
1164336	0	G	SNP	A	138	118	256	100	256
1164571	0	A	SNP	G	114	125	238	99.17	241
1165521	1	T	Ins	A	112	147	259	97	259
1168715	1	C	Ins	T	142	133	275	97.17	275
1173750	0	G	SNP	T	148	142	288	100	290	Ala290Ala (gcg/gcT)	Rv1050	-	oxidoreductase
1177184	0	C	SNP	A	167	131	293	100	298
1178116	0	T	SNP	C	146	137	278	100	283	Thr163Thr (act/acC)	Rv1056	-	hypothetical protein
1188985	0	G	SNP	A	67	73	134	95.24	147	Gly480Gly (ggc/ggT)	Rv1067c	PE_PGRS19	PE-PGRS family protein PE_PGRS19
1189202	0	T	Del	GAP	42	46	87	77.88	113		Rv1067c	PE_PGRS19	PE-PGRS family protein PE_PGRS19
1190093	0	A	SNP	C	77	60	135	79.19	173	Leu111Trp (ttg/tGg)	Rv1067c	PE_PGRS19	PE-PGRS family protein PE_PGRS19
1190882	0	T	SNP	C	78	112	189	98.96	192	Asn423Asp (aac/Gac)	Rv1068c	PE_PGRS20	PE-PGRS family protein PE_PGRS20
1191462	0	A	SNP	C	15	10	24	100	25	Gly229Gly (ggt/ggG)	Rv1068c	PE_PGRS20	PE-PGRS family protein PE_PGRS20
1191497	0	T	SNP	A	21	20	39	83.67	49	Thr218Ser (acg/Tcg)	Rv1068c	PE_PGRS20	PE-PGRS family protein PE_PGRS20
1193463	0	T	SNP	A	109	117	221	99.12	228	Thr271Ser (acc/Tcc)	Rv1069c	-	hypothetical protein
1193923	0	C	SNP	T	137	135	267	100	272	Leu117Leu (ctg/ctA)	Rv1069c	-	hypothetical protein
1200418	0	A	SNP	G	126	113	239	99.58	240
1203286	1	A	Ins	G	60	72	132	85.71	132
1203288	0	C	SNP	G	64	75	138	99.29	140
1211369	0	A	SNP	C	102	121	221	100	223	Ser259Arg (agc/Cgc)	Rv1086	-	(2Z,6E)-farnesyl diphosphate synthase
1212624	0	C	SNP	T	7	4	10	84.62	13	Gly355Gly (ggc/ggT)	Rv1087	PE_PGRS21	PE-PGRS family protein PE_PGRS21
1212825	0	T	SNP	C	16	57	71	97.33	75	Gly422Gly (ggt/ggC)	Rv1087	PE_PGRS21	PE-PGRS family protein PE_PGRS21
1212827	0	T	SNP	G	16	56	72	97.3	74	Val423Gly (gtc/gGc)	Rv1087	PE_PGRS21	PE-PGRS family protein PE_PGRS21
1212834	0	T	SNP	G	18	58	76	100	76	Gly425Gly (ggt/ggG)	Rv1087	PE_PGRS21	PE-PGRS family protein PE_PGRS21
1212837	0	T	SNP	C	19	60	77	100	79	Ala426Ala (gct/gcC)	Rv1087	PE_PGRS21	PE-PGRS family protein PE_PGRS21
1212971	0	T	SNP	C	92	50	137	97.93	145	Val471Ala (gtc/gCc)	Rv1087	PE_PGRS21	PE-PGRS family protein PE_PGRS21
1215105	0	T	Del	GAP	122	139	257	97.39	268
1220680	0	T	SNP	C	120	116	232	100	236	Val36Ala (gta/gCa)	Rv1093	glyA1	serine hydroxymethyltransferase
1224367	0	T	SNP	C	109	94	198	100	203
1227830	0	G	SNP	T	100	104	204	100	204	Thr285Thr (acc/acA)	Rv1099c	glpX	fructose 1,6-bisphosphatase
1230260	0	C	SNP	T	126	125	248	98.82	254	Asp97Asn (gac/Aac)	Rv1101c	-	hypothetical protein
1230778	0	G	SNP	A	152	142	290	99.66	295	Thr65Ile (acc/aTc)	Rv1102c	mazF3	mRNA interferase MazF3
1236433	0	A	SNP	C	128	135	260	100	263	Glu83Asp (gaa/gaC)	Rv1110	lytB2	4-hydroxy-3-methylbut-2-enyl diphosphate reductase
1237593	0	G	SNP	A	117	102	210	99.55	220	Arg200Arg (cgc/cgT)	Rv1111c	-	hypothetical protein
1240744	0	C	SNP	A	104	106	206	100	210	Asn186Lys (aac/aaA)	Rv1115	-	hypothetical protein
1241572	0	A	SNP	G	114	105	218	100	219
1247391	0	A	SNP	C	103	120	223	99.55	224	Ser89Arg (agc/Cgc)	Rv1124	ephC	epoxide hydrolase EphC
1248382	0	A	SNP	G	102	98	199	99.5	201	Ser101Gly (agc/Ggc)	Rv1125	-	hypothetical protein
1248936	0	G	SNP	C	131	110	239	100	241	Pro285Pro (ccg/ccC)	Rv1125	-	hypothetical protein
1248978	0	T	SNP	C	125	141	263	99.25	268	Ala299Ala (gct/gcC)	Rv1125	-	hypothetical protein
1250340	0	A	SNP	G	131	106	230	100	237	Ala355Ala (gct/gcC)	Rv1127c	ppdK	pyruvate, phosphate dikinase PpdK
1251199	0	C	SNP	T	115	110	222	100	225	Gly69Glu (gga/gAa)	Rv1127c	ppdK	pyruvate, phosphate dikinase PpdK
1252164	0	T	SNP	C	119	106	224	100	225	Glu270Gly (gaa/gGa)	Rv1128c	-	hypothetical protein
1254562	0	A	SNP	G	124	134	251	99.61	259	Asp3Gly (gat/gGt)	Rv1130	prpD	methylcitrate dehydratase PrpD
1258235	0	C	SNP	T	123	137	259	98.86	263	Pro304Leu (ccc/cTc)	Rv1132	-	hypothetical protein
1262859	0	C	SNP	T	166	152	312	99.07	321	Gly424Ser (ggc/Agc)	Rv1135c	PPE16	PPE family protein PPE16
1265828	0	G	SNP	A	117	106	223	100	223	Leu221Leu (ctg/Ttg)	Rv1138c	-	oxidoreductase
1269028	0	G	SNP	C	113	121	230	100	234
1271187	0	C	SNP	G	89	101	188	98.96	192	Thr11Ser (acc/aGc)	Rv1144	-	oxidoreductase
1273250	1	G	Ins	A	104	136	240	97.56	240		Rv1145	-	transmembrane transport protein
1275957	0	T	SNP	C	155	124	275	100	279
1276432	0	C	SNP	T	114	133	244	97.63	253	Lys439Lys (aag/aaA)	Rv1148c	-	hypothetical protein
1276588	0	C	SNP	G	89	88	176	98.88	179	Ala387Ala (gcg/gcC)	Rv1148c	-	hypothetical protein
1277869	1	G	Ins	T	119	117	236	95.55	236
1281118	0	T	SNP	C	114	134	245	100	248	Thr123Ala (acg/Gcg)	Rv1154c	-	hypothetical protein
1281771	0	T	SNP	C	110	125	235	100	235	Ser115Pro (tcg/Ccg)	Rv1155	-	pyridoxine/pyridoxamine 5'-phosphate oxidase
1281984	0	G	SNP	A	103	124	224	98.27	231
1287372	0	G	SNP	C	127	109	234	100	236	Leu15Leu (ctg/ctC)	Rv1161	narG	nitrate reductase subunit alpha
1292102	0	A	SNP	G	96	102	197	100	198	Pro346Pro (cca/ccG)	Rv1162	narH	nitrate reductase subunit beta
1306259	0	A	SNP	G	121	133	250	100	254	Ala656Ala (gct/gcC)	Rv1175c	fadH	NADPH dependent 2,4-dienoyl-CoA reductase FadH
1307598	0	C	SNP	G	153	143	294	99.66	297	Cys210Ser (tgc/tCc)	Rv1175c	fadH	NADPH dependent 2,4-dienoyl-CoA reductase FadH
1308317	0	T	SNP	C	135	124	258	100	259	His159Arg (cat/cGt)	Rv1176c	-	hypothetical protein
1313337	1	A	Ins	G	41	84	125	89.93	125
1313338	0	A	SNP	C	44	86	129	95.59	136
1315191	0	A	SNP	C	115	133	246	100	248	_489Tyr (taa/taC)	Rv1180	pks3	polyketide beta-ketoacyl synthase
1315884	0	G	SNP	A	140	129	263	100	269	Ala217Ala (gcg/gcA)	Rv1181	pks4	polyketide beta-ketoacyl synthase
1324237	0	A	SNP	C	188	206	392	98.5	400	Gly906Gly (gga/ggC)	Rv1183	mmpL10	transmembrane transport protein MmpL10
1325650	0	G	SNP	A	217	189	400	100	406
1327890	0	G	SNP	A	178	172	341	100	350	Asp472Asp (gac/gaT)	Rv1186c	-	hypothetical protein
1328687	0	G	SNP	C	122	114	235	100	236	Pro207Ala (ccc/Gcc)	Rv1186c	-	hypothetical protein
1339140	0	G	SNP	A	118	85	202	99.51	204	Glu46Glu (gag/gaA)	Rv1195	PE13	PE family protein PE13
1339774	0	C	SNP	G	100	76	174	96.7	182	Gly142Gly (ggc/ggG)	Rv1196	PPE18	PPE family protein PPE18
1339823	0	A	SNP	G	110	104	213	99.53	215	Thr159Ala (acg/Gcg)	Rv1196	PPE18	PPE family protein PPE18
1339894	0	C	SNP	T	97	97	191	100	194	Leu182Leu (ctc/ctT)	Rv1196	PPE18	PPE family protein PPE18
1339905	0	C	SNP	T	100	109	201	100	209	Ala186Val (gcc/gTc)	Rv1196	PPE18	PPE family protein PPE18
1340500	0	G	SNP	T	109	102	208	100	211	Met384Ile (atg/atT)	Rv1196	PPE18	PPE family protein PPE18
1340784	0	T	SNP	C	87	103	185	86.76	219	Gly42Gly (ggt/ggC)	Rv1197	esxK	ESAT-6 like protein EsxK
1341295	0	A	SNP	G	122	124	245	100	246
1345016	0	C	SNP	T	118	117	231	100	235	Ala52Thr (gcc/Acc)	Rv1201c	dapD	2,3,4,5-tetrahydropyridine-2,6-dicarboxylate N-succinyltransferase
1351172	0	A	SNP	G	103	117	219	100	220
1360209	0	T	SNP	C	111	103	211	99.53	215	Ala531Ala (gca/gcG)	Rv1217c	-	tetronasin ABC transporter integral membrane protein
1361190	0	G	SNP	A	119	121	237	99.59	241	Ser204Ser (agc/agT)	Rv1217c	-	tetronasin ABC transporter integral membrane protein
1362006	0	T	SNP	C	110	111	218	100	221	Gln243Arg (caa/cGa)	Rv1218c	-	tetronasin ABC transporter ATP-binding protein
1365837	1	C	Ins	G	75	78	153	84.53	153
1365837	2	C	Ins	G	75	78	153	84.53	153
1366667	0	A	SNP	G	95	87	181	99.45	183	Ile265Val (atc/Gtc)	Rv1223	htrA	serine protease HtrA
1367484	0	T	SNP	G	102	117	215	100	219	Trp8Gly (tgg/Ggg)	Rv1224	tatB	Sec-independent protein translocase protein TatB
1371470	0	G	SNP	A	84	100	181	100	184	Arg184His (cgt/cAt)	Rv1228	lpqX	lipoprotein LpqX
1374065	0	T	SNP	C	99	103	198	100	202	Ser45Gly (agc/Ggc)	Rv1230c	-	membrane protein
1374203	0	C	SNP	T	102	95	196	100	197
1375724	0	A	SNP	C	108	123	229	100	231	Cys149Gly (tgc/Ggc)	Rv1232c	-	hypothetical protein
1377568	0	A	SNP	G	105	117	216	100	222	Val15Val (gta/gtG)	Rv1235	lpqY	trehalose ABC transporter substrate-binding lipoprotein LpqY
1382628	0	T	SNP	C	188	183	362	99.73	372	Lys139Glu (aaa/Gaa)	Rv1239c	corA	magnesium and cobalt transport transmembrane protein CorA
1386011	0	C	Del	GAP	88	92	181	90	200		Rv1243c	PE_PGRS23	PE-PGRS family protein PE_PGRS23
1390763	0	C	SNP	T	127	134	260	100	261	Val764Met (gtg/Atg)	Rv1248c	-	multifunctional 2-oxoglutarate dehydrogenase E1 component /2-oxoglutarate dehydrogenase dihydrolipoyllysine-residue succinyltransferase
1393626	0	A	SNP	G	87	108	192	98.98	197	Leu119Leu (ctt/ctC)	Rv1249c	-	membrane protein
1396618	0	C	SNP	A	125	110	232	99.58	236	Glu875_ (gag/Tag)	Rv1251c	-	hypothetical protein
1396922	0	T	SNP	C	85	128	212	100	213	Thr773Thr (aca/acG)	Rv1251c	-	hypothetical protein
1401033	0	C	SNP	T	97	122	216	99.55	220	Ser355Leu (tcg/tTg)	Rv1253	deaD	ATP-dependent RNA helicase DeaD
1401241	0	T	SNP	G	105	91	195	98.99	198	Ala424Ala (gct/gcG)	Rv1253	deaD	ATP-dependent RNA helicase DeaD
1411210	0	T	SNP	G	106	95	198	100	201	Val260Val (gtt/gtG)	Rv1263	amiB2	amidase AmiB
1413148	0	C	SNP	T	105	92	185	100	197
1414021	0	C	SNP	T	92	131	222	99.55	224	Arg607Gln (cgg/cAg)	Rv1266c	pknH	serine/threonine-protein kinase PknH
1421370	0	G	SNP	A	132	113	244	97.61	251	Phe312Phe (ttc/ttT)	Rv1272c	-	drug ABC transporter ATP-binding protein
1422666	0	C	SNP	T	109	140	249	100	249	Gly462Glu (ggg/gAg)	Rv1273c	-	drug ABC transporter ATP-binding protein
1422667	0	C	SNP	T	108	137	244	100	245	Gly462Arg (ggg/Agg)	Rv1273c	-	drug ABC transporter ATP-binding protein
1440090	0	C	SNP	T	126	119	241	98.79	248	Thr395Ile (acc/aTc)	Rv1286	-	bifunctional sulfate adenyltransferase subunit 1 CysN/adenylylsulfate kinase CysC
1440469	0	C	SNP	G	135	125	255	100	260	Pro521Pro (ccc/ccG)	Rv1286	-	bifunctional sulfate adenyltransferase subunit 1 CysN/adenylylsulfate kinase CysC
1441545	0	G	SNP	A	8	14	22	91.67	24	Ala66Ala (gcg/gcA)	Rv1288	-	hypothetical protein
1441576	0	T	SNP	C	8	4	12	100	12	Leu77Leu (ttg/Ctg)	Rv1288	-	hypothetical protein
1441579	0	A	SNP	T	9	6	15	100	15	Asn78Tyr (aat/Tat)	Rv1288	-	hypothetical protein
1441582	0	T	SNP	C	12	7	19	100	19	Trp79Arg (tgg/Cgg)	Rv1288	-	hypothetical protein
1445781	0	A	SNP	G	140	160	298	99.34	302	Ala18Ala (gct/gcC)	Rv1291c	-	hypothetical protein
1450316	0	C	SNP	T	103	100	203	100	203	Ala314Ala (gcc/gcT)	Rv1294	thrA	homoserine dehydrogenase
1457144	0	C	SNP	T	107	94	198	99.5	202	Arg194Cys (cgc/Tgc)	Rv1300	hemK	release factor glutamine methyltransferase
1468208	0	A	SNP	C	113	99	210	89.83	236	Leu433Arg (ctg/cGg)	Rv1313c	-	insertion sequence element IS1557 transposase
1468492	0	C	SNP	A	115	144	259	99.62	260	Leu338Leu (ctg/ctT)	Rv1313c	-	insertion sequence element IS1557 transposase
1471659	0	C	SNP	T	255	243	496	99.8	499
1476705	0	C	Del	GAP	136	94	228	88.8	259		Rvnr02	-	rRNA			linezolid (LZD)
1478357	0	G	SNP	T	108	101	207	99.05	211	Pro254Pro (ccc/ccA)	Rv1317c	alkA	bifunctional regulatory protein/DNA repair enzyme AlkA
1479085	0	T	SNP	C	127	118	243	100	245	Ile12Val (atc/Gtc)	Rv1317c	alkA	bifunctional regulatory protein/DNA repair enzyme AlkA
1480945	0	C	SNP	G	206	236	440	99.33	445	Thr519Thr (acg/acC)	Rv1319c	-	adenylate cyclase
1480948	0	C	SNP	T	212	242	448	100	454	Glu518Glu (gag/gaA)	Rv1319c	-	adenylate cyclase
1481185	0	A	SNP	C	235	221	452	98.28	464	Asp439Glu (gat/gaG)	Rv1319c	-	adenylate cyclase
1481563	0	C	SNP	T	224	260	480	97.98	494	Glu313Glu (gag/gaA)	Rv1319c	-	adenylate cyclase
1482627	0	T	SNP	C	161	128	288	99.31	291	Thr531Ala (acg/Gcg)	Rv1320c	-	adenylate cyclase
1484708	0	A	SNP	C	136	144	277	99.29	282	Ser144Arg (agc/Cgc)	Rv1321	-	endonuclease NucS
1489142	0	C	SNP	T	92	116	196	94.55	220	Gly275Asp (ggc/gAc)	Rv1325c	PE_PGRS24	PE-PGRS family protein PE_PGRS24
1490905	0	A	SNP	G	133	133	264	100	266	Ser470Pro (tct/Cct)	Rv1326c	glgB	1,4-alpha-glucan branching protein
1493409	0	C	SNP	T	132	153	281	99.65	286	Met339Ile (atg/atA)	Rv1327c	glgE	alpha-1,4-glucan:maltose-1-phosphate maltosyltransferase
1495836	0	G	SNP	A	94	96	188	98.45	193	Val425Met (gtg/Atg)	Rv1328	glgP	glycogen phosphorylase
1498951	0	G	SNP	T	118	108	224	99.56	227	Thr80Lys (acg/aAg)	Rv1329c	dinG	ATP-dependent helicase DinG
1499213	0	T	Del	GAP	100	99	198	99	201		Rv1330c	pncB1	nicotinic acid phosphoribosyltransferase PncB1
1499214	0	C	Del	GAP	100	99	198	99.5	200		Rv1330c	pncB1	nicotinic acid phosphoribosyltransferase PncB1
1499215	0	A	Del	GAP	100	99	198	100	199		Rv1330c	pncB1	nicotinic acid phosphoribosyltransferase PncB1
1499216	0	G	Del	GAP	100	99	198	100	199		Rv1330c	pncB1	nicotinic acid phosphoribosyltransferase PncB1
1499217	0	G	Del	GAP	100	99	198	99.5	200		Rv1330c	pncB1	nicotinic acid phosphoribosyltransferase PncB1
1499218	0	C	Del	GAP	100	99	198	99.5	200		Rv1330c	pncB1	nicotinic acid phosphoribosyltransferase PncB1
1499219	0	C	Del	GAP	100	99	198	99.5	200		Rv1330c	pncB1	nicotinic acid phosphoribosyltransferase PncB1
1499220	0	G	Del	GAP	100	99	198	100	199		Rv1330c	pncB1	nicotinic acid phosphoribosyltransferase PncB1
1499221	0	G	SNP	A	99	100	199	99.5	200	Pro447Ser (ccg/Tcg)	Rv1330c	pncB1	nicotinic acid phosphoribosyltransferase PncB1
1499274	0	C	SNP	G	111	121	230	100	232	Gly429Ala (ggc/gCc)	Rv1330c	pncB1	nicotinic acid phosphoribosyltransferase PncB1
1501700	0	G	SNP	A	112	93	200	100	205	Val34Val (gtg/gtA)	Rv1333	-	hydrolase
1509057	0	C	SNP	T	141	120	257	100	261	Val30Val (gtc/gtT)	Rv1344	mbtL	acyl carrier protein MbtL
1513189	0	C	SNP	T	131	121	248	99.21	254	Ala48Val (gct/gTt)	Rv1348	irtA	iron ABC transporter ATP-binding protein/permease IrtA
1526819	0	C	SNP	A	221	225	443	100	446	Arg70Arg (cgg/Agg)	Rv1358	-	transcriptional regulator
1533241	0	G	SNP	C	106	122	227	78.89	289	Thr131Thr (acc/acG)	Rv1361c	PPE19	PPE family protein PPE19
1533583	0	G	SNP	A	143	136	271	88.29	316	Tyr17Tyr (tac/taT)	Rv1361c	PPE19	PPE family protein PPE19
1533624	0	A	SNP	C	150	148	294	95.82	311	Phe4Val (ttc/Gtc)	Rv1361c	PPE19	PPE family protein PPE19
1534364	0	G	SNP	A	140	131	268	99.27	273	Leu83Leu (cta/Tta)	Rv1362c	-	membrane protein
1534551	0	C	SNP	T	182	194	374	100	376	Glu20Glu (gag/gaA)	Rv1362c	-	membrane protein
1536251	0	G	SNP	T	165	141	300	100	306	Ala465Glu (gcg/gAg)	Rv1364c	-	sigma factor regulatory protein
1538393	0	G	SNP	A	130	92	221	100	222	Val2Met (gtg/Atg)	Rv1366	-	hypothetical protein
1540141	0	T	SNP	C	113	117	228	98.29	234	Ile169Val (atc/Gtc)	Rv1367c	-	hypothetical protein
1540484	0	C	SNP	G	139	141	279	99.64	281	Leu54Leu (ctg/ctC)	Rv1367c	-	hypothetical protein
1544255	0	C	SNP	T	188	182	365	99.73	371	Arg299Arg (cgc/cgT)	Rv1371	-	membrane protein
1546703	0	C	SNP	T	186	149	333	99.7	336	Pro231Leu (ccg/cTg)	Rv1373	-	glycolipid sulfotransferase
1547125	0	T	SNP	C	151	173	321	100	324	Thr136Ala (aca/Gca)	Rv1374c	-	hypothetical protein
1550725	0	C	SNP	A	120	134	252	99.22	256	Val165Leu (gta/Tta)	Rv1377c	-	transferase
1552547	0	G	SNP	A	97	115	210	100	212	Arg37Trp (cgg/Tgg)	Rv1378c	-	hypothetical protein
1554216	0	C	SNP	T	96	114	207	99.06	212	Pro10Leu (ccc/cTc)	Rv1381	pyrC	dihydroorotase
1563717	0	C	SNP	T	100	151	247	100	251	Val8Val (gtc/gtT)	Rv1388	mihF	integration host factor MihF
1570566	0	C	SNP	A	137	123	257	99.62	261	Arg135Leu (cgg/cTg)	Rv1394c	cyp132	cytochrome P450 Cyp132
1573660	0	T	SNP	G	113	89	201	100	202	Arg66Ser (aga/agC)	Rv1396c	PE_PGRS25	PE-PGRS family protein PE_PGRS25
1588899	0	G	SNP	T	93	118	205	99.53	212	Ala111Ala (gcg/gcT)	Rv1412	ribC	riboflavin synthase
1593331	0	G	SNP	A	123	122	239	99.59	246
1595342	0	T	SNP	C	96	113	205	100	209	Val434Ala (gtg/gCg)	Rv1420	uvrC	excinuclease ABC subunit UvrC
1599557	0	C	SNP	G	140	115	254	100	255	Arg33Thr (agg/aCg)	Rv1424c	-	membrane protein
1608276	0	A	SNP	C	144	131	273	99.64	276	Asn65Thr (aac/aCc)	Rv1431	-	hypothetical protein
1609840	0	A	SNP	G	146	155	297	100	301	Pro586Pro (cca/ccG)	Rv1431	-	hypothetical protein
1613035	0	T	SNP	C	102	127	227	99.57	230
1614143	0	G	SNP	A	116	135	249	99.21	253	Leu279Leu (ctg/ctA)	Rv1436	gap	glyceraldehyde 3-phosphate dehydrogenase
1616601	0	C	SNP	G	156	118	271	98.92	277
1618978	0	T	SNP	C	88	88	174	98.88	178	Asp236Gly (gat/gGt)	Rv1441c	PE_PGRS26	PE-PGRS family protein PE_PGRS26
1624791	0	C	SNP	G	91	103	193	99.49	195	Arg192Pro (cga/cCa)	Rv1446c	opcA	OXPP cycle protein OpcA
1627351	0	T	SNP	C	124	102	223	99.12	228	Thr244Ala (acc/Gcc)	Rv1448c	tal	transaldolase
1630148	0	A	SNP	C	106	134	236	99.59	241	Tyr18Asp (tac/Gac)	Rv1449c	tkt	transketolase
1634609	0	C	SNP	T	71	23	92	98.95	95	Ala7Thr (gcc/Acc)	Rv1450c	PE_PGRS27	PE-PGRS family protein PE_PGRS27
1634610	0	C	SNP	T	71	23	94	98.95	95	Val6Val (gtg/gtA)	Rv1450c	PE_PGRS27	PE-PGRS family protein PE_PGRS27
1636172	1	T	Ins	C	65	20	85	83.33	86		Rv1452c	PE_PGRS28	PE-PGRS family protein PE_PGRS28
1636172	2	T	Ins	C	65	20	85	83.33	86		Rv1452c	PE_PGRS28	PE-PGRS family protein PE_PGRS28
1636172	3	T	Ins	G	66	20	86	84.31	86		Rv1452c	PE_PGRS28	PE-PGRS family protein PE_PGRS28
1636826	0	C	SNP	A	87	137	216	93.72	239	Gly468Gly (ggg/ggT)	Rv1452c	PE_PGRS28	PE-PGRS family protein PE_PGRS28
1636918	0	C	SNP	T	79	90	164	82.44	205	Ala438Thr (gcc/Acc)	Rv1452c	PE_PGRS28	PE-PGRS family protein PE_PGRS28
1638182	0	C	SNP	T	84	137	217	98.66	224	Ser16Ser (tcg/tcA)	Rv1452c	PE_PGRS28	PE-PGRS family protein PE_PGRS28
1638183	0	G	SNP	A	82	135	216	97.75	222	Ser16Leu (tcg/tTg)	Rv1452c	PE_PGRS28	PE-PGRS family protein PE_PGRS28
1638188	0	C	SNP	T	83	134	216	99.09	219	Ala14Ala (gcg/gcA)	Rv1452c	PE_PGRS28	PE-PGRS family protein PE_PGRS28
1638191	0	C	SNP	G	83	135	215	98.64	221	Ala13Ala (gcg/gcC)	Rv1452c	PE_PGRS28	PE-PGRS family protein PE_PGRS28
1638194	0	G	SNP	C	82	139	218	99.1	223	Ala12Ala (gcc/gcG)	Rv1452c	PE_PGRS28	PE-PGRS family protein PE_PGRS28
1639594	0	C	SNP	A	110	118	228	100	228	Pro405Gln (cca/cAa)	Rv1453	-	transcriptional activator protein
1645802	0	T	SNP	C	112	112	221	100	224	Lys113Glu (aaa/Gaa)	Rv1459c	-	alpha-(1->6)-mannopyranosyltransferase
1650072	0	A	SNP	G	123	129	246	100	252	Asn183Asp (aac/Gac)	Rv1462	-	hypothetical protein
1650406	0	C	SNP	A	147	108	251	99.61	256	Thr294Asn (acc/aAc)	Rv1462	-	hypothetical protein
1665003	0	C	SNP	T	159	150	307	99.04	312	Lys348Lys (aag/aaA)	Rv1475c	acn	iron-regulated aconitate hydratase
1676290	0	C	SNP	A	117	137	250	100	254	Lys198Asn (aag/aaT)	Rv1486c	-	hypothetical protein
1676880	0	A	SNP	G	138	125	261	99.62	264	Trp2Arg (tgg/Cgg)	Rv1486c	-	hypothetical protein
1681147	0	G	SNP	A	153	161	311	100	314
1688300	0	T	SNP	C	115	102	215	100	217	Phe120Phe (ttt/ttC)	Rv1497	lipL	esterase LipL
1689349	0	C	SNP	T	161	161	318	100	322	Arg191His (cgc/cAc)	Rv1498c	-	methyltransferase
1692141	0	A	SNP	C	325	371	689	99.71	698	Ile84Ile (ata/atC)	Rv1501	-	hypothetical protein
1692960	0	T	SNP	C	282	358	632	99.69	642	Ser13Pro (tcg/Ccg)	Rv1502	-	hypothetical protein
1693561	0	A	SNP	G	320	260	573	100	580	Tyr213Cys (tac/tGc)	Rv1502	-	hypothetical protein
1698911	0	G	SNP	A	168	184	344	100	352	Gly328Gly (ggc/ggT)	Rv1508c	-	membrane protein
1699667	0	C	SNP	T	152	150	299	99.34	304	Pro76Pro (ccg/ccA)	Rv1508c	-	membrane protein
1699849	0	G	SNP	A	223	186	402	99.27	412	Pro16Ser (ccg/Tcg)	Rv1508c	-	membrane protein
1706119	0	T	SNP	C	193	160	351	99.44	355	Ser159Ser (tca/tcG)	Rv1514c	-	glycosyltransferase
1708792	0	T	SNP	C	136	125	258	98.49	265
1709432	0	C	SNP	T	168	139	304	100	307	Leu188Phe (ctc/Ttc)	Rv1517	-	hypothetical protein
1713192	0	A	SNP	G	162	173	325	99.7	336	Val297Val (gta/gtG)	Rv1521	fadD25	fatty-acid--CoA ligase FadD25
1713923	0	A	SNP	G	187	199	376	99.48	388	His541Arg (cac/cGc)	Rv1521	fadD25	fatty-acid--CoA ligase FadD25
1716472	0	A	SNP	G	141	144	279	99.65	286	Ser381Pro (tcc/Ccc)	Rv1522c	mmpL12	transmembrane transport protein MmpL12
1725529	0	C	SNP	T	129	127	253	99.22	258	Ala961Thr (gcc/Acc)	Rv1527c	pks5	polyketide synthase
1728161	0	G	SNP	T	156	161	306	99.69	318	Gly83Gly (ggc/ggA)	Rv1527c	pks5	polyketide synthase
1728837	0	A	SNP	G	177	188	364	99.73	366
1735739	0	T	SNP	C	135	147	280	100	282
1748439	0	C	SNP	T	113	141	250	100	254	Thr249Ile (acc/aTc)	Rv1547	dnaE1	DNA polymerase III subunit alpha
1752561	0	T	SNP	C	136	137	270	100	273	Asp258Gly (gac/gGc)	Rv1548c	PPE21	PPE family protein PPE21
1759252	0	G	SNP	T	152	165	314	99.69	318	Ser524Ser (tcg/tcT)	Rv1552	frdA	fumarate reductase flavoprotein subunit		phylo (not 4,9)
1760292	0	A	SNP	G	163	159	320	99.69	323	Met40Val (atg/Gtg)	Rv1554	frdC	fumarate reductase membrane anchor subunit
1761765	0	G	SNP	A	154	123	275	98.93	280	Gly8Ser (ggc/Agc)	Rv1557	mmpL6	transmembrane transport protein MmpL6
1763482	0	G	SNP	A	135	115	249	99.21	252	Gly19Arg (ggg/Agg)	Rv1559	ilvA	threonine dehydratase IlvA
1764225	0	C	SNP	T	120	129	248	99.2	251	Ala266Ala (gcc/gcT)	Rv1559	ilvA	threonine dehydratase IlvA
1778430	0	T	SNP	C	124	112	232	100	236	Met191Thr (atg/aCg)	Rv1570	bioD	ATP-dependent dethiobiotin synthetase BioD
1779370	0	G	SNP	C	131	93	223	99.56	225	Thr19Thr (acg/acC)	Rv1573	-	phage protein
1780146	0	A	SNP	C	126	146	263	98.55	276	Asn73His (aac/Cac)	Rv1574	-	phage protein
1780586	1	C	Ins	G	93	101	194	92.38	195		Rv1575	-	phage protein
1781251	0	C	SNP	T	128	129	254	99.23	259	Glu272Lys (gag/Aag)	Rv1576c	-	phage capsid protein
1781811	0	T	SNP	C	132	138	267	92.78	291	Asp85Gly (gac/gGc)	Rv1576c	-	phage capsid protein
1784238	0	A	Del	GAP	118	137	255	99.61	256		Rv1581c	-	phage protein
1789933	0	G	SNP	A	100	107	206	100	207
1792777	0	T	SNP	C	95	96	191	100	191	Ile322Val (att/Gtt)	Rv1592c	-	hypothetical protein
1792778	0	T	SNP	C	96	97	191	100	193	Glu321Glu (gaa/gaG)	Rv1592c	-	hypothetical protein
1798355	0	G	SNP	A	111	96	204	100	207	Gly21Asp (ggt/gAt)	Rv1597	-	hypothetical protein
1800179	0	T	SNP	G	130	93	220	98.24	227	Ala199Ala (gct/gcG)	Rv1599	hisD	histidinol dehydrogenase
1802047	0	C	SNP	G	126	124	245	100	250	Gln5Glu (cag/Gag)	Rv1601	hisB	imidazole glycerol-phosphate dehydratase
1803265	0	G	SNP	A	124	130	247	100	254	Ser201Asn (agc/aAc)	Rv1602	hisH	imidazole glycerol phosphate synthase subunit HisH
1804409	0	C	SNP	A	117	127	243	100	244	Pro124Gln (cca/cAa)	Rv1604	impA	inositol-monophosphatase ImpA
1811375	0	G	SNP	T	116	116	230	100	232	Gly83Gly (ggg/ggT)	Rv1612	trpB	tryptophan synthase subunit beta
1812448	0	C	SNP	T	129	143	270	99.63	273	Tyr30Tyr (tac/taT)	Rv1613	trpA	tryptophan synthase subunit alpha
1817976	0	A	SNP	T	121	131	250	100	252	His121Leu (cac/cTc)	Rv1618	tesB1	acyl-CoA thioesterase TesB
1818286	0	C	SNP	T	150	133	279	100	283	Gly224Gly (ggc/ggT)	Rv1618	tesB1	acyl-CoA thioesterase TesB
1818332	0	C	SNP	T	135	128	259	99.25	265	His240Tyr (cac/Tac)	Rv1618	tesB1	acyl-CoA thioesterase TesB
1827468	0	C	SNP	A	96	103	198	99.5	200	Val160Leu (gtg/Ttg)	Rv1625c	cya	adenylyl cyclase
1832509	0	C	SNP	G	106	128	233	99.15	236	Thr615Thr (acc/acG)	Rv1629	polA	DNA polymerase I
1833025	0	C	SNP	T	94	97	187	99.48	192	Asp787Asp (gac/gaT)	Rv1629	polA	DNA polymerase I
1836286	0	G	SNP	C	109	117	221	99.12	228
1836417	0	C	SNP	A	109	114	218	100	223	Gly138Gly (ggg/ggT)	Rv1632c	-	hypothetical protein
1839759	0	G	SNP	C	98	106	200	99.03	206	Gly198Arg (ggg/Cgg)	Rv1634	-	multidrug-efflux transporter
1847919	0	C	SNP	G	104	97	201	99.5	202	Thr180Thr (acg/acC)	Rv1639c	-	hypothetical protein
1849609	0	T	SNP	C	114	112	223	98.69	229	Arg809Arg (cga/cgG)	Rv1640c	lysX	bifunctional lysine--tRNA ligase/phosphatidylglycerol lysyltransferase
1852877	0	A	SNP	C	110	95	203	100	205	_202Ser (tag/tCg)	Rv1641	infC	initiation factor IF-3
1854300	0	T	SNP	C	82	95	177	99.44	178	Leu232Pro (ctg/cCg)	Rv1644	tsnR	23S rRNA methyltransferase TsnR
1856617	0	C	SNP	T	91	82	164	100	173	Thr285Ile (aca/aTa)	Rv1646	PE17	PE family protein PE17
1856777	0	G	SNP	C	93	88	177	100	181	Ala2Pro (gcg/Ccg)	Rv1647	-	adenylate cyclase
1859559	0	C	SNP	A	104	119	218	99.11	225	Ala276Asp (gcc/gAc)	Rv1649	pheS	phenylalanine--tRNA ligase subunit alpha
1863584	0	G	SNP	T	104	110	208	99.53	215	Thr600Asn (acc/aAc)	Rv1651c	PE_PGRS30	PE-PGRS family protein PE_PGRS30
1873700	0	G	SNP	A	118	98	213	100	216	Leu354Leu (ctg/ctA)	Rv1659	argH	argininosuccinate lyase
1885772	0	G	SNP	A	126	155	278	100	281	Ala1357Thr (gcc/Acc)	Rv1662	pks8	polyketide synthase
1894300	1	G	Ins	G	79	86	165	81.28	165
1894300	2	G	Ins	T	79	86	165	81.28	165
1894300	3	G	Ins	C	77	85	162	79.8	162
1894300	4	G	Ins	T	77	85	162	79.8	162
1894300	5	G	Ins	T	77	85	162	79.8	162
1894300	6	G	Ins	G	76	81	157	77.34	161
1894300	7	G	Ins	C	76	82	158	77.83	158
1894300	8	G	Ins	C	76	81	157	77.34	158
1894300	9	G	Ins	G	76	82	158	77.83	158
1894300	10	G	Ins	C	76	82	158	77.83	158
1894422	0	A	SNP	G	108	103	211	99.06	213
1901493	0	T	SNP	C	129	143	268	99.27	274	Ser149Ser (agt/agC)	Rv1676	-	hypothetical protein
1907296	0	G	SNP	C	156	140	292	100	296	Ala298Ala (gcg/gcC)	Rv1682	-	hypothetical protein
1908598	0	G	SNP	A	120	133	251	98.83	256	Arg335Arg (cgg/cgA)	Rv1683	-	bifunctional long-chain acyl-CoA synthase/lipase
1912816	0	A	SNP	G	149	133	280	99.65	283	Asp35Asp (gat/gaC)	Rv1687c	-	ABC transporter ATP-binding protein
1916137	0	A	SNP	G	108	97	202	100	205	Leu63Leu (cta/ctG)	Rv1691	-	hypothetical protein
1917972	0	A	SNP	G	84	92	175	100	176	Leu11Leu (cta/ctG)	Rv1694	tlyA	16S/23S rRNA (cytidine-2'-O)-methyltransferase TlyA			capreomycin (CPR)
1925136	0	G	SNP	A	128	146	271	99.28	276	Val436Val (gtg/gtA)	Rv1699	pyrG	CTP synthase
1926029	0	T	SNP	C	144	109	250	100	253	Tyr150His (tat/Cat)	Rv1700	-	NUDIX hydrolase
1927329	0	C	SNP	A	110	119	224	99.57	230	Arg416Leu (cgc/cTc)	Rv1702c	-	hypothetical protein
1928718	0	C	SNP	T	114	123	233	100	237
1931179	0	C	SNP	A	122	109	227	99.57	232	Arg93Leu (cgg/cTg)	Rv1704c	cycA	D-serine/alanine/glycine transporter protein CycA
1931718	0	G	SNP	C	94	84	177	99.44	179	Leu313Val (ctg/Gtg)	Rv1705c	PPE22	PPE family protein PPE22
1933988	0	G	SNP	A	145	96	240	100	241
1944107	0	A	SNP	G	114	106	217	100	220	Ser178Gly (agt/Ggt)	Rv1716	-	hypothetical protein
1944402	0	T	SNP	C	86	99	181	100	185	Val276Ala (gtc/gCc)	Rv1716	-	hypothetical protein
1946999	0	T	SNP	G	118	134	246	95.09	265
1950767	0	T	SNP	C	163	99	260	99.62	263	Lys95Lys (aaa/aaG)	Rv1724c	-	hypothetical protein
1952743	0	G	SNP	A	117	102	218	100	219	Val298Met (gtg/Atg)	Rv1726	-	oxidoreductase
1960284	0	C	SNP	A	126	125	251	100	251	Gln68His (cag/caT)	Rv1733c	-	transmembrane protein
1967237	0	C	SNP	A	144	145	286	100	289	Arg134Leu (cga/cTa)	Rv1739c	-	sulfate ABC transporter permease
1970395	0	G	SNP	C	123	149	269	98.55	276	Gly464Gly (ggg/ggC)	Rv1743	pknE	serine/threonine-protein kinase PknE
1971725	0	G	SNP	C	96	95	189	100	191	Arg89Arg (cgc/cgG)	Rv1745c	idi	isopentenyl-diphosphate delta-isomerase
1972901	0	C	SNP	T	120	77	196	100	197	Ala255Val (gcg/gTg)	Rv1746	pknF	serine/threonine-protein kinase PknF
1977646	0	G	SNP	A	131	140	266	99.63	272	Ala80Ala (gcc/gcT)	Rv1749c	-	integral membrane protein
1983291	0	C	SNP	T	129	140	266	98.18	274	Pro495Pro (ccg/ccA)	Rv1753c	PPE24	PPE family protein PPE24
1983313	0	T	SNP	G	146	165	309	96.88	321	Asn488Thr (aac/aCc)	Rv1753c	PPE24	PPE family protein PPE24
1989060	0	G	Del	GAP	89	75	164	96.47	170		Rv1758	cut1	cutinase
1989061	0	A	Del	GAP	89	75	164	98.8	166		Rv1758	cut1	cutinase
1989062	0	G	Del	GAP	89	75	165	99.39	165		Rv1758	cut1	cutinase
1989063	0	G	Del	GAP	89	75	165	100	164		Rv1758	cut1	cutinase
1989064	0	A	Del	GAP	89	75	165	100	164		Rv1758	cut1	cutinase
1989065	0	C	Del	GAP	89	75	165	100	164		Rv1758	cut1	cutinase
1989066	0	T	Del	GAP	89	74	164	99.39	164		Rv1758	cut1	cutinase
1989067	0	T	Del	GAP	89	74	164	99.39	164		Rv1758	cut1	cutinase
1989068	0	C	Del	GAP	89	74	164	99.39	164		Rv1758	cut1	cutinase
1989069	0	A	Del	GAP	89	74	164	99.39	164		Rv1758	cut1	cutinase
1989070	0	T	Del	GAP	89	74	164	99.39	164		Rv1758	cut1	cutinase
1989071	0	C	Del	GAP	89	74	164	99.39	164		Rv1758	cut1	cutinase
1989072	0	G	Del	GAP	89	74	164	99.39	164		Rv1758	cut1	cutinase
1989073	0	A	Del	GAP	89	74	164	99.39	164		Rv1758	cut1	cutinase
1989074	0	T	Del	GAP	89	75	165	100	164		Rv1758	cut1	cutinase
1989075	0	G	Del	GAP	89	75	165	100	164		Rv1758	cut1	cutinase
1989076	0	C	Del	GAP	89	75	165	100	164		Rv1758	cut1	cutinase
1989077	0	G	Del	GAP	89	75	165	100	164		Rv1758	cut1	cutinase
1989237	0	T	SNP	C	120	110	228	100	230	Phe66Leu (ttt/Ctt)	Rv1758	cut1	cutinase
1991894	0	G	SNP	A	120	92	201	97.25	218	Gly228Gly (ggc/ggT)	Rv1759c	wag22	PE-PGRS family protein Wag22
1992751	0	T	SNP	A	124	111	234	100	235
1993561	0	T	SNP	C	112	116	226	100	228	Cys137Arg (tgt/Cgt)	Rv1760	-	diacylglycerol acyltransferase
1993808	0	A	SNP	T	87	132	216	100	219	Glu219Val (gag/gTg)	Rv1760	-	diacylglycerol acyltransferase
1995528	0	A	SNP	G	147	110	257	100	257	His105His (cat/caC)	Rv1762c	-	hypothetical protein
2003252	0	C	SNP	T	110	91	200	100	201	Ala209Ala (gcc/gcT)	Rv1769	-	hypothetical protein
2003827	0	A	SNP	C	101	97	196	99	200	Asp401Ala (gac/gCc)	Rv1769	-	hypothetical protein
2010614	0	G	SNP	A	138	150	286	99.31	290
2010880	0	T	SNP	G	146	141	283	99.65	288	Gly75Gly (ggt/ggG)	Rv1777	cyp144	cytochrome P450 Cyp144
2011568	0	G	SNP	C	137	105	240	99.59	243	Glu305Gln (gag/Cag)	Rv1777	cyp144	cytochrome P450 Cyp144
2022868	0	T	SNP	C	127	121	247	99.6	249	Ser1204Ser (agt/agC)	Rv1783	eccC5	ESX-5 type VII secretion system protein EccC5
2023628	0	C	SNP	G	141	159	296	100	300	Gly334Ala (gga/gCa)	Rv1785c	cyp143	cytochrome P450 Cyp143
2023743	1	T	Ins	C	100	128	228	93.83	228		Rv1785c	cyp143	cytochrome P450 Cyp143
2025913	0	T	SNP	C	25	15	39	100	40	Ser205Pro (tcg/Ccg)	Rv1787	PPE25	PPE family protein PPE25
2034676	0	C	SNP	T	133	134	263	100	267	Ile316Ile (atc/atT)	Rv1796	mycP5	membrane-anchored mycosin MycP
2045186	0	C	SNP	T	139	119	251	98.47	262	Gly553Ser (ggc/Agc)	Rv1803c	PE_PGRS32	PE-PGRS family protein PE_PGRS32
2045310	0	A	SNP	G	94	125	216	99.55	220	Ile511Ile (att/atC)	Rv1803c	PE_PGRS32	PE-PGRS family protein PE_PGRS32
2049065	0	T	SNP	C	126	171	292	99.66	298
2049097	0	G	SNP	C	118	154	272	100	272
2050822	0	G	SNP	C	96	94	187	98.96	192	Gly301Ala (gga/gCa)	Rv1808	PPE32	PPE family protein PPE32
2051345	0	G	SNP	A	112	95	203	97.64	212	Gly22Ser (ggt/Agt)	Rv1809	PPE33	PPE family protein PPE33
2051746	0	T	SNP	C	103	112	214	99.08	217	Ala155Ala (gct/gcC)	Rv1809	PPE33	PPE family protein PPE33
2052035	0	G	SNP	T	122	97	218	100	219	Val252Leu (gtg/Ttg)	Rv1809	PPE33	PPE family protein PPE33
2055271	0	A	SNP	G	108	116	221	99.56	225	Leu30Pro (cta/cCa)	Rv1812c	-	dehydrogenase
2056184	0	C	SNP	T	121	121	238	100	242
2057774	0	A	SNP	T	113	103	213	100	216	Ile83Phe (atc/Ttc)	Rv1815	-	hypothetical protein
2058950	0	C	Del	GAP	135	136	268	99.63	272		Rv1816	-	HTH-type transcriptional regulator
2061866	0	G	Del	GAP	7	17	23	75	32		Rv1818c	PE_PGRS33	PE-PGRS family protein PE_PGRS33
2061867	0	T	Del	GAP	7	17	23	88.89	27		Rv1818c	PE_PGRS33	PE-PGRS family protein PE_PGRS33
2061868	0	G	Del	GAP	7	17	23	92.31	26		Rv1818c	PE_PGRS33	PE-PGRS family protein PE_PGRS33
2061869	0	A	Del	GAP	7	17	23	92.31	26		Rv1818c	PE_PGRS33	PE-PGRS family protein PE_PGRS33
2061870	0	C	Del	GAP	7	17	23	92.31	26		Rv1818c	PE_PGRS33	PE-PGRS family protein PE_PGRS33
2061871	0	A	Del	GAP	7	17	23	92.31	26		Rv1818c	PE_PGRS33	PE-PGRS family protein PE_PGRS33
2061872	0	T	Del	GAP	7	17	23	92.31	26		Rv1818c	PE_PGRS33	PE-PGRS family protein PE_PGRS33
2061873	0	T	Del	GAP	7	17	23	96	25		Rv1818c	PE_PGRS33	PE-PGRS family protein PE_PGRS33
2061874	0	A	Del	GAP	7	17	23	92.31	26		Rv1818c	PE_PGRS33	PE-PGRS family protein PE_PGRS33
2061875	0	G	Del	GAP	7	17	23	92.31	26		Rv1818c	PE_PGRS33	PE-PGRS family protein PE_PGRS33
2061876	0	T	Del	GAP	7	17	23	92.31	26		Rv1818c	PE_PGRS33	PE-PGRS family protein PE_PGRS33
2061877	0	G	Del	GAP	7	17	23	92.31	26		Rv1818c	PE_PGRS33	PE-PGRS family protein PE_PGRS33
2061878	0	C	Del	GAP	7	17	23	92.31	26		Rv1818c	PE_PGRS33	PE-PGRS family protein PE_PGRS33
2061879	0	C	Del	GAP	7	17	23	92.31	26		Rv1818c	PE_PGRS33	PE-PGRS family protein PE_PGRS33
2061880	0	G	Del	GAP	7	17	23	92.31	26		Rv1818c	PE_PGRS33	PE-PGRS family protein PE_PGRS33
2061881	0	G	Del	GAP	7	17	23	92.31	26		Rv1818c	PE_PGRS33	PE-PGRS family protein PE_PGRS33
2061958	0	A	SNP	G	52	108	151	100	160	Ala239Ala (gct/gcC)	Rv1818c	PE_PGRS33	PE-PGRS family protein PE_PGRS33
2074754	0	C	SNP	T	100	126	225	99.56	227
2087652	0	C	SNP	T	111	113	224	100	224	Arg87Arg (cgg/cgA)	Rv1839c	vapB13	antitoxin VapB13
2094912	0	C	Del	GAP	97	83	180	86.12	209		Rv1844c	gnd1	6-phosphogluconate dehydrogenase
2094913	0	A	Del	GAP	97	83	180	86.96	207		Rv1844c	gnd1	6-phosphogluconate dehydrogenase
2094914	0	G	Del	GAP	97	83	180	87.38	206		Rv1844c	gnd1	6-phosphogluconate dehydrogenase
2094915	0	C	Del	GAP	97	83	180	88.24	204		Rv1844c	gnd1	6-phosphogluconate dehydrogenase
2094916	0	G	Del	GAP	97	83	180	89.11	202		Rv1844c	gnd1	6-phosphogluconate dehydrogenase
2094917	0	T	Del	GAP	97	83	180	88.67	203		Rv1844c	gnd1	6-phosphogluconate dehydrogenase
2096186	0	A	SNP	G	117	101	218	100	218	Thr138Thr (act/acC)	Rv1846c	blaI	transcriptional repressor BlaI
2108141	0	T	SNP	C	109	84	191	100	193	Phe136Leu (ttc/Ctc)	Rv1860	apa	hypothetical protein
2108890	0	A	SNP	C	106	93	195	100	199
2109523	1	C	Ins	G	95	101	196	95.15	197
2116903	0	C	SNP	T	91	102	190	100	193	Gly380Gly (ggc/ggT)	Rv1867	-	hypothetical protein
2122976	0	C	SNP	G	105	122	225	100	227	Gly59Ala (ggt/gCt)	Rv1872c	lldD2	L-lactate dehydrogenase
2123169	0	T	SNP	G	119	105	223	100	224
2128225	0	A	SNP	G	122	116	238	99.58	239	Ala68Ala (gca/gcG)	Rv1878	glnA3	glutamine synthetase GlnA
2128870	0	A	SNP	G	108	128	235	100	236	Leu283Leu (cta/ctG)	Rv1878	glnA3	glutamine synthetase GlnA
2133468	1	T	Ins	T	105	95	200	87.72	200		Rv1883c	-	hypothetical protein
2133468	2	T	Ins	C	105	95	200	87.72	200		Rv1883c	-	hypothetical protein
2133468	3	T	Ins	G	105	95	200	87.72	200		Rv1883c	-	hypothetical protein
2133468	4	T	Ins	C	105	95	200	87.72	200		Rv1883c	-	hypothetical protein
2133468	5	T	Ins	A	105	95	200	87.72	200		Rv1883c	-	hypothetical protein
2133468	6	T	Ins	T	105	95	200	87.72	200		Rv1883c	-	hypothetical protein
2133468	7	T	Ins	G	105	94	199	87.28	200		Rv1883c	-	hypothetical protein
2133468	8	T	Ins	C	105	93	198	86.84	198		Rv1883c	-	hypothetical protein
2133468	9	T	Ins	C	104	93	197	86.4	197		Rv1883c	-	hypothetical protein
2133468	10	T	Ins	G	104	91	195	85.53	195		Rv1883c	-	hypothetical protein
2133468	11	T	Ins	T	102	91	193	84.65	193		Rv1883c	-	hypothetical protein
2133468	12	T	Ins	C	100	91	191	83.77	192		Rv1883c	-	hypothetical protein
2134290	1	C	Ins	C	124	96	220	90.16	220		Rv1885c	-	chorismate mutase
2134290	2	C	Ins	T	124	96	220	90.16	220		Rv1885c	-	chorismate mutase
2134290	3	C	Ins	G	124	96	220	90.16	220		Rv1885c	-	chorismate mutase
2134290	4	C	Ins	G	124	96	220	90.16	220		Rv1885c	-	chorismate mutase
2135870	0	T	SNP	C	136	105	240	100	241
2137521	1	A	Ins	C	88	75	163	81.5	163
2137521	2	A	Ins	T	88	75	163	81.5	163
2137521	3	A	Ins	C	88	73	161	80.5	161
2137521	4	A	Ins	C	88	72	160	80	161
2137521	5	A	Ins	G	88	72	160	80	161
2137521	6	A	Ins	A	88	73	161	80.5	161
2137521	7	A	Ins	T	88	73	161	80.5	161
2137521	8	A	Ins	C	88	73	161	80.5	161
2137521	9	A	Ins	A	88	73	161	80.5	161
2137521	10	A	Ins	C	88	73	161	80.5	161
2137660	0	G	SNP	A	112	114	221	100	226
2138453	0	C	SNP	T	143	140	281	99.65	284
2142250	0	C	SNP	T	121	131	248	100	252
2143328	0	G	Del	GAP	111	112	222	97.81	228		Rv1895	-	zinc-binding alcohol dehydrogenase
2147022	0	A	SNP	C	109	113	221	100	222	Ile204Met (att/atG)	Rv1900c	lipJ	lignin peroxidase LipJ
2151780	0	G	SNP	T	139	130	269	100	269	Gln206Lys (caa/Aaa)	Rv1905c	aao	D-amino acid oxidase
2153184	0	T	SNP	G	130	145	271	99.64	276
2154724	0	C	SNP	A	110	115	223	100	225	Arg463Leu (cgg/cTg)	Rv1908c	katG	catalase-peroxidase		phylo (not Euro-American, M. africanum, M. bovis, M . canettii, M. caprae, M. Microti, M. pinipedii, Beijing, Delhi/CAS, EAI, 4)	isoniazid (INH)
2155168	0	C	SNP	G	115	105	216	100	220	Ser315Thr (agc/aCc)	Rv1908c	katG	catalase-peroxidase	isoniazid (INH)		isoniazid (INH)
2157586	0	G	SNP	A	116	111	220	99.56	228	His134His (cac/caT)	Rv1911c	lppC	lipoprotein LppC
2158109	0	T	SNP	C	112	97	209	98.12	213	Asp328Gly (gac/gGc)	Rv1912c	fadB5	oxidoreductase FadB
2158905	0	C	SNP	A	99	107	205	100	206	Gly63_ (gga/Tga)	Rv1912c	fadB5	oxidoreductase FadB
2159927	0	T	SNP	G	126	131	253	100	257	Ala134Ala (gca/gcC)	Rv1914c	-	hypothetical protein
2160998	0	G	SNP	A	127	134	259	99.62	262	Gly179Asp (ggc/gAc)	Rv1915	aceAa	isocitrate lyase AceAa
2161343	1	G	Ins	T	130	139	269	90.88	269		Rv1915	aceAa	isocitrate lyase AceAa
2163790	0	A	SNP	C	123	136	256	99.23	261	Pro1174Pro (cct/ccG)	Rv1917c	PPE34	PPE family protein PPE34
2164669	0	A	Del	GAP	196	202	398	94.76	420		Rv1917c	PPE34	PPE family protein PPE34
2165286	0	A	SNP	C	160	174	326	99.7	335	Ser676Ala (tca/Gca)	Rv1917c	PPE34	PPE family protein PPE34
2167310	0	A	SNP	G	176	174	344	100	350	Met1Thr (atg/aCg)	Rv1917c	PPE34	PPE family protein PPE34
2167926	0	A	SNP	G	176	186	362	99.45	364	Leu896Ser (ttg/tCg)	Rv1918c	PPE35	PPE family protein PPE35
2172526	0	A	SNP	C	98	143	239	99.18	243	_424Gly (tga/Gga)	Rv1921c	lppF	lipoprotein LppF
2173860	0	A	SNP	C	166	142	306	100	308
2186127	0	G	SNP	A	114	95	206	100	209	Ala21Val (gcc/gTc)	Rv1934c	fadE17	acyl-CoA dehydrogenase FadE17
2186236	0	C	SNP	T	113	94	205	100	207	Pro308Pro (ccg/ccA)	Rv1935c	echA13	enoyl-CoA hydratase EchA13
2187587	0	G	SNP	C	118	106	222	100	224	Gln68His (cag/caC)	Rv1936	-	monooxygenase
2199052	0	C	SNP	G	135	148	279	98.61	287	Gly5Arg (ggt/Cgt)	Rv1948c	-	hypothetical protein
2207591	1	T	Ins	C	140	161	301	96.78	301
2209465	0	G	SNP	A	110	104	210	99.07	216	Ala47Thr (gcg/Acg)	Rv1966	mce3A	Mce family protein Mce3A
2211826	0	A	SNP	G	88	123	208	100	211	Lys67Lys (aaa/aaG)	Rv1968	mce3C	Mce family protein Mce3C
2216345	0	C	SNP	A	113	84	196	98.99	199	Pro363Pro (ccc/ccA)	Rv1971	mce3F	Mce family protein Mce3F
2216443	0	C	SNP	A	130	104	231	100	234	Ala396Glu (gcg/gAg)	Rv1971	mce3F	Mce family protein Mce3F
2220512	0	T	SNP	G	124	135	255	100	259	Ser253Ser (tct/tcG)	Rv1977	-	hypothetical protein
2220941	0	G	Del	GAP	124	89	210	83.86	254		Rv1978	-	hypothetical protein
2220942	0	C	Del	GAP	124	89	210	85.2	250		Rv1978	-	hypothetical protein
2220943	0	C	Del	GAP	124	89	210	85.2	250		Rv1978	-	hypothetical protein
2220944	0	A	Del	GAP	124	89	210	86.23	247		Rv1978	-	hypothetical protein
2220945	0	C	Del	GAP	124	89	210	86.23	247		Rv1978	-	hypothetical protein
2220946	0	G	Del	GAP	124	89	210	87.3	244		Rv1978	-	hypothetical protein
2220947	0	A	Del	GAP	124	89	210	99.53	214		Rv1978	-	hypothetical protein
2220948	0	T	Del	GAP	124	90	211	100	214		Rv1978	-	hypothetical protein
2221584	0	G	SNP	C	196	180	375	99.73	377	Ser226Thr (agt/aCt)	Rv1978	-	hypothetical protein
2223185	0	G	SNP	A	194	193	386	99.23	390
2223293	0	T	SNP	C	172	193	363	100	365
2228967	0	A	SNP	G	135	194	323	100	329
2229801	0	C	SNP	G	161	149	307	99.68	311	Pro34Pro (ccg/ccC)	Rv1985c	-	HTH-type transcriptional regulator
2234247	1	C	Ins	G	94	90	184	85.58	184
2235170	0	A	Del	GAP	16	24	40	95.24	42		Rv1992c	ctpG	cation transporter ATPase G
2235171	0	C	Del	GAP	16	24	40	100	40		Rv1992c	ctpG	cation transporter ATPase G
2235172	0	A	Del	GAP	16	24	40	100	40		Rv1992c	ctpG	cation transporter ATPase G
2235173	0	A	Del	GAP	16	24	40	100	40		Rv1992c	ctpG	cation transporter ATPase G
2235174	0	T	Del	GAP	16	24	40	100	40		Rv1992c	ctpG	cation transporter ATPase G
2235175	0	C	Del	GAP	16	24	40	100	40		Rv1992c	ctpG	cation transporter ATPase G
2235176	0	C	Del	GAP	16	24	40	100	40		Rv1992c	ctpG	cation transporter ATPase G
2235177	0	G	Del	GAP	16	24	40	100	40		Rv1992c	ctpG	cation transporter ATPase G
2235178	0	A	Del	GAP	16	24	40	100	40		Rv1992c	ctpG	cation transporter ATPase G
2235179	0	C	Del	GAP	16	24	40	100	40		Rv1992c	ctpG	cation transporter ATPase G
2235180	0	G	Del	GAP	16	24	40	100	40		Rv1992c	ctpG	cation transporter ATPase G
2235181	0	T	Del	GAP	16	24	40	100	40		Rv1992c	ctpG	cation transporter ATPase G
2235182	0	T	Del	GAP	16	24	40	100	40		Rv1992c	ctpG	cation transporter ATPase G
2235183	0	T	Del	GAP	16	24	40	100	40		Rv1992c	ctpG	cation transporter ATPase G
2235184	0	T	Del	GAP	16	24	40	100	40		Rv1992c	ctpG	cation transporter ATPase G
2235185	0	G	Del	GAP	16	24	40	100	40		Rv1992c	ctpG	cation transporter ATPase G
2235186	0	C	Del	GAP	16	24	40	100	40		Rv1992c	ctpG	cation transporter ATPase G
2235187	0	A	Del	GAP	16	24	40	100	40		Rv1992c	ctpG	cation transporter ATPase G
2235188	0	C	Del	GAP	16	24	40	100	40		Rv1992c	ctpG	cation transporter ATPase G
2235189	0	C	Del	GAP	16	24	40	100	40		Rv1992c	ctpG	cation transporter ATPase G
2235190	0	A	Del	GAP	16	24	40	100	40		Rv1992c	ctpG	cation transporter ATPase G
2235191	0	T	Del	GAP	16	24	40	100	40		Rv1992c	ctpG	cation transporter ATPase G
2235192	0	G	Del	GAP	16	24	40	100	40		Rv1992c	ctpG	cation transporter ATPase G
2235193	0	A	Del	GAP	16	24	40	100	40		Rv1992c	ctpG	cation transporter ATPase G
2235194	0	T	Del	GAP	16	24	40	100	40		Rv1992c	ctpG	cation transporter ATPase G
2235195	0	C	Del	GAP	16	24	40	100	40		Rv1992c	ctpG	cation transporter ATPase G
2235196	0	T	Del	GAP	16	24	40	100	40		Rv1992c	ctpG	cation transporter ATPase G
2235197	0	G	Del	GAP	16	24	40	100	40		Rv1992c	ctpG	cation transporter ATPase G
2235198	0	C	Del	GAP	16	24	40	100	40		Rv1992c	ctpG	cation transporter ATPase G
2235199	0	C	Del	GAP	16	24	40	100	40		Rv1992c	ctpG	cation transporter ATPase G
2235200	0	G	Del	GAP	16	24	40	100	40		Rv1992c	ctpG	cation transporter ATPase G
2235201	0	C	Del	GAP	16	24	40	100	40		Rv1992c	ctpG	cation transporter ATPase G
2235202	0	G	Del	GAP	16	24	40	100	40		Rv1992c	ctpG	cation transporter ATPase G
2235203	0	A	Del	GAP	16	24	40	100	40		Rv1992c	ctpG	cation transporter ATPase G
2235204	0	G	Del	GAP	16	24	40	100	40		Rv1992c	ctpG	cation transporter ATPase G
2235205	0	C	Del	GAP	16	24	40	100	40		Rv1992c	ctpG	cation transporter ATPase G
2235206	0	G	Del	GAP	16	24	40	100	40		Rv1992c	ctpG	cation transporter ATPase G
2235207	0	C	Del	GAP	16	24	40	100	40		Rv1992c	ctpG	cation transporter ATPase G
2235208	0	C	Del	GAP	16	24	40	100	40		Rv1992c	ctpG	cation transporter ATPase G
2235209	0	G	Del	GAP	16	24	40	100	40		Rv1992c	ctpG	cation transporter ATPase G
2235210	0	G	Del	GAP	16	24	40	100	40		Rv1992c	ctpG	cation transporter ATPase G
2235211	0	G	Del	GAP	16	24	40	100	40		Rv1992c	ctpG	cation transporter ATPase G
2235212	0	C	Del	GAP	16	24	40	100	40		Rv1992c	ctpG	cation transporter ATPase G
2235213	0	A	Del	GAP	16	24	40	100	40		Rv1992c	ctpG	cation transporter ATPase G
2235214	0	T	Del	GAP	16	24	40	100	40		Rv1992c	ctpG	cation transporter ATPase G
2235215	0	G	Del	GAP	16	24	40	100	40		Rv1992c	ctpG	cation transporter ATPase G
2235216	0	G	Del	GAP	16	24	40	100	40		Rv1992c	ctpG	cation transporter ATPase G
2235217	0	T	Del	GAP	16	24	40	100	40		Rv1992c	ctpG	cation transporter ATPase G
2235218	0	C	Del	GAP	16	24	40	100	40		Rv1992c	ctpG	cation transporter ATPase G
2235219	0	T	Del	GAP	16	24	40	100	40		Rv1992c	ctpG	cation transporter ATPase G
2235220	0	A	Del	GAP	16	24	40	100	40		Rv1992c	ctpG	cation transporter ATPase G
2235221	0	G	Del	GAP	16	24	40	100	40		Rv1992c	ctpG	cation transporter ATPase G
2235222	0	G	Del	GAP	16	24	40	100	40		Rv1992c	ctpG	cation transporter ATPase G
2235223	0	G	Del	GAP	16	24	40	100	40		Rv1992c	ctpG	cation transporter ATPase G
2235224	0	C	Del	GAP	16	24	40	100	40		Rv1992c	ctpG	cation transporter ATPase G
2235225	0	T	Del	GAP	16	24	40	100	40		Rv1992c	ctpG	cation transporter ATPase G
2235226	0	T	Del	GAP	16	24	40	100	40		Rv1992c	ctpG	cation transporter ATPase G
2235227	0	G	Del	GAP	16	24	40	100	40		Rv1992c	ctpG	cation transporter ATPase G
2235228	0	G	Del	GAP	16	24	40	100	40		Rv1992c	ctpG	cation transporter ATPase G
2235229	0	G	Del	GAP	16	24	40	100	40		Rv1992c	ctpG	cation transporter ATPase G
2235230	0	G	Del	GAP	16	24	40	100	40		Rv1992c	ctpG	cation transporter ATPase G
2235231	0	C	Del	GAP	16	24	40	100	40		Rv1992c	ctpG	cation transporter ATPase G
2235232	0	A	Del	GAP	16	24	40	100	40		Rv1992c	ctpG	cation transporter ATPase G
2244421	0	G	SNP	T	87	96	180	100	183	Leu240Met (ctg/Atg)	Rv1999c	-	transporter
2244537	0	A	Del	GAP	101	77	178	96.22	185		Rv1999c	-	transporter
2245916	0	T	SNP	G	151	143	293	98.99	297	Ala236Ala (gct/gcG)	Rv2000	-	hypothetical protein
2247677	0	A	SNP	C	139	161	296	99.67	301	Ile6Ile (ata/atC)	Rv2002	fabG3	20-beta-hydroxysteroid dehydrogenase
2251999	0	A	SNP	G	115	138	252	100	253
2260100	0	C	SNP	T	151	112	256	100	263
2260525	0	C	SNP	T	131	126	253	100	257
2260813	0	C	SNP	T	95	103	196	99	200
2264782	0	C	SNP	A	130	131	258	100	261	Ala262Glu (gcg/gAg)	Rv2017	-	transcriptional regulator
2265059	0	T	SNP	G	161	154	311	99.68	316
2269780	0	T	SNP	C	121	123	238	99.59	245	Asp154Gly (gac/gGc)	Rv2024c	-	hypothetical protein
2270102	0	A	SNP	G	142	134	273	99.64	277	Trp47Arg (tgg/Cgg)	Rv2024c	-	hypothetical protein
2275764	0	G	SNP	A	106	130	234	100	236	Leu221Phe (ctc/Ttc)	Rv2029c	pfkB	6-phosphofructokinase PfkB
2282787	0	C	SNP	T	163	126	286	100	289	Cys312Tyr (tgt/tAt)	Rv2037c	-	transmembrane protein
2284456	0	T	SNP	G	153	161	311	100	314	Glu114Ala (gag/gCg)	Rv2038c	-	sugar ABC transporter ATP-binding protein
2285251	0	C	SNP	A	164	148	310	100	312	Val131Phe (gtc/Ttc)	Rv2039c	-	sugar ABC transporter permease
2285558	0	G	SNP	A	150	189	337	99.71	340	Cys28Cys (tgc/tgT)	Rv2039c	-	sugar ABC transporter permease
2287121	0	A	SNP	G	139	152	289	98.64	295	Asp242Asp (gat/gaC)	Rv2041c	-	sugar ABC transporter substrate-binding lipoprotein
2289047	0	G	SNP	A	133	147	277	99.64	281	Ser65Ser (tcc/tcT)	Rv2043c	pncA	pyrazinamidase/nicotinamidase PncA		phylo (Delhi/CAS)	pyrazinamide (PZA)
2289366	0	G	Del	GAP	145	142	286	96.63	297		Rv2044c	-	hypothetical protein
2296042	0	G	SNP	C	105	117	218	98.67	225	Pro3649Ala (ccg/Gcg)	Rv2048c	pks12	polyketide synthase
2296876	0	C	SNP	G	103	97	198	99.01	202	Gly3371Arg (ggt/Cgt)	Rv2048c	pks12	polyketide synthase
2300546	0	A	SNP	T	62	68	129	94.89	137	His2147Gln (cat/caA)	Rv2048c	pks12	polyketide synthase
2300552	0	T	SNP	G	56	68	122	96.12	129	Pro2145Pro (cca/ccC)	Rv2048c	pks12	polyketide synthase
2300555	0	A	SNP	G	59	67	125	96.18	131	Asp2144Asp (gat/gaC)	Rv2048c	pks12	polyketide synthase
2306472	0	T	SNP	C	112	105	217	99.54	218	Tyr172Cys (tac/tGc)	Rv2048c	pks12	polyketide synthase
2307587	0	G	Del	GAP	81	80	158	95.27	169
2307588	0	T	Del	GAP	81	80	158	95.83	168
2307589	0	C	Del	GAP	81	80	158	95.83	168
2307590	0	G	Del	GAP	81	80	158	99.38	162
2309203	0	G	SNP	A	88	92	173	100	180	Ala518Val (gca/gTa)	Rv2051c	ppm1	polyprenol-monophosphomannose synthase
2311099	0	C	SNP	G	76	80	154	100	156	Pro473Pro (ccg/ccC)	Rv2052c	-	hypothetical protein
2317514	0	C	SNP	A	84	101	182	99.46	186	Thr1080Thr (acg/acT)	Rv2062c	cobN	cobalamin biosynthesis protein CobN
2325320	0	T	SNP	C	165	186	347	99.72	352	Asp184Gly (gat/gGt)	Rv2067c	-	hypothetical protein
2328543	0	T	SNP	C	120	121	239	100	241	Ile145Met (ata/atG)	Rv2071c	cobM	precorrin-4 C(11)-methyltransferase
2329533	0	A	SNP	G	87	106	192	97.47	198	Leu205Pro (ctc/cCc)	Rv2072c	cobL	precorrin-6Y C(5,15)-methyltransferase
2331620	0	A	SNP	C	92	79	171	97.16	176	Gly420Gly (ggt/ggG)	Rv2075c	-	hypothetical protein
2331789	0	G	SNP	T	89	101	188	100	190	Pro364Gln (ccg/cAg)	Rv2075c	-	hypothetical protein
2333215	0	C	SNP	T	124	106	227	100	230	Cys25Tyr (tgc/tAc)	Rv2076c	-	hypothetical protein
2334007	0	A	SNP	G	111	114	222	100	225	Ala96Ala (gct/gcC)	Rv2077c	-	transmembrane protein
2335075	0	A	SNP	G	117	144	256	100	261	Glu6Gly (gaa/gGa)	Rv2078	-	hypothetical protein
2335080	0	T	SNP	C	115	145	258	100	260	Leu8Leu (ttg/Ctg)	Rv2078	-	hypothetical protein
2335494	0	A	SNP	G	125	115	236	99.59	241	Tyr47Cys (tac/tGc)	Rv2079	-	hypothetical protein
2338195	0	C	Del	GAP	116	137	243	81.88	309		Rv2081c	-	transmembrane protein
2338990	0	G	SNP	C	268	246	506	99.81	515	Ala94Ala (gcg/gcC)	Rv2082	-	hypothetical protein
2338994	0	G	SNP	A	265	254	512	99.81	520	Ala96Thr (gcg/Acg)	Rv2082	-	hypothetical protein
2340621	0	C	SNP	G	166	198	356	100	364	Pro638Arg (ccc/cGc)	Rv2082	-	hypothetical protein
2341636	0	C	SNP	G	86	87	172	100	173	Leu256Val (ctg/Gtg)	Rv2083	-	hypothetical protein
2342649	1	A	Ins	G	91	90	181	80.8	181		Rv2084	-	hypothetical protein
2342649	2	A	Ins	G	91	90	181	80.8	181		Rv2084	-	hypothetical protein
2342649	3	A	Ins	C	91	89	180	80.36	180		Rv2084	-	hypothetical protein
2342649	4	A	Ins	G	91	89	180	80.36	180		Rv2084	-	hypothetical protein
2342649	5	A	Ins	T	90	87	177	79.02	177		Rv2084	-	hypothetical protein
2342649	6	A	Ins	A	90	87	177	79.02	177		Rv2084	-	hypothetical protein
2342649	7	A	Ins	C	90	87	177	79.02	177		Rv2084	-	hypothetical protein
2342649	8	A	Ins	A	90	87	177	79.02	177		Rv2084	-	hypothetical protein
2342649	9	A	Ins	C	90	87	177	79.02	177		Rv2084	-	hypothetical protein
2342649	10	A	Ins	A	90	87	177	79.02	177		Rv2084	-	hypothetical protein
2342649	11	A	Ins	C	90	87	177	79.02	177		Rv2084	-	hypothetical protein
2344246	0	G	SNP	C	135	138	269	99.64	274
2345037	0	C	SNP	A	109	124	233	100	233	Leu209Leu (ctc/ctA)	Rv2088	pknJ	transmembrane serine/threonine-protein kinase PknJ
2345085	0	A	SNP	C	128	101	228	100	229	Ala225Ala (gca/gcC)	Rv2088	pknJ	transmembrane serine/threonine-protein kinase PknJ
2346929	0	C	SNP	T	126	128	250	99.61	255	Leu132Leu (ctg/ctA)	Rv2089c	pepE	dipeptidase PepE
2348446	0	C	SNP	G	125	108	233	100	233	Phe358Leu (ttc/ttG)	Rv2090	-	5'-3' exonuclease
2348708	0	G	SNP	A	106	108	213	100	214	Val195Val (gtc/gtT)	Rv2091c	-	membrane protein
2353385	0	G	SNP	C	131	109	235	98.77	243	Gln311Glu (cag/Gag)	Rv2095c	pafC	proteasome accessory factor C
2357269	0	G	Del	GAP	97	84	179	75.73	239
2357270	0	C	Del	GAP	97	84	179	76.05	238
2357271	0	C	Del	GAP	96	84	179	75.63	238
2358029	1	T	Ins	G	93	85	178	95.19	178
2361604	0	C	SNP	G	98	109	205	100	207	Val455Val (gtc/gtG)	Rv2101	helZ	helicase HelZ
2362041	0	C	SNP	A	104	116	218	100	220	Pro601Gln (ccg/cAg)	Rv2101	helZ	helicase HelZ
2367061	0	A	Del	GAP	233	236	464	95.71	490
2368565	0	A	Del	GAP	173	180	349	98.6	358
2369186	0	G	SNP	C	196	165	357	100	361	Arg182Gly (cgt/Ggt)	Rv2109c	prcA	proteasome subunit alpha
2369326	0	C	SNP	G	179	191	367	99.46	372	Arg135Pro (cgc/cCc)	Rv2109c	prcA	proteasome subunit alpha
2373368	1	G	Ins	C	93	86	179	95.21	179		Rv2113	-	integral membrane protein
2381100	0	G	SNP	A	88	104	188	98.46	195	Pro10Pro (ccg/ccA)	Rv2123	PPE37	PPE family protein PPE37
2382287	0	C	Del	GAP	120	94	208	93.45	229		Rv2123	PPE37	PPE family protein PPE37
2382289	0	G	SNP	T	121	96	214	100	217	Asp407Tyr (gac/Tac)	Rv2123	PPE37	PPE family protein PPE37
2386389	0	G	SNP	A	107	106	211	99.53	214	Gly33Ser (ggc/Agc)	Rv2125	-	hypothetical protein
2387733	0	T	SNP	C	102	82	179	100	184	Glu80Glu (gaa/gaG)	Rv2126c	PE_PGRS37	PE-PGRS family protein PE_PGRS37
2388641	0	G	SNP	A	149	135	278	100	284	Gly9Asp (ggc/gAc)	Rv2127	ansP1	L-asparagine permease
2395729	0	G	SNP	A	115	113	227	98.7	231	Leu95Leu (ctg/Ttg)	Rv2135c	-	hypothetical protein
2402765	0	G	SNP	A	82	111	190	99.48	194
2413246	0	C	SNP	A	126	117	241	99.59	244	Val36Leu (gtg/Ttg)	Rv2153c	murG	UDP-N-acetylglucosamine--N-acetylmuramyl- (pentapeptide) pyrophosphoryl-undecaprenol-N-acetylglucosamine transferase
2415656	0	G	SNP	C	92	78	167	99.42	171	Arg247Gly (cgg/Ggg)	Rv2155c	murD	UDP-N-acetylmuramoylalanine--D-glutamate ligase
2421816	0	A	SNP	G	96	92	187	98.95	190
2421975	1	G	Ins	G	76	78	154	93.9	154
2421975	2	G	Ins	G	75	78	153	93.29	153
2421975	3	G	Ins	A	75	78	153	93.29	153
2421975	4	G	Ins	A	74	78	152	92.68	153
2423040	0	A	SNP	G	76	81	156	99.37	158	Val33Ala (gtg/gCg)	Rv2161c	-	hypothetical protein
2423819	0	C	SNP	G	116	84	189	99.5	201	Gly340Gly (ggg/ggC)	Rv2162c	PE_PGRS38	PE-PGRS family protein PE_PGRS38
2423822	0	A	SNP	G	122	87	204	100	209	Gly339Gly (ggt/ggC)	Rv2162c	PE_PGRS38	PE-PGRS family protein PE_PGRS38
2424114	0	C	SNP	A	31	82	109	96.58	117	Arg242Leu (cgc/cTc)	Rv2162c	PE_PGRS38	PE-PGRS family protein PE_PGRS38
2424151	0	C	SNP	A	22	60	80	96.47	85	Ala230Ser (gca/Tca)	Rv2162c	PE_PGRS38	PE-PGRS family protein PE_PGRS38
2424925	0	A	SNP	G	109	88	196	100	197
2425471	0	T	SNP	C	106	95	201	100	201	Arg539Arg (cga/cgG)	Rv2163c	pbpB	penicillin-binding membrane protein PbpB
2434749	0	C	SNP	T	95	114	207	100	209
2439519	0	G	SNP	A	122	188	307	100	310	Arg143Arg (cgc/cgT)	Rv2177c	-	transposase
2440926	0	G	SNP	T	128	113	240	100	241	Asp265Glu (gac/gaA)	Rv2178c	aroG	phospho-2-dehydro-3-deoxyheptonate aldolase AroG
2440935	0	G	SNP	C	121	111	228	99.57	233	Ser262Ser (tcc/tcG)	Rv2178c	aroG	phospho-2-dehydro-3-deoxyheptonate aldolase AroG
2448458	0	C	SNP	T	128	116	241	100	244	Thr100Ile (acc/aTc)	Rv2187	fadD15	long-chain-fatty-acid--CoA ligase FadD15
2449826	0	C	SNP	G	101	105	204	100	206	Ser556Trp (tcg/tGg)	Rv2187	fadD15	long-chain-fatty-acid--CoA ligase FadD15
2452452	0	G	SNP	A	126	124	248	100	250	Thr274Met (acg/aTg)	Rv2190c	-	endopeptidase
2462871	0	G	SNP	A	114	100	214	99.53	215	Ala59Ala (gcc/gcT)	Rv2198c	mmpS3	membrane protein MmpS3
2470591	0	A	SNP	C	114	82	196	100	196
2472029	0	T	SNP	G	113	106	217	100	219	Trp207Gly (tgg/Ggg)	Rv2207	cobT	nicotinate-nucleotide-dimethylbenzimidazolphosphoribosyltransferase
2477984	0	G	SNP	A	112	117	228	99.13	231	Ser265Ser (tcg/tcA)	Rv2212	-	adenylyl cyclase
2478619	0	G	SNP	A	103	94	196	100	197	Leu94Leu (ctg/ctA)	Rv2213	pepB	cytosol aminopeptidase
2480809	0	G	SNP	C	110	102	211	99.53	213	Ala298Gly (gcc/gGc)	Rv2214c	ephD	oxidoreductase EphD
2489294	0	G	SNP	A	74	122	195	98	200
2494430	0	C	SNP	G	109	109	217	100	218	Gly324Arg (ggc/Cgc)	Rv2223c	-	carboxylesterase B
2494839	0	C	SNP	T	99	104	203	99.02	205	Arg187Arg (cgg/cgA)	Rv2223c	-	carboxylesterase B
2499726	0	G	SNP	A	105	118	220	100	223	Asp299Asn (gat/Aat)	Rv2226	-	hypothetical protein
2500588	0	G	SNP	T	89	101	187	99.48	191
2504177	0	C	SNP	T	126	105	230	100	231	Glu144Glu (gag/gaA)	Rv2230c	-	GTP cyclohydrolase
2509140	0	G	SNP	C	89	115	201	100	204	Ser79Cys (tcc/tGc)	Rv2236c	cobD	cobalamin biosynthesis transmembrane protein CobD
2509722	0	A	SNP	G	111	118	228	99.57	230	Pro78Pro (cca/ccG)	Rv2237	-	hypothetical protein
2516271	0	T	SNP	C	97	101	198	100	198	Met323Thr (atg/aCg)	Rv2242	-	hypothetical protein
2516567	0	G	SNP	C	95	94	188	99.47	190
2521342	0	T	SNP	C	124	111	229	100	235	Asp200Asp (gat/gaC)	Rv2247	accD6	acetyl-/propionyl-CoA carboxylase subunit beta
2523205	1	G	Ins	C	74	102	176	90.26	177
2523205	2	G	Ins	G	74	103	177	90.77	177
2523205	3	G	Ins	C	73	103	176	90.26	177
2525723	0	G	Del	GAP	92	83	173	97.22	180		Rv2251	-	flavoprotein
2526974	0	T	SNP	C	106	117	220	99.55	224	Pro470Pro (cct/ccC)	Rv2251	-	flavoprotein
2529680	0	A	SNP	G	131	123	251	100	254	Thr65Thr (act/acC)	Rv2256c	-	hypothetical protein
2531742	0	A	SNP	G	101	95	194	99.49	197	Ala52Ala (gct/gcC)	Rv2258c	-	transcriptional regulator
2533377	0	T	SNP	C	106	120	222	97.41	232	Asp16Asp (gat/gaC)	Rv2260	-	hypothetical protein
2534563	0	G	Del	GAP	86	87	170	95.58	181
2534564	0	A	Del	GAP	86	87	170	99.43	174
2536312	0	C	SNP	T	92	123	213	99.54	216	Arg224Arg (cgc/cgT)	Rv2263	-	oxidoreductase
2536625	1	C	Ins	G	65	65	130	86.67	130		Rv2264c	-	hypothetical protein
2539816	0	G	SNP	A	105	104	203	99.05	211	Gly373Ser (ggc/Agc)	Rv2265	-	integral membrane protein
2540554	0	T	SNP	C	147	163	309	100	310	Ser151Pro (tcg/Ccg)	Rv2266	cyp124	cytochrome P450 Cyp124
2541477	0	C	SNP	G	152	110	262	99.62	263
2542543	0	G	SNP	A	234	220	450	99.78	455	Arg90Cys (cgt/Tgt)	Rv2267c	-	hypothetical protein
2546710	0	G	SNP	C	152	149	300	99.67	302	His32Gln (cac/caG)	Rv2274c	mazF8	toxin MazF8
2549140	0	T	SNP	G	174	200	369	99.73	375	Gln297Pro (caa/cCa)	Rv2277c	-	glycerolphosphodiesterase
2562644	0	G	SNP	T	117	142	255	100	259	Ala16Ser (gcg/Tcg)	Rv2290	lppO	lipoprotein LppO
2564368	1	G	Ins	C	149	126	275	97.86	275		Rv2293c	-	hypothetical protein
2566766	1	C	Ins	G	84	126	210	92.51	210
2566768	0	A	SNP	C	84	130	212	100	214
2573756	0	C	SNP	A	109	103	210	100	212
2578626	0	A	SNP	G	154	166	315	99.69	321	Met24Thr (atg/aCg)	Rv2307c	-	hypothetical protein
2586127	0	A	SNP	G	131	110	238	100	241	Gly388Gly (ggt/ggC)	Rv2314c	-	hypothetical protein
2589216	0	G	SNP	C	147	141	285	99.65	289	Val127Leu (gtg/Ctg)	Rv2316	uspA	sugar ABC transporter permease UspA
2591172	0	G	SNP	A	138	124	260	98.87	265	Ala219Thr (gcc/Acc)	Rv2318	uspC	sugar ABC transporter substrate-binding lipoprotein UspC
2598400	0	A	SNP	G	100	88	186	100	188	Asn516Asn (aat/aaC)	Rv2326c	-	ABC transporter ATP-binding protein
2600260	0	A	SNP	G	128	127	250	99.61	256	Arg91Arg (cga/cgG)	Rv2327	-	hypothetical protein
2601576	0	T	SNP	G	141	149	280	99.66	291	Ser282Arg (agt/agG)	Rv2328	PE23	PE family protein PE23
2604159	0	G	Del	GAP	115	116	237	75.24	307		Rv2330c	lppP	lipoprotein LppP
2604160	0	T	Del	GAP	115	116	237	75.49	306		Rv2330c	lppP	lipoprotein LppP
2604161	0	G	Del	GAP	115	116	237	75.74	305		Rv2330c	lppP	lipoprotein LppP
2604162	0	C	Del	GAP	115	116	237	76.24	303		Rv2330c	lppP	lipoprotein LppP
2604163	0	C	Del	GAP	115	116	237	77.26	299		Rv2330c	lppP	lipoprotein LppP
2604164	0	A	Del	GAP	115	116	237	78.04	296		Rv2330c	lppP	lipoprotein LppP
2604165	0	A	Del	GAP	115	116	237	78.04	296		Rv2330c	lppP	lipoprotein LppP
2608117	0	C	SNP	A	136	121	255	99.23	259	Asp69Tyr (gac/Tac)	Rv2333c	stp	multidrug resistance protein
2612632	0	C	SNP	A	189	205	383	100	394	Gly119Val (ggc/gTc)	Rv2337c	-	hypothetical protein
2615413	0	A	SNP	G	238	248	482	100	486	Thr241Ala (acc/Gcc)	Rv2339	mmpL9	transmembrane transport protein MmpL9
2616843	0	G	SNP	A	301	273	569	99.48	577	Glu717Glu (gag/gaA)	Rv2339	mmpL9	transmembrane transport protein MmpL9
2619271	0	T	SNP	C	144	137	277	98.94	284
2624986	0	T	SNP	G	110	110	218	99.1	222	Val389Gly (gtg/gGg)	Rv2345	-	transmembrane protein
2625924	0	T	SNP	C	120	87	206	91.59	226	Ala83Ala (gca/gcG)	Rv2346c	esxO	ESAT-6 like protein EsxO
2626095	0	C	SNP	G	146	130	274	84.92	325	Ala26Ala (gcg/gcC)	Rv2346c	esxO	ESAT-6 like protein EsxO
2626513	0	T	SNP	A	47	50	96	100	97	Thr3Ser (aca/Tca)	Rv2347c	esxP	ESAT-6 like protein EsxP
2626514	0	T	SNP	G	48	48	92	100	96	Ala2Ala (gca/gcC)	Rv2347c	esxP	ESAT-6 like protein EsxP
2626600	0	G	SNP	A	79	74	149	99.35	154
2627946	0	A	SNP	G	124	125	246	99.6	250	Arg251Arg (cgt/cgC)	Rv2349c	plcC	phospholipase C
2631009	1	G	Ins	G	89	107	196	77.47	196		Rv2351c	plcA	membrane-associated phospholipase A
2631009	2	G	Ins	T	89	107	196	77.47	196		Rv2351c	plcA	membrane-associated phospholipase A
2631009	3	G	Ins	G	89	107	196	77.47	196		Rv2351c	plcA	membrane-associated phospholipase A
2631009	4	G	Ins	C	89	107	196	77.47	196		Rv2351c	plcA	membrane-associated phospholipase A
2631009	5	G	Ins	C	89	107	196	77.47	196		Rv2351c	plcA	membrane-associated phospholipase A
2632341	1	C	Ins	A	127	153	280	96.89	281
2632362	0	T	SNP	C	149	167	310	99.06	319
2637393	0	C	SNP	A	148	133	281	90.35	311
2637541	0	C	SNP	T	127	143	269	99.63	271
2642383	0	C	SNP	T	119	145	261	100	264	Ala66Thr (gcc/Acc)	Rv2360c	-	hypothetical protein
2652254	0	G	SNP	C	106	92	194	99.5	199	Ala191Gly (gct/gGt)	Rv2372c	-	rRNA small subunit methyltransferase E
2656225	0	A	SNP	G	111	111	219	100	222	Val69Ala (gtc/gCc)	Rv2377c	-	hypothetical protein
2656635	0	G	SNP	A	125	125	246	100	250	Pro357Ser (ccg/Tcg)	Rv2378c	mbtG	L-lysine N6-monooxygenase
2660319	0	C	SNP	G	97	106	197	99.51	204	Glu589Asp (gag/gaC)	Rv2379c	mbtF	peptide synthetase
2661039	0	G	SNP	A	117	119	234	100	236	Ile349Ile (atc/atT)	Rv2379c	mbtF	peptide synthetase
2674837	0	G	SNP	A	78	92	165	99.42	171	Ala334Val (gcc/gTc)	Rv2383c	mbtB	phenyloxazoline synthase
2680658	0	T	SNP	G	140	130	266	100	270	Thr67Thr (act/acG)	Rv2386a	-	hypothetical protein
2688700	0	C	SNP	T	104	93	193	100	197	Pro231Ser (ccg/Tcg)	Rv2394	ggtB	gamma-glutamyltranspeptidase precursor GgtB
2689998	0	C	SNP	G	112	115	222	99.56	228
2690160	0	A	SNP	G	120	127	247	99.2	249	Asn30Ser (aac/aGc)	Rv2395	-	integral membrane protein
2692670	0	G	SNP	C	92	117	206	98.58	212	Ala40Ala (gcg/gcC)	Rv2395B	aprB	acid and phagosome regulated protein AprB
2695378	0	C	SNP	G	156	126	281	100	282	Gly141Ala (ggc/gCc)	Rv2398c	cysW	sulfate ABC transporter permease CysW
2697489	0	C	SNP	T	104	125	224	100	229	Ala76Thr (gcg/Acg)	Rv2400c	subI	sulfate ABC transporter substrate-binding lipoprotein SubI
2698065	0	G	SNP	A	109	123	225	99.15	234	Arg61Cys (cgc/Tgc)	Rv2401A	-	membrane protein
2700222	0	T	SNP	C	122	123	245	99.59	246	Leu565Pro (ctg/cCg)	Rv2402	-	trehalase
2712328	0	C	SNP	T	83	86	167	100	169	Pro183Pro (ccg/ccA)	Rv2414c	-	hypothetical protein
2713795	0	C	SNP	T	110	116	225	100	226
2718852	0	T	SNP	G	104	85	188	100	189
2720069	0	G	SNP	A	99	115	208	100	214	Gly158Glu (ggg/gAg)	Rv2423	-	hypothetical protein
2720444	0	C	SNP	T	138	137	270	100	275	Ser283Phe (tct/tTt)	Rv2423	-	hypothetical protein
2720895	0	G	SNP	A	6	35	41	100	41	His295Tyr (cac/Tac)	Rv2424c	-	transposase
2720952	0	T	SNP	C	9	20	29	100	29	Thr276Ala (acc/Gcc)	Rv2424c	-	transposase
2720954	0	G	SNP	A	13	23	36	100	36	Thr275Ile (acc/aTc)	Rv2424c	-	transposase
2721562	0	C	SNP	G	110	114	220	100	224	Ala72Ala (gcg/gcC)	Rv2424c	-	transposase
2723506	0	T	SNP	C	104	113	215	100	217	Leu226Leu (tta/ttG)	Rv2426c	-	hypothetical protein
2726105	0	G	SNP	A	161	170	329	100	331						phylo (Delhi/CAS, 3)	isoniazid (INH)
2729058	0	A	SNP	C	166	144	308	99.68	311	Leu26Arg (ctg/cGg)	Rv2433c	-	hypothetical protein
2734074	0	T	SNP	C	134	137	267	99.27	273	Val282Ala (gtc/gCc)	Rv2436	rbsK	ribokinase RbsK
2737572	0	C	SNP	A	110	109	213	100	219	Ala226Ser (gcg/Tcg)	Rv2439c	proB	glutamate 5-kinase protein
2738221	0	G	SNP	A	96	107	202	100	203	Ile9Ile (atc/atT)	Rv2439c	proB	glutamate 5-kinase protein
2740693	0	T	SNP	C	94	94	188	99.47	189
2751804	0	C	SNP	T	79	113	190	100	192	Arg126Gln (cgg/cAg)	Rv2450c	rpfE	resuscitation-promoting factor RpfE
2752698	0	C	SNP	A	141	168	309	100	309
2753869	0	A	SNP	G	140	111	248	99.6	252	Val293Ala (gtg/gCg)	Rv2454c	-	2-oxoglutarate oxidoreductase subunit KorB
2760152	0	A	SNP	G	88	112	197	100	200	Tyr125Cys (tac/tGc)	Rv2458	mmuM	homocysteine S-methyltransferase MmuM
2771383	0	A	SNP	G	105	104	206	99.05	211	Ser800Gly (agc/Ggc)	Rv2467	pepN	aminopeptidase PepN
2779136	0	T	SNP	C	95	79	172	98.86	176	Ser1043Gly (agc/Ggc)	Rv2476c	gdh	NAD-dependent glutamate dehydrogenase
2782498	0	G	SNP	A	102	95	195	99.49	198	Asp515Asp (gac/gaT)	Rv2477c	-	macrolide ABC transporter ATP-binding protein
2786952	0	A	SNP	G	124	133	255	100	257	Cys778Arg (tgc/Cgc)	Rv2482c	plsB2	glycerol-3-phosphate acyltransferase
2791098	0	C	SNP	T	125	111	232	100	236	Gly466Asp (ggt/gAt)	Rv2484c	-	diacyglycerol O-acyltransferase
2795974	0	T	Del	GAP	32	32	68	87.67	73		Rv2487c	PE_PGRS42	PE-PGRS family protein PE_PGRS42
2795975	0	T	Del	GAP	32	32	68	88.89	72		Rv2487c	PE_PGRS42	PE-PGRS family protein PE_PGRS42
2795976	0	G	Del	GAP	31	32	67	87.5	72		Rv2487c	PE_PGRS42	PE-PGRS family protein PE_PGRS42
2795977	0	C	Del	GAP	31	32	67	88.73	71		Rv2487c	PE_PGRS42	PE-PGRS family protein PE_PGRS42
2795978	0	C	Del	GAP	31	32	67	88.73	71		Rv2487c	PE_PGRS42	PE-PGRS family protein PE_PGRS42
2795979	0	G	Del	GAP	31	32	67	88.73	71		Rv2487c	PE_PGRS42	PE-PGRS family protein PE_PGRS42
2795980	0	C	Del	GAP	31	32	67	88.73	71		Rv2487c	PE_PGRS42	PE-PGRS family protein PE_PGRS42
2795981	0	C	Del	GAP	31	32	67	90	70		Rv2487c	PE_PGRS42	PE-PGRS family protein PE_PGRS42
2795982	0	C	Del	GAP	31	32	67	94.03	67		Rv2487c	PE_PGRS42	PE-PGRS family protein PE_PGRS42
2795983	0	G	Del	GAP	31	32	67	94.03	67		Rv2487c	PE_PGRS42	PE-PGRS family protein PE_PGRS42
2795984	0	C	Del	GAP	31	32	67	94.03	67		Rv2487c	PE_PGRS42	PE-PGRS family protein PE_PGRS42
2795985	0	G	Del	GAP	31	32	67	95.45	66		Rv2487c	PE_PGRS42	PE-PGRS family protein PE_PGRS42
2795986	0	C	Del	GAP	31	32	67	95.45	66		Rv2487c	PE_PGRS42	PE-PGRS family protein PE_PGRS42
2795987	0	C	Del	GAP	31	32	67	95.45	66		Rv2487c	PE_PGRS42	PE-PGRS family protein PE_PGRS42
2795988	0	G	Del	GAP	31	32	67	95.45	66		Rv2487c	PE_PGRS42	PE-PGRS family protein PE_PGRS42
2795989	0	C	Del	GAP	31	32	67	95.45	66		Rv2487c	PE_PGRS42	PE-PGRS family protein PE_PGRS42
2795990	0	C	Del	GAP	31	32	67	95.45	66		Rv2487c	PE_PGRS42	PE-PGRS family protein PE_PGRS42
2795991	0	G	Del	GAP	31	32	67	94.03	67		Rv2487c	PE_PGRS42	PE-PGRS family protein PE_PGRS42
2795992	0	G	Del	GAP	32	32	67	98.46	65		Rv2487c	PE_PGRS42	PE-PGRS family protein PE_PGRS42
2795993	0	T	Del	GAP	32	32	67	95.52	67		Rv2487c	PE_PGRS42	PE-PGRS family protein PE_PGRS42
2798595	0	C	SNP	T	105	126	229	99.57	232	Ala762Ala (gcg/gcA)	Rv2488c	-	LuxR family transcriptional regulator
2805173	0	C	SNP	T	84	46	124	93.53	139	Gly355Asp (ggc/gAc)	Rv2490c	PE_PGRS43	PE-PGRS family protein PE_PGRS43
2807486	0	C	SNP	A	270	241	508	99.61	513	Ala70Asp (gcc/gAc)	Rv2492	-	hypothetical protein
2808016	0	G	SNP	A	199	234	426	99.54	435	Ala247Thr (gcg/Acg)	Rv2492	-	hypothetical protein
2809621	0	T	SNP	C	133	155	283	99.65	289	Thr107Ala (acc/Gcc)	Rv2495c	bkdC	branched-chain keto acid dehydrogenase E2 component
2817747	0	G	SNP	A	127	107	229	100	234	Ala243Val (gct/gTt)	Rv2502c	accD1	acetyl-/propionyl-CoA carboxylase subunit beta
2818837	0	A	SNP	G	147	122	268	98.9	272	Gly97Gly (ggt/ggC)	Rv2503c	scoB	succinyl-CoA:3-ketoacid-CoA transferase subunit B
2821342	0	C	SNP	T	130	128	252	100	258	Ala85Ala (gcg/gcA)	Rv2505c	fadD35	fatty-acid--CoA ligase FadD35
2825466	0	G	SNP	A	115	143	256	99.61	259	Lys263Lys (aag/aaA)	Rv2509	-	short-chain type dehydrogenase/reductase
2827984	0	G	SNP	T	99	75	173	98.86	176
2828019	0	T	SNP	C	87	74	155	100	161
2830525	0	C	SNP	A	136	127	263	100	263	Thr122Lys (acg/aAg)	Rv2513	-	hypothetical protein
2836773	0	C	SNP	T	110	126	235	100	236	Ser330Leu (tcg/tTg)	Rv2519	PE26	PE family protein PE26
2840999	0	C	SNP	G	91	110	200	98.53	204	Ser2778Ser (tcg/tcC)	Rv2524c	fas	fatty acid synthase
2841022	0	A	SNP	G	94	110	202	100	204	Cys2771Arg (tgc/Cgc)	Rv2524c	fas	fatty acid synthase
2843022	0	G	SNP	A	122	110	227	97.89	237	Ala2104Val (gcc/gTc)	Rv2524c	fas	fatty acid synthase
2847281	0	A	SNP	G	107	112	217	100	219	Asp684Asp (gat/gaC)	Rv2524c	fas	fatty acid synthase
2855259	0	A	SNP	G	117	92	208	99.52	210	Ala841Ala (gct/gcC)	Rv2531c	-	amino acid decarboxylase
2865590	0	T	SNP	G	77	69	144	98.65	148	Leu154Arg (ctg/cGg)	Rv2542	-	hypothetical protein
2865760	0	A	SNP	G	100	96	194	99.49	197	Thr211Ala (acc/Gcc)	Rv2542	-	hypothetical protein
2865882	0	T	SNP	C	117	100	215	100	217	Val251Val (gtt/gtC)	Rv2542	-	hypothetical protein
2867207	0	C	SNP	G	109	111	217	96.07	229	Ala28Ala (gcc/gcG)	Rv2544	lppB	lipoprotein LppB
2867230	0	G	SNP	A	68	81	148	98.68	151	Gly36Asp (ggc/gAc)	Rv2544	lppB	lipoprotein LppB
2867231	0	C	SNP	T	68	81	145	99.33	150	Gly36Gly (ggc/ggT)	Rv2544	lppB	lipoprotein LppB
2867236	0	A	SNP	G	70	82	151	98.7	154	Asn38Ser (aac/aGc)	Rv2544	lppB	lipoprotein LppB
2867240	0	C	SNP	T	72	85	155	99.37	158	Pro39Pro (ccc/ccT)	Rv2544	lppB	lipoprotein LppB
2867245	0	A	SNP	C	75	87	161	99.39	163	Lys41Thr (aaa/aCa)	Rv2544	lppB	lipoprotein LppB
2867251	0	C	SNP	G	74	89	161	99.39	164	Pro43Arg (ccg/cGg)	Rv2544	lppB	lipoprotein LppB
2867254	0	A	SNP	G	80	90	168	98.84	172	His44Arg (cac/cGc)	Rv2544	lppB	lipoprotein LppB
2867263	0	G	SNP	A	94	109	201	99.02	205	Gly47Asp (ggc/gAc)	Rv2544	lppB	lipoprotein LppB
2877378	0	G	SNP	C	102	97	195	100	199	Ala103Pro (gcc/Ccc)	Rv2557	-	hypothetical protein
2880702	0	G	SNP	C	146	135	277	100	281	Val210Leu (gtc/Ctc)	Rv2560	-	hypothetical protein
2881337	0	C	SNP	T	169	131	299	100	300
2881569	0	A	SNP	G	104	123	225	100	227
2881598	0	G	Del	GAP	101	105	204	96.71	213
2884068	0	A	SNP	C	123	115	235	96.75	246	Met243Leu (atg/Ctg)	Rv2564	glnQ	glutamine ABC transporter ATP-binding protein
2886570	0	A	SNP	G	115	116	227	99.14	233	Glu66Glu (gaa/gaG)	Rv2566	-	hypothetical protein
2888201	0	T	SNP	C	100	94	192	99.49	195	Leu610Pro (ctc/cCc)	Rv2566	-	hypothetical protein
2889633	0	T	SNP	C	86	79	163	100	165	Ala1087Ala (gct/gcC)	Rv2566	-	hypothetical protein
2891267	0	C	SNP	T	112	97	204	100	209	Gly491Gly (ggc/ggT)	Rv2567	-	hypothetical protein
2891728	0	A	SNP	G	129	99	225	100	228	Gln645Arg (cag/cGg)	Rv2567	-	hypothetical protein
2894208	0	G	SNP	A	105	104	206	100	209	Ser67Ser (agc/agT)	Rv2569c	-	hypothetical protein
2895473	0	A	SNP	G	130	119	249	100	249	Phe163Ser (ttc/tCc)	Rv2571c	-	transmembrane protein
2897660	0	T	SNP	C	95	91	185	100	186	Ala48Ala (gca/gcG)	Rv2572c	aspS	aspartate--tRNA ligase
2898522	0	T	SNP	C	98	132	228	100	230	Tyr160Tyr (tat/taC)	Rv2573	-	2-dehydropantoate 2-reductase
2903050	0	G	SNP	A	116	121	234	100	237	Thr161Ile (acc/aTc)	Rv2578c	-	hypothetical protein
2910461	0	G	SNP	T	97	104	199	100	201	Ala147Glu (gcg/gAg)	Rv2584c	apt	adenine phosphoribosyltransferase
2910852	0	C	SNP	G	98	100	195	99	200	Ala17Pro (gcg/Ccg)	Rv2584c	apt	adenine phosphoribosyltransferase
2911293	0	C	SNP	G	93	107	197	100	200	Cys462Ser (tgt/tCt)	Rv2585c	-	lipoprotein
2912294	0	T	SNP	G	85	107	184	99.48	193	Ala128Ala (gca/gcC)	Rv2585c	-	lipoprotein
2914302	0	G	SNP	A	124	111	230	99.58	236	Pro479Ser (ccg/Tcg)	Rv2587c	secD	protein translocase subunit SecD
2915384	0	A	SNP	G	126	131	257	99.23	259	Ile118Thr (atc/aCc)	Rv2587c	secD	protein translocase subunit SecD
2923391	0	T	SNP	C	116	93	207	100	209	Pro281Pro (cca/ccG)	Rv2592c	ruvB	Holliday junction ATP-dependent DNA helicase RuvB
2925462	0	T	SNP	A	129	115	241	100	244
2925962	0	T	SNP	C	129	79	204	100	208	Cys77Arg (tgc/Cgc)	Rv2596	vapC40	ribonuclease VapC40
2927939	0	T	SNP	C	81	83	162	100	164
2939373	0	G	SNP	C	119	105	223	100	224	Ser197Cys (tct/tGt)	Rv2611c	-	phosphatidylinositol mannoside acyltransferase
2939657	0	T	SNP	C	118	112	227	100	230	Ile102Met (ata/atG)	Rv2611c	-	phosphatidylinositol mannoside acyltransferase
2941179	0	G	SNP	A	138	110	239	100	248	Arg6Arg (cgc/cgT)	Rv2613c	-	AP-4-A phosphorylase		phylo (Delhi/CAS)
2943675	0	G	SNP	A	128	109	229	98.34	241	Gly437Gly (ggc/ggT)	Rv2615c	PE_PGRS45	PE-PGRS family protein PE_PGRS45
2944515	0	A	SNP	C	127	128	252	99.22	257	Gly157Gly (ggt/ggG)	Rv2615c	PE_PGRS45	PE-PGRS family protein PE_PGRS45
2948524	0	T	SNP	A	106	111	214	99.54	218	Glu12Val (gag/gTg)	Rv2621c	-	transcriptional regulator
2949251	0	G	SNP	A	126	124	247	99.6	251	Val206Ile (gtt/Att)	Rv2622	-	methyltransferase
2954439	0	T	SNP	C	153	126	278	100	279	Arg104Gly (aga/Gga)	Rv2627c	-	hypothetical protein
2958693	0	G	SNP	A	136	101	237	100	237	Ala374Ala (gcg/gcA)	Rv2631	-	RNA-splicing ligase RtcB
2959257	0	A	Del	GAP	95	103	195	99.5	199
2959258	0	T	Del	GAP	95	100	192	98.48	198
2959259	0	C	Del	GAP	95	100	192	98.48	198
2959260	0	C	Del	GAP	95	100	192	98.48	198
2959261	0	A	Del	GAP	95	100	192	98.48	198
2959262	0	A	Del	GAP	95	100	192	100	195
2959263	0	T	Del	GAP	95	100	192	100	195
2959264	0	C	Del	GAP	95	100	192	100	195
2959265	0	A	SNP	T	96	100	194	100	196
2960592	0	C	SNP	T	121	107	219	93.44	244	Gly617Asp (ggc/gAc)	Rv2634c	PE_PGRS46	PE-PGRS family protein PE_PGRS46
2964594	0	G	SNP	A	106	101	204	99.04	209	Ala64Thr (gcc/Acc)	Rv2638	-	hypothetical protein
2974933	0	A	SNP	G	127	110	234	97.93	242	Ile101Thr (atc/aCc)	Rv2650c	-	prophage protein
2975227	0	T	SNP	G	104	125	225	99.13	231	Asn3Thr (aat/aCt)	Rv2650c	-	prophage protein
2984740	0	A	SNP	G	91	77	165	100	168	His3Arg (cac/cGc)	Rv2668	-	hypothetical protein
2988630	0	C	SNP	G	101	84	181	100	185	His317Asp (cat/Gat)	Rv2672	-	protease
2994187	0	T	SNP	C	93	114	206	99.52	208	Leu292Leu (tta/ttG)	Rv2678c	hemE	uroporphyrinogen decarboxylase
2995548	0	C	SNP	A	75	113	187	99.47	189	Thr145Asn (acc/aAc)	Rv2679	echA15	enoyl-CoA hydratase EchA15
3003115	0	C	SNP	G	114	117	230	99.14	233	Ala378Gly (gca/gGa)	Rv2685	arsB1	arsenic-transport integral membrane protein ArsB
3005185	0	G	SNP	T	103	114	217	100	217	Pro156Thr (ccc/Acc)	Rv2688c	-	antibiotic ABC transporter ATP-binding protein
3009692	0	A	SNP	G	94	107	200	99.5	202	Thr117Ala (acc/Gcc)	Rv2691	ceoB	TRK system potassium uptake protein CeoB
3010014	0	G	SNP	A	91	103	192	100	194	Gly224Glu (ggg/gAg)	Rv2691	ceoB	TRK system potassium uptake protein CeoB
3010420	0	A	SNP	G	120	96	215	99.54	217	Ile133Val (atc/Gtc)	Rv2692	ceoC	TRK system potassium uptake protein CeoC
3011837	0	A	SNP	G	87	94	179	100	181
3017465	0	T	SNP	C	117	107	222	100	224	Ile203Thr (ata/aCa)	Rv2702	ppgK	polyphosphate glucokinase
3026141	0	G	Del	GAP	108	131	237	97.95	244		Rv2713	sthA	pyridine nucleotide transhydrogenase
3027548	0	C	SNP	T	107	115	221	100	222	Pro162Ser (ccg/Tcg)	Rv2714	-	hypothetical protein
3027798	0	T	SNP	C	121	100	218	100	221	Val245Ala (gtg/gCg)	Rv2714	-	hypothetical protein
3031168	0	A	SNP	G	96	92	188	100	188	Tyr124His (tat/Cat)	Rv2719c	-	membrane protein
3037377	0	T	SNP	C	105	122	220	99.13	229
3040344	0	C	SNP	T	89	91	179	100	180	Glu142Glu (gag/gaA)	Rv2727c	miaA	tRNA delta(2)-isopentenylpyrophosphate transferase
3041871	0	G	SNP	T	96	112	202	100	208	Ala202Glu (gcg/gAg)	Rv2729c	-	integral membrane protein
3043700	0	C	SNP	T	121	128	245	99.6	250	Ala225Ala (gcc/gcT)	Rv2731	-	hypothetical protein
3054081	0	A	SNP	G	106	127	231	99.57	234	Gly56Gly (gga/ggG)	Rv2741	PE_PGRS47	PE-PGRS family protein PE_PGRS47
3054321	0	A	SNP	G	83	107	185	99.48	191	Gly136Gly (gga/ggG)	Rv2741	PE_PGRS47	PE-PGRS family protein PE_PGRS47
3054724	0	A	SNP	G	16	14	28	100	30	Ser271Gly (agc/Ggc)	Rv2741	PE_PGRS47	PE-PGRS family protein PE_PGRS47
3059791	0	G	SNP	C	19	53	72	100	72
3059812	0	T	Del	GAP	22	30	53	78.79	66
3059820	0	G	SNP	T	24	28	52	80	65
3059821	0	C	SNP	G	24	28	49	80	65
3059822	0	A	SNP	C	23	28	51	79.69	64
3059829	1	G	Ins	A	27	28	55	77.46	55
3069167	0	A	SNP	G	134	141	273	99.28	277	Leu306Pro (ctg/cCg)	Rv2756c	hsdM	type I restriction/modification system DNA methylase HsdM
3069566	0	C	SNP	T	176	138	313	99.68	315	Gly173Asp (ggc/gAc)	Rv2756c	hsdM	type I restriction/modification system DNA methylase HsdM
3072285	0	A	SNP	C	111	123	230	99.57	235	Leu119Arg (ctg/cGg)	Rv2761c	hsdS	type I restriction/modification system specificity determinant HsdS
3076172	0	C	SNP	T	129	108	235	99.58	238	Asp67Asn (gat/Aat)	Rv2766c	-	short-chain type dehydrogenase/reductase
3078178	0	C	SNP	T	101	86	185	100	187	Val270Met (gtg/Atg)	Rv2769c	PE27	PE family protein PE27
3079389	0	C	SNP	T	119	130	245	99.6	250	Ala357Thr (gcc/Acc)	Rv2770c	PPE44	PPE family protein PPE44
3079877	0	A	SNP	G	127	125	251	100	252	Phe194Ser (ttc/tCc)	Rv2770c	PPE44	PPE family protein PPE44
3080795	0	A	SNP	G	108	125	232	100	233	Leu80Pro (ctc/cCc)	Rv2771c	-	hypothetical protein
3085483	0	A	SNP	C	144	126	270	100	270	Leu25Val (ttg/Gtg)	Rv2777c	-	hypothetical protein
3086788	0	T	SNP	C	122	165	286	99.65	288
3089299	0	C	SNP	G	124	112	235	99.58	237	Gly355Arg (gga/Cga)	Rv2782c	pepR	zinc protease
3097894	0	A	SNP	C	137	113	249	99.21	252	Ser349Ala (tcg/Gcg)	Rv2789c	fadE21	acyl-CoA dehydrogenase FadE21
3098472	0	A	SNP	G	114	112	225	99.12	228	Met156Thr (atg/aCg)	Rv2789c	fadE21	acyl-CoA dehydrogenase FadE21
3103682	0	T	SNP	C	142	132	271	99.64	275	Met87Val (atg/Gtg)	Rv2794c	pptT	phosphopantetheinyl transferase
3104189	0	A	SNP	G	125	109	232	100	234	Cys241Cys (tgt/tgC)	Rv2795c	-	hypothetical protein
3105539	0	C	SNP	G	96	99	191	98.48	198	Arg27Arg (cgg/cgC)	Rv2796c	lppV	lipoprotein LppV
3111280	0	G	SNP	A	99	108	207	99.52	208	Leu182Phe (ctt/Ttt)	Rv2802c	-	arginine/hypothetical protein
3112700	0	C	SNP	T	112	97	206	100	209	Gly132Asp (ggc/gAc)	Rv2804c	-	hypothetical protein
3112877	0	G	SNP	A	88	103	188	100	191	Gly4Asp (ggc/gAc)	Rv2805	-	hypothetical protein
3113872	0	A	SNP	T	156	129	285	100	285	Glu72Val (gag/gTg)	Rv2807	-	hypothetical protein
3114516	0	A	Del	GAP	141	137	275	96.53	288		Rv2807	-	hypothetical protein
3115384	0	G	SNP	C	168	170	332	100	338
3116591	0	G	SNP	T	136	115	250	98.82	254	Ala151Ala (gcg/gcT)	Rv2811	-	hypothetical protein
3117533	0	G	SNP	A	114	105	217	99.55	220	Arg239Gln (cgg/cAg)	Rv2812	-	transposase
3118000	0	A	SNP	G	102	101	198	100	203	Arg395Gly (agg/Ggg)	Rv2812	-	transposase
3129059	0	C	SNP	T	237	206	439	99.77	444	Asp97Asn (gat/Aat)	Rv2822c	-	CRISPR type III-associated protein Csm2
3131469	1	T	Ins	T	139	149	288	95.36	288		Rv2823c	-	CRISPR-associated protein Cas10/Csm1
3131469	2	T	Ins	G	139	149	288	95.36	288		Rv2823c	-	CRISPR-associated protein Cas10/Csm1
3131469	3	T	Ins	T	139	149	288	95.36	288		Rv2823c	-	CRISPR-associated protein Cas10/Csm1
3131469	4	T	Ins	C	138	149	287	95.03	288		Rv2823c	-	CRISPR-associated protein Cas10/Csm1
3131469	5	T	Ins	G	139	149	288	95.36	288		Rv2823c	-	CRISPR-associated protein Cas10/Csm1
3131469	6	T	Ins	G	138	148	286	94.7	286		Rv2823c	-	CRISPR-associated protein Cas10/Csm1
3131469	7	T	Ins	C	137	147	284	94.04	285		Rv2823c	-	CRISPR-associated protein Cas10/Csm1
3131469	8	T	Ins	G	136	147	283	93.71	284		Rv2823c	-	CRISPR-associated protein Cas10/Csm1
3131469	9	T	Ins	A	134	146	280	92.72	281		Rv2823c	-	CRISPR-associated protein Cas10/Csm1
3133054	0	C	SNP	G	248	262	502	99.61	512	Ser162Ser (tcg/tcC)	Rv2825c	-	hypothetical protein
3133055	0	G	SNP	C	248	263	501	99.61	513	Ser162Trp (tcg/tGg)	Rv2825c	-	hypothetical protein
3133536	0	T	SNP	C	120	135	253	100	255	Lys2Glu (aaa/Gaa)	Rv2825c	-	hypothetical protein
3135272	0	G	SNP	A	113	108	220	99.1	223	Ala71Val (gca/gTa)	Rv2827c	-	hypothetical protein
3135950	0	C	SNP	G	6	22	28	96.55	29	Ser128Ser (tcg/tcC)	Rv2828c	-	hypothetical protein
3135951	0	G	SNP	C	5	23	27	96.55	29	Ser128Trp (tcg/tGg)	Rv2828c	-	hypothetical protein
3137058	0	G	SNP	A	117	119	233	100	236	Ala56Val (gcg/gTg)	Rv2830c	vapB22	antitoxin VapB22
3162805	0	C	SNP	G	110	133	239	99.59	244	Arg180Gly (cgc/Ggc)	Rv2853	PE_PGRS48	PE-PGRS family protein PE_PGRS48
3165807	0	G	SNP	A	133	135	264	99.26	270	Val201Val (gtg/gtA)	Rv2855	mtr	mycothione reductase
3168492	0	G	SNP	A	151	164	309	99.37	317
3174013	0	G	SNP	A	88	101	186	100	189	Pro2Leu (cct/cTt)	Rv2861c	mapB	methionine aminopeptidase
3174496	0	A	SNP	G	119	125	242	100	244	Cys50Arg (tgt/Cgt)	Rv2862c	-	hypothetical protein
3177884	0	C	SNP	A	104	90	192	100	194	Arg21Arg (cgc/cgA)	Rv2866	relG	toxin RelG
3180988	0	C	SNP	A	111	115	223	99.56	227	Val259Phe (gtc/Ttc)	Rv2869c	rip	zinc metalloprotease
3186860	0	T	SNP	G	99	104	201	98.07	207	Tyr672Asp (tat/Gat)	Rv2874	dipZ	integral membrane C-type cytochrome biogenesis protein DipZ
3189242	0	A	SNP	G	117	111	227	100	228	Ala52Ala (gct/gcC)	Rv2878c	mpt53	soluble secreted antigen Mpt53
3190146	0	C	Del	GAP	110	94	203	94.88	215
3190595	0	C	SNP	A	106	116	221	98.23	226
3193350	0	T	SNP	G	101	117	218	99.54	219
3194241	1	C	Ins	G	106	96	202	79.53	202		Rv2885c	-	transposase
3200402	0	G	SNP	T	114	110	222	100	224	Arg46Leu (cgg/cTg)	Rv2891	-	hypothetical protein
3200478	0	G	SNP	A	79	98	172	99.44	178	Leu71Leu (ctg/ctA)	Rv2891	-	hypothetical protein
3202731	0	A	SNP	C	102	114	216	99.54	217	Gly104Gly (gga/ggC)	Rv2893	-	oxidoreductase
3208600	0	G	SNP	A	107	97	204	100	204	Tyr269Tyr (tac/taT)	Rv2899c	fdhD	formate dehydrogenase accessory protein FdhD
3212723	0	C	SNP	A	109	114	214	100	223	Ala78Ala (gcg/gcT)	Rv2902c	rnhB	ribonuclease HII
3219500	0	T	SNP	A	102	97	196	99.5	200	Lys121Met (aag/aTg)	Rv2912c	-	TetR family HTH-type transcriptional regulator
3226181	0	A	SNP	C	115	109	224	100	224	Arg35Arg (cgt/cgG)	Rv2916c	ffh	signal recognition particle protein
3228143	0	G	SNP	T	110	94	202	100	204	Arg594Leu (cgg/cTg)	Rv2917	-	hypothetical protein
3232759	0	G	SNP	A	210	165	358	87.21	430
3236442	0	G	SNP	A	109	118	226	100	227	His455His (cac/caT)	Rv2922c	smc	chromosome partition protein Smc
3236497	0	A	SNP	T	120	127	241	100	247	Val437Glu (gtg/gAg)	Rv2922c	smc	chromosome partition protein Smc
3242191	0	G	SNP	T	190	185	371	99.73	376
3244113	0	T	SNP	C	203	192	393	100	395	Pro139Pro (cct/ccC)	Rv2930	fadD26	fatty-acid--CoA ligase FadD26
3247298	0	C	SNP	A	88	84	170	100	172	Gly618Gly (ggc/ggA)	Rv2931	ppsA	phthiocerol synthesis polyketide synthase type I PpsA
3247304	0	C	SNP	G	46	53	99	100	99	Val620Val (gtc/gtG)	Rv2931	ppsA	phthiocerol synthesis polyketide synthase type I PpsA
3247306	0	A	Del	GAP	45	53	96	98.99	99		Rv2931	ppsA	phthiocerol synthesis polyketide synthase type I PpsA
3247307	0	C	Del	GAP	45	53	96	98.99	99		Rv2931	ppsA	phthiocerol synthesis polyketide synthase type I PpsA
3247308	0	C	Del	GAP	45	53	96	98.99	99		Rv2931	ppsA	phthiocerol synthesis polyketide synthase type I PpsA
3247309	0	C	Del	GAP	45	53	96	98.99	99		Rv2931	ppsA	phthiocerol synthesis polyketide synthase type I PpsA
3247310	0	T	Del	GAP	45	53	96	98.99	99		Rv2931	ppsA	phthiocerol synthesis polyketide synthase type I PpsA
3247313	1	C	Ins	A	45	53	98	95.15	98		Rv2931	ppsA	phthiocerol synthesis polyketide synthase type I PpsA
3247313	2	C	Ins	C	45	53	98	95.15	98		Rv2931	ppsA	phthiocerol synthesis polyketide synthase type I PpsA
3247313	3	C	Ins	C	45	52	97	94.17	98		Rv2931	ppsA	phthiocerol synthesis polyketide synthase type I PpsA
3247313	4	C	Ins	A	45	53	98	95.15	98		Rv2931	ppsA	phthiocerol synthesis polyketide synthase type I PpsA
3247313	5	C	Ins	G	45	53	98	95.15	98		Rv2931	ppsA	phthiocerol synthesis polyketide synthase type I PpsA
3247319	0	C	SNP	T	89	78	165	100	167	Gly625Gly (ggc/ggT)	Rv2931	ppsA	phthiocerol synthesis polyketide synthase type I PpsA
3247340	0	G	SNP	A	108	96	198	100	204	Val632Val (gtg/gtA)	Rv2931	ppsA	phthiocerol synthesis polyketide synthase type I PpsA
3247851	0	G	SNP	A	77	88	164	97.63	169	Ala803Thr (gcc/Acc)	Rv2931	ppsA	phthiocerol synthesis polyketide synthase type I PpsA
3247853	0	C	SNP	T	77	89	166	97.65	170	Ala803Ala (gcc/gcT)	Rv2931	ppsA	phthiocerol synthesis polyketide synthase type I PpsA
3247856	0	G	SNP	C	75	89	161	97.04	169	Arg804Arg (cgg/cgC)	Rv2931	ppsA	phthiocerol synthesis polyketide synthase type I PpsA
3247864	1	C	Ins	T	67	84	151	96.18	151		Rv2931	ppsA	phthiocerol synthesis polyketide synthase type I PpsA
3247864	2	C	Ins	A	66	84	150	95.54	151		Rv2931	ppsA	phthiocerol synthesis polyketide synthase type I PpsA
3247864	3	C	Ins	G	67	84	151	96.18	151		Rv2931	ppsA	phthiocerol synthesis polyketide synthase type I PpsA
3247864	4	C	Ins	G	67	84	151	96.18	151		Rv2931	ppsA	phthiocerol synthesis polyketide synthase type I PpsA
3247866	0	C	Del	GAP	66	84	144	98.04	153		Rv2931	ppsA	phthiocerol synthesis polyketide synthase type I PpsA
3247867	0	A	Del	GAP	66	84	145	98.04	153		Rv2931	ppsA	phthiocerol synthesis polyketide synthase type I PpsA
3247868	0	A	Del	GAP	66	84	145	98.68	152		Rv2931	ppsA	phthiocerol synthesis polyketide synthase type I PpsA
3247869	0	A	Del	GAP	66	84	145	98.04	153		Rv2931	ppsA	phthiocerol synthesis polyketide synthase type I PpsA
3247874	0	G	SNP	A	67	86	151	98.71	155	Arg810Arg (cgg/cgA)	Rv2931	ppsA	phthiocerol synthesis polyketide synthase type I PpsA
3247877	0	T	SNP	C	67	87	153	98.72	156	Phe811Phe (ttt/ttC)	Rv2931	ppsA	phthiocerol synthesis polyketide synthase type I PpsA
3247883	0	T	SNP	C	95	116	209	98.14	215	Ser813Ser (agt/agC)	Rv2931	ppsA	phthiocerol synthesis polyketide synthase type I PpsA
3248074	0	G	SNP	A	85	108	190	90.61	213	Arg877His (cgc/cAc)	Rv2931	ppsA	phthiocerol synthesis polyketide synthase type I PpsA
3248075	0	C	SNP	T	86	112	196	90.41	219	Arg877Arg (cgc/cgT)	Rv2931	ppsA	phthiocerol synthesis polyketide synthase type I PpsA
3249108	0	A	SNP	T	119	112	229	99.57	232	Ser1222Cys (agc/Tgc)	Rv2931	ppsA	phthiocerol synthesis polyketide synthase type I PpsA
3251047	0	C	SNP	A	141	152	288	100	293	Ala1868Glu (gcg/gAg)	Rv2931	ppsA	phthiocerol synthesis polyketide synthase type I PpsA
3256494	0	A	SNP	G	110	119	227	99.57	230	Gly270Gly (gga/ggG)	Rv2933	ppsC	phthiocerol synthesis polyketide synthase type I PpsC
3266030	0	A	SNP	G	139	149	286	100	288	Ser1261Ser (tca/tcG)	Rv2934	ppsD	phthiocerol synthesis polyketide synthase type I PpsD
3269581	0	A	SNP	G	151	158	306	100	309	Ala615Ala (gca/gcG)	Rv2935	ppsE	phthiocerol synthesis polyketide synthase type I PpsE
3270784	0	A	SNP	G	131	115	245	100	246	Gln1016Gln (caa/caG)	Rv2935	ppsE	phthiocerol synthesis polyketide synthase type I PpsE
3273107	0	C	SNP	A	176	169	343	99.71	346	Ala298Ala (gcc/gcA)	Rv2936	drrA	daunorubicin ABC transporter ATP-binding protein DrrA		phylo (3)
3275456	0	C	SNP	A	163	166	327	99.7	330	Gln170Lys (cag/Aag)	Rv2939	papA5	phthiocerol/phthiodiolone dimycocerosyl transferase
3286111	0	G	SNP	A	105	118	222	100	223	Val348Met (gtg/Atg)	Rv2942	mmpL7	transmembrane transport protein MmpL7
3290581	0	G	Del	GAP	129	99	224	99.56	229
3290582	0	T	Del	GAP	128	99	224	100	227
3290583	0	T	Del	GAP	128	98	223	98.26	230
3295914	0	G	SNP	A	137	123	254	99.62	261	Pro147Leu (ccc/cTc)	Rv2946c	pks1	polyketide synthase
3296843	0	A	SNP	G	130	136	260	100	266	Val333Ala (gtg/gCg)	Rv2947c	pks15	polyketide synthase
3302589	0	A	SNP	C	176	206	382	99.48	384
3305546	0	T	SNP	C	153	129	280	99.65	283	Tyr90His (tac/Cac)	Rv2953	-	trans-acting enoyl reductase
3306441	0	G	SNP	A	133	166	296	99.34	301	Arg388Gln (cgg/cAg)	Rv2953	-	trans-acting enoyl reductase
3308606	0	G	SNP	A	192	160	343	100	352
3312620	0	C	SNP	A	205	228	430	100	433	Glu73Asp (gag/gaT)	Rv2959c	-	rhamnosyl O-methyltransferase
3314412	0	A	SNP	G	130	151	277	98.94	284	Ala237Ala (gct/gcC)	Rv2962c	-	PGL/p-HBAD biosynthesis rhamnosyltransferase
3315726	0	G	Del	GAP	135	144	277	95.55	292		Rv2963	-	integral membrane protein
3316955	0	A	SNP	C	176	164	336	99.13	343	Met143Leu (atg/Ctg)	Rv2964	purU	formyltetrahydrofolate deformylase
3326554	0	A	SNP	C	148	133	277	99.65	282	Asn152His (aac/Cac)	Rv2971	-	oxidoreductase		phylo (not Euro-American, M. africanum, M. bovis, M . canettii, M. caprae, M. Microti, M. pinipedii, Beijing, Delhi/CAS, EAI)
3331362	0	C	Del	GAP	96	96	194	92.75	207		Rv2975c	-	hypothetical protein
3331363	0	G	Del	GAP	96	96	194	92.75	207		Rv2975c	-	hypothetical protein
3335708	0	G	SNP	C	105	110	213	100	215	Pro14Arg (ccg/cGg)	Rv2979c	-	resolvase
3336825	0	T	SNP	C	117	152	267	99.63	270	Thr365Ala (aca/Gca)	Rv2981c	ddlA	D-alanine--D-alanine ligase
3338603	0	G	SNP	C	82	100	180	100	182	Pro133Ala (ccg/Gcg)	Rv2982c	gpdA2	glycerol-3-phosphate dehydrogenase
3348536	0	C	SNP	T	98	71	168	100	169
3349917	0	G	SNP	A	103	113	215	100	216	His121Tyr (cat/Tat)	Rv2992c	gltS	glutamate--tRNA ligase
3352932	0	C	SNP	G	115	114	228	99.13	231	Thr179Thr (acg/acC)	Rv2995c	leuB	3-isopropylmalate dehydrogenase
3355949	0	A	SNP	C	140	118	256	100	258	Asp284Ala (gac/gCc)	Rv2997	-	dehydrogenase
3357464	0	C	SNP	G	148	106	249	100	254
3358235	0	A	SNP	T	126	123	247	100	249	Met212Leu (atg/Ttg)	Rv2999	lppY	lipoprotein LppY
3363338	0	A	SNP	G	84	134	216	99.54	219
3367765	0	G	SNP	A	116	139	249	99.61	256	Gly343Gly (ggc/ggT)	Rv3009c	gatB	aspartyl/glutamyl-tRNA(Asn/Gln) amidotransferase subunit B
3380804	0	T	SNP	G	109	89	194	99	200	Ile64Leu (atc/Ctc)	Rv3022A	PE29	PE family protein PE29
3385218	0	C	SNP	T	105	101	205	100	206	Gly287Glu (gga/gAa)	Rv3026c	-	hypothetical protein
3393640	0	C	SNP	T	118	119	233	100	237	Asn87Asn (aac/aaT)	Rv3033	-	hypothetical protein
3395654	0	G	SNP	A	93	96	188	99.47	190	Leu92Leu (ctg/ctA)	Rv3035	-	hypothetical protein
3401871	0	A	SNP	G	93	103	195	100	196	Ala16Ala (gct/gcC)	Rv3041c	-	ABC transporter ATP-binding protein
3402816	0	C	SNP	T	112	145	251	100	257	Gly116Glu (gga/gAa)	Rv3042c	serB2	phosphoserine phosphatase SerB
3404376	0	C	SNP	G	106	146	251	99.21	254	Thr182Thr (acg/acC)	Rv3043c	ctaD	cytochrome C oxidase cytochrome 1
3404903	0	G	SNP	A	141	132	269	99.64	274	Pro7Ser (ccg/Tcg)	Rv3043c	ctaD	cytochrome C oxidase cytochrome 1
3405691	0	G	SNP	C	132	109	236	99.18	243	Asp186His (gac/Cac)	Rv3044	fecB	FeIII-dicitrate-binding periplasmic lipoprotein
3413785	0	C	SNP	T	239	218	450	100	457	Val128Ile (gtc/Atc)	Rv3051c	nrdE	ribonucleoside-diphosphate reductase subunit alpha
3415184	0	C	Del	GAP	103	116	219	76.04	288
3415185	0	T	Del	GAP	103	116	219	77.39	283
3415186	0	A	Del	GAP	103	116	219	77.39	283
3415187	0	G	Del	GAP	103	116	219	77.39	283
3415188	0	G	Del	GAP	103	116	219	77.94	281
3415189	0	G	Del	GAP	103	116	219	79.06	277
3415190	0	G	Del	GAP	103	116	219	79.64	275
3415191	0	G	Del	GAP	103	116	219	79.93	274
3415192	0	T	Del	GAP	103	116	219	82.02	267
3415193	0	G	Del	GAP	103	116	219	82.64	265
3415194	0	G	Del	GAP	103	115	218	84.17	259
3420825	0	A	SNP	G	138	146	283	99.65	285	Asp445Gly (gac/gGc)	Rv3059	cyp136	cytochrome P450 Cyp136
3425854	0	C	SNP	T	121	108	224	100	229	Pro91Ser (ccg/Tcg)	Rv3062	ligB	DNA ligase
3428897	0	G	SNP	C	138	118	253	100	256	Arg552Pro (cgt/cCt)	Rv3063	cstA	carbon starvation protein A
3428917	0	C	SNP	A	125	120	238	100	245	Arg559Ser (cgt/Agt)	Rv3063	cstA	carbon starvation protein A
3437007	0	G	SNP	C	93	99	190	100	192	Ala77Pro (gcc/Ccc)	Rv3074	-	hypothetical protein
3440464	0	T	SNP	G	116	96	210	100	212	Arg308Arg (cgt/cgG)	Rv3077	-	hydrolase
3440468	0	G	SNP	C	112	97	207	99.05	211	Gly310Arg (ggc/Cgc)	Rv3077	-	hydrolase
3449756	0	A	Del	GAP	107	94	197	95.71	210		Rv3083	-	FAD-containing monooxygenase MymA
3449757	0	C	Del	GAP	107	94	197	96.17	209		Rv3083	-	FAD-containing monooxygenase MymA
3450725	0	T	SNP	C	128	121	246	99.6	250	Val243Val (gtt/gtC)	Rv3084	lipR	acetyl-hydrolase LipR
3454263	0	C	SNP	G	120	112	230	100	232	Leu447Val (ctc/Gtc)	Rv3087	-	diacyglycerol O-acyltransferase
3455686	0	G	SNP	C	125	107	228	99.57	233	Leu449Leu (ctg/ctC)	Rv3088	tgs4	diacyglycerol O-acyltransferase
3456666	0	A	SNP	G	115	107	216	100	222	Ala302Ala (gca/gcG)	Rv3089	fadD13	long chain-fatty-acid--CoA ligase FadD13
3459081	0	G	SNP	C	85	115	200	99.5	201	Ala291Pro (gca/Cca)	Rv3090	-	hypothetical protein
3462135	0	G	SNP	C	90	79	169	100	169	Cys210Trp (tgc/tgG)	Rv3093c	-	oxidoreductase
3466919	0	C	SNP	G	126	129	252	99.61	256	Gly58Ala (ggc/gCc)	Rv3097c	lipY	triacylglycerol lipase Lip
3467465	0	C	SNP	G	192	148	337	99.42	342	Ala66Ala (gcg/gcC)	Rv3098c	-	hypothetical protein
3473996	1	G	Ins	A	104	111	215	97.73	215
3480474	0	G	SNP	A	251	271	519	99.81	523	Gly134Glu (gga/gAa)	Rv3113	-	phosphatase
3480789	0	T	SNP	C	222	255	471	99.79	478	Ser11Pro (tca/Cca)	Rv3114	-	hypothetical protein
3486977	0	A	SNP	G	164	178	334	99.13	345	Lys157Glu (aaa/Gaa)	Rv3121	cyp141	cytochrome P450 Cyp141
3488122	0	G	SNP	A	156	133	286	100	289	Gly12Arg (ggg/Agg)	Rv3122	-	hypothetical protein
3489665	0	C	SNP	T	202	188	387	99.74	391	Pro54Ser (cca/Tca)	Rv3124	moaR1	transcriptional regulator MoaR
3499497	0	G	SNP	C	142	148	289	100	290	Ala140Gly (gcc/gGc)	Rv3133c	devR	two component transcriptional regulator DevR
3500243	0	G	SNP	C	134	127	256	99.62	262	Ala169Ala (gcc/gcG)	Rv3134c	-	universal stress protein
3503895	0	C	SNP	T	133	127	255	99.62	261	Pro168Leu (ccg/cTg)	Rv3137	-	histidinol-phosphatase
3506650	0	A	SNP	C	107	104	209	99.53	212	Ile430Leu (atc/Ctc)	Rv3139	fadE24	acyl-CoA dehydrogenase FadE24
3509231	0	G	SNP	A	133	126	256	99.23	261	Arg106Cys (cgc/Tgc)	Rv3142c	-	hypothetical protein
3509300	0	A	Del	GAP	128	102	225	100	230		Rv3142c	-	hypothetical protein
3509301	0	G	Del	GAP	128	102	225	99.14	232		Rv3142c	-	hypothetical protein
3510120	0	T	SNP	G	107	98	204	99.51	206	Lys400Gln (aag/Cag)	Rv3144c	PPE52	PPE family protein PPE52
3515467	0	C	SNP	T	121	104	219	98.68	228	Pro19Leu (ccg/cTg)	Rv3150	nuoF	NADH-quinone oxidoreductase subunit F
3518167	0	A	SNP	G	102	106	206	100	208	Ile474Met (ata/atG)	Rv3151	nuoG	NADH-quinone oxidoreductase subunit G
3518555	0	A	SNP	G	110	104	212	100	214	Thr604Ala (acg/Gcg)	Rv3151	nuoG	NADH-quinone oxidoreductase subunit G
3524169	0	T	SNP	C	151	152	294	99.02	306	Val13Ala (gtg/gCg)	Rv3157	nuoM	NADH-quinone oxidoreductase subunit M
3530955	0	C	SNP	G	137	147	282	100	284	Val62Leu (gtc/Ctc)	Rv3161c	-	dioxygenase
3539353	0	G	SNP	A	124	91	212	100	215	Gln283Gln (cag/caA)	Rv3170	aofH	flavin-containing monoamine oxidase
3556275	0	A	SNP	G	163	166	328	99.7	330	Leu138Pro (ctg/cCg)	Rv3190c	-	hypothetical protein
3557253	0	C	SNP	T	154	136	283	98.98	293
3562338	0	G	SNP	T	186	190	374	100	376	Leu279Met (ctg/Atg)	Rv3193c	-	transmembrane protein
3580637	0	T	Del	GAP	105	73	176	96.74	184
3581414	0	A	SNP	G	104	119	221	100	223	Thr34Ala (aca/Gca)	Rv3204	-	DNA-methyltransferase
3582694	0	C	SNP	T	139	90	223	99.13	231	Lys339Lys (aag/aaA)	Rv3206c	moeB1	adenylyltransferase/sulfurtransferase
3587484	0	G	SNP	C	111	121	225	98.72	235	Pro19Arg (ccg/cGg)	Rv3210c	-	hypothetical protein
3590686	1	G	Ins	C	69	85	154	97.47	154
3591063	0	T	SNP	C	125	124	246	100	249	Lys144Glu (aag/Gag)	Rv3213c	-	SOJ/ParA-like protein
3593423	0	A	SNP	G	124	149	272	100	273
3594344	0	G	SNP	A	116	100	208	93.91	230
3600576	0	C	SNP	T	92	114	206	100	206	Cys242Cys (tgc/tgT)	Rv3224	-	iron-regulated short-chain dehydrogenase/reductase
3604821	0	G	SNP	C	91	95	181	100	186	Ala32Ala (gcg/gcC)	Rv3228	-	hypothetical protein
3605711	0	A	SNP	C	119	121	237	99.17	242	Gln329Pro (cag/cCg)	Rv3228	-	hypothetical protein
3605738	0	G	SNP	A	113	122	232	100	235
3610391	1	A	Ins	C	128	149	277	96.18	277		Rv3234c	tgs3	diacyglycerol O-acyltransferase
3611287	0	C	Del	GAP	103	123	224	94.96	238
3613883	0	C	SNP	T	134	141	270	99.64	276	Arg172Arg (cgg/cgA)	Rv3238c	-	integral membrane protein
3614982	0	T	SNP	C	120	122	240	99.18	244	Leu874Leu (cta/ctG)	Rv3239c	-	transmembrane transport protein
3618894	0	C	SNP	G	117	95	210	99.07	214	Glu546Asp (gag/gaC)	Rv3240c	secA1	protein translocase subunit SecA
3621423	0	A	SNP	G	126	130	254	100	256
3622441	0	A	SNP	C	103	118	220	100	221	Val217Val (gtt/gtG)	Rv3243c	-	hypothetical protein
3625065	0	T	SNP	G	101	113	210	99.53	215	Met517Leu (atg/Ctg)	Rv3245c	mtrB	two component sensory histidine kinase MtrB
3638093	0	G	SNP	A	90	117	206	100	207	Ser206Leu (tcg/tTg)	Rv3257c	pmmA	phosphomannomutase PmmA
3645524	0	C	SNP	T	105	122	226	100	227	Asp152Asn (gac/Aac)	Rv3264c	manB	D-alpha-D-mannose-1-phosphate guanylyltransferase ManB
3653988	0	G	SNP	A	104	115	215	99.55	220	Val181Met (gtg/Atg)	Rv3272	-	hypothetical protein
3656206	0	C	SNP	A	132	136	266	99.63	269	Arg524Ser (cgc/Agc)	Rv3273	-	transmembrane carbonic anhydrase
3670040	0	C	SNP	T	85	130	213	100	215	Ala124Ala (gcg/gcA)	Rv3289c	-	transmembrane protein
3670605	0	G	SNP	A	114	131	240	96.46	254	Ala397Val (gcc/gTc)	Rv3290c	lat	L-lysine-epsilon aminotransferase
3678094	0	C	SNP	T	118	103	215	99.1	223	Ala440Ala (gcc/gcT)	Rv3296	lhr	ATP-dependent helicase
3679764	0	G	SNP	A	103	103	202	98.56	209	Ser997Asn (agc/aAc)	Rv3296	lhr	ATP-dependent helicase
3681548	0	A	SNP	C	94	95	186	98.44	192	Arg77Arg (agg/Cgg)	Rv3297	nei	endonuclease VIII
3685510	0	T	SNP	C	106	115	220	100	221	Ser152Gly (agt/Ggt)	Rv3299c	atsB	arylsulfatase AtsB
3689523	0	G	SNP	T	123	110	228	100	233	Cys472_ (tgc/tgA)	Rv3303c	lpdA	NAD(P)H quinone reductase LpdA
3690016	0	A	SNP	G	103	100	202	100	203	Leu308Ser (ttg/tCg)	Rv3303c	lpdA	NAD(P)H quinone reductase LpdA
3693681	0	A	SNP	C	95	79	170	100	174	Ala103Ala (gct/gcG)	Rv3306c	amiB1	amidase AmiB
3695964	0	G	SNP	T	89	106	190	100	195	Ala367Ala (gcg/gcT)	Rv3308	pmmB	phosphomannomutase PmmB
3697585	0	C	SNP	T	98	133	225	100	231	Leu130Phe (ctc/Ttc)	Rv3310	sapM	acid phosphatase
3704596	0	G	SNP	C	125	119	243	100	244	Val54Leu (gtg/Ctg)	Rv3317	sdhD	succinate dehydrogenase hydrophobic membrane anchor subunit
3711910	0	G	SNP	A	75	56	131	100	131	Trp54_ (tgg/tgA)	Rv3327	-	transposase fusion protein
3712372	0	A	SNP	G	64	59	122	100	123	Leu208Leu (cta/ctG)	Rv3327	-	transposase fusion protein
3714211	0	G	SNP	T	117	112	228	100	229	Pro41Gln (ccg/cAg)	Rv3328c	sigJ	ECF RNA polymerase sigma factor SigJ
3714639	0	G	SNP	A	95	99	191	99.49	195	Arg83His (cgc/cAc)	Rv3329	-	aminotransferase
3714757	0	A	SNP	C	115	115	228	100	230	Gln122His (caa/caC)	Rv3329	-	aminotransferase
3715775	0	C	SNP	T	84	108	191	100	192
3718357	0	C	SNP	T	101	88	185	99.47	190	Pro423Leu (ccg/cTg)	Rv3331	sugI	sugar-transport integral membrane protein SugI
3721806	0	G	SNP	C	96	114	209	100	210	Gly265Gly (ggc/ggG)	Rv3335c	-	integral membrane protein
3729342	0	C	SNP	T	134	111	242	100	245	Ala240Val (gcg/gTg)	Rv3342	-	methyltransferase
3729597	0	G	SNP	C	136	131	261	99.63	268	Leu2447Val (ctc/Gtc)	Rv3343c	PPE54	PPE family protein PPE54
3730371	0	C	SNP	T	110	131	239	91.29	264	Gly2189Ser (ggc/Agc)	Rv3343c	PPE54	PPE family protein PPE54
3732624	0	A	SNP	G	151	131	277	82.94	340	Leu1438Leu (ttg/Ctg)	Rv3343c	PPE54	PPE family protein PPE54
3735802	0	C	SNP	G	115	125	237	86.02	279	Thr378Thr (acg/acC)	Rv3343c	PPE54	PPE family protein PPE54
3736024	0	A	SNP	G	106	77	180	100	183	Gly304Gly (ggt/ggC)	Rv3343c	PPE54	PPE family protein PPE54
3736628	0	T	SNP	G	112	111	220	99.55	224	Glu103Ala (gag/gCg)	Rv3343c	PPE54	PPE family protein PPE54
3737479	0	G	Del	GAP	39	36	75	94.94	79		Rv3344c	PE_PGRS49	PE-PGRS family protein PE_PGRS49
3737480	0	G	Del	GAP	39	36	75	98.68	76		Rv3344c	PE_PGRS49	PE-PGRS family protein PE_PGRS49
3737481	0	C	Del	GAP	39	36	75	97.4	77		Rv3344c	PE_PGRS49	PE-PGRS family protein PE_PGRS49
3737482	0	G	Del	GAP	39	36	75	97.4	77		Rv3344c	PE_PGRS49	PE-PGRS family protein PE_PGRS49
3737483	0	C	Del	GAP	38	36	75	98.67	75		Rv3344c	PE_PGRS49	PE-PGRS family protein PE_PGRS49
3737484	0	C	Del	GAP	38	36	75	97.37	76		Rv3344c	PE_PGRS49	PE-PGRS family protein PE_PGRS49
3737485	0	G	Del	GAP	38	36	75	96.1	77		Rv3344c	PE_PGRS49	PE-PGRS family protein PE_PGRS49
3737486	0	C	Del	GAP	39	36	76	97.4	77		Rv3344c	PE_PGRS49	PE-PGRS family protein PE_PGRS49
3737487	0	C	Del	GAP	39	36	76	98.68	76		Rv3344c	PE_PGRS49	PE-PGRS family protein PE_PGRS49
3737488	0	G	Del	GAP	38	36	75	96.1	77		Rv3344c	PE_PGRS49	PE-PGRS family protein PE_PGRS49
3737489	0	G	Del	GAP	38	36	75	97.37	76		Rv3344c	PE_PGRS49	PE-PGRS family protein PE_PGRS49
3737490	0	C	Del	GAP	38	36	75	97.37	76		Rv3344c	PE_PGRS49	PE-PGRS family protein PE_PGRS49
3737491	0	G	Del	GAP	38	36	75	94.87	78		Rv3344c	PE_PGRS49	PE-PGRS family protein PE_PGRS49
3737492	0	C	Del	GAP	38	36	75	97.37	76		Rv3344c	PE_PGRS49	PE-PGRS family protein PE_PGRS49
3737493	0	C	Del	GAP	38	36	75	94.87	78		Rv3344c	PE_PGRS49	PE-PGRS family protein PE_PGRS49
3737494	0	G	Del	GAP	38	36	75	94.87	78		Rv3344c	PE_PGRS49	PE-PGRS family protein PE_PGRS49
3737495	0	C	Del	GAP	38	36	75	97.37	76		Rv3344c	PE_PGRS49	PE-PGRS family protein PE_PGRS49
3737496	0	C	Del	GAP	38	36	75	97.37	76		Rv3344c	PE_PGRS49	PE-PGRS family protein PE_PGRS49
3737497	0	G	Del	GAP	38	36	76	97.37	76		Rv3344c	PE_PGRS49	PE-PGRS family protein PE_PGRS49
3737498	0	C	Del	GAP	38	36	76	98.67	75		Rv3344c	PE_PGRS49	PE-PGRS family protein PE_PGRS49
3737499	0	C	Del	GAP	38	36	76	96.1	77		Rv3344c	PE_PGRS49	PE-PGRS family protein PE_PGRS49
3737500	0	A	Del	GAP	38	36	75	96.1	77		Rv3344c	PE_PGRS49	PE-PGRS family protein PE_PGRS49
3737501	0	C	Del	GAP	38	36	75	96.1	77		Rv3344c	PE_PGRS49	PE-PGRS family protein PE_PGRS49
3737502	0	C	Del	GAP	38	35	75	93.59	78		Rv3344c	PE_PGRS49	PE-PGRS family protein PE_PGRS49
3738364	0	G	SNP	A	57	103	158	93.02	172	Arg1471Trp (cgg/Tgg)	Rv3345c	PE_PGRS50	PE-PGRS family protein PE_PGRS50
3738417	0	G	Del	GAP	27	78	103	92.92	113		Rv3345c	PE_PGRS50	PE-PGRS family protein PE_PGRS50
3739215	0	C	SNP	A	119	116	214	96.71	243	Ser1187Ile (agc/aTc)	Rv3345c	PE_PGRS50	PE-PGRS family protein PE_PGRS50
3739497	0	A	Del	GAP	59	74	129	79.17	168		Rv3345c	PE_PGRS50	PE-PGRS family protein PE_PGRS50
3739498	0	C	Del	GAP	59	74	129	77.78	171		Rv3345c	PE_PGRS50	PE-PGRS family protein PE_PGRS50
3739499	0	A	Del	GAP	59	74	129	79.64	167		Rv3345c	PE_PGRS50	PE-PGRS family protein PE_PGRS50
3739502	0	G	Del	GAP	59	73	128	75.43	175		Rv3345c	PE_PGRS50	PE-PGRS family protein PE_PGRS50
3739503	0	C	Del	GAP	59	73	128	76.3	173		Rv3345c	PE_PGRS50	PE-PGRS family protein PE_PGRS50
3739504	0	C	Del	GAP	59	73	128	81.48	162		Rv3345c	PE_PGRS50	PE-PGRS family protein PE_PGRS50
3739505	0	A	Del	GAP	59	74	129	82.1	162		Rv3345c	PE_PGRS50	PE-PGRS family protein PE_PGRS50
3740181	0	T	SNP	C	108	120	221	93.06	245	Asn865Ser (aat/aGt)	Rv3345c	PE_PGRS50	PE-PGRS family protein PE_PGRS50
3741240	0	C	SNP	T	105	108	208	97.26	219	Gly512Asp (ggt/gAt)	Rv3345c	PE_PGRS50	PE-PGRS family protein PE_PGRS50
3746409	0	A	SNP	G	119	108	224	99.56	228	Leu2259Pro (ctg/cCg)	Rv3347c	PPE55	PPE family protein PPE55
3749653	0	G	SNP	A	113	138	248	99.6	252	Gln1178_ (caa/Taa)	Rv3347c	PPE55	PPE family protein PPE55
3750177	0	A	SNP	T	102	86	188	97.92	192	Phe1003Tyr (ttc/tAc)	Rv3347c	PPE55	PPE family protein PPE55
3750178	0	A	SNP	C	102	84	185	97.38	191	Phe1003Val (ttc/Gtc)	Rv3347c	PPE55	PPE family protein PPE55
3750185	0	C	SNP	G	97	79	176	97.78	180	Ser1000Ser (tcg/tcC)	Rv3347c	PPE55	PPE family protein PPE55
3750187	0	A	SNP	T	96	79	174	97.77	179	Ser1000Thr (tcg/Acg)	Rv3347c	PPE55	PPE family protein PPE55
3750188	0	C	SNP	G	96	79	175	98.31	178	Met999Ile (atg/atC)	Rv3347c	PPE55	PPE family protein PPE55
3750193	0	G	SNP	A	99	83	182	97.85	186	Leu998Phe (ctc/Ttc)	Rv3347c	PPE55	PPE family protein PPE55
3750205	0	C	SNP	T	119	113	232	99.57	233	Asp994Asn (gac/Aac)	Rv3347c	PPE55	PPE family protein PPE55
3750209	0	A	SNP	G	113	108	220	94.44	234	Asn992Asn (aat/aaC)	Rv3347c	PPE55	PPE family protein PPE55
3750210	0	T	SNP	G	114	113	226	94.19	241	Asn992Thr (aat/aCt)	Rv3347c	PPE55	PPE family protein PPE55
3750407	0	G	SNP	C	139	148	285	96.31	298	Gly926Gly (ggc/ggG)	Rv3347c	PPE55	PPE family protein PPE55
3750417	0	A	SNP	T	138	144	278	97.24	290	Phe923Tyr (ttc/tAc)	Rv3347c	PPE55	PPE family protein PPE55
3750421	0	T	SNP	C	137	146	275	96.92	292	Ser922Gly (agc/Ggc)	Rv3347c	PPE55	PPE family protein PPE55
3750584	0	G	SNP	A	127	144	264	93.45	290	Asn867Asn (aac/aaT)	Rv3347c	PPE55	PPE family protein PPE55
3752003	0	G	SNP	C	98	90	187	97.41	193	Val394Val (gtc/gtG)	Rv3347c	PPE55	PPE family protein PPE55
3752006	0	G	SNP	A	96	88	183	100	184	Asn393Asn (aac/aaT)	Rv3347c	PPE55	PPE family protein PPE55
3752007	0	T	SNP	C	97	86	183	100	183	Asn393Ser (aac/aGc)	Rv3347c	PPE55	PPE family protein PPE55
3752008	0	T	SNP	C	90	86	175	97.78	180	Asn393Asp (aac/Gac)	Rv3347c	PPE55	PPE family protein PPE55
3752012	0	C	SNP	G	97	88	183	97.88	189	Pro391Pro (ccg/ccC)	Rv3347c	PPE55	PPE family protein PPE55
3752207	0	A	SNP	G	128	118	244	99.6	247	Ile326Ile (att/atC)	Rv3347c	PPE55	PPE family protein PPE55
3753116	0	C	SNP	T	101	108	208	84.96	246	Pro23Pro (ccg/ccA)	Rv3347c	PPE55	PPE family protein PPE55
3753164	0	T	SNP	G	114	108	220	97.37	228	Pro7Pro (cca/ccC)	Rv3347c	PPE55	PPE family protein PPE55
3753629	1	T	Ins	G	158	156	314	93.45	315
3753629	2	T	Ins	C	158	157	315	93.75	315
3758999	0	C	SNP	T	133	128	257	96.67	270	Gly2702Ser (ggt/Agt)	Rv3350c	PPE56	PPE family protein PPE56
3763393	0	T	SNP	G	92	92	182	97.87	188	Asp1237Ala (gac/gCc)	Rv3350c	PPE56	PPE family protein PPE56
3763724	0	A	SNP	G	125	108	230	99.15	235	Phe1127Leu (ttc/Ctc)	Rv3350c	PPE56	PPE family protein PPE56
3771009	0	T	SNP	G	119	144	262	98.13	268	Ser79Ser (tct/tcG)	Rv3357	relJ	antitoxin RelJ
3772834	0	A	Del	GAP	105	120	224	97.83	230		Rv3360	-	hypothetical protein
3778850	0	G	SNP	A	88	89	175	97.79	181	Val95Ile (gtc/Atc)	Rv3367	PE_PGRS51	PE-PGRS family protein PE_PGRS51
3787466	0	G	SNP	C	119	110	222	100	229	Glu385Gln (gag/Cag)	Rv3372	otsB2	trehalose 6-phosphate phosphatase
3794867	1	C	Ins	C	187	194	381	94.54	381		Rv3379c	dxs2	1-deoxy-D-xylulose 5-phosphate synthase
3794867	2	C	Ins	A	186	194	380	94.29	381		Rv3379c	dxs2	1-deoxy-D-xylulose 5-phosphate synthase
3798095	0	A	SNP	C	210	224	430	100	434	Val132Gly (gtc/gGc)	Rv3383c	idsB	polyprenyl synthetase IdsB
3799512	0	C	SNP	T	128	135	261	100	263	Ala42Thr (gcg/Acg)	Rv3384c	vapC46	ribonuclease VapC46
3800691	0	G	SNP	C	96	112	207	99.05	210	Arg200Arg (cgg/cgC)	Rv3386	-	transposase
3809407	0	C	SNP	A	141	135	273	100	276
3815477	0	G	SNP	T	137	139	275	100	276	Ala210Ala (gcc/gcA)	Rv3398c	idsA1	multifunctional dimethylallyltransferase/geranyltranstransferase/farnesylt ranstransferase
3817117	0	C	SNP	A	94	108	200	100	202	Ala330Glu (gcg/gAg)	Rv3399	-	S-adenosylmethionine-dependentmethyltransferase
3821503	0	A	SNP	C	123	103	219	99.12	228	Leu130Arg (cta/cGa)	Rv3402c	-	hypothetical protein
3821845	0	G	SNP	T	98	101	198	100	199	Ala16Glu (gca/gAa)	Rv3402c	-	hypothetical protein
3823159	0	A	SNP	T	103	117	220	100	220	Val235Val (gtt/gtA)	Rv3403c	-	hypothetical protein
3826684	0	C	SNP	T	105	113	215	99.54	219	Ser46Leu (tcg/tTg)	Rv3408	vapC47	ribonuclease VapC47
3829770	0	T	SNP	C	95	80	174	100	175	Pro47Pro (cca/ccG)	Rv3410c	guaB3	oxidoreductase
3830695	0	A	SNP	G	116	93	205	100	209	Ala275Ala (gct/gcC)	Rv3411c	guaB2	inosine-5'-monophosphate dehydrogenase
3838871	0	A	SNP	G	133	110	239	99.18	245	Ala64Ala (gct/gcC)	Rv3420c	rimI	ribosomal-protein-alanine acetyltransferase RimI
3842620	0	A	SNP	G	205	205	403	96.7	424	Thr128Ala (act/Gct)	Rv3425	PPE57	PPE family protein PPE57
3842625	0	A	SNP	G	208	193	399	97.33	412	Pro129Pro (cca/ccG)	Rv3425	PPE57	PPE family protein PPE57
3843408	0	G	Del	GAP	196	197	393	94.24	417		Rv3426	PPE58	PPE family protein PPE58
3844757	0	C	Del	GAP	152	150	291	94.08	321		Rv3428c	-	transposase
3844992	0	T	SNP	A	161	174	332	97.95	342	Ser327Cys (agc/Tgc)	Rv3428c	-	transposase
3845695	0	C	SNP	T	134	139	271	100	273	Arg92Arg (cgg/cgA)	Rv3428c	-	transposase
3851887	0	A	SNP	C	119	74	190	98.97	195	Ser443Ala (tcg/Gcg)	Rv3433c	-	bifunctional ADP-dependent (S)-NAD(P)H-hydrate dehydratase/NAD(P)H-hydrate epimerase
3851888	0	T	SNP	C	116	79	190	98.98	197	Ala442Ala (gca/gcG)	Rv3433c	-	bifunctional ADP-dependent (S)-NAD(P)H-hydrate dehydratase/NAD(P)H-hydrate epimerase
3855336	0	C	SNP	T	127	124	248	98.82	254	Pro518Pro (ccg/ccA)	Rv3436c	glmS	glucosamine--fructose-6-phosphate aminotransferase
3859893	0	C	SNP	T	95	119	213	100	214	Glu28Glu (gag/gaA)	Rv3440c	-	hypothetical protein
3860216	0	G	SNP	A	94	83	172	99.44	178	Ala385Ala (gcc/gcT)	Rv3441c	mrsA	phosphoglucosamine mutase
3862473	0	A	Del	GAP	68	87	153	94.51	164
3864995	0	T	SNP	C	90	104	194	100	194	Ser1082Gly (agc/Ggc)	Rv3447c	eccC4	ESX-4 secretion system protein EccC4
3869355	0	T	SNP	C	100	105	203	99.51	206	Ile335Thr (atc/aCc)	Rv3448	eccD4	ESX-4 secretion system protein EccD4
3870010	0	A	SNP	G	116	102	216	100	218	Thr87Ala (acc/Gcc)	Rv3449	mycP4	membrane-anchored mycosin
3871246	0	T	SNP	C	93	126	216	100	219	Gly417Gly (gga/ggG)	Rv3450c	eccB4	ESX-4 secretion system protein EccB4
3874723	0	T	Del	GAP	137	149	285	97.28	294
3874745	0	G	SNP	C	148	158	303	100	306
3877421	0	A	SNP	G	124	128	247	100	252	Pro4Pro (cct/ccC)	Rv3456c	rplQ	50S ribosomal protein L17
3880175	0	C	SNP	A	105	109	211	99.53	215
3885886	0	T	SNP	C	126	112	232	99.58	239	Ile62Val (atc/Gtc)	Rv3468c	-	dTDP-glucose 4,6-dehydratase
3888217	0	C	SNP	T	114	109	222	100	223	Val196Ile (gtc/Atc)	Rv3470c	ilvB2	acetolactate synthase large subunit
3892671	0	A	SNP	G	163	167	326	100	330
3893480	0	G	SNP	A	180	162	341	100	342
3895727	0	C	SNP	A	110	93	201	99.51	204
3895800	0	G	SNP	A	100	100	197	99.5	201
3896340	0	T	SNP	G	100	103	201	99.02	205	Leu174Arg (ctc/cGc)	Rv3479	-	transmembrane protein
3898408	0	A	SNP	G	121	117	234	100	238	Ala863Ala (gca/gcG)	Rv3479	-	transmembrane protein
3906462	1	A	Ins	T	122	129	251	97.29	251		Rv3487c	lipF	carboxylesterase LipF
3908062	0	C	SNP	T	136	114	247	100	250
3909235	0	G	SNP	C	94	124	215	99.54	219	Val334Leu (gtg/Ctg)	Rv3490	otsA	trehalose-phosphate synthase
3918649	0	T	SNP	C	129	116	243	100	245	Gly184Gly (gga/ggG)	Rv3499c	mce4A	Mce family protein Mce4A
3931059	0	A	SNP	G	74	83	157	78.11	201	Thr19Ala (acg/Gcg)	Rv3508	PE_PGRS54	PE-PGRS family protein PE_PGRS54
3932876	0	C	SNP	T	8	5	13	86.67	15	Gly624Gly (ggc/ggT)	Rv3508	PE_PGRS54	PE-PGRS family protein PE_PGRS54
3933939	0	T	SNP	G	15	21	34	100	36	Ser979Ala (tct/Gct)	Rv3508	PE_PGRS54	PE-PGRS family protein PE_PGRS54
3934542	0	T	SNP	G	69	75	142	99.31	145	Ser1180Ala (tct/Gct)	Rv3508	PE_PGRS54	PE-PGRS family protein PE_PGRS54
3934699	0	G	SNP	A	73	81	148	97.47	158	Ser1232Asn (agc/aAc)	Rv3508	PE_PGRS54	PE-PGRS family protein PE_PGRS54
3934733	0	G	SNP	C	71	93	159	90.11	182	Gly1243Gly (ggg/ggC)	Rv3508	PE_PGRS54	PE-PGRS family protein PE_PGRS54
3934734	0	G	SNP	A	73	95	163	88.89	189	Ala1244Thr (gcc/Acc)	Rv3508	PE_PGRS54	PE-PGRS family protein PE_PGRS54
3935335	0	T	SNP	C	66	50	115	98.31	118	Val1444Ala (gtc/gCc)	Rv3508	PE_PGRS54	PE-PGRS family protein PE_PGRS54
3935494	0	C	SNP	A	29	20	48	92.45	53	Ala1497Asp (gcc/gAc)	Rv3508	PE_PGRS54	PE-PGRS family protein PE_PGRS54
3935950	0	T	SNP	C	59	43	102	98.08	104	Val1649Ala (gtc/gCc)	Rv3508	PE_PGRS54	PE-PGRS family protein PE_PGRS54
3936109	0	C	SNP	A	36	22	53	90.62	64	Ala1702Asp (gcc/gAc)	Rv3508	PE_PGRS54	PE-PGRS family protein PE_PGRS54
3940802	0	A	SNP	G	21	32	53	98.15	54	Asn396Asp (aac/Gac)	Rv3511	PE_PGRS55	PE-PGRS family protein PE_PGRS55
3941724	0	C	Del	GAP	37	38	73	87.21	86		Rv3511	PE_PGRS55	PE-PGRS family protein PE_PGRS55
3942481	0	C	SNP	G	120	110	226	98.71	233
3942640	0	T	SNP	C	92	142	229	99.57	235
3943019	0	C	SNP	G	49	57	104	100	106
3943079	0	C	SNP	A	59	33	90	95.83	96
3943160	0	C	SNP	T	12	6	18	100	18
3947125	0	C	SNP	G	40	57	96	82.91	117	Gly444Gly (ggc/ggG)	Rv3514	PE_PGRS57	PE-PGRS family protein PE_PGRS57
3947126	0	G	SNP	A	38	57	89	82.61	115	Ala445Thr (gcc/Acc)	Rv3514	PE_PGRS57	PE-PGRS family protein PE_PGRS57
3947127	0	C	SNP	T	38	56	93	82.46	114	Ala445Val (gcc/gTc)	Rv3514	PE_PGRS57	PE-PGRS family protein PE_PGRS57
3947128	0	C	SNP	G	40	57	96	82.91	117	Ala445Ala (gcc/gcG)	Rv3514	PE_PGRS57	PE-PGRS family protein PE_PGRS57
3948404	0	T	SNP	G	8	6	14	100	14	Cys871Gly (tgc/Ggc)	Rv3514	PE_PGRS57	PE-PGRS family protein PE_PGRS57
3948414	0	T	SNP	G	8	6	14	100	14	Val874Gly (gtc/gGc)	Rv3514	PE_PGRS57	PE-PGRS family protein PE_PGRS57
3948417	0	T	SNP	G	8	6	14	93.33	15	Val875Gly (gtc/gGc)	Rv3514	PE_PGRS57	PE-PGRS family protein PE_PGRS57
3949531	0	C	SNP	G	46	59	104	97.22	108	Gly1246Gly (ggc/ggG)	Rv3514	PE_PGRS57	PE-PGRS family protein PE_PGRS57
3949532	0	C	SNP	G	45	62	104	97.27	110	Pro1247Ala (ccc/Gcc)	Rv3514	PE_PGRS57	PE-PGRS family protein PE_PGRS57
3952800	0	G	SNP	A	117	115	227	99.57	233	Gly86Asp (ggc/gAc)	Rv3516	echA19	enoyl-CoA hydratase EchA19
3957604	0	T	SNP	C	100	117	216	99.09	219	His28His (cat/caC)	Rv3521	-	hypothetical protein
3958403	0	A	SNP	G	109	105	212	99.53	215	Asn295Asp (aac/Gac)	Rv3521	-	hypothetical protein
3959418	0	C	SNP	T	119	127	242	100	246	Thr324Ile (acc/aTc)	Rv3522	ltp4	lipid transfer protein
3964930	0	C	SNP	T	273	293	561	99.65	568	Gly88Glu (gga/gAa)	Rv3528c	-	hypothetical protein
3981983	0	G	SNP	A	101	76	172	96.72	183	Pro386Pro (ccc/ccT)	Rv3543c	fadE29	acyl-CoA dehydrogenase FadE29
3984321	0	G	SNP	A	131	138	266	100	269	His375His (cac/caT)	Rv3545c	cyp125	steroid C26-monooxygenase
3990093	0	C	SNP	T	122	111	231	100	233	Val66Val (gtc/gtT)	Rv3551	-	CoA-transferase subunit alpha
3994101	0	A	SNP	G	120	94	214	99.07	216	Ile473Val (atc/Gtc)	Rv3554	fdxB	electron transfer protein FdxB
3998042	0	T	Del	GAP	110	108	215	96.89	225		Rv3558	PPE64	PPE family protein PPE64
3998043	0	T	Del	GAP	110	108	215	97.32	224		Rv3558	PPE64	PPE family protein PPE64
3999867	0	T	SNP	G	108	77	185	99.46	186	Glu190Ala (gag/gCg)	Rv3559c	-	oxidoreductase
4004896	0	G	SNP	A	100	94	194	99.49	195	Gln202Gln (cag/caA)	Rv3563	fadE32	acyl-CoA dehydrogenase FadE32
4005114	0	G	SNP	C	80	107	186	99.47	188	Trp275Ser (tgg/tCg)	Rv3563	fadE32	acyl-CoA dehydrogenase FadE32
4005607	0	T	SNP	C	94	108	201	100	202	Leu121Leu (ttg/Ctg)	Rv3564	fadE33	acyl-CoA dehydrogenase FadE33
4007272	0	G	SNP	A	78	78	152	98.11	159	Arg358Gln (cgg/cAg)	Rv3565	aspB	aspartate aminotransferase AspB
4008747	0	A	SNP	G	127	103	229	99.14	232	Ile179Thr (atc/aCc)	Rv3567c	hsaB	flavin-dependent monooxygenase reductase subunit HsaB
4012286	0	C	SNP	T	127	149	274	100	276
4018716	0	C	SNP	G	129	134	262	99.25	265	Ser120Cys (tcc/tGc)	Rv3576	lppH	lipoprotein LppH
4024136	0	C	SNP	T	97	97	194	98.48	197	Arg71His (cgt/cAt)	Rv3581c	ispF	2C-methyl-D-erythritol 2,4-cyclodiphosphate synthase
4024273	0	T	SNP	C	133	91	223	100	224	Val25Val (gta/gtG)	Rv3581c	ispF	2C-methyl-D-erythritol 2,4-cyclodiphosphate synthase
4026899	0	G	SNP	A	112	97	207	99.52	210	Gln152Gln (cag/caA)	Rv3585	radA	DNA repair protein RadA
4028752	0	A	SNP	G	90	111	200	100	201	Thr288Ala (acg/Gcg)	Rv3586	-	DNA integrity scanning protein DisA
4033711	0	A	SNP	G	101	91	186	97.96	196	Val111Ala (gtg/gCg)	Rv3591c	-	hydrolase
4034827	0	C	SNP	T	123	135	254	100	258	Ala159Val (gcg/gTg)	Rv3593	lpqF	lipoprotein LpqF
4037283	0	T	SNP	G	84	103	186	98.94	189	Gly256Gly (gga/ggC)	Rv3595c	PE_PGRS59	PE-PGRS family protein PE_PGRS59
4044872	0	G	SNP	A	90	116	205	100	206	Gly113Gly (ggc/ggT)	Rv3602c	panC	pantothenate synthetase
4052349	0	T	SNP	G	127	113	237	100	240	Lys179Gln (aag/Cag)	Rv3610c	ftsH	zinc metalloprotease FtsH
4055801	0	G	SNP	A	160	126	283	99.65	287	Thr192Ile (acc/aTc)	Rv3616c	espA	ESX-1 secretion-associated protein EspA
4056416	0	C	SNP	A	221	174	389	100	395
4057036	0	A	SNP	G	189	226	413	100	415
4059186	0	G	SNP	T	120	94	209	99.53	215	Ala163Ala (gcg/gcT)	Rv3618	-	monooxygenase
4059904	0	A	SNP	G	122	110	230	100	232
4060210	0	T	SNP	A	147	141	286	96.32	299	Gln20Leu (cag/cTg)	Rv3619c	esxV	ESAT-6 like protein EsxV
4068136	0	C	SNP	T	102	98	199	100	200	Gly307Ser (ggc/Agc)	Rv3629c	-	integral membrane protein
4069292	0	G	SNP	A	134	136	260	98.54	274	Ala40Thr (gcc/Acc)	Rv3630	-	integral membrane protein
4080058	0	C	Del	GAP	103	108	212	92.95	227		Rv3641c	fic	cell filamentation protein Fic
4080059	0	C	Del	GAP	103	108	212	93.78	225		Rv3641c	fic	cell filamentation protein Fic
4080060	0	A	Del	GAP	103	108	212	98.6	214		Rv3641c	fic	cell filamentation protein Fic
4080061	0	G	Del	GAP	103	109	213	99.53	213		Rv3641c	fic	cell filamentation protein Fic
4080062	0	A	Del	GAP	103	109	213	99.53	213		Rv3641c	fic	cell filamentation protein Fic
4080063	0	A	Del	GAP	103	108	212	98.6	214		Rv3641c	fic	cell filamentation protein Fic
4085332	0	G	SNP	A	148	103	248	100	251	Asn642Asn (aac/aaT)	Rv3646c	topA	DNA topoisomerase I
4087495	0	A	SNP	G	59	116	172	99.43	176
4087880	0	G	SNP	A	101	91	192	98.97	194	Pro103Pro (ccc/ccT)	Rv3647c	-	hypothetical protein
4089058	0	T	SNP	C	124	113	237	99.58	238	Leu93Pro (ctc/cCc)	Rv3649	-	helicase
4090453	0	C	SNP	G	118	105	221	97.81	228	Ala558Gly (gcc/gGc)	Rv3649	-	helicase
4092376	0	T	SNP	C	124	119	243	100	243	Ile179Thr (atc/aCc)	Rv3651	-	hypothetical protein
4094054	0	G	Del	GAP	42	75	117	86.67	135		Rv3653	PE_PGRS61	PE-PGRS family-related protein PE_PGRS61
4095002	0	G	Del	GAP	89	109	190	98.02	202		Rv3655c	-	hypothetical protein
4095295	0	T	SNP	C	124	119	238	100	243	Glu2Glu (gaa/gaG)	Rv3655c	-	hypothetical protein
4096636	0	C	SNP	T	88	116	203	99.03	206	Gly102Ser (ggt/Agt)	Rv3658c	-	transmembrane protein
4097490	1	A	Ins	C	100	86	186	90.29	186		Rv3659c	-	conjugal transfer protein
4097569	0	G	SNP	T	111	115	223	98.69	229	Ala142Ala (gcc/gcA)	Rv3659c	-	conjugal transfer protein
4100975	0	T	SNP	C	113	101	210	100	214
4107074	0	T	SNP	C	114	107	218	100	221	Gln4Arg (cag/cGg)	Rv3666c	dppA	dipeptide ABC transporter substrate-binding lipoprotein DppA
4111303	0	G	SNP	C	87	77	163	100	164	Val159Val (gtg/gtC)	Rv3669	-	transmembrane protein
4112429	0	T	SNP	C	100	117	216	99.54	218	Ile363Val (atc/Gtc)	Rv3671c	-	serine protease
4113610	0	C	SNP	T	111	106	213	99.09	219	Ala245Thr (gcg/Acg)	Rv3672c	-	hypothetical protein
4115952	0	C	SNP	T	121	141	259	100	262
4120983	0	A	SNP	G	511	521	994	85.01	1214
4122287	0	G	SNP	T	112	113	225	99.56	226	Ala124Ala (gcg/gcT)	Rv3682	ponA2	bifunctional penicillin-insensitive transglycosylase/penicillin-sensitive transpeptidase
4124254	0	C	SNP	G	100	101	201	99.5	202	Pro780Arg (cca/cGa)	Rv3682	ponA2	bifunctional penicillin-insensitive transglycosylase/penicillin-sensitive transpeptidase
4132509	0	G	SNP	A	78	82	159	100	160
4138622	0	G	SNP	A	135	134	267	99.63	270	Arg378Arg (cgc/cgT)	Rv3696c	glpK	glycerol kinase
4142192	0	G	SNP	A	128	110	236	100	238	Gly50Glu (gga/gAa)	Rv3699	-	hypothetical protein
4145737	0	A	SNP	G	102	103	204	100	205	Tyr385Tyr (tat/taC)	Rv3703c	etgB	iron(II)-dependent oxidoreductase EgtB
4150455	0	G	SNP	T	82	77	158	97.55	163	Arg196Arg (cgg/Agg)	Rv3707c	-	hypothetical protein
4151855	0	A	SNP	G	117	114	229	99.57	232	Pro121Pro (cct/ccC)	Rv3708c	asd	aspartate-semialdehyde dehydrogenase
4156099	0	C	SNP	A	122	86	207	100	208	Val211Leu (gtg/Ttg)	Rv3711c	dnaQ	DNA polymerase III subunit epsilon
4156503	0	C	SNP	T	85	105	187	100	190	Gly76Asp (ggc/gAc)	Rv3711c	dnaQ	DNA polymerase III subunit epsilon
4159195	0	T	SNP	C	99	123	217	100	222	Pro209Pro (cca/ccG)	Rv3714c	-	hypothetical protein
4161384	0	G	SNP	A	106	97	201	99.51	204	Ala113Thr (gcc/Acc)	Rv3717	-	hypothetical protein
4162339	0	A	SNP	G	131	122	251	99.61	254	Thr12Ala (acg/Gcg)	Rv3719	-	hypothetical protein
4166290	0	G	SNP	A	119	113	229	100	232	His148Tyr (cac/Tac)	Rv3721c	dnaZX	DNA polymerase III subunit gamma/tau
4166441	0	G	SNP	A	102	114	216	99.08	218	His97His (cac/caT)	Rv3721c	dnaZX	DNA polymerase III subunit gamma/tau
4169852	0	G	SNP	T	108	136	241	100	244
4170739	0	G	SNP	C	106	138	244	100	244	Val176Leu (gtc/Ctc)	Rv3725	-	oxidoreductase
4170964	1	G	Ins	A	121	122	243	97.98	243		Rv3725	-	oxidoreductase
4179089	0	C	SNP	T	129	118	236	100	247	Pro269Ser (ccg/Tcg)	Rv3729	-	transferase
4182695	0	G	SNP	A	102	106	208	100	208	Arg313His (cgc/cAc)	Rv3731	ligC	DNA ligase C
4187485	0	T	SNP	C	129	126	251	100	255	Ala284Ala (gct/gcC)	Rv3736	-	AraC/XylS family transcriptional regulator
4187817	0	A	SNP	G	126	129	255	100	255	Asp40Gly (gat/gGt)	Rv3737	-	transmembrane protein
4195390	0	A	SNP	T	123	153	271	100	276
4195799	0	C	SNP	A	102	112	210	99.53	215	Gly120Gly (ggc/ggA)	Rv3744	nmtR	HTH-type transcriptional regulator NmtR
4197138	1	C	Ins	T	123	122	245	97.61	245
4198612	0	G	Del	GAP	108	121	226	90.51	253
4204441	0	A	SNP	G	179	152	329	100	331	His311His (cat/caC)	Rv3759c	proX	glycine betaine/carnitine/choline/L-proline ABC transporter substrate-binding lipoprotein ProX
4205120	0	A	SNP	G	180	157	332	99.7	338	Leu85Pro (ctg/cCg)	Rv3759c	proX	glycine betaine/carnitine/choline/L-proline ABC transporter substrate-binding lipoprotein ProX
4210274	0	A	SNP	G	105	125	227	100	230	Cys246Arg (tgt/Cgt)	Rv3764c	tcrY	two component sensor kinase TcrY
4210608	0	G	SNP	A	135	144	275	99.64	280	Asp134Asp (gac/gaT)	Rv3764c	tcrY	two component sensor kinase TcrY
4215484	0	G	SNP	C	93	106	196	99.5	200	Pro98Ala (ccc/Gcc)	Rv3770c	-	hypothetical protein
4217557	0	A	SNP	G	104	95	196	100	199	Thr142Ala (acg/Gcg)	Rv3772	hisC2	histidinol-phosphate aminotransferase
4221395	0	G	SNP	A	105	101	202	98.56	209	Ala103Thr (gcc/Acc)	Rv3776	-	hypothetical protein
4221490	0	C	SNP	G	92	102	192	100	194	Leu134Leu (ctc/ctG)	Rv3776	-	hypothetical protein
4222073	0	A	SNP	G	92	101	191	100	193	Met329Val (atg/Gtg)	Rv3776	-	hypothetical protein
4222131	0	C	SNP	T	97	114	210	98.6	214	Ala348Val (gcc/gTc)	Rv3776	-	hypothetical protein
4222882	0	A	SNP	G	111	101	210	98.15	216	Leu63Leu (cta/ctG)	Rv3777	-	oxidoreductase
4223172	0	T	SNP	C	97	121	215	99.09	220	Val160Ala (gtc/gCc)	Rv3777	-	oxidoreductase
4226275	0	C	SNP	T	101	160	255	100	261	Pro431Ser (ccg/Tcg)	Rv3779	-	transmembrane protein
4228090	0	G	SNP	A	114	145	257	99.62	260	Val188Met (gtg/Atg)	Rv3781	rfbE	O-antigen/lipopolysaccharide ABC transporter ATP-binding protein RfbE
4231865	0	C	SNP	A	88	84	170	100	172	Val182Val (gtc/gtA)	Rv3785	-	hypothetical protein
4242075	0	G	SNP	A	105	116	220	98.66	224	Arg738Gln (cgg/cAg)	Rv3793	embC	arabinosyltransferase C		phylo (Delhi/CAS, 3)	ethambutol (EMB)
4242643	0	C	SNP	T	105	94	197	100	199	Arg927Arg (cgc/cgT)	Rv3793	embC	arabinosyltransferase C		phylo (4,9)	ethambutol (EMB)
4247429	0	A	SNP	G	87	115	200	100	202	Met306Val (atg/Gtg)	Rv3795	embB	arabinosyltransferase B	ethambutol (EMB)		ethambutol (EMB)
4250217	0	A	SNP	G	127	123	248	100	250	Lys114Glu (aaa/Gaa)	Rv3796	-	hypothetical protein
4251297	0	G	SNP	C	91	105	195	100	196	Gly71Gly (ggg/ggC)	Rv3797	fadE35	acyl-CoA dehydrogenase FadE35
4254006	0	G	SNP	T	136	125	261	100	261	Leu338Leu (ctg/ctT)	Rv3798	-	insertion sequence element IS1557 transposase
4255922	0	A	SNP	G	102	99	200	100	201	His9His (cat/caC)	Rv3799c	accD4	propionyl-CoA carboxylase subunit beta AccD
4255988	1	C	Ins	C	65	88	153	82.7	155		Rv3800c	pks13	polyketide synthase
4255988	2	C	Ins	C	66	89	155	83.78	155		Rv3800c	pks13	polyketide synthase
4255988	3	C	Ins	A	66	89	155	83.78	155		Rv3800c	pks13	polyketide synthase
4255988	4	C	Ins	A	66	88	154	83.24	155		Rv3800c	pks13	polyketide synthase
4255988	5	C	Ins	C	66	89	155	83.78	155		Rv3800c	pks13	polyketide synthase
4255988	6	C	Ins	G	66	89	155	83.78	155		Rv3800c	pks13	polyketide synthase
4257220	0	A	SNP	G	116	104	218	100	220	Arg1309Arg (cgt/cgC)	Rv3800c	pks13	polyketide synthase
4258447	0	G	SNP	A	89	113	195	99.51	203	Arg900Arg (cgc/cgT)	Rv3800c	pks13	polyketide synthase
4260349	0	G	SNP	A	105	104	208	99.05	211	Ile266Ile (atc/atT)	Rv3800c	pks13	polyketide synthase
4262388	0	C	SNP	T	109	93	200	100	202	Gly227Ser (ggc/Agc)	Rv3801c	fadD32	long-chain-fatty-acid--AMP ligase FadD32
4266647	0	A	SNP	G	113	110	220	100	223	Val4Val (gtt/gtC)	Rv3804c	fbpA	diacylglycerol acyltransferase/mycolyltransferase Ag85A
4282707	0	C	SNP	G	160	197	355	100	357	Pro87Ala (ccc/Gcc)	Rv3818	-	hypothetical protein
4286826	0	A	SNP	G	166	196	359	99.72	363	Lys36Glu (aaa/Gaa)	Rv3822	-	hypothetical protein
4287164	0	A	SNP	G	173	176	347	99.71	350	Gly148Gly (gga/ggG)	Rv3822	-	hypothetical protein
4288265	0	G	SNP	A	209	180	378	99.49	391	Leu1089Phe (ctt/Ttt)	Rv3823c	mmpL8	integral membrane transport protein MmpL8
4292941	0	G	SNP	A	236	224	459	99.57	462	His78His (cac/caT)	Rv3824c	papA1	acyltransferase PapA
4296015	0	G	SNP	A	106	124	228	100	230	Asp1197Asp (gac/gaT)	Rv3825c	pks2	phthioceranic/hydroxyphthioceranic acid synthase
4300432	0	G	SNP	C	213	194	401	99.75	408	Pro207Pro (ccg/ccC)	Rv3826	fadD23	long-chain-fatty-acid--CoA ligase FadD23
4301870	0	T	SNP	C	167	137	297	98.7	308	His307Arg (cac/cGc)	Rv3827c	-	transposase
4302036	0	T	SNP	C	145	140	278	100	285	Thr252Ala (acg/Gcg)	Rv3827c	-	transposase
4305243	0	G	SNP	A	154	155	301	100	309	Pro148Leu (ccc/cTc)	Rv3830c	-	TetR family transcriptional regulator
4306155	0	C	SNP	T	162	135	295	99.33	299	Ser133Ser (agc/agT)	Rv3831	-	hypothetical protein
4307179	0	G	SNP	A	120	106	225	100	226	Val105Ile (gtc/Atc)	Rv3833	-	AraC family transcriptional regulator
4313128	0	C	SNP	T	132	130	257	100	262	Pro122Ser (ccc/Tcc)	Rv3839	-	hypothetical protein
4313156	0	G	SNP	A	132	131	259	99.62	264	Arg131Gln (cgg/cAg)	Rv3839	-	hypothetical protein
4314645	0	A	SNP	G	93	135	227	100	228	Leu156Leu (cta/ctG)	Rv3841	bfrB	bacterioferritin BfrB
4314800	0	G	SNP	A	88	89	175	99.44	178	His255Tyr (cac/Tac)	Rv3842c	glpQ1	glycerophosphoryl diester phosphodiesterase
4316044	0	G	SNP	A	120	128	245	100	248	Leu185Leu (ctg/Ttg)	Rv3843c	-	transmembrane protein
4318639	1	T	Ins	G	150	160	310	95.09	310
4318639	2	T	Ins	C	150	160	310	95.09	310
4322040	0	C	Del	GAP	153	119	271	99.27	274		Rv3847	-	hypothetical protein
4328492	0	G	SNP	A	123	119	235	100	242	Ala306Val (gcc/gTc)	Rv3856c	-	hypothetical protein
4328494	0	G	SNP	A	121	118	231	99.58	240	Gly305Gly (ggc/ggT)	Rv3856c	-	hypothetical protein
4329782	0	G	SNP	A	133	159	287	100	292
4336991	0	C	SNP	T	122	117	227	99.17	241	Ala72Val (gcc/gTc)	Rv3860	-	hypothetical protein
4338596	0	C	Del	GAP	165	140	296	100	305
4338732	0	G	SNP	A	139	167	304	100	306
4343784	0	G	SNP	A	105	122	225	99.56	228	Lys157Lys (aag/aaA)	Rv3868	eccA1	ESX-1 secretion system protein EccA1
4345548	0	G	SNP	A	114	117	227	99.14	233	Met170Ile (atg/atA)	Rv3869	eccB1	ESX-1 secretion system protein EccB
4351039	0	G	SNP	T	99	114	211	100	213	Glu99_ (gaa/Taa)	Rv3872	PE35	PE family protein PE35
4355319	0	C	SNP	G	125	110	233	100	235	Leu105Val (ctg/Gtg)	Rv3877	eccD1	ESX-1 secretion system protein EccD1
4356110	0	G	SNP	C	148	127	274	100	275	Leu368Leu (ctg/ctC)	Rv3877	eccD1	ESX-1 secretion system protein EccD1
4357597	0	C	SNP	G	111	105	216	98.63	219	Cys729Ser (tgc/tCc)	Rv3879c	espK	ESX-1 secretion-associated protein EspK
4358979	1	C	Ins	G	79	83	162	84.38	162		Rv3879c	espK	ESX-1 secretion-associated protein EspK
4359165	0	G	SNP	C	76	86	159	98.78	164	Thr206Thr (acc/acG)	Rv3879c	espK	ESX-1 secretion-associated protein EspK
4366195	0	T	SNP	C	99	100	198	100	199	Glu215Gly (gag/gGg)	Rv3884c	eccA2	ESX-2 secretion system protein EccA
4366272	0	G	SNP	C	130	107	235	99.58	238	Ala189Ala (gcc/gcG)	Rv3884c	eccA2	ESX-2 secretion system protein EccA
4368007	0	T	SNP	C	120	100	217	100	220	Tyr172Cys (tat/tGt)	Rv3885c	eccE2	ESX-2 secretion system protein EccE
4372353	0	G	SNP	C	147	156	298	99.67	304	Arg118Arg (cgc/cgG)	Rv3888c	-	membrane protein
4372540	0	A	SNP	C	158	138	295	100	296	Val56Gly (gtc/gGc)	Rv3888c	-	membrane protein
4373476	0	A	SNP	G	97	89	184	98.41	189	Val52Ala (gtg/gCg)	Rv3889c	espG2	ESX-2 secretion-associated protein EspG2
4375452	0	G	SNP	A	126	104	230	100	230	Leu78Leu (ctg/Ttg)	Rv3892c	PPE69	PPE family protein PPE69
4375628	0	G	SNP	T	104	118	220	99.55	223	Thr19Lys (acg/aAg)	Rv3892c	PPE69	PPE family protein PPE69
4379680	0	C	SNP	G	121	103	224	100	224	Arg258Pro (cgc/cCc)	Rv3894c	eccC2	ESX-2 type VII secretion system protein EccC
4382054	0	T	SNP	C	81	114	195	100	195	Ala266Ala (gca/gcG)	Rv3896c	-	hypothetical protein
4382275	0	G	SNP	T	111	102	213	100	213	Gln193Lys (caa/Aaa)	Rv3896c	-	hypothetical protein
4383144	1	C	Ins	C	86	89	175	87.94	175		Rv3897c	-	hypothetical protein
4383144	2	C	Ins	G	86	88	174	87.44	175		Rv3897c	-	hypothetical protein
4383144	3	C	Ins	G	85	89	174	87.44	174		Rv3897c	-	hypothetical protein
4383144	4	C	Ins	G	84	89	173	86.93	173		Rv3897c	-	hypothetical protein
4383144	5	C	Ins	G	84	89	173	86.93	173		Rv3897c	-	hypothetical protein
4383655	0	A	SNP	G	93	63	153	98.11	159	_111Gln (tag/Cag)	Rv3898c	-	hypothetical protein
4384007	0	C	SNP	G	127	122	243	100	249
4386228	0	T	SNP	C	114	133	243	98.8	250	Leu27Leu (cta/ctG)	Rv3900c	-	hypothetical protein
4386248	0	G	SNP	C	132	122	252	100	254	Pro21Ala (ccg/Gcg)	Rv3900c	-	hypothetical protein
[truncated: 12 more rows]
