# Supplementary material for: Novel Mutations in Putative Nicotinic Acid Phosphoribosyltransferases of Mycobacterium tuberculosis and Their Effect on Protein Thermodynamic Properties
Source: Polymers (Basel). 2022 Apr 18;14(8):1623. doi: 10.3390/polym14081623 (PMC9031469; doi:10.3390/polym14081623)
Supplement: Supplementary file 1 [file polymers-14-01623-s001.zip › Supplementary files S1/796.xlsx]

## Sheet: 796
#Pos	Insindex	Ref	Type	Allel	CovFor	CovRev	Qual20	Freq	Cov	Subst	Gene	GeneName	Product	ResistanceSNP	PhyloSNP	InterestingRegion
1849	0	C	SNP	A	244	238	461	98.77	488
1977	0	A	SNP	G	253	242	488	99.8	496
3446	0	C	SNP	T	171	223	389	98.99	398	Ala56Val (gcc/gTc)	Rv0003	recF	DNA replication/repair protein RecF
4013	0	T	SNP	C	229	208	432	99.77	438	Ile245Thr (atc/aCc)	Rv0003	recF	DNA replication/repair protein RecF
7362	0	G	SNP	C	147	108	251	99.61	256	Glu21Gln (gag/Cag)	Rv0006	gyrA	DNA gyrase subunit A			fluoroquinolones (FQ)
7585	0	G	SNP	C	137	138	274	100	275	Ser95Thr (agc/aCc)	Rv0006	gyrA	DNA gyrase subunit A		phylo (not H37Rv)	fluoroquinolones (FQ)
9304	0	G	SNP	A	149	112	253	99.24	263	Gly668Asp (ggc/gAc)	Rv0006	gyrA	DNA gyrase subunit A			fluoroquinolones (FQ)
11637	0	C	SNP	T	74	109	181	100	183
11879	0	A	SNP	G	117	54	168	100	171	Ser145Pro (tcc/Ccc)	Rv0008c	-	cell wall synthesis protein CwsA
12204	0	G	SNP	A	124	123	244	100	247	Leu36Leu (ctc/ctT)	Rv0008c	-	cell wall synthesis protein CwsA
14785	0	T	SNP	C	79	82	156	100	161	Cys233Arg (tgc/Cgc)	Rv0012	-	membrane protein
15117	0	C	SNP	G	109	98	206	100	207	Ile68Met (atc/atG)	Rv0013	trpG	anthranilate synthase component II
21795	0	G	SNP	A	235	190	405	98.61	431	Pro463Ser (ccg/Tcg)	Rv0018c	pstP	phosphoserine/threonine phosphatase PstP
24007	0	G	SNP	T	102	82	180	98.4	187	Arg480Arg (cgg/Agg)	Rv0020c	fhaA	FHA domain-containing protein FhaA
24703	0	G	Del	GAP	56	81	131	75.27	182		Rv0020c	fhaA	FHA domain-containing protein FhaA
24704	0	T	Del	GAP	56	81	131	75.69	181		Rv0020c	fhaA	FHA domain-containing protein FhaA
24705	0	T	Del	GAP	56	81	131	75.69	181		Rv0020c	fhaA	FHA domain-containing protein FhaA
24706	0	G	Del	GAP	56	81	131	75.69	181		Rv0020c	fhaA	FHA domain-containing protein FhaA
24707	0	C	Del	GAP	56	81	131	76.11	180		Rv0020c	fhaA	FHA domain-containing protein FhaA
24708	0	T	Del	GAP	56	81	131	77.4	177		Rv0020c	fhaA	FHA domain-containing protein FhaA
24709	0	C	Del	GAP	56	81	131	76.97	178		Rv0020c	fhaA	FHA domain-containing protein FhaA
24710	0	G	Del	GAP	56	81	131	76.97	178		Rv0020c	fhaA	FHA domain-containing protein FhaA
24711	0	G	Del	GAP	56	81	131	78.74	174		Rv0020c	fhaA	FHA domain-containing protein FhaA
24712	0	G	Del	GAP	56	81	131	78.74	174		Rv0020c	fhaA	FHA domain-containing protein FhaA
24713	0	G	Del	GAP	56	81	131	79.19	173		Rv0020c	fhaA	FHA domain-containing protein FhaA
24714	0	T	Del	GAP	56	81	131	79.65	172		Rv0020c	fhaA	FHA domain-containing protein FhaA
24715	0	A	Del	GAP	56	81	131	80.12	171		Rv0020c	fhaA	FHA domain-containing protein FhaA
24716	0	A	Del	GAP	56	81	131	80.59	170		Rv0020c	fhaA	FHA domain-containing protein FhaA
26099	0	G	SNP	A	115	120	228	100	235	Asp261Asp (gac/gaT)	Rv0021c	-	hypothetical protein
26748	0	C	Del	GAP	120	115	226	88.01	267		Rv0021c	-	hypothetical protein
26957	0	C	SNP	G	102	102	199	100	204
26959	0	C	SNP	G	100	104	199	99.51	205
27487	0	G	SNP	A	107	114	214	99.55	222
33372	0	T	SNP	C	144	103	242	99.6	248	Leu50Ser (ttg/tCg)	Rv0030	-	hypothetical protein
34044	0	T	SNP	C	171	185	346	99.44	358
34569	0	C	Del	GAP	122	103	220	97.4	231		Rv0032	bioF2	8-amino-7-oxononanoate synthase
37031	0	C	SNP	G	107	106	208	99.53	214	Ala55Ala (gcc/gcG)	Rv0034	-	hypothetical protein
42281	0	C	SNP	A	122	146	266	100	268	Cys24Phe (tgc/tTc)	Rv0039c	-	transmembrane protein
42967	0	G	SNP	C	129	109	230	99.58	239	Pro133Pro (ccc/ccG)	Rv0040c	mtc28	hypothetical protein
49360	0	C	SNP	T	137	104	234	100	241	Val194Ile (gtc/Atc)	Rv0045c	-	hydrolase
49691	0	C	Del	GAP	76	110	179	95.38	195		Rv0045c	-	hydrolase
49692	0	C	Del	GAP	76	110	179	98.41	189		Rv0045c	-	hydrolase
50557	0	T	SNP	C	93	108	195	98.53	204	Arg190Gly (agg/Ggg)	Rv0046c	ino1	inositol-3-phosphate synthase
51949	0	A	SNP	G	113	113	222	99.56	227	Val250Ala (gtc/gCc)	Rv0048c	-	membrane protein
53422	0	G	SNP	A	131	129	258	99.24	262
54394	0	A	SNP	G	78	96	171	99.43	175	Ala244Ala (gca/gcG)	Rv0050	ponA1	bifunctional penicillin-insensitive transglycosylase/penicillin-sensitive transpeptidase
54842	0	G	SNP	T	102	93	184	97.99	199	Ala394Ser (gcg/Tcg)	Rv0050	ponA1	bifunctional penicillin-insensitive transglycosylase/penicillin-sensitive transpeptidase
55543	1	G	Ins	C	129	113	242	82.88	243		Rv0050	ponA1	bifunctional penicillin-insensitive transglycosylase/penicillin-sensitive transpeptidase
55543	2	G	Ins	C	128	114	242	82.88	243		Rv0050	ponA1	bifunctional penicillin-insensitive transglycosylase/penicillin-sensitive transpeptidase
55543	3	G	Ins	G	129	113	242	82.88	243		Rv0050	ponA1	bifunctional penicillin-insensitive transglycosylase/penicillin-sensitive transpeptidase
55543	4	G	Ins	C	129	113	242	82.88	243		Rv0050	ponA1	bifunctional penicillin-insensitive transglycosylase/penicillin-sensitive transpeptidase
55543	5	G	Ins	C	129	113	242	82.88	243		Rv0050	ponA1	bifunctional penicillin-insensitive transglycosylase/penicillin-sensitive transpeptidase
55543	6	G	Ins	T	129	113	242	82.88	242		Rv0050	ponA1	bifunctional penicillin-insensitive transglycosylase/penicillin-sensitive transpeptidase
55553	0	C	SNP	T	134	111	240	92.8	264	Pro631Ser (ccg/Tcg)	Rv0050	ponA1	bifunctional penicillin-insensitive transglycosylase/penicillin-sensitive transpeptidase
56001	0	G	SNP	A	81	93	171	100	174	Gln102Gln (cag/caA)	Rv0051	-	transmembrane protein
60669	0	G	SNP	A	131	126	252	99.61	258	Gly92Arg (ggg/Agg)	Rv0058	dnaB	replicative DNA helicase
62049	0	A	SNP	G	171	169	330	99.42	342	Arg552Gly (agg/Ggg)	Rv0058	dnaB	replicative DNA helicase
65083	0	G	SNP	A	105	132	228	99.58	238	Pro90Ser (ccc/Tcc)	Rv0061c	-	hypothetical protein
65094	0	C	SNP	G	104	129	229	99.57	234	Ser86Thr (agc/aCc)	Rv0061c	-	hypothetical protein
66632	0	C	SNP	T	109	109	209	100	218	Pro361Ser (cct/Tct)	Rv0062	celA1	cellulase CelA
67012	0	C	SNP	T	87	168	254	100	255	Thr30Thr (acc/acT)	Rv0063	-	oxidoreductase
69984	0	C	SNP	A	164	154	310	99.07	321	Ala455Ala (gcc/gcA)	Rv0064	-	transmembrane protein
69989	0	G	SNP	A	160	156	310	99.06	319	Gly457Asp (ggt/gAt)	Rv0064	-	transmembrane protein
70267	0	G	SNP	T	129	128	255	100	257	Val550Phe (gtc/Ttc)	Rv0064	-	transmembrane protein
70816	0	A	SNP	G	139	128	264	99.63	268	Asn733Asp (aac/Gac)	Rv0064	-	transmembrane protein
71336	0	G	SNP	C	117	115	228	99.57	233	Arg906Pro (cgc/cCc)	Rv0064	-	transmembrane protein
72549	0	C	SNP	T	112	141	250	99.61	254	Gly655Ser (ggt/Agt)	Rv0066c	icd2	isocitrate dehydrogenase
75233	0	C	SNP	A	119	95	208	100	214
75940	0	G	SNP	C	110	106	213	100	216	Val214Leu (gtg/Ctg)	Rv0068	-	oxidoreductase
79726	0	C	SNP	T	96	124	217	99.55	221	Arg81Trp (cgg/Tgg)	Rv0071	-	maturase
80616	0	C	SNP	G	128	165	288	100	293
83383	0	G	SNP	A	129	141	262	97.83	276	Val212Val (gtg/gtA)	Rv0074	-	hypothetical protein
87084	0	A	SNP	C	84	100	179	99.46	185	Glu186Ala (gag/gCg)	Rv0078	-	transcriptional regulator
92199	0	T	SNP	G	100	143	236	100	243	Thr600Thr (act/acG)	Rv0083	-	oxidoreductase
103552	0	G	SNP	T	160	92	246	100	252	Arg38Ser (cgt/Agt)	Rv0093c	-	membrane protein
104712	0	C	SNP	T	141	183	321	81.2	399
104824	0	C	SNP	A	124	171	290	99.33	297	Ser131Ile (agc/aTc)	Rv0095c	-	hypothetical protein
105736	0	T	SNP	C	169	163	330	100	332	Val138Ala (gtc/gCc)	Rv0096	PPE1	PPE family protein PPE1
113633	0	G	SNP	A	132	107	237	98.35	243	Pro1211Pro (ccg/ccA)	Rv0101	nrp	peptide synthetase Nrp
116000	0	T	SNP	G	99	86	178	100	185	Val2000Val (gtt/gtG)	Rv0101	nrp	peptide synthetase Nrp
117389	0	C	SNP	T	111	143	244	99.22	256	Thr2463Thr (acc/acT)	Rv0101	nrp	peptide synthetase Nrp
122109	0	A	SNP	G	103	93	188	100	196	Leu22Ser (ttg/tCg)	Rv0103c	ctpB	cation-transporter P-type ATPase B
123198	0	T	SNP	C	104	90	192	100	194	Pro294Pro (cct/ccC)	Rv0104	-	hypothetical protein
123520	0	T	SNP	C	113	115	223	100	228	Tyr402His (tat/Cat)	Rv0104	-	hypothetical protein
123745	0	G	SNP	A	121	127	240	100	248	Gly477Arg (ggg/Agg)	Rv0104	-	hypothetical protein
125830	1	G	Ins	A	72	47	119	90.84	119		Rv0107c	ctpI	cation-transporter ATPase I
129576	0	A	SNP	C	115	129	240	100	244	Ala322Ala (gct/gcG)	Rv0107c	ctpI	cation-transporter ATPase I
131174	1	T	Ins	G	92	68	160	91.43	160
132417	0	C	SNP	G	280	297	566	99.65	579	Arg346Gly (cgc/Ggc)	Rv0109	PE_PGRS1	PE-PGRS family protein PE_PGRS1
133839	0	C	SNP	T	75	87	160	99.39	163
143207	0	T	SNP	C	105	121	225	100	226	Ser224Gly (agc/Ggc)	Rv0118c	oxcA	oxalyl-CoA decarboxylase OxcA
143362	0	G	SNP	A	115	106	218	99.1	223	Pro172Leu (ccc/cTc)	Rv0118c	oxcA	oxalyl-CoA decarboxylase OxcA
144865	0	C	SNP	T	92	114	203	100	206	Leu273Leu (ctg/Ttg)	Rv0119	fadD7	fatty-acid--CoA ligase FadD7
146087	0	T	SNP	C	117	122	231	100	239	Asn562Ser (aat/aGt)	Rv0120c	fusA2	elongation factor G
149371	0	C	SNP	G	61	88	149	99.33	150
154283	0	T	SNP	C	79	90	166	100	169	Ser18Pro (tcg/Ccg)	Rv0127	mak	maltokinase
155160	0	C	SNP	T	100	83	177	99.46	184	Ala310Val (gcg/gTg)	Rv0127	mak	maltokinase
157129	0	C	SNP	T	88	102	188	100	190	Gly158Ser (ggc/Agc)	Rv0129c	fbpC	diacylglycerol acyltransferase/mycolyltransferase Ag85C		phylo (Delhi/CAS)
157936	0	G	SNP	C	137	130	264	100	267	Glu30Asp (gag/gaC)	Rv0130	htdZ	3-hydroxyl-thioester dehydratase
158427	0	C	SNP	T	136	140	272	98.92	279	Arg411His (cgc/cAc)	Rv0131c	fadE1	acyl-CoA dehydrogenase FadE1
170671	0	G	SNP	A	84	72	155	100	156	Ala130Thr (gcc/Acc)	Rv0144	-	transcriptional regulator
172492	0	C	SNP	G	113	116	227	98.71	232	Tyr94_ (tac/taG)	Rv0146	-	S-adenosylmethionine-dependentmethyltransferase
176535	0	G	Del	GAP	132	137	271	94.06	286		Rv0149	-	quinone oxidoreductase
177058	0	T	Del	GAP	118	125	235	97.59	249
177059	0	T	Del	GAP	118	125	235	99.59	244
177060	0	C	Del	GAP	118	125	235	99.59	244
177061	0	G	Del	GAP	118	125	235	99.59	244
177062	0	C	Del	GAP	118	125	235	99.59	244
177063	0	G	Del	GAP	118	125	235	99.59	244
177064	0	G	Del	GAP	117	124	234	97.97	246
177857	0	G	SNP	A	135	120	253	99.22	257	Leu485Leu (ctg/Ttg)	Rv0151c	PE1	PE family protein PE1
178205	0	C	SNP	G	121	126	242	100	247	Gly369Arg (ggc/Cgc)	Rv0151c	PE1	PE family protein PE1
178453	0	C	SNP	G	117	118	229	99.16	237	Gly286Ala (ggg/gCg)	Rv0151c	PE1	PE family protein PE1
181090	0	C	SNP	T	100	102	199	100	202
188317	0	A	SNP	G	104	110	209	99.07	216	Ser175Pro (tcc/Ccc)	Rv0159c	PE3	PE family protein PE3
188800	0	T	SNP	C	88	131	213	100	219	Thr14Ala (acg/Gcg)	Rv0159c	PE3	PE family protein PE3
189850	0	A	SNP	G	132	148	275	100	280	Phe197Ser (ttc/tCc)	Rv0160c	PE4	PE family protein PE4
194305	1	C	Ins	G	115	108	223	94.09	223		Rv0165c	mce1R	transcriptional regulator Mce1R
194305	2	C	Ins	G	115	107	222	93.67	223		Rv0165c	mce1R	transcriptional regulator Mce1R
194681	0	G	SNP	C	133	120	248	100	253	Leu45Leu (ctc/ctG)	Rv0165c	mce1R	transcriptional regulator Mce1R
196642	0	C	SNP	T	124	118	236	100	242	Asn550Asn (aac/aaT)	Rv0166	fadD5	fatty-acid--CoA ligase FadD5
198401	0	G	SNP	T	131	114	237	100	245	Gly248Cys (ggc/Tgc)	Rv0168	yrbE1B	membrane protein
199470	0	T	SNP	G	93	126	211	99.55	220	Ser313Ala (tcc/Gcc)	Rv0169	mce1A	Mce family protein Mce1A
201949	0	G	SNP	A	141	82	219	100	223	Gly340Arg (ggg/Agg)	Rv0171	mce1C	Mce family protein Mce1C
206339	0	T	SNP	C	72	102	172	100	174	Leu370Pro (ctg/cCg)	Rv0174	mce1F	Mce family protein Mce1F
206481	0	C	SNP	G	88	70	147	96.34	164	Pro417Pro (ccc/ccG)	Rv0174	mce1F	Mce family protein Mce1F
206484	0	G	SNP	T	87	75	155	97.01	167	Gly418Gly (ggg/ggT)	Rv0174	mce1F	Mce family protein Mce1F
207079	0	G	SNP	C	73	95	158	100	168	Arg89Pro (cgc/cCc)	Rv0175	-	Mce associated membrane protein
210624	0	C	SNP	T	132	80	206	100	212	Leu63Leu (ctg/ctA)	Rv0179c	lprO	lipoprotein LprO
212547	0	G	SNP	A	107	108	213	100	215	Pro155Pro (ccc/ccT)	Rv0181c	-	hypothetical protein
217201	0	T	SNP	C	113	124	231	100	237	Asn311Asn (aat/aaC)	Rv0186	bglS	beta-glucosidase BglS
218599	0	T	SNP	C	87	80	162	100	167
223942	0	T	SNP	C	134	166	294	99.67	301	Ser127Pro (tcg/Ccg)	Rv0192	-	hypothetical protein
224338	0	C	SNP	T	86	76	157	100	162	Pro259Ser (ccg/Tcg)	Rv0192	-	hypothetical protein
225323	0	T	SNP	C	94	95	181	100	189	Lys417Glu (aag/Gag)	Rv0193c	-	hypothetical protein
227098	0	T	SNP	C	96	103	197	99.5	200	Met74Thr (atg/aCg)	Rv0194	-	multidrug ABC transporter ATPase/permease
230576	1	G	Ins	T	89	84	173	91.53	173
230921	0	C	Del	GAP	114	98	205	99.07	214		Rv0195	-	two component transcriptional regulator
231114	0	C	SNP	G	105	103	202	100	208	Ala72Ala (gcc/gcG)	Rv0195	-	two component transcriptional regulator
234477	0	T	SNP	G	85	99	180	99.46	185	Tyr749_ (tat/taG)	Rv0197	-	oxidoreductase
234496	1	C	Ins	G	75	72	147	97.35	148		Rv0197	-	oxidoreductase
234496	2	C	Ins	T	75	73	148	98.01	148		Rv0197	-	oxidoreductase
243924	0	G	Del	GAP	126	108	230	92.49	253		Rv0205	-	transmembrane protein
249522	0	T	SNP	C	105	95	191	100	200	Val162Ala (gtg/gCg)	Rv0209	-	hypothetical protein
251575	0	G	SNP	A	83	129	199	100	212	Ala486Thr (gcg/Acg)	Rv0210	-	hypothetical protein
255373	0	T	SNP	C	110	113	217	99.11	225	Asp193Gly (gac/gGc)	Rv0213c	-	methyltransferase
257071	0	C	SNP	T	83	95	178	100	178	Tyr336Tyr (tac/taT)	Rv0214	fadD4	fatty-acid--CoA ligase FadD4
261869	0	T	SNP	C	120	143	258	100	263	Cys316Arg (tgt/Cgt)	Rv0218	-	transmembrane protein
262268	0	A	SNP	T	98	135	230	99.57	234	Ala5Ala (gca/gcT)	Rv0219	-	transmembrane protein
264992	0	T	SNP	C	91	144	230	100	235	Leu309Pro (ctg/cCg)	Rv0221	-	diacyglycerol O-acyltransferase
265554	0	A	SNP	C	147	88	231	99.58	236	Val16Val (gta/gtC)	Rv0222	echA1	enoyl-CoA hydratase EchA1
266405	0	C	SNP	T	105	98	199	99.02	205	Gly454Ser (ggc/Agc)	Rv0223c	-	aldehyde dehydrogenase
274463	0	C	SNP	A	78	78	153	99.36	157	Arg86Leu (cgt/cTt)	Rv0229c	-	hypothetical protein
276539	0	G	SNP	C	126	119	242	100	245	Gly161Ala (ggc/gCc)	Rv0231	fadE4	acyl-CoA dehydrogenase FadE4
278681	0	C	SNP	G	116	116	231	99.57	233	His33Asp (cat/Gat)	Rv0233	nrdB	ribonucleoside-diphosphate reductase subunit beta NrdB
283503	0	G	SNP	A	112	101	213	99.07	215	His1117Tyr (cac/Tac)	Rv0236c	aftD	alpha-(1->3)-arabinofuranosyltransferase
283614	0	T	SNP	C	119	144	261	98.5	267	Ser1080Gly (agc/Ggc)	Rv0236c	aftD	alpha-(1->3)-arabinofuranosyltransferase
285772	0	A	SNP	C	109	110	216	100	219	Pro360Pro (cct/ccG)	Rv0236c	aftD	alpha-(1->3)-arabinofuranosyltransferase
285871	0	A	SNP	G	152	126	273	99.64	279	Val327Val (gtt/gtC)	Rv0236c	aftD	alpha-(1->3)-arabinofuranosyltransferase
287142	0	C	Del	GAP	112	84	184	89.09	220
289253	0	C	SNP	T	120	75	190	100	195	Asp50Asp (gac/gaT)	Rv0239	vapB24	antitoxin VapB24
293628	1	A	Ins	C	56	80	136	92.52	136
301341	0	C	SNP	A	155	130	280	100	285	Pro105Pro (ccg/ccT)	Rv0249c	-	succinate dehydrogenase membrane anchor subunit
304923	0	A	SNP	G	138	125	249	100	263	Lys686Lys (aaa/aaG)	Rv0252	nirB	nitrite reductase large subunit NirB
308661	0	A	SNP	G	117	92	205	100	209	Leu296Pro (ctg/cCg)	Rv0256c	PPE2	PPE family protein PPE2
310973	0	G	SNP	A	122	111	228	99.57	234	Ala182Val (gcg/gTg)	Rv0259c	-	hypothetical protein
311613	0	G	SNP	T	93	121	213	99.53	215	Val349Val (gtc/gtA)	Rv0260c	-	transcriptional regulator
324812	0	C	SNP	T	94	85	177	100	179	Asp82Asp (gac/gaT)	Rv0270	fadD2	fatty-acid--CoA ligase FadD2
325505	0	T	SNP	C	74	100	171	100	174	Val313Val (gtt/gtC)	Rv0270	fadD2	fatty-acid--CoA ligase FadD2
328569	0	G	SNP	C	156	90	245	100	246
333892	0	G	SNP	C	197	171	347	99.73	369	Arg807Gly (cgc/Ggc)	Rv0278c	-	PE-PGRS family protein PE_PGRS3
336683	0	G	SNP	T	32	22	53	94.74	57	Val797Val (gtc/gtA)	Rv0279c	PE_PGRS4	PE-PGRS family protein PE_PGRS4
336684	0	A	SNP	G	33	21	53	94.74	57	Val797Ala (gtc/gCc)	Rv0279c	PE_PGRS4	PE-PGRS family protein PE_PGRS4
336688	0	A	Del	GAP	34	23	55	100	57		Rv0279c	PE_PGRS4	PE-PGRS family protein PE_PGRS4
336689	0	G	Del	GAP	34	23	55	100	57		Rv0279c	PE_PGRS4	PE-PGRS family protein PE_PGRS4
336690	0	C	Del	GAP	34	23	55	100	57		Rv0279c	PE_PGRS4	PE-PGRS family protein PE_PGRS4
336691	0	T	Del	GAP	34	22	54	98.25	57		Rv0279c	PE_PGRS4	PE-PGRS family protein PE_PGRS4
336692	0	C	Del	GAP	34	22	54	98.25	57		Rv0279c	PE_PGRS4	PE-PGRS family protein PE_PGRS4
336693	0	G	Del	GAP	34	22	54	98.25	57		Rv0279c	PE_PGRS4	PE-PGRS family protein PE_PGRS4
336694	0	A	Del	GAP	34	22	54	98.25	57		Rv0279c	PE_PGRS4	PE-PGRS family protein PE_PGRS4
336695	0	A	Del	GAP	34	22	54	98.25	57		Rv0279c	PE_PGRS4	PE-PGRS family protein PE_PGRS4
336696	0	T	Del	GAP	34	22	54	98.25	57		Rv0279c	PE_PGRS4	PE-PGRS family protein PE_PGRS4
336697	0	T	Del	GAP	33	22	54	96.49	57		Rv0279c	PE_PGRS4	PE-PGRS family protein PE_PGRS4
336699	1	C	Ins	G	32	22	54	94.74	54		Rv0279c	PE_PGRS4	PE-PGRS family protein PE_PGRS4
336699	2	C	Ins	G	32	22	54	94.74	54		Rv0279c	PE_PGRS4	PE-PGRS family protein PE_PGRS4
336707	0	G	Del	GAP	30	23	56	96.36	55		Rv0279c	PE_PGRS4	PE-PGRS family protein PE_PGRS4
336708	0	T	Del	GAP	30	23	56	98.15	54		Rv0279c	PE_PGRS4	PE-PGRS family protein PE_PGRS4
336709	0	C	Del	GAP	30	23	56	92.98	57		Rv0279c	PE_PGRS4	PE-PGRS family protein PE_PGRS4
336710	0	A	Del	GAP	30	23	56	75.71	70		Rv0279c	PE_PGRS4	PE-PGRS family protein PE_PGRS4
337820	0	G	SNP	A	91	182	263	99.27	275	Gly418Gly (ggc/ggT)	Rv0279c	PE_PGRS4	PE-PGRS family protein PE_PGRS4
337959	0	A	SNP	C	181	79	252	99.24	262	Ile372Ser (atc/aGc)	Rv0279c	PE_PGRS4	PE-PGRS family protein PE_PGRS4
338020	0	A	SNP	C	250	98	334	100	348	Cys352Gly (tgc/Ggc)	Rv0279c	PE_PGRS4	PE-PGRS family protein PE_PGRS4
338100	0	T	SNP	C	232	150	362	99.22	385	Asn325Ser (aac/aGc)	Rv0279c	PE_PGRS4	PE-PGRS family protein PE_PGRS4
338453	0	A	SNP	G	73	243	308	99.37	318	Ala207Ala (gct/gcC)	Rv0279c	PE_PGRS4	PE-PGRS family protein PE_PGRS4
338648	0	T	SNP	G	231	80	307	88.6	351	Gly142Gly (gga/ggC)	Rv0279c	PE_PGRS4	PE-PGRS family protein PE_PGRS4
338669	0	T	SNP	C	228	76	297	88.63	343	Leu135Leu (tta/ttG)	Rv0279c	PE_PGRS4	PE-PGRS family protein PE_PGRS4
338682	0	T	SNP	G	167	60	226	85.98	264	Asp131Ala (gac/gCc)	Rv0279c	PE_PGRS4	PE-PGRS family protein PE_PGRS4
338683	0	C	SNP	G	170	61	223	86.52	267	Asp131His (gac/Cac)	Rv0279c	PE_PGRS4	PE-PGRS family protein PE_PGRS4
338685	0	C	SNP	G	170	61	223	86.84	266	Gly130Ala (ggg/gCg)	Rv0279c	PE_PGRS4	PE-PGRS family protein PE_PGRS4
338690	0	A	SNP	G	173	62	231	87.69	268	Asn128Asn (aat/aaC)	Rv0279c	PE_PGRS4	PE-PGRS family protein PE_PGRS4
338692	0	T	SNP	C	176	62	233	88.48	269	Asn128Asp (aat/Gat)	Rv0279c	PE_PGRS4	PE-PGRS family protein PE_PGRS4
339230	0	G	SNP	C	126	119	239	99.59	246
340372	0	T	SNP	C	238	189	416	99.53	429	Ser337Pro (tcg/Ccg)	Rv0280	PPE3	PPE family protein PPE3
342146	0	A	SNP	C	133	127	255	100	260	Glu6Ala (gaa/gCa)	Rv0282	eccA3	ESX-3 secretion system protein EccA
342873	0	C	SNP	T	108	96	201	98.08	208	Val248Val (gtc/gtT)	Rv0282	eccA3	ESX-3 secretion system protein EccA
346275	0	C	SNP	G	107	96	200	99.02	205	Pro214Arg (ccg/cGg)	Rv0284	eccC3	ESX-3 secretion system protein EccC3
350088	0	C	SNP	A	104	111	210	100	215	Leu52Met (ctg/Atg)	Rv0286	PPE4	PPE family protein PPE4
353197	0	C	SNP	T	85	93	172	99.44	179	Arg39Cys (cgc/Tgc)	Rv0290	eccD3	ESX-3 secretion system protein EccD
356528	0	A	SNP	G	111	107	212	99.54	219	Asn217Asp (aat/Gat)	Rv0292	eccE3	ESX-3 secretion system protein EccE
358473	0	G	SNP	C	94	117	200	100	211	Trp101Cys (tgg/tgC)	Rv0294	tam	trans-aconitate methyltransferase
360412	0	G	SNP	C	106	88	193	99.49	195	Ala248Ala (gcc/gcG)	Rv0296c	-	sulfatase
363563	0	G	SNP	A	102	111	210	99.53	214	Ala30Thr (gcg/Acg)	Rv0299	-	toxin
366917	0	T	SNP	C	145	152	293	96.12	309	Thr1950Ala (acc/Gcc)	Rv0304c	PPE5	PPE family protein PPE5
366922	0	G	SNP	C	132	134	257	98.15	271	Ala1948Gly (gcc/gGc)	Rv0304c	PPE5	PPE family protein PPE5
367718	0	G	SNP	T	181	163	337	99.42	346	Leu1683Ile (ctt/Att)	Rv0304c	PPE5	PPE family protein PPE5
369886	0	C	SNP	G	151	282	427	99.54	435	Gly960Ala (ggg/gCg)	Rv0304c	PPE5	PPE family protein PPE5
372913	0	A	SNP	C	143	208	343	99.43	353	Gly933Gly (ggt/ggG)	Rv0305c	PPE6	PPE family protein PPE6
373283	0	A	Del	GAP	302	232	517	96.22	555		Rv0305c	PPE6	PPE family protein PPE6
376774	0	T	SNP	C	143	134	269	99.28	279	Ala94Ala (gca/gcG)	Rv0307c	-	hypothetical protein
384380	0	A	SNP	C	87	112	197	99.5	200	Lys260Thr (aag/aCg)	Rv0315	-	beta-1,3-glucanase
385220	0	G	SNP	A	87	117	200	98.55	207	Leu242Leu (cta/Tta)	Rv0317c	glpQ2	glycerophosphoryl diester phosphodiesterase GlpQ
386432	0	C	SNP	G	168	176	334	100	344	Gly223Ala (ggg/gCg)	Rv0318c	-	integral membrane protein
390828	0	T	SNP	C	84	100	175	100	184	Ser142Gly (agt/Ggt)	Rv0323c	-	hypothetical protein
391853	0	A	SNP	G	141	106	243	100	247	Thr168Ala (act/Gct)	Rv0324	-	transcriptional regulator
392261	0	T	SNP	C	136	122	244	100	258	_75Gln (tag/Cag)	Rv0325	-	hypothetical protein
396199	0	T	SNP	C	90	115	202	99.51	206
402836	0	G	SNP	A	94	113	203	100	207	Tyr109Tyr (tac/taT)	Rv0337c	aspC	aspartate aminotransferase
403980	0	G	SNP	A	88	106	189	100	194	Ala621Val (gcc/gTc)	Rv0338c	-	iron-sulfur-binding reductase
404326	0	T	SNP	C	88	122	206	99.53	211	Arg506Gly (agg/Ggg)	Rv0338c	-	iron-sulfur-binding reductase
406251	0	T	SNP	C	123	79	198	99.02	204	Asp733Gly (gat/gGt)	Rv0339c	-	transcriptional regulator
414486	0	C	SNP	T	128	129	255	99.61	258	Glu152Glu (gag/gaA)	Rv0344c	lpqJ	lipoprotein LpqJ
420008	0	A	SNP	G	104	73	175	99.44	178	Ala58Ala (gca/gcG)	Rv0350	dnaK	chaperone protein DnaK
422678	0	G	SNP	A	139	128	263	98.89	270	Arg76His (cgc/cAc)	Rv0352	dnaJ1	chaperone protein DnaJ
424320	1	T	Ins	C	194	140	334	92.52	335		Rv0354c	PPE7	PPE family protein PPE7
428698	0	C	SNP	T	230	291	516	97.2	536	Ala1994Ala (gcg/gcA)	Rv0355c	PPE8	PPE family protein PPE8
428921	0	G	SNP	A	158	254	407	99.76	413	Ser1920Phe (tcc/tTc)	Rv0355c	PPE8	PPE family protein PPE8
432459	0	C	SNP	T	359	401	751	98.06	775	Asp741Asn (gac/Aac)	Rv0355c	PPE8	PPE family protein PPE8
438470	0	C	SNP	T	116	114	228	100	230	Lys90Lys (aag/aaA)	Rv0360c	-	hypothetical protein
440365	0	G	SNP	A	123	137	256	99.24	262	Ser165Ser (tcg/tcA)	Rv0362	mgtE	Mg2+ transport transmembrane protein MgtE
440878	0	C	SNP	T	127	125	249	98.05	257	Thr336Thr (acc/acT)	Rv0362	mgtE	Mg2+ transport transmembrane protein MgtE
445780	0	C	SNP	T	131	98	227	100	229	Arg249His (cgt/cAt)	Rv0368c	-	hypothetical protein
447642	0	G	SNP	C	97	115	206	100	212	Leu134Leu (ctc/ctG)	Rv0370c	-	oxidoreductase
454295	0	T	SNP	C	148	149	295	99.66	298	Pro26Pro (cca/ccG)	Rv0376c	-	hypothetical protein
454333	0	T	SNP	G	142	145	278	100	287	Thr14Pro (acg/Ccg)	Rv0376c	-	hypothetical protein
455024	0	G	SNP	A	109	89	198	100	198	Val202Ile (gta/Ata)	Rv0377	-	HTH-type transcriptional regulator
455624	0	T	Del	GAP	171	138	306	99.36	311
457452	0	T	SNP	G	96	80	175	100	176	Thr124Thr (aca/acC)	Rv0381c	-	hypothetical protein
459399	0	A	SNP	C	88	75	157	100	163
466808	0	G	SNP	C	210	107	314	97.84	324
467497	1	C	Ins	G	96	144	240	92.31	240
467508	1	C	Ins	G	103	135	238	93.7	238
467516	0	G	SNP	C	108	145	247	100	253
467526	0	C	SNP	G	108	139	242	99.6	248
467546	0	G	SNP	C	91	134	221	99.56	226
467557	0	A	SNP	C	94	134	224	100	228
467564	0	A	SNP	C	88	134	219	99.55	223
467585	0	G	SNP	C	92	115	203	100	207
467590	0	T	SNP	C	89	119	201	99.52	209
467621	0	T	SNP	G	91	91	178	98.91	184
467638	0	G	SNP	T	92	90	180	100	182
473310	0	A	SNP	G	127	123	244	100	250	Gln177Arg (cag/cGg)	Rv0393	-	hypothetical protein
475178	0	T	SNP	C	119	129	241	100	248	Val80Ala (gtc/gCc)	Rv0395	-	hypothetical protein
475915	0	A	SNP	C	229	116	342	98.85	349	Ser34Arg (agc/Cgc)	Rv0397	-	hypothetical protein
476612	0	G	SNP	A	114	94	202	99.05	210	Val73Val (gtg/gtA)	Rv0397A	-	hypothetical protein
481527	0	G	Del	GAP	138	212	347	88.83	394		Rv0402c	mmpL1	transmembrane transport protein MmpL1
483935	0	T	SNP	G	208	142	336	99.43	352
484504	0	C	SNP	G	212	167	373	100	379	Ala176Ala (gcc/gcG)	Rv0404	fadD30	long-chain-fatty-acid--AMP ligase FadD30
485561	0	A	SNP	C	212	189	393	99.5	403	Ile529Leu (atc/Ctc)	Rv0404	fadD30	long-chain-fatty-acid--AMP ligase FadD30
485730	0	C	SNP	T	211	211	414	100	422	Pro585Leu (cca/cTa)	Rv0404	fadD30	long-chain-fatty-acid--AMP ligase FadD30
485811	0	A	Del	GAP	214	215	428	97.72	439		Rv0405	pks6	membrane bound polyketide synthase
489935	0	G	SNP	C	108	124	227	100	232	Thr257Thr (acc/acG)	Rv0406c	-	beta lactamase-like protein
491742	0	T	SNP	C	102	84	184	99.47	187	Phe320Phe (ttt/ttC)	Rv0407	fgd1	F420-dependent glucose-6-phosphate dehydrogenase		phylo (not Euro-American, M. africanum, M. bovis, M. canettii, M. caprae, M. microti, M. pinipedii, Beijing, Delhi/CAS, EAI)
492150	0	G	SNP	C	110	101	203	100	211	Gly122Ala (ggc/gCc)	Rv0408	pta	phosphate acetyltransferase
498531	0	A	SNP	G	104	99	199	99.02	205	Ala363Ala (gct/gcC)	Rv0412c	-	membrane protein
498557	0	C	SNP	A	115	105	216	100	220	Asp355Tyr (gac/Tac)	Rv0412c	-	membrane protein
502589	0	C	SNP	G	137	110	237	100	247	Ser75Cys (tcc/tGc)	Rv0417	thiG	thiazole synthase
503354	0	G	SNP	C	133	102	230	100	235
503534	0	C	SNP	T	172	176	344	99.71	349	Ala13Ala (gcc/gcT)	Rv0418	lpqL	lipoprotein aminopeptidase LpqL
504900	0	G	SNP	A	125	137	260	100	262	Val469Ile (gtc/Atc)	Rv0418	lpqL	lipoprotein aminopeptidase LpqL
505974	0	G	SNP	A	126	128	250	100	254	Ala297Thr (gcg/Acg)	Rv0419	lpqM	lipoprotein peptidase LpqM
513257	0	T	SNP	C	99	97	192	99.49	197	Met689Val (atg/Gtg)	Rv0425c	ctpH	metal cation transporting ATPase H
517358	0	T	SNP	C	100	109	202	100	209	Asp149Gly (gac/gGc)	Rv0428c	-	GCN5-like N-acetyltransferase
517389	0	C	SNP	A	99	95	190	100	194	Val139Phe (gtc/Ttc)	Rv0428c	-	GCN5-like N-acetyltransferase
523654	0	C	SNP	T	149	123	270	100	272	Ala294Thr (gcc/Acc)	Rv0435c	-	ATPase
524891	0	C	SNP	A	130	77	204	100	207	Gly167Val (ggc/gTc)	Rv0436c	pssA	CDP-diacylglycerol--serineO-phosphatidyltransferase
531775	0	C	SNP	G	125	210	331	100	335	Trp147Ser (tgg/tCg)	Rv0442c	PPE10	PPE family protein PPE10
541201	0	A	SNP	G	99	109	201	99.05	210	Leu97Leu (ctt/ctC)	Rv0450c	mmpL4	transmembrane transport protein MmpL4
546357	0	A	SNP	G	107	118	220	99.12	227	Thr149Thr (act/acC)	Rv0456c	echA2	enoyl-CoA hydratase EchA2
548185	0	C	SNP	T	99	135	225	100	234	Gly475Ser (ggc/Agc)	Rv0457c	-	peptidase
548326	0	T	SNP	C	134	136	262	100	270	Thr428Ala (aca/Gca)	Rv0457c	-	peptidase
551525	0	A	SNP	C	107	109	209	99.54	217	Arg110Arg (aga/Cga)	Rv0459	-	hypothetical protein
555991	0	A	SNP	G	102	143	240	99.59	246	Cys106Arg (tgc/Cgc)	Rv0465c	-	HTH-type transcriptional regulator
560541	0	C	Del	GAP	129	125	253	99.61	255		Rv0469	umaA	mycolic acid synthase UmaA
560542	0	T	Del	GAP	129	126	254	100	255		Rv0469	umaA	mycolic acid synthase UmaA
560543	0	T	Del	GAP	129	126	254	100	255		Rv0469	umaA	mycolic acid synthase UmaA
560544	0	T	Del	GAP	129	126	254	100	255		Rv0469	umaA	mycolic acid synthase UmaA
560545	0	T	Del	GAP	129	126	254	100	255		Rv0469	umaA	mycolic acid synthase UmaA
560546	0	C	Del	GAP	129	126	254	98.08	260		Rv0469	umaA	mycolic acid synthase UmaA
562063	0	G	Del	GAP	110	111	218	90.2	245		Rv0470A	-	hypothetical protein
562064	0	C	Del	GAP	110	111	218	98.66	224		Rv0470A	-	hypothetical protein
562065	0	C	Del	GAP	110	111	218	98.66	224		Rv0470A	-	hypothetical protein
562066	0	A	Del	GAP	110	111	218	97.79	226		Rv0470A	-	hypothetical protein
565655	0	A	SNP	G	84	111	187	100	195
572591	0	C	SNP	T	102	115	215	99.54	218	Asp294Asp (gac/gaT)	Rv0483	lprQ	lipoprotein LprQ
573262	0	A	SNP	G	109	94	197	100	203	Gly180Gly (ggt/ggC)	Rv0484c	-	short-chain type oxidoreductase
579284	0	T	SNP	C	157	149	298	100	306
580772	0	T	SNP	A	76	86	160	81	200
580774	0	G	Del	GAP	70	83	151	77.66	197
580775	0	G	Del	GAP	70	83	151	79.27	193
580776	0	G	Del	GAP	70	83	151	79.27	193
580777	0	G	Del	GAP	70	83	151	78.46	195
580778	0	C	Del	GAP	70	83	151	79.27	193
580779	0	A	Del	GAP	70	83	151	79.69	192
580780	0	C	Del	GAP	70	83	151	79.69	192
580781	0	C	Del	GAP	70	83	151	80.53	190
580782	0	A	Del	GAP	70	83	151	82.26	186
580783	0	C	Del	GAP	70	83	151	81.82	187
580784	0	C	Del	GAP	70	83	151	81.38	188
580785	0	C	Del	GAP	70	83	151	82.26	186
580786	0	G	Del	GAP	70	83	151	81.38	188
580787	0	C	Del	GAP	70	83	151	82.7	185
580788	0	T	Del	GAP	70	83	151	83.61	183
580789	0	T	Del	GAP	70	83	151	83.61	183
580790	0	G	Del	GAP	70	83	151	82.26	186
580791	0	C	Del	GAP	70	83	151	83.15	184
580792	0	G	Del	GAP	70	83	151	82.7	185
580793	0	G	Del	GAP	70	83	151	83.61	183
580794	0	G	Del	GAP	70	83	151	83.61	183
580795	0	G	Del	GAP	70	83	151	84.07	182
580796	0	G	Del	GAP	70	83	151	85	180
580797	0	A	Del	GAP	70	83	151	83.15	184
584171	0	T	SNP	C	87	83	164	100	170	Ser174Gly (agt/Ggt)	Rv0493c	-	hypothetical protein
586030	0	C	SNP	A	87	121	205	100	208	Arg95Arg (cgg/cgT)	Rv0495c	-	hypothetical protein
590436	0	T	SNP	C	140	111	241	100	251	Ala118Ala (gct/gcC)	Rv0500	proC	pyrroline-5-carboxylate reductase
597816	0	A	SNP	G	144	93	234	100	237	Ala206Ala (gca/gcG)	Rv0507	mmpL2	transmembrane transport protein MmpL2
598475	0	G	SNP	A	177	142	316	100	319	Arg426His (cgc/cAc)	Rv0507	mmpL2	transmembrane transport protein MmpL2
599868	0	A	SNP	G	160	183	335	99.71	344	Arg890Arg (cga/cgG)	Rv0507	mmpL2	transmembrane transport protein MmpL2
608037	0	A	SNP	C	143	167	301	97.79	317	His496Pro (cac/cCc)	Rv0515	-	hypothetical protein
610120	0	T	SNP	G	93	127	210	100	220
611977	0	C	SNP	T	126	101	220	99.13	229	Gly33Asp (ggc/gAc)	Rv0519c	-	membrane protein
623163	0	C	SNP	T	215	213	419	98.85	433	Ala124Val (gcc/gTc)	Rv0532	PE_PGRS6	PE-PGRS family protein PE_PGRS6
623472	0	A	SNP	G	251	272	514	99.43	526	Asp227Gly (gac/gGc)	Rv0532	PE_PGRS6	PE-PGRS family protein PE_PGRS6
623508	0	C	SNP	G	250	278	516	99.62	530	Ala239Gly (gcc/gGc)	Rv0532	PE_PGRS6	PE-PGRS family protein PE_PGRS6
629714	0	G	SNP	A	114	112	218	100	226	Asp6Asp (gac/gaT)	Rv0537c	-	integral membrane protein
630722	0	G	SNP	C	102	105	205	99.52	208	Arg228Pro (cgg/cCg)	Rv0538	-	membrane protein
633562	0	C	SNP	T	188	175	351	99.18	366	Val281Val (gtg/gtA)	Rv0541c	-	integral membrane protein
635139	0	G	SNP	C	77	83	157	100	160	Gly122Gly (ggc/ggG)	Rv0542c	menE	2-succinylbenzoic acid--CoA ligase
637319	0	G	SNP	A	69	114	183	100	183	Pro49Ser (cct/Tct)	Rv0545c	pitA	low-affinity inorganic phosphate transporter
648002	0	T	SNP	G	103	124	217	100	227	Leu15Arg (ctc/cGc)	Rv0556	-	transmembrane protein
648473	0	G	SNP	C	117	135	243	99.6	253	_172Ser (tga/tCa)	Rv0556	-	transmembrane protein
648856	0	T	SNP	C	97	119	214	100	216	Gly107Gly (ggt/ggC)	Rv0557	mgtA	GDP-mannose-dependent alpha-mannosyltransferase		phylo (not Euro-American, M. africanum, M. bovis, M. canettii, M. caprae, M. microti, M. pinipedii, Beijing, Delhi/CAS, EAI)
652950	0	T	SNP	C	113	108	216	99.55	222	Arg60Arg (cgt/cgC)	Rv0562	grcC1	polyprenyl-diphosphate synthase GrcC
654543	0	C	SNP	T	109	117	219	98.69	229	Ala222Val (gcg/gTg)	Rv0563	htpX	protease HtpX
655986	0	T	SNP	G	128	129	252	100	257
657081	0	C	SNP	T	163	134	288	100	297	Val130Val (gtg/gtA)	Rv0565c	-	monooxygenase
659341	0	T	SNP	C	116	119	233	99.16	237
662911	0	T	SNP	C	120	136	245	100	256	Ala539Ala (gct/gcC)	Rv0570	nrdZ	vitamin B12-dependent ribonucleoside-diphosphate reductase
665293	0	A	SNP	G	93	116	208	99.05	211	Phe31Leu (ttc/Ctc)	Rv0572c	-	hypothetical protein
669398	0	T	SNP	C	101	106	207	100	207	Gln116Gln (caa/caG)	Rv0575c	-	oxidoreductase
670545	0	G	SNP	A	106	127	224	98.73	236	Arg233His (cgc/cAc)	Rv0576	-	transcriptional regulator
672491	0	C	SNP	G	212	160	356	97.89	380	Gly1142Gly (ggg/ggC)	Rv0578c	PE_PGRS7	PE-PGRS family protein PE_PGRS7
673238	0	A	SNP	G	228	282	492	99.61	512	His893His (cat/caC)	Rv0578c	PE_PGRS7	PE-PGRS family protein PE_PGRS7
674072	0	G	SNP	A	159	205	355	98.38	370	Pro615Pro (ccc/ccT)	Rv0578c	PE_PGRS7	PE-PGRS family protein PE_PGRS7
674702	0	A	SNP	T	227	185	401	99.04	416	Gly405Gly (ggt/ggA)	Rv0578c	PE_PGRS7	PE-PGRS family protein PE_PGRS7
684376	0	T	SNP	C	138	120	255	99.61	259
685461	0	C	SNP	G	121	132	248	99.61	254	Ala111Ala (gcc/gcG)	Rv0587	yrbE2A	hypothetical protein
685608	0	T	SNP	C	109	153	246	100	262	Leu160Leu (ctt/ctC)	Rv0587	yrbE2A	hypothetical protein
686123	0	C	SNP	A	158	183	336	99.13	344	Leu66Met (ctg/Atg)	Rv0588	-	hypothetical protein
686972	0	T	SNP	C	180	223	389	99.75	404	Phe51Ser (ttc/tCc)	Rv0589	mce2A	Mce family protein Mce2A
688792	1	T	Ins	G	129	125	254	91.37	254
690450	0	A	SNP	C	117	161	275	100	278	Ala464Ala (gca/gcC)	Rv0591	mce2C	Mce family protein Mce2C
690465	0	T	SNP	G	113	144	252	99.23	259	Leu469Leu (ctt/ctG)	Rv0591	mce2C	Mce family protein Mce2C
698968	0	G	SNP	A	143	172	308	99.68	316	Gly9Gly (ggc/ggT)	Rv0601c	-	two component sensor kinase HK2
708056	0	T	SNP	C	117	98	208	100	215	His487Arg (cac/cGc)	Rv0613c	-	hypothetical protein
712693	0	A	SNP	G	124	99	216	100	223
712985	1	C	Ins	G	133	136	269	90.27	269		Rv0620	galK	galactokinase
713310	0	T	SNP	C	126	110	232	100	236	Cys199Arg (tgt/Cgt)	Rv0620	galK	galactokinase
723361	0	C	SNP	T	109	118	224	99.56	228	Leu551Leu (ctg/ctA)	Rv0630c	recB	exonuclease V subunit beta RecB
725190	0	G	SNP	A	86	65	147	100	151	Phe1039Phe (ttc/ttT)	Rv0631c	recC	exonuclease V subunit gamma RecC
729685	0	C	SNP	T	108	115	221	100	223	Arg161Gln (cga/cAa)	Rv0633c	-	hypothetical protein
753174	0	C	SNP	A	137	107	241	99.59	245	Trp65Leu (tgg/tTg)	Rv0656c	vapC6	ribonuclease VapC6
754186	0	A	SNP	G	142	177	311	99.69	320	Leu75Pro (ctc/cCc)	Rv0658c	-	integral membrane protein
757182	0	A	SNP	G	114	121	227	99.16	237	Asp349Gly (gac/gGc)	Rv0663	atsD	arylsulfatase AtsD
759746	0	C	SNP	T	92	86	178	100	178							rifampicin (RMP)
761155	0	C	SNP	T	89	89	177	100	178	Ser450Leu (tcg/tTg)	Rv0667	rpoB	DNA-directed RNA polymerase subunit beta	rifampicin (RMP)		rifampicin (RMP)
762434	0	T	SNP	G	139	100	231	99.58	240	Gly876Gly (ggt/ggG)	Rv0667	rpoB	DNA-directed RNA polymerase subunit beta		phylo (3)	rifampicin (RMP)
763031	0	T	SNP	C	102	84	180	98.94	188	Ala1075Ala (gct/gcC)	Rv0667	rpoB	DNA-directed RNA polymerase subunit beta		phylo (4)	rifampicin (RMP)
766582	0	C	SNP	A	87	104	187	98.96	193	Gly1071Gly (ggc/ggA)	Rv0668	rpoC	DNA-directed RNA polymerase subunit beta'
767339	0	A	SNP	G	92	80	167	100	172
767414	0	G	SNP	A	86	69	154	100	155
775639	0	T	SNP	C	96	132	226	99.56	229	Ile948Val (att/Gtt)	Rv0676c	mmpL5	transmembrane transport protein MmpL5
776100	0	G	SNP	A	115	111	221	98.69	229	Thr794Ile (acc/aTc)	Rv0676c	mmpL5	transmembrane transport protein MmpL5
781395	0	T	SNP	C	101	113	210	100	214							streptomycin (SM)
788615	0	G	SNP	C	162	205	356	98.92	371	Gly226Arg (ggg/Cgg)	Rv0688	-	ferredoxin reductase
797523	0	C	SNP	T	153	136	288	98.97	292	Gly197Gly (ggc/ggT)	Rv0697	-	dehydrogenase
798779	0	T	SNP	C	115	142	248	100	257
798934	0	C	SNP	A	140	122	257	100	262	Arg34Arg (cgc/cgA)	Rv0698	-	hypothetical protein
807405	0	C	SNP	T	134	134	266	99.63	269	Ser357Ser (tcc/tcT)	Rv0711	atsA	arylsulfatase AtsA
815020	0	C	SNP	A	99	119	213	99.54	219	Arg10Ser (cgc/Agc)	Rv0722	rpmD	50S ribosomal protein L30
820483	0	G	SNP	T	92	105	194	99.49	198	Ala6Asp (gcc/gAc)	Rv0727c	fucA	L-fuculose phosphate aldolase FucA
820734	0	A	SNP	G	132	93	219	99.12	227	Val248Ala (gtc/gCc)	Rv0728c	serA2	D-3-phosphoglycerate dehydrogenase SerA
820752	0	C	SNP	T	133	96	223	98.71	232	Arg242His (cgc/cAc)	Rv0728c	serA2	D-3-phosphoglycerate dehydrogenase SerA
830868	1	G	Ins	G	77	80	157	83.51	157		Rv0739	-	hypothetical protein
830868	2	G	Ins	C	76	80	156	82.98	157		Rv0739	-	hypothetical protein
834857	0	C	SNP	T	84	110	191	97.49	199	Met30Ile (atg/atA)	Rv0744c	-	transcriptional regulator
836426	0	A	SNP	C	86	192	270	100	278	Leu242Leu (cta/ctC)	Rv0746	PE_PGRS9	PE-PGRS family protein PE_PGRS9
836454	0	A	SNP	G	80	158	231	100	238	Thr252Ala (act/Gct)	Rv0746	PE_PGRS9	PE-PGRS family protein PE_PGRS9
836538	0	A	SNP	G	178	74	247	100	252	Asn280Asp (aac/Gac)	Rv0746	PE_PGRS9	PE-PGRS family protein PE_PGRS9
836658	0	A	SNP	G	247	157	391	99.75	405	Thr320Ala (acc/Gcc)	Rv0746	PE_PGRS9	PE-PGRS family protein PE_PGRS9
837033	0	A	SNP	G	104	225	324	100	329	Thr445Ala (acc/Gcc)	Rv0746	PE_PGRS9	PE-PGRS family protein PE_PGRS9
838990	0	C	SNP	G	162	258	402	92.92	452	Ala180Ala (gcc/gcG)	Rv0747	PE_PGRS10	PE-PGRS family protein PE_PGRS10
839123	0	A	SNP	G	216	147	348	100	363	Arg225Gly (agg/Ggg)	Rv0747	PE_PGRS10	PE-PGRS family protein PE_PGRS10
839129	0	C	SNP	G	221	147	349	99.73	369	Arg227Gly (cgc/Ggc)	Rv0747	PE_PGRS10	PE-PGRS family protein PE_PGRS10
839194	0	A	SNP	G	305	177	453	99.59	484	Thr248Thr (aca/acG)	Rv0747	PE_PGRS10	PE-PGRS family protein PE_PGRS10
839334	0	A	SNP	G	244	236	448	99.79	481	Lys295Arg (aaa/aGa)	Rv0747	PE_PGRS10	PE-PGRS family protein PE_PGRS10
839348	0	A	SNP	G	248	233	457	100	481	Ser300Gly (agc/Ggc)	Rv0747	PE_PGRS10	PE-PGRS family protein PE_PGRS10
840195	0	G	Del	GAP	59	62	121	85.82	141		Rv0747	PE_PGRS10	PE-PGRS family protein PE_PGRS10
840196	0	G	Del	GAP	59	62	121	97.58	124		Rv0747	PE_PGRS10	PE-PGRS family protein PE_PGRS10
840197	0	G	Del	GAP	59	62	121	97.58	124		Rv0747	PE_PGRS10	PE-PGRS family protein PE_PGRS10
840198	0	G	Del	GAP	59	62	121	99.18	122		Rv0747	PE_PGRS10	PE-PGRS family protein PE_PGRS10
840199	0	A	Del	GAP	59	63	122	100	122		Rv0747	PE_PGRS10	PE-PGRS family protein PE_PGRS10
840200	0	A	Del	GAP	59	63	122	100	122		Rv0747	PE_PGRS10	PE-PGRS family protein PE_PGRS10
840201	0	G	Del	GAP	46	48	97	78.33	120		Rv0747	PE_PGRS10	PE-PGRS family protein PE_PGRS10
840202	0	C	Del	GAP	46	48	97	77.69	121		Rv0747	PE_PGRS10	PE-PGRS family protein PE_PGRS10
840203	0	A	Del	GAP	46	48	97	80.34	117		Rv0747	PE_PGRS10	PE-PGRS family protein PE_PGRS10
840204	0	C	Del	GAP	46	48	97	78.33	120		Rv0747	PE_PGRS10	PE-PGRS family protein PE_PGRS10
840205	0	C	Del	GAP	46	47	96	77.5	120		Rv0747	PE_PGRS10	PE-PGRS family protein PE_PGRS10
840206	0	C	Del	GAP	46	47	96	76.86	121		Rv0747	PE_PGRS10	PE-PGRS family protein PE_PGRS10
840207	0	T	Del	GAP	46	47	96	79.49	117		Rv0747	PE_PGRS10	PE-PGRS family protein PE_PGRS10
840208	0	C	Del	GAP	46	47	96	76.23	122		Rv0747	PE_PGRS10	PE-PGRS family protein PE_PGRS10
840209	0	G	Del	GAP	46	47	96	76.23	122		Rv0747	PE_PGRS10	PE-PGRS family protein PE_PGRS10
840210	0	C	Del	GAP	46	47	96	77.5	120		Rv0747	PE_PGRS10	PE-PGRS family protein PE_PGRS10
840496	0	C	SNP	G	224	258	437	89.93	536	Gly682Gly (ggc/ggG)	Rv0747	PE_PGRS10	PE-PGRS family protein PE_PGRS10
840847	0	C	SNP	T	133	227	349	99.72	361	Gly799Gly (ggc/ggT)	Rv0747	PE_PGRS10	PE-PGRS family protein PE_PGRS10
841290	0	A	Del	GAP	102	94	195	98.49	199		Rv0749	vapC31	ribonuclease VapC31
841291	0	A	Del	GAP	102	94	195	98.49	199		Rv0749	vapC31	ribonuclease VapC31
841764	0	G	SNP	C	62	81	140	100	143	Thr37Thr (acc/acG)	Rv0749A	-	hypothetical protein
842153	0	G	SNP	A	97	65	162	91.01	178	Glu41Lys (gag/Aag)	Rv0750	-	hypothetical protein
847995	0	T	SNP	C	132	106	230	100	238
852910	0	C	SNP	T	140	118	254	100	258	Pro172Leu (ccc/cTc)	Rv0758	phoR	two component system response sensor kinase PhoR
854253	0	C	Del	GAP	72	78	147	82.87	181
857643	0	C	SNP	G	111	137	240	99.6	249	Gly132Ala (ggc/gCc)	Rv0764c	cyp51	lanosterol 14-alpha demethylase
857696	0	A	SNP	G	105	123	222	99.56	229	Ala114Ala (gct/gcC)	Rv0764c	cyp51	lanosterol 14-alpha demethylase
858464	0	A	SNP	G	111	90	199	99.5	202	Val134Ala (gtg/gCg)	Rv0765c	-	oxidoreductase
874835	1	C	Ins	C	111	116	227	86.64	230
874835	2	C	Ins	G	114	116	230	87.79	230
874908	0	C	SNP	T	146	97	239	99.18	245
876141	0	G	SNP	T	137	128	259	100	265
880562	0	G	SNP	T	107	108	212	99.54	216	Cys408Phe (tgc/tTc)	Rv0785	-	KsdD-like steroid dehydrogenase
882257	0	T	SNP	C	93	133	219	99.56	227	Tyr267His (tac/Cac)	Rv0787	-	hypothetical protein
890549	0	G	SNP	A	42	45	86	98.86	88	Trp54_ (tgg/tgA)	Rv0797	-	insertion sequence element IS1547 transposase
891011	0	A	SNP	G	66	52	117	100	118	Leu208Leu (cta/ctG)	Rv0797	-	insertion sequence element IS1547 transposase
893733	0	T	SNP	G	114	114	220	100	228	Leu139Arg (ctg/cGg)	Rv0800	pepC	M18 family aminopeptidase
895761	0	G	SNP	T	98	108	203	99.52	207
896979	0	T	SNP	C	110	100	205	99.53	211	Val387Ala (gta/gCa)	Rv0803	purL	phosphoribosylformylglycinamidine synthase 2
900221	0	T	SNP	C	105	130	230	100	235	Val370Val (gta/gtG)	Rv0806c	cpsY	exopolysaccharide phosphotransferase CpsY
903537	0	G	SNP	T	107	99	204	99.04	208	Arg476Leu (cgg/cTg)	Rv0808	purF	amidophosphoribosyltransferase
903550	0	T	SNP	C	108	100	201	99.52	209	Ala480Ala (gct/gcC)	Rv0808	purF	amidophosphoribosyltransferase
903913	0	T	SNP	C	142	115	249	100	257	Gly63Gly (ggt/ggC)	Rv0809	purM	phosphoribosylformylglycinamidine cyclo-ligase PurM
906742	0	T	SNP	C	108	124	224	99.57	233	Val107Ala (gtc/gCc)	Rv0812	-	amino acid aminotransferase
906747	0	G	SNP	C	110	120	221	98.71	233	Val109Leu (gtc/Ctc)	Rv0812	-	amino acid aminotransferase
906857	0	A	SNP	G	91	102	184	100	193	Ile145Met (ata/atG)	Rv0812	-	amino acid aminotransferase
913918	0	C	SNP	G	86	100	173	99.47	187	Gly94Gly (ggg/ggC)	Rv0821c	phoY2	phosphate-transport system transcriptional regulator PhoY2
915744	0	C	SNP	A	138	105	240	98.38	247	Gly190Trp (ggg/Tgg)	Rv0822c	-	hypothetical protein
919551	0	C	SNP	T	96	88	182	99.46	185	Val1Val (gtg/gtA)	Rv0825c	-	hypothetical protein
921813	0	C	SNP	G	73	90	162	96.45	169
921909	0	C	SNP	T	86	73	154	99.38	160
925453	0	C	SNP	T	283	208	468	98.4	499	Ala31Ala (gcc/gcT)	Rv0833	PE_PGRS13	PE-PGRS family protein PE_PGRS13
927110	0	A	SNP	G	284	189	459	99.79	474	Ser584Gly (agt/Ggt)	Rv0833	PE_PGRS13	PE-PGRS family protein PE_PGRS13
927385	0	A	SNP	G	289	276	542	99.82	566	Gly675Gly (gga/ggG)	Rv0833	PE_PGRS13	PE-PGRS family protein PE_PGRS13
931123	0	T	SNP	C	83	109	190	99.48	193	Tyr57Tyr (tat/taC)	Rv0835	lpqQ	lipoprotein LpqQ		phylo (not 4)
932280	0	T	SNP	C	150	125	272	100	275	_218Trp (tag/tGg)	Rv0836c	-	hypothetical protein
933962	0	G	SNP	A	100	80	176	100	180	Leu24Phe (ctc/Ttc)	Rv0837c	-	hypothetical protein
934230	0	C	SNP	G	82	81	158	99.39	164
934611	0	G	SNP	T	160	143	287	99.67	304
936621	0	C	Del	GAP	102	84	181	86.92	214		Rv0840c	pip	proline iminopeptidase
936622	0	C	Del	GAP	102	84	181	86.92	214		Rv0840c	pip	proline iminopeptidase
936623	0	A	Del	GAP	102	83	180	88.52	209		Rv0840c	pip	proline iminopeptidase
940929	0	G	Del	GAP	106	98	207	97.61	209		Rv0844c	narL	nitrate/nitrite response transcriptional regulator NarL
940930	0	C	Del	GAP	106	98	207	99.51	205		Rv0844c	narL	nitrate/nitrite response transcriptional regulator NarL
940931	0	A	Del	GAP	106	98	207	100	204		Rv0844c	narL	nitrate/nitrite response transcriptional regulator NarL
940932	0	A	Del	GAP	106	98	207	100	204		Rv0844c	narL	nitrate/nitrite response transcriptional regulator NarL
940933	0	T	Del	GAP	106	98	207	99.51	205		Rv0844c	narL	nitrate/nitrite response transcriptional regulator NarL
940934	0	G	Del	GAP	106	97	207	97.6	208		Rv0844c	narL	nitrate/nitrite response transcriptional regulator NarL
941845	0	C	SNP	A	132	145	273	99.64	278	Ala219Glu (gcg/gAg)	Rv0845	-	sensor histidine kinase NarS
942616	0	C	SNP	A	86	107	189	99.48	194
945214	0	G	SNP	A	112	97	208	100	209	Gly93Ser (ggt/Agt)	Rv0848	cysK2	cysteine synthase CysK
945238	0	G	SNP	T	112	90	201	99.51	203	Ala101Ser (gcc/Tcc)	Rv0848	cysK2	cysteine synthase CysK
949535	0	T	SNP	C	90	113	199	99.51	204	Ala528Ala (gca/gcG)	Rv0853c	pdc	alpha-keto-acid decarboxylase
950116	0	C	SNP	G	126	113	236	100	239	Ala335Pro (gcg/Ccg)	Rv0853c	pdc	alpha-keto-acid decarboxylase
955524	0	A	SNP	G	112	138	245	100	250	Ser150Gly (agc/Ggc)	Rv0859	-	acyltransferase
957117	0	T	SNP	C	103	96	195	100	199	Asp275Asp (gat/gaC)	Rv0860	fadB	fatty oxidation protein FadB
957306	0	C	SNP	T	81	106	184	100	187	Ala338Ala (gcc/gcT)	Rv0860	fadB	fatty oxidation protein FadB
960080	0	C	SNP	T	123	121	237	99.59	245	Ala24Ala (gcg/gcA)	Rv0861c	ercc3	DNA helicase Ercc3
960367	0	A	SNP	G	108	99	201	100	207	Leu749Ser (ttg/tCg)	Rv0862c	-	hypothetical protein
964969	0	T	SNP	C	205	269	438	93.31	508	Ala189Ala (gca/gcG)	Rv0867c	rpfA	resuscitation-promoting factor RpfA
969762	0	C	SNP	G	189	184	351	99.47	375	Gly161Gly (ggg/ggC)	Rv0872c	PE_PGRS15	PE-PGRS family protein PE_PGRS15
972882	0	C	SNP	G	105	110	207	97.73	220	Gly275Gly (ggg/ggC)	Rv0874c	-	hypothetical protein
979704	0	G	SNP	C	99	105	193	100	204	Gly115Arg (ggc/Cgc)	Rv0881	-	tRNA/rRNA methyltransferase
986463	0	G	SNP	C	158	160	311	99.38	320
990001	0	G	SNP	C	100	118	210	100	218	Pro866Ala (ccc/Gcc)	Rv0890c	-	HTH-type transcriptional regulator
991939	0	G	SNP	A	132	135	264	100	267	Arg220Cys (cgc/Tgc)	Rv0890c	-	HTH-type transcriptional regulator
993346	0	A	SNP	C	167	169	332	100	336	Val37Gly (gtt/gGt)	Rv0891c	-	hypothetical protein
996154	0	C	SNP	A	202	203	396	99.26	408	Ala48Ser (gca/Tca)	Rv0893c	-	S-adenosylmethionine-dependentmethyltransferase
996263	0	G	SNP	A	164	187	343	98.6	356	Thr11Thr (acc/acT)	Rv0893c	-	S-adenosylmethionine-dependentmethyltransferase
1002172	0	G	SNP	A	121	148	266	100	269	Arg82Trp (cgg/Tgg)	Rv0897c	-	oxidoreductase
1007198	0	A	SNP	G	123	142	259	99.62	266	Leu328Pro (ctg/cCg)	Rv0904c	accD3	acetyl-CoAcarboxylase carboxyl transferase subunit beta
1007660	0	G	Del	GAP	84	81	166	97.06	170		Rv0904c	accD3	acetyl-CoAcarboxylase carboxyl transferase subunit beta
1008460	0	C	SNP	T	100	88	184	99.47	189	Ser85Phe (tcc/tTc)	Rv0905	echA6	enoyl-CoA hydratase EchA6
1009500	0	C	SNP	T	106	129	231	100	235	Pro186Leu (ccg/cTg)	Rv0906	-	hypothetical protein
1010204	1	C	Ins	G	104	106	210	95.89	211		Rv0907	-	hypothetical protein
1012815	0	C	SNP	G	175	133	298	99.68	309	Ala362Gly (gcc/gGc)	Rv0908	ctpE	metal cation transporter ATPase E
1019326	0	C	SNP	T	167	161	320	99.09	331	Gly214Ser (ggc/Agc)	Rv0914c	-	lipid carrier protein or keto acyl-CoA thiolase
1020673	0	G	SNP	A	115	71	186	100	186	Asn219Asn (aac/aaT)	Rv0915c	PPE14	PPE family protein PPE14
1023911	0	C	SNP	G	143	108	244	98.82	254
1024310	0	C	SNP	T	145	160	303	99.03	308	Arg34Cys (cgc/Tgc)	Rv0918	-	hypothetical protein
1024346	0	A	SNP	G	133	150	278	99.65	284	Ser46Gly (agt/Ggt)	Rv0918	-	hypothetical protein
1025106	0	T	SNP	C	186	142	327	99.7	329	Phe141Phe (ttt/ttC)	Rv0919	-	GCN5-like N-acetyltransferase
1026482	0	G	SNP	A	128	94	219	100	222	Pro112Leu (ccc/cTc)	Rv0920c	-	transposase
1029586	0	G	SNP	A	69	71	139	100	140	Pro331Leu (ccc/cTc)	Rv0923c	-	hypothetical protein
1034381	0	G	SNP	A	144	142	274	99.65	287	Ala84Val (gct/gTt)	Rv0927c	-	oxidoreductase
1037012	0	T	SNP	C	161	145	301	100	306	Met5Thr (atg/aCg)	Rv0930	pstA1	phosphate ABC transporter permease PstA
1037911	0	C	SNP	T	86	119	203	99.51	206	Arg305_ (cga/Tga)	Rv0930	pstA1	phosphate ABC transporter permease PstA
1047165	0	T	SNP	C	146	142	284	98.97	291	Cys344Arg (tgc/Cgc)	Rv0938	ligD	multifunctional non-homologous end joining DNA repair protein/ATP dependent DNA ligase LigD
1054784	0	C	SNP	G	124	112	232	100	236	Arg180Gly (cgc/Ggc)	Rv0945	-	oxidoreductase
1065237	0	G	SNP	T	94	91	180	99.46	186	Pro37Pro (ccg/ccT)	Rv0954	-	transmembrane protein
1068151	0	T	SNP	C	95	81	173	98.88	178	His197His (cat/caC)	Rv0956	purN	phosphoribosylglycinamide formyltransferase PurN
1068432	0	A	SNP	G	94	105	196	99	201	Pro76Pro (cca/ccG)	Rv0957	purH	bifunctionalphosphoribosylaminoimidazolecarboxamide formyltransferase/inosinemonophosphate cyclohydrolase
1070702	0	T	SNP	C	113	84	188	100	197	Ser274Pro (tcc/Ccc)	Rv0958	-	magnesium chelatase
1071349	0	G	SNP	C	120	112	224	100	232	Gly32Ala (ggc/gCc)	Rv0959	-	hypothetical protein
1074558	0	G	SNP	A	215	229	434	99.78	445	Pro186Leu (ccc/cTc)	Rv0962c	lprP	lipoprotein LprP
1075279	0	T	SNP	C	133	142	272	100	275
1076309	0	G	SNP	T	161	131	277	99.66	293	Pro124Thr (cct/Act)	Rv0964c	-	hypothetical protein
1077312	0	A	SNP	G	95	90	178	99.46	186	Val175Ala (gtg/gCg)	Rv0966c	-	hypothetical protein
1079927	0	C	SNP	A	119	126	240	99.59	246	Thr395Thr (acc/acA)	Rv0969	ctpV	copper-exporting ATPase
1080192	0	G	SNP	A	134	104	238	100	238	Asp484Asn (gat/Aat)	Rv0969	ctpV	copper-exporting ATPase
1081681	0	T	SNP	C	114	103	213	100	217	Val210Val (gtt/gtC)	Rv0970	-	integral membrane protein
1087193	0	G	SNP	C	123	129	240	99.6	253	Asn51Lys (aac/aaG)	Rv0974c	accD2	acetyl-/propionyl-CoA carboxylase subunit beta
1088977	0	C	SNP	T	111	120	222	99.57	232	Gly400Asp (ggc/gAc)	Rv0976c	-	hypothetical protein
1090188	1	A	Ins	G	80	94	174	94.05	176
1093406	0	A	SNP	G	137	108	238	99.59	246	Val317Val (gtt/gtC)	Rv0978c	PE_PGRS17	PE-PGRS family protein PE_PGRS17
1095490	0	A	SNP	G	178	133	295	100	311	Val321Ala (gtc/gCc)	Rv0980c	PE_PGRS18	PE-PGRS family protein PE_PGRS18
1095644	0	C	SNP	T	213	156	358	95.6	386	Ala270Thr (gcg/Acg)	Rv0980c	PE_PGRS18	PE-PGRS family protein PE_PGRS18
1095678	0	A	SNP	G	232	168	379	99.5	402	Gly258Gly (ggt/ggC)	Rv0980c	PE_PGRS18	PE-PGRS family protein PE_PGRS18
1095981	0	A	SNP	C	206	270	467	98.55	483	Gly157Gly (ggt/ggG)	Rv0980c	PE_PGRS18	PE-PGRS family protein PE_PGRS18
1096633	0	T	SNP	G	76	72	145	92.5	160
1097220	0	C	SNP	T	115	137	251	99.6	253	Ser133Ser (tcc/tcT)	Rv0981	mprA	two-component response regulator MrpA
1098523	0	T	SNP	A	135	123	254	99.61	259	Leu339His (ctt/cAt)	Rv0982	mprB	two component histidine-protein kinase/phosphatase MprB
1099058	0	G	SNP	A	92	82	169	100	174
1100234	0	T	SNP	C	102	91	191	98.97	195	Leu390Pro (ctg/cCg)	Rv0983	pepD	serine protease PepD
1100414	0	G	SNP	A	120	110	221	98.71	233	Gly450Asp (ggc/gAc)	Rv0983	pepD	serine protease PepD
1104690	0	T	SNP	G	214	176	383	100	390	Phe717Val (ttc/Gtc)	Rv0987	-	adhesion component ABC transporter permease
1106099	0	C	SNP	T	210	189	396	100	399	Ile328Ile (atc/atT)	Rv0988	-	hypothetical protein
1106422	0	T	SNP	C	187	180	356	100	367	Ile321Val (ata/Gta)	Rv0989c	grcC2	polyprenyl-diphosphate synthase GrcC
1107940	0	A	SNP	C	108	131	235	100	239	Ser54Ala (tcc/Gcc)	Rv0990c	-	hypothetical protein
1109975	0	A	SNP	G	118	135	246	99.22	255	Gln235Arg (cag/cGg)	Rv0993	galU	UTP--glucose-1-phosphate uridylyltransferase
1110721	0	T	SNP	C	185	130	307	99.68	316	Arg151Arg (cgt/cgC)	Rv0994	moeA1	molybdopterin molybdenumtransferase 1
1111852	0	G	SNP	T	134	121	253	99.22	257	Asp81Tyr (gat/Tat)	Rv0995	rimJ	ribosomal-protein-alanine acetyltransferase RimJ
1113733	0	C	SNP	A	103	137	236	99.59	241
1115509	0	C	SNP	T	152	109	259	98.86	264	Ile254Ile (atc/atT)	Rv0998	-	acetyltransferase
1126889	0	G	SNP	C	99	110	202	98.58	212	Arg39Gly (cgc/Ggc)	Rv1007c	metS	methionine--tRNA ligase
1127648	0	C	SNP	A	94	151	237	99.59	246	Thr187Asn (acc/aAc)	Rv1008	tatD	deoxyribonuclease TatD
1139089	0	G	SNP	C	106	75	179	100	181	Thr41Thr (acg/acC)	Rv1020	mfd	transcription-repair coupling factor
1144409	0	T	SNP	G	88	90	175	99.44	179	Ile225Ser (atc/aGc)	Rv1022	lpqU	lipoprotein LpqU
1144585	0	A	SNP	G	99	90	186	98.95	191	Arg8Gly (agg/Ggg)	Rv1023	eno	enolase
1148259	0	A	SNP	G	106	78	182	100	184
1149551	0	C	SNP	T	120	105	223	100	225	Glu712Glu (gag/gaA)	Rv1028c	kdpD	sensor protein KdpD
1150585	0	G	SNP	A	112	115	216	99.56	228	Pro368Ser (ccc/Tcc)	Rv1028c	kdpD	sensor protein KdpD
1151054	0	C	SNP	G	92	120	206	100	212	Ser211Ser (tcg/tcC)	Rv1028c	kdpD	sensor protein KdpD
1152805	0	T	SNP	A	143	104	244	99.6	248	Leu265Gln (ctg/cAg)	Rv1029	kdpA	potassium-transporting ATPase subunit A
1152863	0	A	SNP	G	143	114	255	100	257	Gln284Gln (caa/caG)	Rv1029	kdpA	potassium-transporting ATPase subunit A
1153388	0	C	SNP	T	100	109	203	100	209	Asn459Asn (aac/aaT)	Rv1029	kdpA	potassium-transporting ATPase subunit A
1160660	0	G	SNP	A	115	89	199	98.55	207	Leu57Leu (ctg/Ttg)	Rv1037c	esxI	ESAT-6 like protein EsxI
1160770	0	T	SNP	A	129	132	258	99.24	263	Gln20Leu (cag/cTg)	Rv1037c	esxI	ESAT-6 like protein EsxI
1163134	0	T	SNP	C	96	88	176	99.46	185	Gly81Gly (gga/ggG)	Rv1040c	PE8	PE family protein PE8
1164336	0	G	SNP	A	93	112	200	100	205
1164571	0	A	SNP	G	124	113	237	99.58	238
1165521	1	T	Ins	A	114	123	237	92.22	238
1168715	1	C	Ins	T	159	109	268	94.7	268
1171057	0	C	SNP	T	86	85	170	99.42	172	Arg366His (cgc/cAc)	Rv1048c	-	hypothetical protein
1173750	0	G	SNP	T	116	120	229	100	236	Ala290Ala (gcg/gcT)	Rv1050	-	oxidoreductase
1177184	0	C	SNP	A	114	98	209	99.53	213
1178116	0	T	SNP	C	91	111	198	99.51	203	Thr163Thr (act/acC)	Rv1056	-	hypothetical protein
1188985	0	G	SNP	A	296	235	511	97.97	542	Gly480Gly (ggc/ggT)	Rv1067c	PE_PGRS19	PE-PGRS family protein PE_PGRS19
1189202	0	T	Del	GAP	127	185	304	81.68	382		Rv1067c	PE_PGRS19	PE-PGRS family protein PE_PGRS19
1190093	0	A	SNP	C	114	163	269	85.76	323	Leu111Trp (ttg/tGg)	Rv1067c	PE_PGRS19	PE-PGRS family protein PE_PGRS19
1191462	0	A	SNP	C	124	29	149	94.44	162	Gly229Gly (ggt/ggG)	Rv1068c	PE_PGRS20	PE-PGRS family protein PE_PGRS20
1191497	0	T	SNP	A	160	55	205	88.48	243	Thr218Ser (acg/Tcg)	Rv1068c	PE_PGRS20	PE-PGRS family protein PE_PGRS20
1193463	0	T	SNP	A	99	126	220	98.25	229	Thr271Ser (acc/Tcc)	Rv1069c	-	hypothetical protein
1200418	0	A	SNP	G	95	110	204	99.51	206
1211369	0	A	SNP	C	103	89	188	100	192	Ser259Arg (agc/Cgc)	Rv1086	-	(2Z,6E)-farnesyl diphosphate synthase
1212624	0	C	SNP	T	7	25	32	94.12	34	Gly355Gly (ggc/ggT)	Rv1087	PE_PGRS21	PE-PGRS family protein PE_PGRS21
1212626	0	A	SNP	C	5	26	28	91.18	34	Asp356Ala (gac/gCc)	Rv1087	PE_PGRS21	PE-PGRS family protein PE_PGRS21
1212809	0	T	SNP	C	8	4	12	92.31	13	Val417Ala (gtc/gCc)	Rv1087	PE_PGRS21	PE-PGRS family protein PE_PGRS21
1212816	0	C	SNP	A	15	8	20	88.46	26	Gly419Gly (ggc/ggA)	Rv1087	PE_PGRS21	PE-PGRS family protein PE_PGRS21
1212825	0	T	SNP	C	149	110	254	96.64	268	Gly422Gly (ggt/ggC)	Rv1087	PE_PGRS21	PE-PGRS family protein PE_PGRS21
1212827	0	T	SNP	G	152	111	259	96.69	272	Val423Gly (gtc/gGc)	Rv1087	PE_PGRS21	PE-PGRS family protein PE_PGRS21
1212834	0	T	SNP	G	165	113	271	99.29	280	Gly425Gly (ggt/ggG)	Rv1087	PE_PGRS21	PE-PGRS family protein PE_PGRS21
1212837	0	T	SNP	C	165	125	280	100	290	Ala426Ala (gct/gcC)	Rv1087	PE_PGRS21	PE-PGRS family protein PE_PGRS21
1212971	0	T	SNP	C	273	282	525	99.64	557	Val471Ala (gtc/gCc)	Rv1087	PE_PGRS21	PE-PGRS family protein PE_PGRS21
1215105	0	T	Del	GAP	121	138	254	98.48	263
1220680	0	T	SNP	C	103	124	224	99.56	228	Val36Ala (gta/gCa)	Rv1093	glyA1	serine hydroxymethyltransferase
1224367	0	T	SNP	C	78	77	151	100	155
1227830	0	G	SNP	T	116	123	236	100	239	Thr285Thr (acc/acA)	Rv1099c	glpX	fructose 1,6-bisphosphatase
1230778	0	G	SNP	A	104	105	205	99.52	210	Thr65Ile (acc/aTc)	Rv1102c	mazF3	mRNA interferase MazF3
1233751	0	A	SNP	G	115	91	202	100	206	Val69Ala (gtc/gCc)	Rv1106c	-	3 beta-hydroxysteroid dehydrogenase/delta 5-->4-isomerase
1236433	0	A	SNP	C	82	102	180	99.46	185	Glu83Asp (gaa/gaC)	Rv1110	lytB2	4-hydroxy-3-methylbut-2-enyl diphosphate reductase
1240744	0	C	SNP	A	116	135	246	99.6	252	Asn186Lys (aac/aaA)	Rv1115	-	hypothetical protein
1241572	0	A	SNP	G	88	105	188	98.97	195
1247391	0	A	SNP	C	95	113	200	99.52	209	Ser89Arg (agc/Cgc)	Rv1124	ephC	epoxide hydrolase EphC
1248382	0	A	SNP	G	111	88	197	100	199	Ser101Gly (agc/Ggc)	Rv1125	-	hypothetical protein
1248936	0	G	SNP	C	150	103	248	99.61	254	Pro285Pro (ccg/ccC)	Rv1125	-	hypothetical protein
1248978	0	T	SNP	C	153	125	273	99.64	279	Ala299Ala (gct/gcC)	Rv1125	-	hypothetical protein
1250340	0	A	SNP	G	122	108	224	99.57	231	Ala355Ala (gct/gcC)	Rv1127c	ppdK	pyruvate, phosphate dikinase PpdK
1251199	0	C	SNP	T	103	120	218	100	223	Gly69Glu (gga/gAa)	Rv1127c	ppdK	pyruvate, phosphate dikinase PpdK
1252164	0	T	SNP	C	126	110	232	98.74	239	Glu270Gly (gaa/gGa)	Rv1128c	-	hypothetical protein
1254070	0	G	SNP	A	165	142	300	100	307	Phe155Phe (ttc/ttT)	Rv1129c	-	transcriptional regulator
1254562	0	A	SNP	G	114	114	223	100	228	Asp3Gly (gat/gGt)	Rv1130	prpD	methylcitrate dehydratase PrpD
1262859	0	C	SNP	T	402	344	733	97.77	763	Gly424Ser (ggc/Agc)	Rv1135c	PPE16	PPE family protein PPE16
1265828	0	G	SNP	A	91	91	179	100	182	Leu221Leu (ctg/Ttg)	Rv1138c	-	oxidoreductase
1269028	0	G	SNP	C	99	75	171	100	174
1271187	0	C	SNP	G	113	116	224	99.57	230	Thr11Ser (acc/aGc)	Rv1144	-	oxidoreductase
1273250	1	G	Ins	A	131	117	248	97.25	248		Rv1145	-	transmembrane transport protein
1274289	0	T	SNP	C	121	132	247	100	253	Met312Thr (atg/aCg)	Rv1146	-	transmembrane transport protein
1275957	0	T	SNP	C	114	96	207	99.53	211
1276432	0	C	SNP	T	212	226	434	98.43	445	Lys439Lys (aag/aaA)	Rv1148c	-	hypothetical protein
1276588	0	C	SNP	G	54	95	147	99.33	150	Ala387Ala (gcg/gcC)	Rv1148c	-	hypothetical protein
1277869	1	G	Ins	T	104	83	187	91.67	188
1281118	0	T	SNP	C	110	95	203	100	205	Thr123Ala (acg/Gcg)	Rv1154c	-	hypothetical protein
1281771	0	T	SNP	C	108	91	195	100	199	Ser115Pro (tcg/Ccg)	Rv1155	-	pyridoxine/pyridoxamine 5'-phosphate oxidase
1281984	0	G	SNP	A	88	100	186	100	188
1287372	0	G	SNP	C	98	102	195	99.01	202	Leu15Leu (ctg/ctC)	Rv1161	narG	nitrate reductase subunit alpha
1292102	0	A	SNP	G	111	113	214	100	224	Pro346Pro (cca/ccG)	Rv1162	narH	nitrate reductase subunit beta
1298233	0	C	SNP	T	99	98	192	98.99	199	Ala154Thr (gca/Aca)	Rv1167c	-	transcriptional regulator
1306259	0	A	SNP	G	104	88	190	98.97	194	Ala656Ala (gct/gcC)	Rv1175c	fadH	NADPH dependent 2,4-dienoyl-CoA reductase FadH
1307598	0	C	SNP	G	130	129	254	99.23	261	Cys210Ser (tgc/tCc)	Rv1175c	fadH	NADPH dependent 2,4-dienoyl-CoA reductase FadH
1308317	0	T	SNP	C	141	117	253	98.85	261	His159Arg (cat/cGt)	Rv1176c	-	hypothetical protein
1313337	1	A	Ins	G	35	86	121	95.28	121
1313338	0	A	SNP	C	36	87	122	99.19	124
1315191	0	A	SNP	C	137	124	257	100	261	_489Tyr (taa/taC)	Rv1180	pks3	polyketide beta-ketoacyl synthase
1315884	0	G	SNP	A	127	123	247	100	250	Ala217Ala (gcg/gcA)	Rv1181	pks4	polyketide beta-ketoacyl synthase
1321096	0	G	SNP	A	190	205	383	99	399	Ser354Ser (tcg/tcA)	Rv1182	papA3	acyltransferase PapA
1325650	0	G	SNP	A	142	164	305	99.35	308
1327890	0	G	SNP	A	137	140	267	100	277	Asp472Asp (gac/gaT)	Rv1186c	-	hypothetical protein
1328687	0	G	SNP	C	126	135	258	99.24	263	Pro207Ala (ccc/Gcc)	Rv1186c	-	hypothetical protein
1339774	0	C	SNP	G	85	78	157	98.19	166	Gly142Gly (ggc/ggG)	Rv1196	PPE18	PPE family protein PPE18
1339823	0	A	SNP	G	100	109	203	97.66	214	Thr159Ala (acg/Gcg)	Rv1196	PPE18	PPE family protein PPE18
1339894	0	C	SNP	T	82	101	183	98.92	185	Leu182Leu (ctc/ctT)	Rv1196	PPE18	PPE family protein PPE18
1339905	0	C	SNP	T	89	106	191	98.98	197	Ala186Val (gcc/gTc)	Rv1196	PPE18	PPE family protein PPE18
1340500	0	G	SNP	T	143	118	253	99.62	262	Met384Ile (atg/atT)	Rv1196	PPE18	PPE family protein PPE18
1340784	0	T	SNP	C	75	94	164	85.35	198	Gly42Gly (ggt/ggC)	Rv1197	esxK	ESAT-6 like protein EsxK
1341295	0	A	SNP	G	147	117	254	99.25	266
1345016	0	C	SNP	T	86	85	162	100	171	Ala52Thr (gcc/Acc)	Rv1201c	dapD	2,3,4,5-tetrahydropyridine-2,6-dicarboxylate N-succinyltransferase
1351172	0	A	SNP	G	90	89	176	100	179
1360209	0	T	SNP	C	176	112	276	100	288	Ala531Ala (gca/gcG)	Rv1217c	-	tetronasin ABC transporter integral membrane protein
1361190	0	G	SNP	A	150	183	330	100	333	Ser204Ser (agc/agT)	Rv1217c	-	tetronasin ABC transporter integral membrane protein
1362006	0	T	SNP	C	93	125	213	99.54	219	Gln243Arg (caa/cGa)	Rv1218c	-	tetronasin ABC transporter ATP-binding protein
1365837	1	C	Ins	G	94	100	194	82.91	194
1365837	2	C	Ins	G	94	98	192	82.05	193
1367484	0	T	SNP	G	107	97	200	100	204	Trp8Gly (tgg/Ggg)	Rv1224	tatB	Sec-independent protein translocase protein TatB
1370905	0	C	SNP	T	86	87	172	100	173
1371470	0	G	SNP	A	90	88	175	99.44	179	Arg184His (cgt/cAt)	Rv1228	lpqX	lipoprotein LpqX
1371697	0	G	SNP	A	102	123	222	99.12	227	Ala57Thr (gcc/Acc)	Rv1228a	-	hypothetical protein
1373242	0	C	SNP	A	118	114	226	99.15	234	Gly319Val (ggc/gTc)	Rv1230c	-	membrane protein
1374065	0	T	SNP	C	110	116	222	99.56	227	Ser45Gly (agc/Ggc)	Rv1230c	-	membrane protein
1375724	0	A	SNP	C	115	131	239	100	246	Cys149Gly (tgc/Ggc)	Rv1232c	-	hypothetical protein
1376568	1	C	Ins	G	76	63	139	81.29	139		Rv1233c	-	hypothetical protein
1377568	0	A	SNP	G	157	141	293	100	298	Val15Val (gta/gtG)	Rv1235	lpqY	trehalose ABC transporter substrate-binding lipoprotein LpqY
1382628	0	T	SNP	C	112	124	232	100	236	Lys139Glu (aaa/Gaa)	Rv1239c	corA	magnesium and cobalt transport transmembrane protein CorA
1386011	0	C	Del	GAP	184	184	356	87.62	420		Rv1243c	PE_PGRS23	PE-PGRS family protein PE_PGRS23
1387478	0	G	SNP	C	134	129	258	100	263	Asp208His (gac/Cac)	Rv1244	lpqZ	lipoprotein LpqZ
1390763	0	C	SNP	T	108	125	230	99.15	235	Val764Met (gtg/Atg)	Rv1248c	-	multifunctional 2-oxoglutarate dehydrogenase E1 component /2-oxoglutarate dehydrogenase dihydrolipoyllysine-residue succinyltransferase
1393626	0	A	SNP	G	103	99	196	100	202	Leu119Leu (ctt/ctC)	Rv1249c	-	membrane protein
1396618	0	C	SNP	A	89	87	173	99.44	177	Glu875_ (gag/Tag)	Rv1251c	-	hypothetical protein
1396922	0	T	SNP	C	128	95	221	100	223	Thr773Thr (aca/acG)	Rv1251c	-	hypothetical protein
1401033	0	C	SNP	T	109	119	225	99.56	229	Ser355Leu (tcg/tTg)	Rv1253	deaD	ATP-dependent RNA helicase DeaD
1411210	0	T	SNP	G	96	108	200	100	204	Val260Val (gtt/gtG)	Rv1263	amiB2	amidase AmiB
1413148	0	C	SNP	T	83	116	192	100	199
1414021	0	C	SNP	T	90	128	213	99.09	220	Arg607Gln (cgg/cAg)	Rv1266c	pknH	serine/threonine-protein kinase PknH
1422666	0	C	SNP	T	89	105	186	99.49	195	Gly462Glu (ggg/gAg)	Rv1273c	-	drug ABC transporter ATP-binding protein
1422667	0	C	SNP	T	86	105	189	100	191	Gly462Arg (ggg/Agg)	Rv1273c	-	drug ABC transporter ATP-binding protein
1431735	0	G	SNP	A	101	117	217	99.54	219	Thr569Met (acg/aTg)	Rv1280c	oppA	oligopeptide ABC transporter substrate-binding lipoprotein OppA
1438028	0	C	SNP	G	106	80	183	100	186	Ser40Arg (agc/agG)	Rv1285	cysD	sulfate adenylyltransferase subunit 2
1440090	0	C	SNP	T	87	115	200	99.51	203	Thr395Ile (acc/aTc)	Rv1286	-	bifunctional sulfate adenyltransferase subunit 1 CysN/adenylylsulfate kinase CysC
1440469	0	C	SNP	G	74	110	180	100	184	Pro521Pro (ccc/ccG)	Rv1286	-	bifunctional sulfate adenyltransferase subunit 1 CysN/adenylylsulfate kinase CysC
1441576	0	T	SNP	C	5	8	13	100	13	Leu77Leu (ttg/Ctg)	Rv1288	-	hypothetical protein
1441579	0	A	SNP	T	6	9	14	100	15	Asn78Tyr (aat/Tat)	Rv1288	-	hypothetical protein
1441582	0	T	SNP	C	9	12	19	100	21	Trp79Arg (tgg/Cgg)	Rv1288	-	hypothetical protein
1445781	0	A	SNP	G	118	161	273	100	279	Ala18Ala (gct/gcC)	Rv1291c	-	hypothetical protein
1450316	0	C	SNP	T	101	109	207	100	210	Ala314Ala (gcc/gcT)	Rv1294	thrA	homoserine dehydrogenase
1457144	0	C	SNP	T	99	124	218	99.55	224	Arg194Cys (cgc/Tgc)	Rv1300	hemK	release factor glutamine methyltransferase
1468208	0	A	SNP	C	174	124	294	82.32	362	Leu433Arg (ctg/cGg)	Rv1313c	-	insertion sequence element IS1557 transposase
1468492	0	C	SNP	A	116	162	275	100	278	Leu338Leu (ctg/ctT)	Rv1313c	-	insertion sequence element IS1557 transposase
1471659	0	C	SNP	T	233	210	442	100	443
1478357	0	G	SNP	T	101	109	208	100	210	Pro254Pro (ccc/ccA)	Rv1317c	alkA	bifunctional regulatory protein/DNA repair enzyme AlkA
1479085	0	T	SNP	C	110	126	232	99.58	237	Ile12Val (atc/Gtc)	Rv1317c	alkA	bifunctional regulatory protein/DNA repair enzyme AlkA
1480945	0	C	SNP	G	241	245	472	100	486	Thr519Thr (acg/acC)	Rv1319c	-	adenylate cyclase
1480948	0	C	SNP	T	234	255	483	100	489	Glu518Glu (gag/gaA)	Rv1319c	-	adenylate cyclase
1481185	0	A	SNP	C	227	261	474	100	488	Asp439Glu (gat/gaG)	Rv1319c	-	adenylate cyclase
1481563	0	C	SNP	T	278	317	586	99.5	598	Glu313Glu (gag/gaA)	Rv1319c	-	adenylate cyclase
1482627	0	T	SNP	C	74	87	156	100	161	Thr531Ala (acg/Gcg)	Rv1320c	-	adenylate cyclase
1484708	0	A	SNP	C	113	118	224	99.57	232	Ser144Arg (agc/Cgc)	Rv1321	-	endonuclease NucS
1489142	0	C	SNP	T	224	194	395	97.21	430	Gly275Asp (ggc/gAc)	Rv1325c	PE_PGRS24	PE-PGRS family protein PE_PGRS24
1490905	0	A	SNP	G	116	126	236	100	242	Ser470Pro (tct/Cct)	Rv1326c	glgB	1,4-alpha-glucan branching protein
1495836	0	G	SNP	A	98	100	191	100	198	Val425Met (gtg/Atg)	Rv1328	glgP	glycogen phosphorylase
1498951	0	G	SNP	T	112	95	204	99.04	209	Thr80Lys (acg/aAg)	Rv1329c	dinG	ATP-dependent helicase DinG
1499213	0	T	Del	GAP	67	71	136	98.57	140		Rv1330c	pncB1	nicotinic acid phosphoribosyltransferase PncB1
1499214	0	C	Del	GAP	68	71	137	100	139		Rv1330c	pncB1	nicotinic acid phosphoribosyltransferase PncB1
1499215	0	A	Del	GAP	68	71	137	99.29	140		Rv1330c	pncB1	nicotinic acid phosphoribosyltransferase PncB1
1499216	0	G	Del	GAP	69	71	138	100	140		Rv1330c	pncB1	nicotinic acid phosphoribosyltransferase PncB1
1499217	0	G	Del	GAP	69	71	138	100	140		Rv1330c	pncB1	nicotinic acid phosphoribosyltransferase PncB1
1499218	0	C	Del	GAP	69	71	138	100	140		Rv1330c	pncB1	nicotinic acid phosphoribosyltransferase PncB1
1499219	0	C	Del	GAP	69	71	138	100	140		Rv1330c	pncB1	nicotinic acid phosphoribosyltransferase PncB1
1499220	0	G	Del	GAP	69	71	138	100	140		Rv1330c	pncB1	nicotinic acid phosphoribosyltransferase PncB1
1499221	0	G	SNP	A	67	69	136	98.55	138	Pro447Ser (ccg/Tcg)	Rv1330c	pncB1	nicotinic acid phosphoribosyltransferase PncB1
1499274	0	C	SNP	G	105	95	196	99.5	201	Gly429Ala (ggc/gCc)	Rv1330c	pncB1	nicotinic acid phosphoribosyltransferase PncB1
1500909	0	C	SNP	T	104	87	187	99.48	192	Val83Val (gtc/gtT)	Rv1331	-	ATP-dependent Clp protease adapter protein ClpS
1501700	0	G	SNP	A	110	123	224	99.57	234	Val34Val (gtg/gtA)	Rv1333	-	hydrolase
1505909	0	G	SNP	C	84	97	179	99.45	182
1508029	0	C	SNP	T	103	150	245	99.61	254	Arg153Cys (cgc/Tgc)	Rv1341	-	non-canonical purine NTP pyrophosphatase
1513189	0	C	SNP	T	99	124	218	99.11	225	Ala48Val (gct/gTt)	Rv1348	irtA	iron ABC transporter ATP-binding protein/permease IrtA
1524751	0	G	SNP	A	160	197	350	99.72	358	Gln24_ (cag/Tag)	Rv1356c	-	hypothetical protein
1526819	0	C	SNP	A	134	126	257	100	260	Arg70Arg (cgg/Agg)	Rv1358	-	transcriptional regulator
1533583	0	G	SNP	A	174	190	357	94.3	386	Tyr17Tyr (tac/taT)	Rv1361c	PPE19	PPE family protein PPE19
1533624	0	A	SNP	C	191	200	384	98.24	398	Phe4Val (ttc/Gtc)	Rv1361c	PPE19	PPE family protein PPE19
1534551	0	C	SNP	T	131	135	264	99.63	267	Glu20Glu (gag/gaA)	Rv1362c	-	membrane protein
1536251	0	G	SNP	T	108	115	219	100	223	Ala465Glu (gcg/gAg)	Rv1364c	-	sigma factor regulatory protein
1540141	0	T	SNP	C	96	109	199	100	205	Ile169Val (atc/Gtc)	Rv1367c	-	hypothetical protein
1540484	0	C	SNP	G	118	125	234	100	243	Leu54Leu (ctg/ctC)	Rv1367c	-	hypothetical protein
1544255	0	C	SNP	T	195	178	369	100	373	Arg299Arg (cgc/cgT)	Rv1371	-	membrane protein
1545358	0	G	SNP	A	132	119	249	99.6	252	Ala178Ala (gcg/gcA)	Rv1372	-	alpha-pyrone synthesis polyketide synthase-like protein
1546703	0	C	SNP	T	106	106	207	100	212	Pro231Leu (ccg/cTg)	Rv1373	-	glycolipid sulfotransferase
1547125	0	T	SNP	C	85	105	186	100	190	Thr136Ala (aca/Gca)	Rv1374c	-	hypothetical protein
1552547	0	G	SNP	A	75	116	187	100	191	Arg37Trp (cgg/Tgg)	Rv1378c	-	hypothetical protein
1554216	0	C	SNP	T	171	170	334	99.71	342	Pro10Leu (ccc/cTc)	Rv1381	pyrC	dihydroorotase
1563717	0	C	SNP	T	65	101	164	99.4	167	Val8Val (gtc/gtT)	Rv1388	mihF	integration host factor MihF
1570566	0	C	SNP	A	107	137	240	100	244	Arg135Leu (cgg/cTg)	Rv1394c	cyp132	cytochrome P450 Cyp132
1573660	0	T	SNP	G	126	155	281	100	281	Arg66Ser (aga/agC)	Rv1396c	PE_PGRS25	PE-PGRS family protein PE_PGRS25
1574232	0	C	SNP	T	112	95	203	99.52	208	Leu94Leu (ctg/ctA)	Rv1397c	vapC10	ribonuclease VapC10
1583948	0	C	SNP	T	136	145	275	98.6	285	Thr283Ile (acc/aTc)	Rv1407	fmu	methyltransferase
1588899	0	G	SNP	T	84	107	183	99.48	192	Ala111Ala (gcg/gcT)	Rv1412	ribC	riboflavin synthase
1592075	0	C	SNP	A	130	102	231	99.15	234	Ala135Ala (gcc/gcA)	Rv1416	ribH	6,7-dimethyl-8-ribityllumazine synthase
1593331	0	G	SNP	A	115	95	203	100	210
1595342	0	T	SNP	C	82	82	160	98.8	166	Val434Ala (gtg/gCg)	Rv1420	uvrC	excinuclease ABC subunit UvrC
1599557	0	C	SNP	G	122	104	225	100	226	Arg33Thr (agg/aCg)	Rv1424c	-	membrane protein
1608276	0	A	SNP	C	143	116	256	98.85	262	Asn65Thr (aac/aCc)	Rv1431	-	hypothetical protein
1609840	0	A	SNP	G	127	106	229	98.73	236	Pro586Pro (cca/ccG)	Rv1431	-	hypothetical protein
1613035	0	T	SNP	C	93	121	209	100	214
1614143	0	G	SNP	A	85	99	182	98.92	186	Leu279Leu (ctg/ctA)	Rv1436	gap	glyceraldehyde 3-phosphate dehydrogenase
1618978	0	T	SNP	C	235	232	438	99.36	470	Asp236Gly (gat/gGt)	Rv1441c	PE_PGRS26	PE-PGRS family protein PE_PGRS26
1622777	0	T	SNP	C	76	80	154	100	156
1624791	0	C	SNP	G	93	85	171	98.89	180	Arg192Pro (cga/cCa)	Rv1446c	opcA	OXPP cycle protein OpcA
1627351	0	T	SNP	C	91	104	192	100	195	Thr244Ala (acc/Gcc)	Rv1448c	tal	transaldolase
1630148	0	A	SNP	C	94	123	208	99.54	218	Tyr18Asp (tac/Gac)	Rv1449c	tkt	transketolase
1632788	0	T	SNP	G	218	176	376	97.77	403	Thr614Pro (acc/Ccc)	Rv1450c	PE_PGRS27	PE-PGRS family protein PE_PGRS27
1634550	0	G	SNP	A	5	4	7	100	9	Gly26Gly (ggc/ggT)	Rv1450c	PE_PGRS27	PE-PGRS family protein PE_PGRS27
1634609	0	C	SNP	T	65	85	146	100	150	Ala7Thr (gcc/Acc)	Rv1450c	PE_PGRS27	PE-PGRS family protein PE_PGRS27
1634610	0	C	SNP	T	67	83	146	98.68	152	Val6Val (gtg/gtA)	Rv1450c	PE_PGRS27	PE-PGRS family protein PE_PGRS27
1636172	1	T	Ins	C	160	70	230	79.31	230		Rv1452c	PE_PGRS28	PE-PGRS family protein PE_PGRS28
1636172	2	T	Ins	C	160	70	230	79.31	230		Rv1452c	PE_PGRS28	PE-PGRS family protein PE_PGRS28
1636172	3	T	Ins	G	160	70	230	79.31	230		Rv1452c	PE_PGRS28	PE-PGRS family protein PE_PGRS28
1636826	0	C	SNP	A	202	270	454	95.35	495	Gly468Gly (ggg/ggT)	Rv1452c	PE_PGRS28	PE-PGRS family protein PE_PGRS28
1638182	0	C	SNP	T	84	146	227	99.14	232	Ser16Ser (tcg/tcA)	Rv1452c	PE_PGRS28	PE-PGRS family protein PE_PGRS28
1638183	0	G	SNP	A	83	144	224	99.56	228	Ser16Leu (tcg/tTg)	Rv1452c	PE_PGRS28	PE-PGRS family protein PE_PGRS28
1638188	0	C	SNP	T	84	142	225	99.12	228	Ala14Ala (gcg/gcA)	Rv1452c	PE_PGRS28	PE-PGRS family protein PE_PGRS28
1638191	0	C	SNP	G	85	143	227	99.56	229	Ala13Ala (gcg/gcC)	Rv1452c	PE_PGRS28	PE-PGRS family protein PE_PGRS28
1638194	0	G	SNP	C	87	147	226	98.32	238	Ala12Ala (gcc/gcG)	Rv1452c	PE_PGRS28	PE-PGRS family protein PE_PGRS28
1639594	0	C	SNP	A	120	169	285	98.3	294	Pro405Gln (cca/cAa)	Rv1453	-	transcriptional activator protein
1644201	0	T	SNP	C	96	93	184	100	189	Arg20Arg (cga/cgG)	Rv1458c	-	antibiotic ABC transporter ATP-binding protein
1645802	0	T	SNP	C	113	75	182	98.43	191	Lys113Glu (aaa/Gaa)	Rv1459c	-	alpha-(1->6)-mannopyranosyltransferase
1650072	0	A	SNP	G	139	135	266	100	274	Asn183Asp (aac/Gac)	Rv1462	-	hypothetical protein
1650406	0	C	SNP	A	127	136	259	99.25	265	Thr294Asn (acc/aAc)	Rv1462	-	hypothetical protein
1656293	0	G	SNP	A	156	302	445	99.35	461	Asn143Asn (aac/aaT)	Rv1468c	PE_PGRS29	PE-PGRS family protein PE_PGRS29
1656917	0	T	SNP	G	112	94	200	98.1	210
1676290	0	C	SNP	A	100	98	195	100	198	Lys198Asn (aag/aaT)	Rv1486c	-	hypothetical protein
1676880	0	A	SNP	G	151	106	251	99.23	259	Trp2Arg (tgg/Cgg)	Rv1486c	-	hypothetical protein
1681147	0	G	SNP	A	107	115	219	99.11	224
1688300	0	T	SNP	C	119	122	232	99.59	242	Phe120Phe (ttt/ttC)	Rv1497	lipL	esterase LipL
1689349	0	C	SNP	T	94	96	188	100	190	Arg191His (cgc/cAc)	Rv1498c	-	methyltransferase
1692141	0	A	SNP	C	169	214	371	99.48	385	Ile84Ile (ata/atC)	Rv1501	-	hypothetical protein
1692960	0	T	SNP	C	248	228	465	99.17	480	Ser13Pro (tcg/Ccg)	Rv1502	-	hypothetical protein
1693561	0	A	SNP	G	201	127	312	99.7	329	Tyr213Cys (tac/tGc)	Rv1502	-	hypothetical protein
1698850	0	C	SNP	T	176	133	299	98.72	313	Ala349Thr (gca/Aca)	Rv1508c	-	membrane protein
1698911	0	G	SNP	A	201	164	360	99.46	367	Gly328Gly (ggc/ggT)	Rv1508c	-	membrane protein
1699849	0	G	SNP	A	120	111	229	99.14	233	Pro16Ser (ccg/Tcg)	Rv1508c	-	membrane protein
1702415	0	C	SNP	T	136	163	294	98.68	303	Ala374Val (gcg/gTg)	Rv1510	-	hypothetical protein
1706119	0	T	SNP	C	200	176	368	99.73	377	Ser159Ser (tca/tcG)	Rv1514c	-	glycosyltransferase
1708792	0	T	SNP	C	190	141	322	99.1	334
1709432	0	C	SNP	T	150	199	346	98.87	353	Leu188Phe (ctc/Ttc)	Rv1517	-	hypothetical protein
1713192	0	A	SNP	G	111	116	213	99.56	228	Val297Val (gta/gtG)	Rv1521	fadD25	fatty-acid--CoA ligase FadD25
1713923	0	A	SNP	G	126	141	263	100	267	His541Arg (cac/cGc)	Rv1521	fadD25	fatty-acid--CoA ligase FadD25
1716472	0	A	SNP	G	106	94	193	100	200	Ser381Pro (tcc/Ccc)	Rv1522c	mmpL12	transmembrane transport protein MmpL12
1718932	0	C	SNP	T	117	103	218	98.65	223	Asn69Asn (aac/aaT)	Rv1524	-	glycosyltransferase
1728161	0	G	SNP	T	145	130	270	100	275	Gly83Gly (ggc/ggA)	Rv1527c	pks5	polyketide synthase
1728460	0	A	SNP	C	165	207	361	99.2	375
1728837	0	A	SNP	G	145	140	277	99.3	287
1735739	0	T	SNP	C	89	91	169	100	180
1738751	0	C	SNP	A	123	152	270	100	275	Arg745Arg (cgg/Agg)	Rv1536	ileS	isoleucine--tRNA ligase
1748439	0	C	SNP	T	110	119	223	99.57	230	Thr249Ile (acc/aTc)	Rv1547	dnaE1	DNA polymerase III subunit alpha
1752561	0	T	SNP	C	243	309	533	99.82	553	Asp258Gly (gac/gGc)	Rv1548c	PPE21	PPE family protein PPE21
1753519	1	G	Ins	C	65	114	179	81	179
1759252	0	G	SNP	T	122	113	232	100	235	Ser524Ser (tcg/tcT)	Rv1552	frdA	fumarate reductase flavoprotein subunit		phylo (not 4,9)
1760292	0	A	SNP	G	182	148	314	99.7	331	Met40Val (atg/Gtg)	Rv1554	frdC	fumarate reductase membrane anchor subunit
1761765	0	G	SNP	A	129	110	235	100	239	Gly8Ser (ggc/Agc)	Rv1557	mmpL6	transmembrane transport protein MmpL6
1763482	0	G	SNP	A	112	108	217	100	220	Gly19Arg (ggg/Agg)	Rv1559	ilvA	threonine dehydratase IlvA
1764225	0	C	SNP	T	104	135	234	99.17	241	Ala266Ala (gcc/gcT)	Rv1559	ilvA	threonine dehydratase IlvA
1778430	0	T	SNP	C	181	151	324	99.4	334	Met191Thr (atg/aCg)	Rv1570	bioD	ATP-dependent dethiobiotin synthetase BioD
1779370	0	G	SNP	C	109	78	187	100	187	Thr19Thr (acg/acC)	Rv1573	-	phage protein
1780586	1	C	Ins	G	155	142	297	94.29	297		Rv1575	-	phage protein
1781251	0	C	SNP	T	162	139	298	100	301	Glu272Lys (gag/Aag)	Rv1576c	-	phage capsid protein
1781811	0	T	SNP	C	146	138	276	97.59	291	Asp85Gly (gac/gGc)	Rv1576c	-	phage capsid protein
1784238	0	A	Del	GAP	135	153	284	98.29	293		Rv1581c	-	phage protein
1789933	0	G	SNP	A	94	108	201	100	202
1792777	0	T	SNP	C	75	96	165	99.42	172	Ile322Val (att/Gtt)	Rv1592c	-	hypothetical protein
1792778	0	T	SNP	C	75	101	170	100	176	Glu321Glu (gaa/gaG)	Rv1592c	-	hypothetical protein
1798355	0	G	SNP	A	105	91	195	98.99	198	Gly21Asp (ggt/gAt)	Rv1597	-	hypothetical protein
1802047	0	C	SNP	G	153	133	279	99.65	287	Gln5Glu (cag/Gag)	Rv1601	hisB	imidazole glycerol-phosphate dehydratase
1803265	0	G	SNP	A	140	129	267	99.63	270	Ser201Asn (agc/aAc)	Rv1602	hisH	imidazole glycerol phosphate synthase subunit HisH
1804409	0	C	SNP	A	103	117	218	100	220	Pro124Gln (cca/cAa)	Rv1604	impA	inositol-monophosphatase ImpA
1811375	0	G	SNP	T	92	92	181	100	184	Gly83Gly (ggg/ggT)	Rv1612	trpB	tryptophan synthase subunit beta
1812448	0	C	SNP	T	156	142	290	99.33	300	Tyr30Tyr (tac/taT)	Rv1613	trpA	tryptophan synthase subunit alpha
1817976	0	A	SNP	T	133	128	252	100	261	His121Leu (cac/cTc)	Rv1618	tesB1	acyl-CoA thioesterase TesB
1818286	0	C	SNP	T	113	87	195	100	200	Gly224Gly (ggc/ggT)	Rv1618	tesB1	acyl-CoA thioesterase TesB
1827468	0	C	SNP	A	118	99	215	99.54	218	Val160Leu (gtg/Ttg)	Rv1625c	cya	adenylyl cyclase
1832509	0	C	SNP	G	135	135	265	99.63	271	Thr615Thr (acc/acG)	Rv1629	polA	DNA polymerase I
1833025	0	C	SNP	T	103	110	206	100	213	Asp787Asp (gac/gaT)	Rv1629	polA	DNA polymerase I
1835270	0	C	SNP	A	137	156	283	100	293	Ile86Ile (atc/atA)	Rv1631	coaE	dephospho-CoA kinase CoaE
1836286	0	G	SNP	C	121	104	220	100	225
1836417	0	C	SNP	A	135	115	244	100	250	Gly138Gly (ggg/ggT)	Rv1632c	-	hypothetical protein
1839759	0	G	SNP	C	172	179	340	99.72	352	Gly198Arg (ggg/Cgg)	Rv1634	-	multidrug-efflux transporter
1847919	0	C	SNP	G	113	78	188	100	191	Thr180Thr (acg/acC)	Rv1639c	-	hypothetical protein
1849609	0	T	SNP	C	95	84	175	98.9	181	Arg809Arg (cga/cgG)	Rv1640c	lysX	bifunctional lysine--tRNA ligase/phosphatidylglycerol lysyltransferase
1852803	0	C	SNP	A	136	107	240	99.59	244	Ala177Ala (gcc/gcA)	Rv1641	infC	initiation factor IF-3
1852877	0	A	SNP	C	143	104	238	100	247	_202Ser (tag/tCg)	Rv1641	infC	initiation factor IF-3
1854300	0	T	SNP	C	101	91	187	99.48	193	Leu232Pro (ctg/cCg)	Rv1644	tsnR	23S rRNA methyltransferase TsnR
1856617	0	C	SNP	T	75	81	152	100	156	Thr285Ile (aca/aTa)	Rv1646	PE17	PE family protein PE17
1856777	0	G	SNP	C	121	74	190	100	195	Ala2Pro (gcg/Ccg)	Rv1647	-	adenylate cyclase
1859559	0	C	SNP	A	132	128	251	99.62	261	Ala276Asp (gcc/gAc)	Rv1649	pheS	phenylalanine--tRNA ligase subunit alpha
1863584	0	G	SNP	T	175	181	335	100	356	Thr600Asn (acc/aAc)	Rv1651c	PE_PGRS30	PE-PGRS family protein PE_PGRS30
1873700	0	G	SNP	A	111	92	200	100	203	Leu354Leu (ctg/ctA)	Rv1659	argH	argininosuccinate lyase
1885772	0	G	SNP	A	187	186	365	99.73	374	Ala1357Thr (gcc/Acc)	Rv1662	pks8	polyketide synthase
1894300	1	G	Ins	G	102	69	171	86.8	172
1894300	2	G	Ins	T	102	70	172	87.31	172
1894300	3	G	Ins	C	102	70	172	87.31	172
1894300	4	G	Ins	T	102	70	172	87.31	172
1894300	5	G	Ins	T	102	70	172	87.31	172
1894300	6	G	Ins	G	100	70	170	86.29	170
1894300	7	G	Ins	C	100	69	169	85.79	169
1894300	8	G	Ins	C	99	69	168	85.28	169
1894300	9	G	Ins	G	99	69	168	85.28	169
1894300	10	G	Ins	C	100	69	169	85.79	169
1894422	0	A	SNP	G	127	113	237	100	240
1894734	0	A	SNP	C	134	121	252	98.46	259
1898625	0	G	SNP	A	152	137	284	99.31	291	Ala203Val (gca/gTa)	Rv1673c	-	hypothetical protein
1901493	0	T	SNP	C	134	164	292	99.33	300	Ser149Ser (agt/agC)	Rv1676	-	hypothetical protein
1907296	0	G	SNP	C	125	103	220	100	228	Ala298Ala (gcg/gcC)	Rv1682	-	hypothetical protein
1908598	0	G	SNP	A	131	96	220	99.56	228	Arg335Arg (cgg/cgA)	Rv1683	-	bifunctional long-chain acyl-CoA synthase/lipase
1916137	0	A	SNP	G	112	115	220	98.7	230	Leu63Leu (cta/ctG)	Rv1691	-	hypothetical protein
1917972	0	A	SNP	G	114	97	208	100	211	Leu11Leu (cta/ctG)	Rv1694	tlyA	16S/23S rRNA (cytidine-2'-O)-methyltransferase TlyA			capreomycin (CPR)
1925136	0	G	SNP	A	127	153	274	99.29	282	Val436Val (gtg/gtA)	Rv1699	pyrG	CTP synthase
1926029	0	T	SNP	C	129	127	241	99.61	257	Tyr150His (tat/Cat)	Rv1700	-	NUDIX hydrolase
1927329	0	C	SNP	A	249	197	436	99.78	447	Arg416Leu (cgc/cTc)	Rv1702c	-	hypothetical protein
1930239	0	C	SNP	T	149	157	298	99.03	309	Ser406Ser (tcg/tcA)	Rv1704c	cycA	D-serine/alanine/glycine transporter protein CycA
1931179	0	C	SNP	A	160	124	280	100	284	Arg93Leu (cgg/cTg)	Rv1704c	cycA	D-serine/alanine/glycine transporter protein CycA
1931718	0	G	SNP	C	94	102	193	98.99	198	Leu313Val (ctg/Gtg)	Rv1705c	PPE22	PPE family protein PPE22
1933988	0	G	SNP	A	97	86	182	100	183
1944107	0	A	SNP	G	119	102	216	99.55	222	Ser178Gly (agt/Ggt)	Rv1716	-	hypothetical protein
1944402	0	T	SNP	C	106	142	238	100	248	Val276Ala (gtc/gCc)	Rv1716	-	hypothetical protein
1946999	0	T	SNP	G	113	121	228	99.15	236
1950767	0	T	SNP	C	72	76	146	100	148	Lys95Lys (aaa/aaG)	Rv1724c	-	hypothetical protein
1952743	0	G	SNP	A	101	97	195	99.5	199	Val298Met (gtg/Atg)	Rv1726	-	oxidoreductase
1960284	0	C	SNP	A	139	134	272	99.64	274	Gln68His (cag/caT)	Rv1733c	-	transmembrane protein
1962386	0	T	SNP	C	123	117	236	100	240	Ile601Val (atc/Gtc)	Rv1736c	narX	nitrate reductase-like protein NarX
1967237	0	C	SNP	A	110	95	203	99.51	206	Arg134Leu (cga/cTa)	Rv1739c	-	sulfate ABC transporter permease
1971725	0	G	SNP	C	106	99	198	100	205	Arg89Arg (cgc/cgG)	Rv1745c	idi	isopentenyl-diphosphate delta-isomerase
1972901	0	C	SNP	T	163	98	260	100	261	Ala255Val (gcg/gTg)	Rv1746	pknF	serine/threonine-protein kinase PknF
1972925	0	G	SNP	A	170	93	258	99.62	264	Arg263His (cgt/cAt)	Rv1746	pknF	serine/threonine-protein kinase PknF
1974100	0	C	SNP	G	141	143	276	99.65	285	Ala157Ala (gcc/gcG)	Rv1747	-	ABC transporter ATP-binding protein/permease
1977646	0	G	SNP	A	159	145	301	99.35	306	Ala80Ala (gcc/gcT)	Rv1749c	-	integral membrane protein
1983195	0	A	SNP	G	22	16	36	88.37	43	Gly527Gly (ggt/ggC)	Rv1753c	PPE24	PPE family protein PPE24
1983198	0	C	SNP	G	30	17	44	92.16	51	Val526Val (gtg/gtC)	Rv1753c	PPE24	PPE family protein PPE24
1983313	0	T	SNP	G	217	249	451	96.88	481	Asn488Thr (aac/aCc)	Rv1753c	PPE24	PPE family protein PPE24
1990745	0	A	SNP	G	5	6	11	100	11	Gly611Gly (ggt/ggC)	Rv1759c	wag22	PE-PGRS family protein Wag22
1990748	0	G	SNP	C	5	6	10	100	11	Ile610Met (atc/atG)	Rv1759c	wag22	PE-PGRS family protein Wag22
1990760	0	G	SNP	C	5	6	11	100	11	Ser606Ser (tcc/tcG)	Rv1759c	wag22	PE-PGRS family protein Wag22
1990762	0	A	SNP	C	5	6	11	100	11	Ser606Ala (tcc/Gcc)	Rv1759c	wag22	PE-PGRS family protein Wag22
1990763	0	T	SNP	C	5	6	11	100	11	Gly605Gly (gga/ggG)	Rv1759c	wag22	PE-PGRS family protein Wag22
1990766	0	G	SNP	A	5	5	10	90.91	11	Gly604Gly (ggc/ggT)	Rv1759c	wag22	PE-PGRS family protein Wag22
1990775	0	A	SNP	G	6	6	12	100	12	Gly601Gly (ggt/ggC)	Rv1759c	wag22	PE-PGRS family protein Wag22
1990779	0	G	SNP	T	6	6	11	100	12	Ala600Asp (gcc/gAc)	Rv1759c	wag22	PE-PGRS family protein Wag22
1990789	0	C	SNP	T	6	6	12	100	12	Ala597Thr (gcc/Acc)	Rv1759c	wag22	PE-PGRS family protein Wag22
1990790	0	A	SNP	G	6	6	12	100	12	Gly596Gly (ggt/ggC)	Rv1759c	wag22	PE-PGRS family protein Wag22
1990795	0	C	SNP	T	6	5	11	100	11	Ala595Thr (gcg/Acg)	Rv1759c	wag22	PE-PGRS family protein Wag22
1990799	0	T	SNP	G	6	6	12	100	12	Gly593Gly (gga/ggC)	Rv1759c	wag22	PE-PGRS family protein Wag22
1990822	0	C	SNP	T	5	4	9	90	10	Ala586Thr (gcc/Acc)	Rv1759c	wag22	PE-PGRS family protein Wag22
1990826	0	A	SNP	G	5	4	9	100	9	Gly584Gly (ggt/ggC)	Rv1759c	wag22	PE-PGRS family protein Wag22
1990883	0	G	SNP	T	8	7	15	100	15	Gly565Gly (ggc/ggA)	Rv1759c	wag22	PE-PGRS family protein Wag22
1990888	0	C	SNP	T	8	6	12	87.5	16	Ala564Thr (gcc/Acc)	Rv1759c	wag22	PE-PGRS family protein Wag22
1990892	0	A	SNP	C	7	8	15	100	15	Gly562Gly (ggt/ggG)	Rv1759c	wag22	PE-PGRS family protein Wag22
1990897	0	C	SNP	A	7	4	11	84.62	13	Ala561Ser (gcc/Tcc)	Rv1759c	wag22	PE-PGRS family protein Wag22
1990924	0	A	SNP	G	6	5	10	100	11	Leu552Leu (ttg/Ctg)	Rv1759c	wag22	PE-PGRS family protein Wag22
1990928	0	G	SNP	C	6	5	11	91.67	12	Gly550Gly (ggc/ggG)	Rv1759c	wag22	PE-PGRS family protein Wag22
1992161	0	A	SNP	G	9	7	16	88.89	18	Gly139Gly (ggt/ggC)	Rv1759c	wag22	PE-PGRS family protein Wag22
1998063	0	T	SNP	A	66	66	128	100	132	Glu151Asp (gaa/gaT)	Rv1765c	-	hypothetical protein
1998122	0	G	SNP	A	85	64	148	100	149	Leu132Leu (ctg/Ttg)	Rv1765c	-	hypothetical protein
1998141	0	G	SNP	C	93	65	156	100	158	Gly125Gly (ggc/ggG)	Rv1765c	-	hypothetical protein
1998300	0	T	SNP	C	105	104	205	100	209	Ser72Ser (tca/tcG)	Rv1765c	-	hypothetical protein
2003252	0	C	SNP	T	84	102	183	99.47	187	Ala209Ala (gcc/gcT)	Rv1769	-	hypothetical protein
2003827	0	A	SNP	C	91	93	177	100	184	Asp401Ala (gac/gCc)	Rv1769	-	hypothetical protein
2010614	0	G	SNP	A	111	132	231	99.59	244
2010880	0	T	SNP	G	115	93	201	100	208	Gly75Gly (ggt/ggG)	Rv1777	cyp144	cytochrome P450 Cyp144
2011568	0	G	SNP	C	112	102	212	99.53	215	Glu305Gln (gag/Cag)	Rv1777	cyp144	cytochrome P450 Cyp144
2022868	0	T	SNP	C	121	127	238	100	248	Ser1204Ser (agt/agC)	Rv1783	eccC5	ESX-5 type VII secretion system protein EccC5
2023628	0	C	SNP	G	111	143	251	100	254	Gly334Ala (gga/gCa)	Rv1785c	cyp143	cytochrome P450 Cyp143
2025977	0	C	SNP	G	118	120	231	98.35	242	Thr226Arg (acg/aGg)	Rv1787	PPE25	PPE family protein PPE25
2034676	0	C	SNP	T	80	88	168	100	168	Ile316Ile (atc/atT)	Rv1796	mycP5	membrane-anchored mycosin MycP
2045310	0	A	SNP	G	175	238	405	100	413	Ile511Ile (att/atC)	Rv1803c	PE_PGRS32	PE-PGRS family protein PE_PGRS32
2049065	0	T	SNP	C	99	127	223	100	226
2049097	0	G	SNP	C	125	113	235	100	238
2050822	0	G	SNP	C	98	83	175	98.91	183	Gly301Ala (gga/gCa)	Rv1808	PPE32	PPE family protein PPE32
2051345	0	G	SNP	A	125	91	211	98.18	220	Gly22Ser (ggt/Agt)	Rv1809	PPE33	PPE family protein PPE33
2051746	0	T	SNP	C	164	129	288	100	293	Ala155Ala (gct/gcC)	Rv1809	PPE33	PPE family protein PPE33
2052035	0	G	SNP	T	103	159	260	100	262	Val252Leu (gtg/Ttg)	Rv1809	PPE33	PPE family protein PPE33
2053685	0	G	SNP	A	96	121	210	99.09	219	Leu81Leu (ctg/ctA)	Rv1811	mgtC	Mg2+ transport P-type ATPase MgtC
2055271	0	A	SNP	G	104	113	214	100	217	Leu30Pro (cta/cCa)	Rv1812c	-	dehydrogenase
2056184	0	C	SNP	T	113	113	223	98.26	230
2057774	0	A	SNP	T	115	95	204	99.53	211	Ile83Phe (atc/Ttc)	Rv1815	-	hypothetical protein
2058950	0	C	Del	GAP	96	103	195	98.51	202		Rv1816	-	HTH-type transcriptional regulator
2061865	0	G	Del	GAP	67	39	101	89.83	118		Rv1818c	PE_PGRS33	PE-PGRS family protein PE_PGRS33
2061866	0	G	Del	GAP	67	39	101	95.5	111		Rv1818c	PE_PGRS33	PE-PGRS family protein PE_PGRS33
2061867	0	T	Del	GAP	67	39	101	98.15	108		Rv1818c	PE_PGRS33	PE-PGRS family protein PE_PGRS33
2061868	0	G	Del	GAP	67	39	101	98.15	108		Rv1818c	PE_PGRS33	PE-PGRS family protein PE_PGRS33
2061869	0	A	Del	GAP	67	39	101	99.07	107		Rv1818c	PE_PGRS33	PE-PGRS family protein PE_PGRS33
2061870	0	C	Del	GAP	67	39	101	99.07	107		Rv1818c	PE_PGRS33	PE-PGRS family protein PE_PGRS33
2061871	0	A	Del	GAP	67	39	101	100	106		Rv1818c	PE_PGRS33	PE-PGRS family protein PE_PGRS33
2061872	0	T	Del	GAP	67	39	101	100	106		Rv1818c	PE_PGRS33	PE-PGRS family protein PE_PGRS33
2061873	0	T	Del	GAP	67	39	101	100	106		Rv1818c	PE_PGRS33	PE-PGRS family protein PE_PGRS33
2061874	0	A	Del	GAP	67	39	101	100	106		Rv1818c	PE_PGRS33	PE-PGRS family protein PE_PGRS33
2061875	0	G	Del	GAP	67	39	101	100	106		Rv1818c	PE_PGRS33	PE-PGRS family protein PE_PGRS33
2061876	0	T	Del	GAP	67	39	101	100	106		Rv1818c	PE_PGRS33	PE-PGRS family protein PE_PGRS33
2061877	0	G	Del	GAP	67	39	101	100	106		Rv1818c	PE_PGRS33	PE-PGRS family protein PE_PGRS33
2061878	0	C	Del	GAP	67	39	101	100	106		Rv1818c	PE_PGRS33	PE-PGRS family protein PE_PGRS33
2061879	0	C	Del	GAP	67	39	101	100	106		Rv1818c	PE_PGRS33	PE-PGRS family protein PE_PGRS33
2061880	0	G	Del	GAP	67	39	101	98.15	108		Rv1818c	PE_PGRS33	PE-PGRS family protein PE_PGRS33
2061881	0	G	Del	GAP	67	39	101	96.36	110		Rv1818c	PE_PGRS33	PE-PGRS family protein PE_PGRS33
2061958	0	A	SNP	G	274	296	528	98.96	576	Ala239Ala (gct/gcC)	Rv1818c	PE_PGRS33	PE-PGRS family protein PE_PGRS33
2074754	0	C	SNP	T	100	104	202	100	204
2087652	0	C	SNP	T	81	80	157	100	161	Arg87Arg (cgg/cgA)	Rv1839c	vapB13	antitoxin VapB13
2089752	0	C	SNP	T	119	101	214	100	220	Val323Met (gtg/Atg)	Rv1841c	-	hypothetical protein
2091261	0	C	SNP	G	100	98	194	99.5	199	Glu275Asp (gag/gaC)	Rv1842c	-	hypothetical protein
2094912	0	C	Del	GAP	71	84	153	84.24	184		Rv1844c	gnd1	6-phosphogluconate dehydrogenase
2094913	0	A	Del	GAP	71	83	153	84.62	182		Rv1844c	gnd1	6-phosphogluconate dehydrogenase
2094914	0	G	Del	GAP	71	83	153	85.08	181		Rv1844c	gnd1	6-phosphogluconate dehydrogenase
2094915	0	C	Del	GAP	71	83	153	86.03	179		Rv1844c	gnd1	6-phosphogluconate dehydrogenase
2094916	0	G	Del	GAP	71	82	152	84.53	181		Rv1844c	gnd1	6-phosphogluconate dehydrogenase
2094917	0	T	Del	GAP	71	82	152	85.96	178		Rv1844c	gnd1	6-phosphogluconate dehydrogenase
2096186	0	A	SNP	G	118	101	216	100	219	Thr138Thr (act/acC)	Rv1846c	blaI	transcriptional repressor BlaI
2108141	0	T	SNP	C	127	148	266	99.28	277	Phe136Leu (ttc/Ctc)	Rv1860	apa	hypothetical protein
2108890	0	A	SNP	C	96	104	192	100	200
2109268	0	T	SNP	C	131	105	236	99.58	237	Leu35Pro (ctc/cCc)	Rv1861	-	transmembrane protein
2109523	1	C	Ins	G	125	138	263	91.96	263
2116903	0	C	SNP	T	105	125	226	100	230	Gly380Gly (ggc/ggT)	Rv1867	-	hypothetical protein
2122976	0	C	SNP	G	91	114	204	99.51	206	Gly59Ala (ggt/gCt)	Rv1872c	lldD2	L-lactate dehydrogenase
2123169	0	T	SNP	G	71	86	157	98.74	159
2128870	0	A	SNP	G	144	108	246	100	252	Leu283Leu (cta/ctG)	Rv1878	glnA3	glutamine synthetase GlnA
2133468	1	T	Ins	T	103	79	182	85.05	183		Rv1883c	-	hypothetical protein
2133468	2	T	Ins	C	104	79	183	85.51	183		Rv1883c	-	hypothetical protein
2133468	3	T	Ins	G	104	79	183	85.51	183		Rv1883c	-	hypothetical protein
2133468	4	T	Ins	C	104	79	183	85.51	183		Rv1883c	-	hypothetical protein
2133468	5	T	Ins	A	104	79	183	85.51	183		Rv1883c	-	hypothetical protein
2133468	6	T	Ins	T	102	78	180	84.11	183		Rv1883c	-	hypothetical protein
2133468	7	T	Ins	G	104	78	182	85.05	183		Rv1883c	-	hypothetical protein
2133468	8	T	Ins	C	104	79	183	85.51	183		Rv1883c	-	hypothetical protein
2133468	9	T	Ins	C	104	77	181	84.58	181		Rv1883c	-	hypothetical protein
2133468	10	T	Ins	G	104	77	181	84.58	181		Rv1883c	-	hypothetical protein
2133468	11	T	Ins	T	104	77	181	84.58	181		Rv1883c	-	hypothetical protein
2133468	12	T	Ins	C	103	76	179	83.64	179		Rv1883c	-	hypothetical protein
2134672	0	A	SNP	G	101	142	237	99.59	244	Ile67Ile (att/atC)	Rv1885c	-	chorismate mutase
2135870	0	T	SNP	C	86	120	206	100	206
2137521	1	A	Ins	C	77	57	134	81.21	134
2137521	2	A	Ins	T	77	57	134	81.21	134
2137521	3	A	Ins	C	77	57	134	81.21	134
2137521	4	A	Ins	C	77	56	133	80.61	134
2137521	5	A	Ins	G	77	57	134	81.21	134
2137521	6	A	Ins	A	77	57	134	81.21	134
2137521	7	A	Ins	T	77	57	134	81.21	134
2137521	8	A	Ins	C	77	57	134	81.21	134
2137521	9	A	Ins	A	77	57	134	81.21	134
2137521	10	A	Ins	C	77	57	134	81.21	134
2138453	0	C	SNP	T	122	121	240	99.59	244
2142250	0	C	SNP	T	135	154	288	99.31	291
2143328	0	G	Del	GAP	88	104	182	98.97	194		Rv1895	-	zinc-binding alcohol dehydrogenase
2147022	0	A	SNP	C	96	87	178	99.46	184	Ile204Met (att/atG)	Rv1900c	lipJ	lignin peroxidase LipJ
2151780	0	G	SNP	T	106	92	195	99	200	Gln206Lys (caa/Aaa)	Rv1905c	aao	D-amino acid oxidase
2153184	0	T	SNP	G	102	104	201	99.52	207
2154539	0	G	SNP	A	100	82	178	99.45	183	Gln525_ (cag/Tag)	Rv1908c	katG	catalase-peroxidase			isoniazid (INH)
2154724	0	C	SNP	A	94	83	173	98.88	179	Arg463Leu (cgg/cTg)	Rv1908c	katG	catalase-peroxidase		phylo (not Euro-American, M. africanum, M. bovis, M . canettii, M. caprae, M. Microti, M. pinipedii, Beijing, Delhi/CAS, EAI, 4)	isoniazid (INH)
2158109	0	T	SNP	C	126	120	243	100	246	Asp328Gly (gac/gGc)	Rv1912c	fadB5	oxidoreductase FadB
2158905	0	C	SNP	A	102	120	219	99.55	223	Gly63_ (gga/Tga)	Rv1912c	fadB5	oxidoreductase FadB
2160998	0	G	SNP	A	105	132	234	99.16	239	Gly179Asp (ggc/gAc)	Rv1915	aceAa	isocitrate lyase AceAa
2161343	1	G	Ins	T	126	96	222	87.06	224		Rv1915	aceAa	isocitrate lyase AceAa
2163493	0	A	SNP	G	40	54	89	95.92	98	Ala1273Ala (gct/gcC)	Rv1917c	PPE34	PPE family protein PPE34
2163494	0	G	SNP	C	37	50	83	94.57	92	Ala1273Gly (gct/gGt)	Rv1917c	PPE34	PPE family protein PPE34
2163496	0	A	SNP	C	36	50	86	94.51	91	Gly1272Gly (ggt/ggG)	Rv1917c	PPE34	PPE family protein PPE34
2163504	0	G	SNP	A	38	46	82	95.45	88	Leu1270Leu (ctg/Ttg)	Rv1917c	PPE34	PPE family protein PPE34
2163510	0	T	SNP	C	33	43	73	93.83	81	Ile1268Val (att/Gtt)	Rv1917c	PPE34	PPE family protein PPE34
2163517	0	A	SNP	C	25	38	62	96.92	65	Gly1265Gly (ggt/ggG)	Rv1917c	PPE34	PPE family protein PPE34
2163520	0	G	SNP	A	23	28	51	96.23	53	Phe1264Phe (ttc/ttT)	Rv1917c	PPE34	PPE family protein PPE34
2167310	0	A	SNP	G	120	173	285	98.65	297	Met1Thr (atg/aCg)	Rv1917c	PPE34	PPE family protein PPE34
2167926	0	A	SNP	G	193	205	389	99.25	401	Leu896Ser (ttg/tCg)	Rv1918c	PPE35	PPE family protein PPE35
2172526	0	A	SNP	C	112	110	221	100	222	_424Gly (tga/Gga)	Rv1921c	lppF	lipoprotein LppF
2173860	0	A	SNP	C	136	113	242	100	249
2180911	0	G	SNP	T	101	131	226	100	232	Pro103Thr (ccg/Acg)	Rv1928c	-	short-chain type dehydrogenase/reductase
2186127	0	G	SNP	A	91	125	213	98.18	220	Ala21Val (gcc/gTc)	Rv1934c	fadE17	acyl-CoA dehydrogenase FadE17
2186236	0	C	SNP	T	90	134	220	100	224	Pro308Pro (ccg/ccA)	Rv1935c	echA13	enoyl-CoA hydratase EchA13
2187587	0	G	SNP	C	110	127	235	100	237	Gln68His (cag/caC)	Rv1936	-	monooxygenase
2199052	0	C	SNP	G	131	129	255	99.24	262	Gly5Arg (ggt/Cgt)	Rv1948c	-	hypothetical protein
2205104	0	G	SNP	A	109	116	222	99.56	226	Pro57Leu (ccg/cTg)	Rv1962c	vapC35	ribonuclease VapC35
2207591	1	T	Ins	C	105	115	220	94.42	220
2209465	0	G	SNP	A	152	140	288	98.98	295	Ala47Thr (gcg/Acg)	Rv1966	mce3A	Mce family protein Mce3A
2211826	0	A	SNP	G	107	113	214	100	220	Lys67Lys (aaa/aaG)	Rv1968	mce3C	Mce family protein Mce3C
2215107	0	A	SNP	G	77	87	158	98.8	166	Thr329Ala (acc/Gcc)	Rv1970	lprM	Mce family lipoprotein LprM
2216227	0	T	SNP	C	114	135	245	99.6	250	Leu324Pro (ctc/cCc)	Rv1971	mce3F	Mce family protein Mce3F
2216345	0	C	SNP	A	107	119	221	99.56	227	Pro363Pro (ccc/ccA)	Rv1971	mce3F	Mce family protein Mce3F
2216443	0	C	SNP	A	84	116	196	98.52	203	Ala396Glu (gcg/gAg)	Rv1971	mce3F	Mce family protein Mce3F
2220512	0	T	SNP	G	142	133	271	100	275	Ser253Ser (tct/tcG)	Rv1977	-	hypothetical protein
2220941	0	G	Del	GAP	76	66	138	81.61	174		Rv1978	-	hypothetical protein
2220942	0	C	Del	GAP	76	66	138	83.53	170		Rv1978	-	hypothetical protein
2220943	0	C	Del	GAP	76	66	138	84.02	169		Rv1978	-	hypothetical protein
2220944	0	A	Del	GAP	76	66	138	85.03	167		Rv1978	-	hypothetical protein
2220945	0	C	Del	GAP	76	66	138	86.59	164		Rv1978	-	hypothetical protein
2220946	0	G	Del	GAP	76	66	138	87.12	163		Rv1978	-	hypothetical protein
2220947	0	A	Del	GAP	76	66	138	100	142		Rv1978	-	hypothetical protein
2220948	0	T	Del	GAP	76	66	139	100	142		Rv1978	-	hypothetical protein
2221584	0	G	SNP	C	135	145	279	100	280	Ser226Thr (agt/aCt)	Rv1978	-	hypothetical protein
2222968	0	G	SNP	A	178	145	314	98.48	328	Ala66Val (gcg/gTg)	Rv1979c	-	permease
2223293	0	T	SNP	C	161	152	308	100	313
2228967	0	A	SNP	G	101	137	231	100	238
2229801	0	C	SNP	G	121	123	238	100	244	Pro34Pro (ccg/ccC)	Rv1985c	-	HTH-type transcriptional regulator
2235170	0	A	Del	GAP	9	8	17	89.47	19		Rv1992c	ctpG	cation transporter ATPase G
2235171	0	C	Del	GAP	9	8	17	100	17		Rv1992c	ctpG	cation transporter ATPase G
2235172	0	A	Del	GAP	9	8	17	100	17		Rv1992c	ctpG	cation transporter ATPase G
2235173	0	A	Del	GAP	9	8	17	100	17		Rv1992c	ctpG	cation transporter ATPase G
2235174	0	T	Del	GAP	9	8	17	100	17		Rv1992c	ctpG	cation transporter ATPase G
2235175	0	C	Del	GAP	9	8	17	100	17		Rv1992c	ctpG	cation transporter ATPase G
2235176	0	C	Del	GAP	9	8	17	100	17		Rv1992c	ctpG	cation transporter ATPase G
2235177	0	G	Del	GAP	9	8	17	100	17		Rv1992c	ctpG	cation transporter ATPase G
2235178	0	A	Del	GAP	9	8	17	100	17		Rv1992c	ctpG	cation transporter ATPase G
2235179	0	C	Del	GAP	9	8	17	100	17		Rv1992c	ctpG	cation transporter ATPase G
2235180	0	G	Del	GAP	9	8	17	100	17		Rv1992c	ctpG	cation transporter ATPase G
2235181	0	T	Del	GAP	9	8	17	100	17		Rv1992c	ctpG	cation transporter ATPase G
2235182	0	T	Del	GAP	9	8	17	100	17		Rv1992c	ctpG	cation transporter ATPase G
2235183	0	T	Del	GAP	9	8	17	100	17		Rv1992c	ctpG	cation transporter ATPase G
2235184	0	T	Del	GAP	9	8	17	100	17		Rv1992c	ctpG	cation transporter ATPase G
2235185	0	G	Del	GAP	9	8	17	100	17		Rv1992c	ctpG	cation transporter ATPase G
2235186	0	C	Del	GAP	9	8	17	100	17		Rv1992c	ctpG	cation transporter ATPase G
2235187	0	A	Del	GAP	9	8	17	100	17		Rv1992c	ctpG	cation transporter ATPase G
2235188	0	C	Del	GAP	9	8	17	100	17		Rv1992c	ctpG	cation transporter ATPase G
2235189	0	C	Del	GAP	9	8	17	100	17		Rv1992c	ctpG	cation transporter ATPase G
2235190	0	A	Del	GAP	9	8	17	100	17		Rv1992c	ctpG	cation transporter ATPase G
2235191	0	T	Del	GAP	9	8	17	100	17		Rv1992c	ctpG	cation transporter ATPase G
2235192	0	G	Del	GAP	9	8	17	100	17		Rv1992c	ctpG	cation transporter ATPase G
2235193	0	A	Del	GAP	9	8	17	100	17		Rv1992c	ctpG	cation transporter ATPase G
2235194	0	T	Del	GAP	9	8	17	100	17		Rv1992c	ctpG	cation transporter ATPase G
2235195	0	C	Del	GAP	9	8	17	100	17		Rv1992c	ctpG	cation transporter ATPase G
2235196	0	T	Del	GAP	9	8	17	100	17		Rv1992c	ctpG	cation transporter ATPase G
2235197	0	G	Del	GAP	9	8	17	100	17		Rv1992c	ctpG	cation transporter ATPase G
2235198	0	C	Del	GAP	9	8	17	100	17		Rv1992c	ctpG	cation transporter ATPase G
2235199	0	C	Del	GAP	9	8	17	100	17		Rv1992c	ctpG	cation transporter ATPase G
2235200	0	G	Del	GAP	9	8	17	100	17		Rv1992c	ctpG	cation transporter ATPase G
2235201	0	C	Del	GAP	9	8	17	100	17		Rv1992c	ctpG	cation transporter ATPase G
2235202	0	G	Del	GAP	9	8	17	100	17		Rv1992c	ctpG	cation transporter ATPase G
2235203	0	A	Del	GAP	9	8	17	100	17		Rv1992c	ctpG	cation transporter ATPase G
2235204	0	G	Del	GAP	9	8	17	100	17		Rv1992c	ctpG	cation transporter ATPase G
2235205	0	C	Del	GAP	9	8	17	100	17		Rv1992c	ctpG	cation transporter ATPase G
2235206	0	G	Del	GAP	9	8	17	100	17		Rv1992c	ctpG	cation transporter ATPase G
2235207	0	C	Del	GAP	9	8	17	100	17		Rv1992c	ctpG	cation transporter ATPase G
2235208	0	C	Del	GAP	9	8	17	100	17		Rv1992c	ctpG	cation transporter ATPase G
2235209	0	G	Del	GAP	9	8	17	100	17		Rv1992c	ctpG	cation transporter ATPase G
2235210	0	G	Del	GAP	9	8	17	100	17		Rv1992c	ctpG	cation transporter ATPase G
2235211	0	G	Del	GAP	9	8	17	100	17		Rv1992c	ctpG	cation transporter ATPase G
2235212	0	C	Del	GAP	9	8	17	100	17		Rv1992c	ctpG	cation transporter ATPase G
2235213	0	A	Del	GAP	9	8	17	100	17		Rv1992c	ctpG	cation transporter ATPase G
2235214	0	T	Del	GAP	9	8	17	100	17		Rv1992c	ctpG	cation transporter ATPase G
2235215	0	G	Del	GAP	9	8	17	100	17		Rv1992c	ctpG	cation transporter ATPase G
2235216	0	G	Del	GAP	9	8	17	100	17		Rv1992c	ctpG	cation transporter ATPase G
2235217	0	T	Del	GAP	9	8	17	100	17		Rv1992c	ctpG	cation transporter ATPase G
2235218	0	C	Del	GAP	9	8	17	100	17		Rv1992c	ctpG	cation transporter ATPase G
2235219	0	T	Del	GAP	9	8	17	100	17		Rv1992c	ctpG	cation transporter ATPase G
2235220	0	A	Del	GAP	9	8	17	100	17		Rv1992c	ctpG	cation transporter ATPase G
2235221	0	G	Del	GAP	9	8	17	100	17		Rv1992c	ctpG	cation transporter ATPase G
2235222	0	G	Del	GAP	9	8	17	100	17		Rv1992c	ctpG	cation transporter ATPase G
2235223	0	G	Del	GAP	9	8	17	100	17		Rv1992c	ctpG	cation transporter ATPase G
2235224	0	C	Del	GAP	9	8	17	100	17		Rv1992c	ctpG	cation transporter ATPase G
2235225	0	T	Del	GAP	9	8	17	100	17		Rv1992c	ctpG	cation transporter ATPase G
2235226	0	T	Del	GAP	9	8	17	100	17		Rv1992c	ctpG	cation transporter ATPase G
2235227	0	G	Del	GAP	9	8	17	100	17		Rv1992c	ctpG	cation transporter ATPase G
2235228	0	G	Del	GAP	9	8	17	100	17		Rv1992c	ctpG	cation transporter ATPase G
2235229	0	G	Del	GAP	9	8	17	100	17		Rv1992c	ctpG	cation transporter ATPase G
2235230	0	G	Del	GAP	9	8	17	100	17		Rv1992c	ctpG	cation transporter ATPase G
2235231	0	C	Del	GAP	9	8	17	100	17		Rv1992c	ctpG	cation transporter ATPase G
2235232	0	A	Del	GAP	9	8	17	85	20		Rv1992c	ctpG	cation transporter ATPase G
2237524	0	G	SNP	A	117	159	274	99.64	277	Leu18Leu (ctg/Ttg)	Rv1993c	-	hypothetical protein
2244421	0	G	SNP	T	118	127	241	100	245	Leu240Met (ctg/Atg)	Rv1999c	-	transporter
2245916	0	T	SNP	G	107	97	197	100	204	Ala236Ala (gct/gcG)	Rv2000	-	hypothetical protein
2247677	0	A	SNP	C	161	135	282	100	296	Ile6Ile (ata/atC)	Rv2002	fabG3	20-beta-hydroxysteroid dehydrogenase
2251104	0	G	SNP	A	198	152	347	99.72	351	Val260Val (gtc/gtT)	Rv2005c	-	universal stress protein
2251999	0	A	SNP	G	165	137	297	100	302
2254481	0	G	SNP	A	153	156	307	99.68	310	Arg827Gln (cgg/cAg)	Rv2006	otsB1	trehalose-6-phosphate phosphatase OtsB
2260100	0	C	SNP	T	124	94	208	100	218
2260525	0	C	SNP	T	139	116	250	99.22	257
2262620	0	T	SNP	A	79	60	138	99.29	140	Glu151Asp (gaa/gaT)	Rv2015c	-	hypothetical protein
2262679	0	G	SNP	A	86	66	149	99.35	153	Leu132Leu (ctg/Ttg)	Rv2015c	-	hypothetical protein
2262698	0	G	SNP	C	85	71	152	99.36	157	Gly125Gly (ggc/ggG)	Rv2015c	-	hypothetical protein
2262857	0	T	SNP	C	129	119	244	99.6	249	Ser72Ser (tca/tcG)	Rv2015c	-	hypothetical protein
2264782	0	C	SNP	A	118	135	242	99.22	255	Ala262Glu (gcg/gAg)	Rv2017	-	transcriptional regulator
2265059	0	T	SNP	G	117	132	245	99.2	251
2269780	0	T	SNP	C	100	141	232	100	241	Asp154Gly (gac/gGc)	Rv2024c	-	hypothetical protein
2270102	0	A	SNP	G	133	136	260	100	269	Trp47Arg (tgg/Cgg)	Rv2024c	-	hypothetical protein
2275764	0	G	SNP	A	113	131	241	99.59	245	Leu221Phe (ctc/Ttc)	Rv2029c	pfkB	6-phosphofructokinase PfkB
2284456	0	T	SNP	G	166	152	307	99.69	319	Glu114Ala (gag/gCg)	Rv2038c	-	sugar ABC transporter ATP-binding protein
2285251	0	C	SNP	A	192	177	366	100	369	Val131Phe (gtc/Ttc)	Rv2039c	-	sugar ABC transporter permease
2285558	0	G	SNP	A	159	157	311	100	316	Cys28Cys (tgc/tgT)	Rv2039c	-	sugar ABC transporter permease
2287121	0	A	SNP	G	136	143	277	99.64	280	Asp242Asp (gat/gaC)	Rv2041c	-	sugar ABC transporter substrate-binding lipoprotein
2289047	0	G	SNP	A	118	117	231	99.58	236	Ser65Ser (tcc/tcT)	Rv2043c	pncA	pyrazinamidase/nicotinamidase PncA		phylo (Delhi/CAS)	pyrazinamide (PZA)
2289366	0	G	Del	GAP	118	131	243	94.68	263		Rv2044c	-	hypothetical protein
2295943	0	A	SNP	G	101	95	192	98.99	198	Cys3682Arg (tgc/Cgc)	Rv2048c	pks12	polyketide synthase
2296042	0	G	SNP	C	130	150	272	97.22	288	Pro3649Ala (ccg/Gcg)	Rv2048c	pks12	polyketide synthase
2296876	0	C	SNP	G	185	139	312	99.69	325	Gly3371Arg (ggt/Cgt)	Rv2048c	pks12	polyketide synthase
2300546	0	A	SNP	T	95	126	215	94.85	233	His2147Gln (cat/caA)	Rv2048c	pks12	polyketide synthase
2300552	0	T	SNP	G	93	115	201	96.74	215	Pro2145Pro (cca/ccC)	Rv2048c	pks12	polyketide synthase
2300555	0	A	SNP	G	88	117	202	97.16	211	Asp2144Asp (gat/gaC)	Rv2048c	pks12	polyketide synthase
2306257	0	T	SNP	G	4	4	8	100	8	Arg244Arg (agg/Cgg)	Rv2048c	pks12	polyketide synthase
2306472	0	T	SNP	C	151	198	339	99.71	350	Tyr172Cys (tac/tGc)	Rv2048c	pks12	polyketide synthase
2307587	0	G	Del	GAP	89	101	186	89.62	212
2307588	0	T	Del	GAP	89	101	186	91.35	208
2307589	0	C	Del	GAP	89	101	186	92.23	206
2307590	0	G	Del	GAP	89	101	186	99.48	191
2309203	0	G	SNP	A	83	104	181	100	187	Ala518Val (gca/gTa)	Rv2051c	ppm1	polyprenol-monophosphomannose synthase
2309399	0	G	SNP	T	73	102	173	99.43	176	Arg453Arg (cgg/Agg)	Rv2051c	ppm1	polyprenol-monophosphomannose synthase
2311099	0	C	SNP	G	122	123	236	100	245	Pro473Pro (ccg/ccC)	Rv2052c	-	hypothetical protein
2311418	0	G	SNP	A	109	90	190	100	199	Ala367Val (gct/gTt)	Rv2052c	-	hypothetical protein
2325320	0	T	SNP	C	138	109	242	100	247	Asp184Gly (gat/gGt)	Rv2067c	-	hypothetical protein
2328543	0	T	SNP	C	111	134	236	100	245	Ile145Met (ata/atG)	Rv2071c	cobM	precorrin-4 C(11)-methyltransferase
2329533	0	A	SNP	G	108	101	204	100	209	Leu205Pro (ctc/cCc)	Rv2072c	cobL	precorrin-6Y C(5,15)-methyltransferase
2331581	0	C	SNP	T	82	88	169	98.84	172	Arg433Arg (agg/agA)	Rv2075c	-	hypothetical protein
2331620	0	A	SNP	C	89	86	173	99.43	176	Gly420Gly (ggt/ggG)	Rv2075c	-	hypothetical protein
2331789	0	G	SNP	T	93	98	189	100	191	Pro364Gln (ccg/cAg)	Rv2075c	-	hypothetical protein
2333215	0	C	SNP	T	146	121	262	98.52	271	Cys25Tyr (tgc/tAc)	Rv2076c	-	hypothetical protein
2334007	0	A	SNP	G	95	108	195	100	203	Ala96Ala (gct/gcC)	Rv2077c	-	transmembrane protein
2335075	0	A	SNP	G	117	91	205	99.52	209	Glu6Gly (gaa/gGa)	Rv2078	-	hypothetical protein
2335080	0	T	SNP	C	117	99	213	100	216	Leu8Leu (ttg/Ctg)	Rv2078	-	hypothetical protein
2335494	0	A	SNP	G	137	120	251	99.61	258	Tyr47Cys (tac/tGc)	Rv2079	-	hypothetical protein
2338195	0	C	Del	GAP	153	165	293	80.51	395		Rv2081c	-	transmembrane protein
2338990	0	G	SNP	C	188	193	372	100	381	Ala94Ala (gcg/gcC)	Rv2082	-	hypothetical protein
2338994	0	G	SNP	A	195	195	378	100	390	Ala96Thr (gcg/Acg)	Rv2082	-	hypothetical protein
2339444	0	A	SNP	C	112	182	285	98.99	297	Thr246Pro (aca/Cca)	Rv2082	-	hypothetical protein
2340621	0	C	SNP	G	334	485	787	99.03	827	Pro638Arg (ccc/cGc)	Rv2082	-	hypothetical protein
2341636	0	C	SNP	G	83	107	185	99.48	191	Leu256Val (ctg/Gtg)	Rv2083	-	hypothetical protein
2342649	1	A	Ins	G	90	72	162	77.14	162		Rv2084	-	hypothetical protein
2342649	2	A	Ins	G	90	72	162	77.14	162		Rv2084	-	hypothetical protein
2342649	3	A	Ins	C	90	71	161	76.67	162		Rv2084	-	hypothetical protein
2342649	4	A	Ins	G	90	71	161	76.67	162		Rv2084	-	hypothetical protein
2342649	5	A	Ins	T	90	71	161	76.67	161		Rv2084	-	hypothetical protein
2342649	6	A	Ins	A	90	71	161	76.67	161		Rv2084	-	hypothetical protein
2342649	7	A	Ins	C	89	71	160	76.19	161		Rv2084	-	hypothetical protein
2342649	8	A	Ins	A	90	71	161	76.67	161		Rv2084	-	hypothetical protein
2342649	9	A	Ins	C	90	71	161	76.67	161		Rv2084	-	hypothetical protein
2342649	10	A	Ins	A	89	71	160	76.19	161		Rv2084	-	hypothetical protein
2342649	11	A	Ins	C	90	71	161	76.67	161		Rv2084	-	hypothetical protein
2344246	0	G	SNP	C	170	117	278	99.65	288
2345037	0	C	SNP	A	146	119	261	99.62	266	Leu209Leu (ctc/ctA)	Rv2088	pknJ	transmembrane serine/threonine-protein kinase PknJ
2345085	0	A	SNP	C	148	131	274	100	279	Ala225Ala (gca/gcC)	Rv2088	pknJ	transmembrane serine/threonine-protein kinase PknJ
2346929	0	C	SNP	T	114	108	216	99.11	224	Leu132Leu (ctg/ctA)	Rv2089c	pepE	dipeptidase PepE
2348446	0	C	SNP	G	84	101	179	100	185	Phe358Leu (ttc/ttG)	Rv2090	-	5'-3' exonuclease
2348708	0	G	SNP	A	90	100	185	100	190	Val195Val (gtc/gtT)	Rv2091c	-	membrane protein
2353385	0	G	SNP	C	139	139	273	100	278	Gln311Glu (cag/Gag)	Rv2095c	pafC	proteasome accessory factor C
2357270	0	C	Del	GAP	235	202	443	75.09	582
2357271	0	C	Del	GAP	234	202	443	75.56	577
2357536	0	C	SNP	T	234	305	523	96.94	556
2358029	1	T	Ins	G	87	106	193	91.04	194
2361604	0	C	SNP	G	132	123	247	100	255	Val455Val (gtc/gtG)	Rv2101	helZ	helicase HelZ
2362041	0	C	SNP	A	82	97	177	100	179	Pro601Gln (ccg/cAg)	Rv2101	helZ	helicase HelZ
2367061	0	A	Del	GAP	155	149	291	98.06	310
2368565	0	A	Del	GAP	153	157	304	98.73	314
2369186	0	G	SNP	C	139	133	266	99.27	274	Arg182Gly (cgt/Ggt)	Rv2109c	prcA	proteasome subunit alpha
2369326	0	C	SNP	G	157	143	296	99.34	302	Arg135Pro (cgc/cCc)	Rv2109c	prcA	proteasome subunit alpha
2381100	0	G	SNP	A	102	74	171	99.44	177	Pro10Pro (ccg/ccA)	Rv2123	PPE37	PPE family protein PPE37
2382287	0	C	Del	GAP	102	135	230	93.31	254		Rv2123	PPE37	PPE family protein PPE37
2382289	0	G	SNP	T	101	136	231	98.75	240	Asp407Tyr (gac/Tac)	Rv2123	PPE37	PPE family protein PPE37
2386389	0	G	SNP	A	86	101	183	100	187	Gly33Ser (ggc/Agc)	Rv2125	-	hypothetical protein
2387733	0	T	SNP	C	203	184	375	99.74	388	Glu80Glu (gaa/gaG)	Rv2126c	PE_PGRS37	PE-PGRS family protein PE_PGRS37
2388641	0	G	SNP	A	147	101	244	98.8	251	Gly9Asp (ggc/gAc)	Rv2127	ansP1	L-asparagine permease
2402765	0	G	SNP	A	72	97	162	100	169
2413246	0	C	SNP	A	101	119	217	100	220	Val36Leu (gtg/Ttg)	Rv2153c	murG	UDP-N-acetylglucosamine--N-acetylmuramyl- (pentapeptide) pyrophosphoryl-undecaprenol-N-acetylglucosamine transferase
2415656	0	G	SNP	C	142	139	272	100	281	Arg247Gly (cgg/Ggg)	Rv2155c	murD	UDP-N-acetylmuramoylalanine--D-glutamate ligase
2421816	0	A	SNP	G	115	99	209	100	214
2421975	1	G	Ins	G	106	100	206	91.15	208
2421975	2	G	Ins	G	107	101	208	92.04	208
2421975	3	G	Ins	A	106	100	206	91.15	208
2421975	4	G	Ins	A	106	101	207	91.59	208
2423819	0	C	SNP	G	258	298	517	97.54	570	Gly340Gly (ggg/ggC)	Rv2162c	PE_PGRS38	PE-PGRS family protein PE_PGRS38
2423822	0	A	SNP	G	258	302	536	97.9	572	Gly339Gly (ggt/ggC)	Rv2162c	PE_PGRS38	PE-PGRS family protein PE_PGRS38
2424114	0	C	SNP	A	156	204	330	98.09	367	Arg242Leu (cgc/cTc)	Rv2162c	PE_PGRS38	PE-PGRS family protein PE_PGRS38
2424151	0	C	SNP	A	185	227	367	99.28	415	Ala230Ser (gca/Tca)	Rv2162c	PE_PGRS38	PE-PGRS family protein PE_PGRS38
2424925	0	A	SNP	G	101	121	212	100	222
2425471	0	T	SNP	C	131	109	239	100	240	Arg539Arg (cga/cgG)	Rv2163c	pbpB	penicillin-binding membrane protein PbpB
2434749	0	C	SNP	T	124	98	219	98.23	226
2440926	0	G	SNP	T	92	98	190	100	190	Asp265Glu (gac/gaA)	Rv2178c	aroG	phospho-2-dehydro-3-deoxyheptonate aldolase AroG
2440935	0	G	SNP	C	89	102	189	100	191	Ser262Ser (tcc/tcG)	Rv2178c	aroG	phospho-2-dehydro-3-deoxyheptonate aldolase AroG
2448458	0	C	SNP	T	111	120	229	99.14	233	Thr100Ile (acc/aTc)	Rv2187	fadD15	long-chain-fatty-acid--CoA ligase FadD15
2449826	0	C	SNP	G	107	112	211	100	219	Ser556Trp (tcg/tGg)	Rv2187	fadD15	long-chain-fatty-acid--CoA ligase FadD15
2452452	0	G	SNP	A	150	111	258	100	261	Thr274Met (acg/aTg)	Rv2190c	-	endopeptidase
2462871	0	G	SNP	A	104	99	199	100	203	Ala59Ala (gcc/gcT)	Rv2198c	mmpS3	membrane protein MmpS3
2470591	0	A	SNP	C	110	115	219	99.56	226
2472029	0	T	SNP	G	150	117	260	97.8	273	Trp207Gly (tgg/Ggg)	Rv2207	cobT	nicotinate-nucleotide-dimethylbenzimidazolphosphoribosyltransferase
2477174	0	T	SNP	C	50	71	120	97.58	124	Gln3Arg (cag/cGg)	Rv2211c	gcvT	aminomethyltransferase
2477984	0	G	SNP	A	138	111	244	98.81	252	Ser265Ser (tcg/tcA)	Rv2212	-	adenylyl cyclase
2478151	0	C	SNP	G	97	114	201	98.6	214	Ala321Gly (gcg/gGg)	Rv2212	-	adenylyl cyclase
2478619	0	G	SNP	A	95	112	200	100	207	Leu94Leu (ctg/ctA)	Rv2213	pepB	cytosol aminopeptidase
2480809	0	G	SNP	C	107	103	207	99.53	211	Ala298Gly (gcc/gGc)	Rv2214c	ephD	oxidoreductase EphD
2488343	0	G	SNP	A	110	126	232	99.58	237	Gln243Gln (cag/caA)	Rv2220	glnA1	glutamine synthetase
2494430	0	C	SNP	G	97	94	190	98.96	193	Gly324Arg (ggc/Cgc)	Rv2223c	-	carboxylesterase B
2495969	0	T	SNP	C	110	86	192	98.99	198	Asp352Gly (gac/gGc)	Rv2224c	caeA	carboxylesterase A
2499726	0	G	SNP	A	104	97	197	99.5	202	Asp299Asn (gat/Aat)	Rv2226	-	hypothetical protein
2504177	0	C	SNP	T	116	96	209	100	212	Glu144Glu (gag/gaA)	Rv2230c	-	GTP cyclohydrolase
2509140	0	G	SNP	C	126	152	272	100	278	Ser79Cys (tcc/tGc)	Rv2236c	cobD	cobalamin biosynthesis transmembrane protein CobD
2509722	0	A	SNP	G	106	95	201	100	201	Pro78Pro (cca/ccG)	Rv2237	-	hypothetical protein
2516271	0	T	SNP	C	59	117	172	100	176	Met323Thr (atg/aCg)	Rv2242	-	hypothetical protein
2516567	0	G	SNP	C	88	94	179	98.91	184
2521342	0	T	SNP	C	102	113	210	100	215	Asp200Asp (gat/gaC)	Rv2247	accD6	acetyl-/propionyl-CoA carboxylase subunit beta
2523205	1	G	Ins	C	88	87	175	90.67	175
2523205	2	G	Ins	G	88	87	175	90.67	175
2523205	3	G	Ins	C	88	87	175	90.67	175
2525723	0	G	Del	GAP	92	112	200	97.14	210		Rv2251	-	flavoprotein
2526974	0	T	SNP	C	107	92	196	100	199	Pro470Pro (cct/ccC)	Rv2251	-	flavoprotein
2527434	0	T	SNP	C	132	118	244	100	250	Val149Ala (gtg/gCg)	Rv2252	-	diacylglycerol kinase
2529680	0	A	SNP	G	88	99	183	100	187	Thr65Thr (act/acC)	Rv2256c	-	hypothetical protein
2531742	0	A	SNP	G	127	106	227	100	233	Ala52Ala (gct/gcC)	Rv2258c	-	transcriptional regulator
2533377	0	T	SNP	C	111	101	212	99.53	213	Asp16Asp (gat/gaC)	Rv2260	-	hypothetical protein
2534563	0	G	Del	GAP	115	100	213	92.27	233
2534564	0	A	Del	GAP	115	101	213	100	216
2536312	0	C	SNP	T	80	68	146	98.67	150	Arg224Arg (cgc/cgT)	Rv2263	-	oxidoreductase
2536625	1	C	Ins	G	99	62	161	84.29	161		Rv2264c	-	hypothetical protein
2540554	0	T	SNP	C	128	119	240	100	247	Ser151Pro (tcg/Ccg)	Rv2266	cyp124	cytochrome P450 Cyp124
2541477	0	C	SNP	G	128	123	241	100	251
2542543	0	G	SNP	A	174	158	326	100	332	Arg90Cys (cgt/Tgt)	Rv2267c	-	hypothetical protein
2554006	0	C	SNP	T	118	154	265	98.91	275	Thr278Thr (acc/acT)	Rv2281	pitB	phosphate permease
2558973	0	A	Del	GAP	90	81	171	99.42	172		Rv2286c	-	hypothetical protein
2558974	0	A	Del	GAP	90	81	171	100	171		Rv2286c	-	hypothetical protein
2558975	0	T	Del	GAP	90	81	171	100	171		Rv2286c	-	hypothetical protein
2558976	0	G	Del	GAP	90	81	171	100	171		Rv2286c	-	hypothetical protein
2558977	0	A	Del	GAP	90	81	171	100	171		Rv2286c	-	hypothetical protein
2558978	0	G	Del	GAP	90	81	171	100	171		Rv2286c	-	hypothetical protein
2558979	0	T	Del	GAP	90	81	171	100	171		Rv2286c	-	hypothetical protein
2558980	0	T	Del	GAP	90	81	171	100	171		Rv2286c	-	hypothetical protein
2558981	0	C	Del	GAP	90	81	171	100	171		Rv2286c	-	hypothetical protein
2558982	0	A	Del	GAP	90	81	171	100	171		Rv2286c	-	hypothetical protein
2558983	0	A	Del	GAP	90	81	171	100	171		Rv2286c	-	hypothetical protein
2558984	0	C	Del	GAP	90	81	171	100	171		Rv2286c	-	hypothetical protein
2558985	0	A	Del	GAP	90	81	171	100	171		Rv2286c	-	hypothetical protein
2558986	0	T	Del	GAP	88	79	168	96.53	173		Rv2286c	-	hypothetical protein
2562644	0	G	SNP	T	108	114	218	99.11	224	Ala16Ser (gcg/Tcg)	Rv2290	lppO	lipoprotein LppO
2564368	1	G	Ins	C	117	115	232	96.67	232		Rv2293c	-	hypothetical protein
2566766	1	C	Ins	G	94	107	201	90.13	201
2566768	0	A	SNP	C	94	110	198	98.55	207
2573756	0	C	SNP	A	104	67	170	100	171
2578626	0	A	SNP	G	201	175	365	99.47	378	Met24Thr (atg/aCg)	Rv2307c	-	hypothetical protein
2584442	0	C	SNP	A	108	123	227	98.72	234
2586127	0	A	SNP	G	106	106	210	100	212	Gly388Gly (ggt/ggC)	Rv2314c	-	hypothetical protein
2589216	0	G	SNP	C	146	117	261	100	263	Val127Leu (gtg/Ctg)	Rv2316	uspA	sugar ABC transporter permease UspA
2591172	0	G	SNP	A	141	150	283	99.32	293	Ala219Thr (gcc/Acc)	Rv2318	uspC	sugar ABC transporter substrate-binding lipoprotein UspC
2598400	0	A	SNP	G	117	109	223	98.69	229	Asn516Asn (aat/aaC)	Rv2326c	-	ABC transporter ATP-binding protein
2600260	0	A	SNP	G	139	124	253	100	263	Arg91Arg (cga/cgG)	Rv2327	-	hypothetical protein
2601576	0	T	SNP	G	118	141	247	99.62	260	Ser282Arg (agt/agG)	Rv2328	PE23	PE family protein PE23
2603171	0	C	SNP	T	162	162	319	99.39	326	Thr97Thr (acg/acA)	Rv2329c	narK1	nitrate/nitrite transporter
2604164	0	A	Del	GAP	82	109	190	76.1	251		Rv2330c	lppP	lipoprotein LppP
2604165	0	A	Del	GAP	82	109	190	76.71	249		Rv2330c	lppP	lipoprotein LppP
2608117	0	C	SNP	A	124	125	245	98.03	254	Asp69Tyr (gac/Tac)	Rv2333c	stp	multidrug resistance protein
2612632	0	C	SNP	A	144	150	281	100	294	Gly119Val (ggc/gTc)	Rv2337c	-	hypothetical protein
2615413	0	A	SNP	G	120	163	277	100	283	Thr241Ala (acc/Gcc)	Rv2339	mmpL9	transmembrane transport protein MmpL9
2619271	0	T	SNP	C	110	110	214	100	220
2624986	0	T	SNP	G	129	113	237	100	242	Val389Gly (gtg/gGg)	Rv2345	-	transmembrane protein
2625924	0	T	SNP	C	101	102	198	90.62	224	Ala83Ala (gca/gcG)	Rv2346c	esxO	ESAT-6 like protein EsxO
2626095	0	C	SNP	G	124	127	249	88.07	285	Ala26Ala (gcg/gcC)	Rv2346c	esxO	ESAT-6 like protein EsxO
2626513	0	T	SNP	A	34	45	69	100	79	Thr3Ser (aca/Tca)	Rv2347c	esxP	ESAT-6 like protein EsxP
2626514	0	T	SNP	G	36	46	77	100	82	Ala2Ala (gca/gcC)	Rv2347c	esxP	ESAT-6 like protein EsxP
2626600	0	G	SNP	A	77	54	130	100	131
2627946	0	A	SNP	G	84	81	160	100	165	Arg251Arg (cgt/cgC)	Rv2349c	plcC	phospholipase C
2631009	1	G	Ins	G	101	95	196	75.38	197		Rv2351c	plcA	membrane-associated phospholipase A
2631009	2	G	Ins	T	102	94	196	75.38	197		Rv2351c	plcA	membrane-associated phospholipase A
2631009	3	G	Ins	G	102	95	197	75.77	197		Rv2351c	plcA	membrane-associated phospholipase A
2631009	4	G	Ins	C	102	95	197	75.77	197		Rv2351c	plcA	membrane-associated phospholipase A
2631009	5	G	Ins	C	102	95	197	75.77	197		Rv2351c	plcA	membrane-associated phospholipase A
2632341	1	C	Ins	A	91	96	187	93.5	187
2632362	0	T	SNP	C	103	92	187	98.98	197
2637541	0	C	SNP	T	136	164	293	100	300
2638123	0	A	SNP	G	260	202	450	98.93	467
2642383	0	C	SNP	T	88	112	199	99.01	202	Ala66Thr (gcc/Acc)	Rv2360c	-	hypothetical protein
2652254	0	G	SNP	C	131	133	256	99.25	266	Ala191Gly (gct/gGt)	Rv2372c	-	rRNA small subunit methyltransferase E
2656225	0	A	SNP	G	95	102	188	100	197	Val69Ala (gtc/gCc)	Rv2377c	-	hypothetical protein
2656635	0	G	SNP	A	111	105	215	100	216	Pro357Ser (ccg/Tcg)	Rv2378c	mbtG	L-lysine N6-monooxygenase
2660319	0	C	SNP	G	115	105	213	99.55	221	Glu589Asp (gag/gaC)	Rv2379c	mbtF	peptide synthetase
2661039	0	G	SNP	A	91	85	174	100	176	Ile349Ile (atc/atT)	Rv2379c	mbtF	peptide synthetase
2680658	0	T	SNP	G	87	104	188	98.96	193	Thr67Thr (act/acG)	Rv2386a	-	hypothetical protein
2688700	0	C	SNP	T	109	109	213	100	218	Pro231Ser (ccg/Tcg)	Rv2394	ggtB	gamma-glutamyltranspeptidase precursor GgtB
2690160	0	A	SNP	G	104	93	191	100	197	Asn30Ser (aac/aGc)	Rv2395	-	integral membrane protein
2693778	0	G	SNP	A	170	292	449	98.09	471	Gly327Asp (ggt/gAt)	Rv2396	PE_PGRS41	acid and phagosome regulated protein AprC
2695378	0	C	SNP	G	119	84	201	99.51	204	Gly141Ala (ggc/gCc)	Rv2398c	cysW	sulfate ABC transporter permease CysW
2697489	0	C	SNP	T	91	93	176	99.46	185	Ala76Thr (gcg/Acg)	Rv2400c	subI	sulfate ABC transporter substrate-binding lipoprotein SubI
2700222	0	T	SNP	C	113	107	216	100	220	Leu565Pro (ctg/cCg)	Rv2402	-	trehalase
2704884	1	A	Ins	C	84	71	155	90.12	155		Rv2407	-	ribonuclease Z
2704884	2	A	Ins	A	84	71	155	90.12	155		Rv2407	-	ribonuclease Z
2704884	3	A	Ins	G	83	71	154	89.53	154		Rv2407	-	ribonuclease Z
2704884	4	A	Ins	C	83	70	153	88.95	153		Rv2407	-	ribonuclease Z
2704884	5	A	Ins	G	83	70	153	88.95	153		Rv2407	-	ribonuclease Z
2704884	6	A	Ins	A	83	70	153	88.95	153		Rv2407	-	ribonuclease Z
2704884	7	A	Ins	C	82	69	151	87.79	152		Rv2407	-	ribonuclease Z
2712328	0	C	SNP	T	106	121	225	100	227	Pro183Pro (ccg/ccA)	Rv2414c	-	hypothetical protein
2713795	0	C	SNP	T	112	130	238	99.18	244
2718852	0	T	SNP	G	95	89	179	100	184
2720069	0	G	SNP	A	105	94	197	99.5	200	Gly158Glu (ggg/gAg)	Rv2423	-	hypothetical protein
2720444	0	C	SNP	T	104	126	228	100	230	Ser283Phe (tct/tTt)	Rv2423	-	hypothetical protein
2720954	0	G	SNP	A	7	22	28	100	29	Thr275Ile (acc/aTc)	Rv2424c	-	transposase
2721562	0	C	SNP	G	147	100	240	100	247	Ala72Ala (gcg/gcC)	Rv2424c	-	transposase
2723506	0	T	SNP	C	129	96	220	99.56	226	Leu226Leu (tta/ttG)	Rv2426c	-	hypothetical protein
2726105	0	G	SNP	A	134	160	289	99.66	295						phylo (Delhi/CAS, 3)	isoniazid (INH)
2729058	0	A	SNP	C	186	187	371	99.73	374	Leu26Arg (ctg/cGg)	Rv2433c	-	hypothetical protein
2734074	0	T	SNP	C	137	152	284	100	289	Val282Ala (gtc/gCc)	Rv2436	rbsK	ribokinase RbsK
2737572	0	C	SNP	A	117	126	233	100	243	Ala226Ser (gcg/Tcg)	Rv2439c	proB	glutamate 5-kinase protein
2738221	0	G	SNP	A	155	137	289	99.66	293	Ile9Ile (atc/atT)	Rv2439c	proB	glutamate 5-kinase protein
2740693	0	T	SNP	C	99	93	190	100	192
2751804	0	C	SNP	T	106	102	204	100	208	Arg126Gln (cgg/cAg)	Rv2450c	rpfE	resuscitation-promoting factor RpfE
2752698	0	C	SNP	A	194	132	321	98.49	331
2753869	0	A	SNP	G	132	99	226	99.14	233	Val293Ala (gtg/gCg)	Rv2454c	-	2-oxoglutarate oxidoreductase subunit KorB
2760152	0	A	SNP	G	102	98	198	100	200	Tyr125Cys (tac/tGc)	Rv2458	mmuM	homocysteine S-methyltransferase MmuM
2771383	0	A	SNP	G	92	110	195	100	202	Ser800Gly (agc/Ggc)	Rv2467	pepN	aminopeptidase PepN
2779136	0	T	SNP	C	103	120	219	100	223	Ser1043Gly (agc/Ggc)	Rv2476c	gdh	NAD-dependent glutamate dehydrogenase
2782498	0	G	SNP	A	82	84	164	98.81	168	Asp515Asp (gac/gaT)	Rv2477c	-	macrolide ABC transporter ATP-binding protein
2786952	0	A	SNP	G	88	96	179	99.46	185	Cys778Arg (tgc/Cgc)	Rv2482c	plsB2	glycerol-3-phosphate acyltransferase
2791098	0	C	SNP	T	118	118	228	99.58	237	Gly466Asp (ggt/gAt)	Rv2484c	-	diacyglycerol O-acyltransferase
2795974	0	T	Del	GAP	68	59	129	94.07	135		Rv2487c	PE_PGRS42	PE-PGRS family protein PE_PGRS42
2795975	0	T	Del	GAP	68	59	129	96.21	132		Rv2487c	PE_PGRS42	PE-PGRS family protein PE_PGRS42
2795976	0	G	Del	GAP	68	59	129	96.21	132		Rv2487c	PE_PGRS42	PE-PGRS family protein PE_PGRS42
2795977	0	C	Del	GAP	68	59	129	96.21	132		Rv2487c	PE_PGRS42	PE-PGRS family protein PE_PGRS42
2795978	0	C	Del	GAP	68	59	129	96.21	132		Rv2487c	PE_PGRS42	PE-PGRS family protein PE_PGRS42
2795979	0	G	Del	GAP	68	59	129	98.45	129		Rv2487c	PE_PGRS42	PE-PGRS family protein PE_PGRS42
2795980	0	C	Del	GAP	68	59	129	98.45	129		Rv2487c	PE_PGRS42	PE-PGRS family protein PE_PGRS42
2795981	0	C	Del	GAP	68	59	129	98.45	129		Rv2487c	PE_PGRS42	PE-PGRS family protein PE_PGRS42
2795982	0	C	Del	GAP	68	59	129	99.22	128		Rv2487c	PE_PGRS42	PE-PGRS family protein PE_PGRS42
2795983	0	G	Del	GAP	68	59	129	99.22	128		Rv2487c	PE_PGRS42	PE-PGRS family protein PE_PGRS42
2795984	0	C	Del	GAP	68	59	129	99.22	128		Rv2487c	PE_PGRS42	PE-PGRS family protein PE_PGRS42
2795985	0	G	Del	GAP	68	59	129	99.22	128		Rv2487c	PE_PGRS42	PE-PGRS family protein PE_PGRS42
2795986	0	C	Del	GAP	68	59	129	99.22	128		Rv2487c	PE_PGRS42	PE-PGRS family protein PE_PGRS42
2795987	0	C	Del	GAP	68	59	129	99.22	128		Rv2487c	PE_PGRS42	PE-PGRS family protein PE_PGRS42
2795988	0	G	Del	GAP	68	59	129	99.22	128		Rv2487c	PE_PGRS42	PE-PGRS family protein PE_PGRS42
2795989	0	C	Del	GAP	68	59	129	99.22	128		Rv2487c	PE_PGRS42	PE-PGRS family protein PE_PGRS42
2795990	0	C	Del	GAP	68	59	129	99.22	128		Rv2487c	PE_PGRS42	PE-PGRS family protein PE_PGRS42
2795991	0	G	Del	GAP	68	59	129	99.22	128		Rv2487c	PE_PGRS42	PE-PGRS family protein PE_PGRS42
2795992	0	G	Del	GAP	68	59	129	99.22	128		Rv2487c	PE_PGRS42	PE-PGRS family protein PE_PGRS42
2795993	0	T	Del	GAP	68	59	129	96.95	131		Rv2487c	PE_PGRS42	PE-PGRS family protein PE_PGRS42
2796608	0	C	SNP	T	111	107	216	99.09	220	Asp260Asn (gac/Aac)	Rv2487c	PE_PGRS42	PE-PGRS family protein PE_PGRS42
2798595	0	C	SNP	T	125	111	234	99.58	237	Ala762Ala (gcg/gcA)	Rv2488c	-	LuxR family transcriptional regulator
2807486	0	C	SNP	A	130	109	234	100	239	Ala70Asp (gcc/gAc)	Rv2492	-	hypothetical protein
2809621	0	T	SNP	C	149	154	296	99.34	305	Thr107Ala (acc/Gcc)	Rv2495c	bkdC	branched-chain keto acid dehydrogenase E2 component
2817747	0	G	SNP	A	110	103	211	100	213	Ala243Val (gct/gTt)	Rv2502c	accD1	acetyl-/propionyl-CoA carboxylase subunit beta
2818837	0	A	SNP	G	123	109	227	100	232	Gly97Gly (ggt/ggC)	Rv2503c	scoB	succinyl-CoA:3-ketoacid-CoA transferase subunit B
2818868	0	C	SNP	A	119	108	223	98.27	231	Ser87Ile (agc/aTc)	Rv2503c	scoB	succinyl-CoA:3-ketoacid-CoA transferase subunit B
2821342	0	C	SNP	T	118	151	268	99.63	270	Ala85Ala (gcg/gcA)	Rv2505c	fadD35	fatty-acid--CoA ligase FadD35
2825466	0	G	SNP	A	120	127	247	100	247	Lys263Lys (aag/aaA)	Rv2509	-	short-chain type dehydrogenase/reductase
2826928	0	C	SNP	T	105	111	212	99.54	217	Arg54Arg (cgg/cgA)	Rv2510c	-	hypothetical protein
2827984	0	G	SNP	T	116	84	197	99.5	201
2828019	0	T	SNP	C	108	91	193	99.5	200
2830525	0	C	SNP	A	88	81	163	100	169	Thr122Lys (acg/aAg)	Rv2513	-	hypothetical protein
2836773	0	C	SNP	T	125	105	227	100	230	Ser330Leu (tcg/tTg)	Rv2519	PE26	PE family protein PE26
2840999	0	C	SNP	G	96	142	230	99.58	239	Ser2778Ser (tcg/tcC)	Rv2524c	fas	fatty acid synthase
2841022	0	A	SNP	G	92	136	222	99.56	229	Cys2771Arg (tgc/Cgc)	Rv2524c	fas	fatty acid synthase
2847281	0	A	SNP	G	92	113	204	100	205	Asp684Asp (gat/gaC)	Rv2524c	fas	fatty acid synthase
2855259	0	A	SNP	G	90	83	169	100	173	Ala841Ala (gct/gcC)	Rv2531c	-	amino acid decarboxylase
2865760	0	A	SNP	G	108	91	194	99.5	200	Thr211Ala (acc/Gcc)	Rv2542	-	hypothetical protein
2865882	0	T	SNP	C	118	112	223	100	230	Val251Val (gtt/gtC)	Rv2542	-	hypothetical protein
2867207	0	C	SNP	G	139	148	283	97.62	294	Ala28Ala (gcc/gcG)	Rv2544	lppB	lipoprotein LppB
2867230	0	G	SNP	A	86	87	173	100	173	Gly36Asp (ggc/gAc)	Rv2544	lppB	lipoprotein LppB
2867231	0	C	SNP	T	83	87	167	100	170	Gly36Gly (ggc/ggT)	Rv2544	lppB	lipoprotein LppB
2867236	0	A	SNP	G	88	89	173	100	177	Asn38Ser (aac/aGc)	Rv2544	lppB	lipoprotein LppB
2867240	0	C	SNP	T	91	93	182	99.46	185	Pro39Pro (ccc/ccT)	Rv2544	lppB	lipoprotein LppB
2867245	0	A	SNP	C	94	99	192	99.48	194	Lys41Thr (aaa/aCa)	Rv2544	lppB	lipoprotein LppB
2867251	0	C	SNP	G	102	102	202	99.51	205	Pro43Arg (ccg/cGg)	Rv2544	lppB	lipoprotein LppB
2867254	0	A	SNP	G	103	106	207	98.12	213	His44Arg (cac/cGc)	Rv2544	lppB	lipoprotein LppB
2867263	0	G	SNP	A	129	145	270	100	274	Gly47Asp (ggc/gAc)	Rv2544	lppB	lipoprotein LppB
2877378	0	G	SNP	C	113	116	222	100	229	Ala103Pro (gcc/Ccc)	Rv2557	-	hypothetical protein
2880702	0	G	SNP	C	122	133	249	99.22	257	Val210Leu (gtc/Ctc)	Rv2560	-	hypothetical protein
2881337	0	C	SNP	T	142	107	248	99.2	251
2881569	0	A	SNP	G	80	110	189	99.48	191
2881598	0	G	Del	GAP	79	94	171	90.58	191
2884068	0	A	SNP	C	147	145	285	99.32	294	Met243Leu (atg/Ctg)	Rv2564	glnQ	glutamine ABC transporter ATP-binding protein
2886570	0	A	SNP	G	106	94	198	99.5	201	Glu66Glu (gaa/gaG)	Rv2566	-	hypothetical protein
2888201	0	T	SNP	C	111	122	230	99.15	235	Leu610Pro (ctc/cCc)	Rv2566	-	hypothetical protein
2889633	0	T	SNP	C	89	116	204	100	205	Ala1087Ala (gct/gcC)	Rv2566	-	hypothetical protein
2890468	0	C	SNP	G	100	135	230	100	235	Pro225Arg (ccc/cGc)	Rv2567	-	hypothetical protein
2891267	0	C	SNP	T	113	101	207	98.17	218	Gly491Gly (ggc/ggT)	Rv2567	-	hypothetical protein
2891728	0	A	SNP	G	128	97	221	98.68	228	Gln645Arg (cag/cGg)	Rv2567	-	hypothetical protein
2894208	0	G	SNP	A	128	142	265	99.26	272	Ser67Ser (agc/agT)	Rv2569c	-	hypothetical protein
2895473	0	A	SNP	G	165	121	280	99.31	288	Phe163Ser (ttc/tCc)	Rv2571c	-	transmembrane protein
2897660	0	T	SNP	C	129	129	247	99.23	260	Ala48Ala (gca/gcG)	Rv2572c	aspS	aspartate--tRNA ligase
2898522	0	T	SNP	C	130	163	280	100	293	Tyr160Tyr (tat/taC)	Rv2573	-	2-dehydropantoate 2-reductase
2903050	0	G	SNP	A	110	118	220	100	228	Thr161Ile (acc/aTc)	Rv2578c	-	hypothetical protein
2910461	0	G	SNP	T	130	109	236	98.76	242	Ala147Glu (gcg/gAg)	Rv2584c	apt	adenine phosphoribosyltransferase
2910852	0	C	SNP	G	134	148	273	99.65	283	Ala17Pro (gcg/Ccg)	Rv2584c	apt	adenine phosphoribosyltransferase
2911293	0	C	SNP	G	104	128	227	99.57	233	Cys462Ser (tgt/tCt)	Rv2585c	-	lipoprotein
2912294	0	T	SNP	G	76	69	140	100	145	Ala128Ala (gca/gcC)	Rv2585c	-	lipoprotein
2914369	0	C	SNP	T	115	101	212	99.08	218	Ser456Ser (tcg/tcA)	Rv2587c	secD	protein translocase subunit SecD
2923391	0	T	SNP	C	134	157	284	100	291	Pro281Pro (cca/ccG)	Rv2592c	ruvB	Holliday junction ATP-dependent DNA helicase RuvB
2925462	0	T	SNP	A	82	101	182	97.86	187
2925962	0	T	SNP	C	134	114	242	99.6	249	Cys77Arg (tgc/Cgc)	Rv2596	vapC40	ribonuclease VapC40
2927939	0	T	SNP	C	90	103	190	100	193
2933702	0	C	SNP	T	65	94	156	99.38	160	Lys123Lys (aag/aaA)	Rv2606c	snzP	pyridoxine biosynthesis protein
2939373	0	G	SNP	C	118	101	216	100	219	Ser197Cys (tct/tGt)	Rv2611c	-	phosphatidylinositol mannoside acyltransferase
2939657	0	T	SNP	C	119	122	232	100	241	Ile102Met (ata/atG)	Rv2611c	-	phosphatidylinositol mannoside acyltransferase
2941179	0	G	SNP	A	100	90	185	99.48	191	Arg6Arg (cgc/cgT)	Rv2613c	-	AP-4-A phosphorylase		phylo (Delhi/CAS)
2943675	0	G	SNP	A	253	160	405	99.52	415	Gly437Gly (ggc/ggT)	Rv2615c	PE_PGRS45	PE-PGRS family protein PE_PGRS45
2944515	0	A	SNP	C	200	249	435	99.56	451	Gly157Gly (ggt/ggG)	Rv2615c	PE_PGRS45	PE-PGRS family protein PE_PGRS45
2948524	0	T	SNP	A	91	122	210	100	213	Glu12Val (gag/gTg)	Rv2621c	-	transcriptional regulator
2949251	0	G	SNP	A	90	106	192	99.49	197	Val206Ile (gtt/Att)	Rv2622	-	methyltransferase
2954382	0	C	SNP	T	108	109	215	100	217	Ala123Thr (gcg/Acg)	Rv2627c	-	hypothetical protein
2954439	0	T	SNP	C	122	109	222	100	231	Arg104Gly (aga/Gga)	Rv2627c	-	hypothetical protein
2958693	0	G	SNP	A	111	94	204	100	205	Ala374Ala (gcg/gcA)	Rv2631	-	RNA-splicing ligase RtcB
2959257	0	A	Del	GAP	82	118	199	98.52	203
2959258	0	T	Del	GAP	79	113	191	96	200
2959259	0	C	Del	GAP	79	113	191	96	200
2959260	0	C	Del	GAP	79	113	191	96	200
2959261	0	A	Del	GAP	79	113	191	97.46	197
2959262	0	A	Del	GAP	79	113	191	98.97	194
2959263	0	T	Del	GAP	80	114	193	100	194
2959264	0	C	Del	GAP	80	114	193	100	194
2959265	0	A	SNP	T	78	114	192	98.97	194
2960592	0	C	SNP	T	269	280	525	98.04	560	Gly617Asp (ggc/gAc)	Rv2634c	PE_PGRS46	PE-PGRS family protein PE_PGRS46
2964594	0	G	SNP	A	121	100	212	99.55	222	Ala64Thr (gcc/Acc)	Rv2638	-	hypothetical protein
2974933	0	A	SNP	G	124	125	247	100	249	Ile101Thr (atc/aCc)	Rv2650c	-	prophage protein
2975227	0	T	SNP	G	128	126	243	100	254	Asn3Thr (aat/aCt)	Rv2650c	-	prophage protein
2979805	0	C	SNP	T	154	142	295	100	296	Gln338Gln (cag/caA)	Rv2659c	-	prophage integrase
2984740	0	A	SNP	G	125	106	220	100	231	His3Arg (cac/cGc)	Rv2668	-	hypothetical protein
2988630	0	C	SNP	G	110	117	225	100	227	His317Asp (cat/Gat)	Rv2672	-	protease
2994187	0	T	SNP	C	110	127	233	100	237	Leu292Leu (tta/ttG)	Rv2678c	hemE	uroporphyrinogen decarboxylase
2995548	0	C	SNP	A	113	129	240	100	242	Thr145Asn (acc/aAc)	Rv2679	echA15	enoyl-CoA hydratase EchA15
3003115	0	C	SNP	G	119	111	226	99.57	231	Ala378Gly (gca/gGa)	Rv2685	arsB1	arsenic-transport integral membrane protein ArsB
3005185	0	G	SNP	T	120	119	232	99.58	240	Pro156Thr (ccc/Acc)	Rv2688c	-	antibiotic ABC transporter ATP-binding protein
3009692	0	A	SNP	G	102	120	216	99.55	223	Thr117Ala (acc/Gcc)	Rv2691	ceoB	TRK system potassium uptake protein CeoB
3010014	0	G	SNP	A	115	90	203	100	205	Gly224Glu (ggg/gAg)	Rv2691	ceoB	TRK system potassium uptake protein CeoB
3010420	0	A	SNP	G	103	113	213	99.08	218	Ile133Val (atc/Gtc)	Rv2692	ceoC	TRK system potassium uptake protein CeoC
3011837	0	A	SNP	G	81	101	178	100	182
3017465	0	T	SNP	C	111	109	218	100	220	Ile203Thr (ata/aCa)	Rv2702	ppgK	polyphosphate glucokinase
3027548	0	C	SNP	T	121	123	237	99.59	245	Pro162Ser (ccg/Tcg)	Rv2714	-	hypothetical protein
3027798	0	T	SNP	C	122	119	237	99.59	242	Val245Ala (gtg/gCg)	Rv2714	-	hypothetical protein
3031168	0	A	SNP	G	126	101	219	99.56	228	Tyr124His (tat/Cat)	Rv2719c	-	membrane protein
3037377	0	T	SNP	C	126	91	209	100	217
3040344	0	C	SNP	T	130	105	228	99.58	236	Glu142Glu (gag/gaA)	Rv2727c	miaA	tRNA delta(2)-isopentenylpyrophosphate transferase
3041871	0	G	SNP	T	164	139	295	99.02	306	Ala202Glu (gcg/gAg)	Rv2729c	-	integral membrane protein
3043700	0	C	SNP	T	83	85	166	99.41	169	Ala225Ala (gcc/gcT)	Rv2731	-	hypothetical protein
3054081	0	A	SNP	G	114	133	246	98.41	251	Gly56Gly (gga/ggG)	Rv2741	PE_PGRS47	PE-PGRS family protein PE_PGRS47
3054321	0	A	SNP	G	167	130	291	99	300	Gly136Gly (gga/ggG)	Rv2741	PE_PGRS47	PE-PGRS family protein PE_PGRS47
3054724	0	A	SNP	G	214	93	298	100	307	Ser271Gly (agc/Ggc)	Rv2741	PE_PGRS47	PE-PGRS family protein PE_PGRS47
3059791	0	G	SNP	C	20	56	73	98.7	77
3069167	0	A	SNP	G	184	155	330	99.71	340	Leu306Pro (ctg/cCg)	Rv2756c	hsdM	type I restriction/modification system DNA methylase HsdM
3069566	0	C	SNP	T	141	151	288	100	292	Gly173Asp (ggc/gAc)	Rv2756c	hsdM	type I restriction/modification system DNA methylase HsdM
3072285	0	A	SNP	C	82	85	164	100	167	Leu119Arg (ctg/cGg)	Rv2761c	hsdS	type I restriction/modification system specificity determinant HsdS
3076172	0	C	SNP	T	92	81	171	99.43	174	Asp67Asn (gat/Aat)	Rv2766c	-	short-chain type dehydrogenase/reductase
3078178	0	C	SNP	T	132	125	255	99.23	259	Val270Met (gtg/Atg)	Rv2769c	PE27	PE family protein PE27
3079877	0	A	SNP	G	132	96	226	100	228	Phe194Ser (ttc/tCc)	Rv2770c	PPE44	PPE family protein PPE44
3080795	0	A	SNP	G	89	98	183	99.47	188	Leu80Pro (ctc/cCc)	Rv2771c	-	hypothetical protein
3086788	0	T	SNP	C	94	110	197	100	204
3089299	0	C	SNP	G	109	107	210	100	216	Gly355Arg (gga/Cga)	Rv2782c	pepR	zinc protease
3103682	0	T	SNP	C	117	127	242	98.79	247	Met87Val (atg/Gtg)	Rv2794c	pptT	phosphopantetheinyl transferase
3104189	0	A	SNP	G	118	91	203	99.05	211	Cys241Cys (tgt/tgC)	Rv2795c	-	hypothetical protein
3111280	0	G	SNP	A	128	147	272	100	275	Leu182Phe (ctt/Ttt)	Rv2802c	-	arginine/hypothetical protein
3112700	0	C	SNP	T	107	98	201	99.51	206	Gly132Asp (ggc/gAc)	Rv2804c	-	hypothetical protein
3112877	0	G	SNP	A	102	103	197	98.56	208	Gly4Asp (ggc/gAc)	Rv2805	-	hypothetical protein
3113872	0	A	SNP	T	141	141	273	99.65	283	Glu72Val (gag/gTg)	Rv2807	-	hypothetical protein
3114516	0	A	Del	GAP	176	145	320	95.54	336		Rv2807	-	hypothetical protein
3115384	0	G	SNP	C	165	149	307	100	314
3117533	0	G	SNP	A	99	112	207	100	211	Arg239Gln (cgg/cAg)	Rv2812	-	transposase
3118000	0	A	SNP	G	191	194	371	99.48	387	Arg395Gly (agg/Ggg)	Rv2812	-	transposase
3130748	1	C	Ins	T	126	153	279	89.42	279		Rv2823c	-	CRISPR-associated protein Cas10/Csm1
3130748	2	C	Ins	G	125	151	276	88.46	279		Rv2823c	-	CRISPR-associated protein Cas10/Csm1
3130748	3	C	Ins	T	126	153	279	89.42	279		Rv2823c	-	CRISPR-associated protein Cas10/Csm1
3131469	1	T	Ins	T	118	135	253	76.44	253		Rv2823c	-	CRISPR-associated protein Cas10/Csm1
3131469	2	T	Ins	G	118	135	253	76.44	253		Rv2823c	-	CRISPR-associated protein Cas10/Csm1
3131469	3	T	Ins	T	118	135	253	76.44	253		Rv2823c	-	CRISPR-associated protein Cas10/Csm1
3131469	4	T	Ins	C	118	134	252	76.13	253		Rv2823c	-	CRISPR-associated protein Cas10/Csm1
3131469	5	T	Ins	G	118	135	253	76.44	253		Rv2823c	-	CRISPR-associated protein Cas10/Csm1
3131469	6	T	Ins	G	117	133	250	75.53	253		Rv2823c	-	CRISPR-associated protein Cas10/Csm1
3131469	7	T	Ins	C	118	134	252	76.13	253		Rv2823c	-	CRISPR-associated protein Cas10/Csm1
3131469	8	T	Ins	G	117	134	251	75.83	253		Rv2823c	-	CRISPR-associated protein Cas10/Csm1
3131469	9	T	Ins	A	118	133	251	75.83	252		Rv2823c	-	CRISPR-associated protein Cas10/Csm1
3133054	0	C	SNP	G	249	213	446	100	462	Ser162Ser (tcg/tcC)	Rv2825c	-	hypothetical protein
3133055	0	G	SNP	C	251	219	454	99.79	471	Ser162Trp (tcg/tGg)	Rv2825c	-	hypothetical protein
3133536	0	T	SNP	C	84	141	217	99.56	226	Lys2Glu (aaa/Gaa)	Rv2825c	-	hypothetical protein
3135272	0	G	SNP	A	126	130	251	100	256	Ala71Val (gca/gTa)	Rv2827c	-	hypothetical protein
3135950	0	C	SNP	G	20	21	38	97.62	42	Ser128Ser (tcg/tcC)	Rv2828c	-	hypothetical protein
3135951	0	G	SNP	C	19	21	38	97.56	41	Ser128Trp (tcg/tGg)	Rv2828c	-	hypothetical protein
3137058	0	G	SNP	A	99	134	220	100	233	Ala56Val (gcg/gTg)	Rv2830c	vapB22	antitoxin VapB22
3162805	0	C	SNP	G	205	213	409	99.76	419	Arg180Gly (cgc/Ggc)	Rv2853	PE_PGRS48	PE-PGRS family protein PE_PGRS48
3165374	0	C	Del	GAP	92	101	185	98.47	196		Rv2855	mtr	mycothione reductase
3165807	0	G	SNP	A	89	88	170	100	177	Val201Val (gtg/gtA)	Rv2855	mtr	mycothione reductase
3168492	0	G	SNP	A	130	121	246	100	251
3174013	0	G	SNP	A	114	112	220	99.56	227	Pro2Leu (cct/cTt)	Rv2861c	mapB	methionine aminopeptidase
3174496	0	A	SNP	G	128	109	232	99.58	238	Cys50Arg (tgt/Cgt)	Rv2862c	-	hypothetical protein
3177884	0	C	SNP	A	88	89	174	99.44	178	Arg21Arg (cgc/cgA)	Rv2866	relG	toxin RelG
3180988	0	C	SNP	A	112	125	228	98.34	241	Val259Phe (gtc/Ttc)	Rv2869c	rip	zinc metalloprotease
3186860	0	T	SNP	G	100	87	179	100	187	Tyr672Asp (tat/Gat)	Rv2874	dipZ	integral membrane C-type cytochrome biogenesis protein DipZ
3189242	0	A	SNP	G	79	105	183	100	184	Ala52Ala (gct/gcC)	Rv2878c	mpt53	soluble secreted antigen Mpt53
3190146	0	C	Del	GAP	126	126	252	94.03	268
3194241	1	C	Ins	G	70	60	130	80.75	131		Rv2885c	-	transposase
3200478	0	G	SNP	A	106	106	210	99.07	214	Leu71Leu (ctg/ctA)	Rv2891	-	hypothetical protein
3202731	0	A	SNP	C	142	124	257	99.25	268	Gly104Gly (gga/ggC)	Rv2893	-	oxidoreductase
3205673	0	C	SNP	T	102	104	201	100	206	Arg254Arg (cgg/cgA)	Rv2896c	-	hypothetical protein
3208600	0	G	SNP	A	175	143	313	99.38	320	Tyr269Tyr (tac/taT)	Rv2899c	fdhD	formate dehydrogenase accessory protein FdhD
3208617	0	C	Del	GAP	171	120	297	90.09	323		Rv2899c	fdhD	formate dehydrogenase accessory protein FdhD
3212723	0	C	SNP	A	154	135	285	100	289	Ala78Ala (gcg/gcT)	Rv2902c	rnhB	ribonuclease HII
3219500	0	T	SNP	A	110	89	194	100	199	Lys121Met (aag/aTg)	Rv2912c	-	TetR family HTH-type transcriptional regulator
3220963	0	A	SNP	C	129	98	224	99.56	228	Ser246Ala (tcg/Gcg)	Rv2913c	-	D-amino acid aminohydrolase
3221576	0	G	SNP	C	156	173	323	99.1	332	Arg41Arg (cgc/cgG)	Rv2913c	-	D-amino acid aminohydrolase
3226181	0	A	SNP	C	88	99	183	98.94	189	Arg35Arg (cgt/cgG)	Rv2916c	ffh	signal recognition particle protein
3228143	0	G	SNP	T	134	101	229	100	235	Arg594Leu (cgg/cTg)	Rv2917	-	hypothetical protein
3236442	0	G	SNP	A	107	143	245	99.6	251	His455His (cac/caT)	Rv2922c	smc	chromosome partition protein Smc
3236497	0	A	SNP	T	122	129	241	99.6	252	Val437Glu (gtg/gAg)	Rv2922c	smc	chromosome partition protein Smc
3244113	0	T	SNP	C	141	121	250	99.62	263	Pro139Pro (cct/ccC)	Rv2930	fadD26	fatty-acid--CoA ligase FadD26
3247298	0	C	SNP	A	92	88	175	100	180	Gly618Gly (ggc/ggA)	Rv2931	ppsA	phthiocerol synthesis polyketide synthase type I PpsA
3247304	0	C	SNP	G	48	61	109	98.2	111	Val620Val (gtc/gtG)	Rv2931	ppsA	phthiocerol synthesis polyketide synthase type I PpsA
3247306	0	A	Del	GAP	47	60	104	99.07	108		Rv2931	ppsA	phthiocerol synthesis polyketide synthase type I PpsA
3247307	0	C	Del	GAP	47	60	104	99.07	108		Rv2931	ppsA	phthiocerol synthesis polyketide synthase type I PpsA
3247308	0	C	Del	GAP	47	59	103	99.07	107		Rv2931	ppsA	phthiocerol synthesis polyketide synthase type I PpsA
3247309	0	C	Del	GAP	47	59	104	99.07	107		Rv2931	ppsA	phthiocerol synthesis polyketide synthase type I PpsA
3247310	0	T	Del	GAP	47	59	104	99.07	107		Rv2931	ppsA	phthiocerol synthesis polyketide synthase type I PpsA
3247313	1	C	Ins	A	46	59	105	95.45	105		Rv2931	ppsA	phthiocerol synthesis polyketide synthase type I PpsA
3247313	2	C	Ins	C	46	59	105	95.45	105		Rv2931	ppsA	phthiocerol synthesis polyketide synthase type I PpsA
3247313	3	C	Ins	C	46	59	105	95.45	105		Rv2931	ppsA	phthiocerol synthesis polyketide synthase type I PpsA
3247313	4	C	Ins	A	46	59	105	95.45	105		Rv2931	ppsA	phthiocerol synthesis polyketide synthase type I PpsA
3247313	5	C	Ins	G	46	59	105	95.45	105		Rv2931	ppsA	phthiocerol synthesis polyketide synthase type I PpsA
3247319	0	C	SNP	T	80	84	160	99.39	165	Gly625Gly (ggc/ggT)	Rv2931	ppsA	phthiocerol synthesis polyketide synthase type I PpsA
3247340	0	G	SNP	A	112	100	211	100	212	Val632Val (gtg/gtA)	Rv2931	ppsA	phthiocerol synthesis polyketide synthase type I PpsA
3247851	0	G	SNP	A	68	65	128	98.52	135	Ala803Thr (gcc/Acc)	Rv2931	ppsA	phthiocerol synthesis polyketide synthase type I PpsA
3247853	0	C	SNP	T	66	67	130	97.79	136	Ala803Ala (gcc/gcT)	Rv2931	ppsA	phthiocerol synthesis polyketide synthase type I PpsA
3247856	0	G	SNP	C	66	68	132	97.1	138	Arg804Arg (cgg/cgC)	Rv2931	ppsA	phthiocerol synthesis polyketide synthase type I PpsA
3247864	1	C	Ins	T	60	62	122	90.37	123		Rv2931	ppsA	phthiocerol synthesis polyketide synthase type I PpsA
3247864	2	C	Ins	A	61	62	123	91.11	123		Rv2931	ppsA	phthiocerol synthesis polyketide synthase type I PpsA
3247864	3	C	Ins	G	61	62	123	91.11	123		Rv2931	ppsA	phthiocerol synthesis polyketide synthase type I PpsA
3247864	4	C	Ins	G	61	62	123	91.11	123		Rv2931	ppsA	phthiocerol synthesis polyketide synthase type I PpsA
3247866	0	C	Del	GAP	58	65	121	95.35	129		Rv2931	ppsA	phthiocerol synthesis polyketide synthase type I PpsA
3247867	0	A	Del	GAP	58	64	120	94.57	129		Rv2931	ppsA	phthiocerol synthesis polyketide synthase type I PpsA
3247868	0	A	Del	GAP	58	64	120	94.57	129		Rv2931	ppsA	phthiocerol synthesis polyketide synthase type I PpsA
3247869	0	A	Del	GAP	58	64	120	94.57	129		Rv2931	ppsA	phthiocerol synthesis polyketide synthase type I PpsA
3247874	0	G	SNP	A	65	66	130	96.32	136	Arg810Arg (cgg/cgA)	Rv2931	ppsA	phthiocerol synthesis polyketide synthase type I PpsA
3247877	0	T	SNP	C	70	72	137	96.6	147	Phe811Phe (ttt/ttC)	Rv2931	ppsA	phthiocerol synthesis polyketide synthase type I PpsA
3247883	0	T	SNP	C	134	111	240	97.61	251	Ser813Ser (agt/agC)	Rv2931	ppsA	phthiocerol synthesis polyketide synthase type I PpsA
3248074	0	G	SNP	A	275	228	499	93.84	536	Arg877His (cgc/cAc)	Rv2931	ppsA	phthiocerol synthesis polyketide synthase type I PpsA
3248075	0	C	SNP	T	280	228	498	93.73	542	Arg877Arg (cgc/cgT)	Rv2931	ppsA	phthiocerol synthesis polyketide synthase type I PpsA
3251047	0	C	SNP	A	111	143	246	99.61	255	Ala1868Glu (gcg/gAg)	Rv2931	ppsA	phthiocerol synthesis polyketide synthase type I PpsA
3256494	0	A	SNP	G	142	150	287	99.66	293	Gly270Gly (gga/ggG)	Rv2933	ppsC	phthiocerol synthesis polyketide synthase type I PpsC
3259509	0	C	SNP	T	124	138	258	100	262	Thr1275Thr (acc/acT)	Rv2933	ppsC	phthiocerol synthesis polyketide synthase type I PpsC
3266030	0	A	SNP	G	114	92	202	100	206	Ser1261Ser (tca/tcG)	Rv2934	ppsD	phthiocerol synthesis polyketide synthase type I PpsD
3269581	0	A	SNP	G	100	107	201	100	207	Ala615Ala (gca/gcG)	Rv2935	ppsE	phthiocerol synthesis polyketide synthase type I PpsE
3270784	0	A	SNP	G	118	125	241	99.18	245	Gln1016Gln (caa/caG)	Rv2935	ppsE	phthiocerol synthesis polyketide synthase type I PpsE
3273107	0	C	SNP	A	105	107	208	99.53	213	Ala298Ala (gcc/gcA)	Rv2936	drrA	daunorubicin ABC transporter ATP-binding protein DrrA		phylo (3)
3296371	1	G	Ins	C	108	120	228	76	228		Rv2947c	pks15	polyketide synthase
3296371	2	G	Ins	C	108	117	225	75	226		Rv2947c	pks15	polyketide synthase
3296371	3	G	Ins	G	107	118	225	75	226		Rv2947c	pks15	polyketide synthase
3296371	4	G	Ins	C	108	118	226	75.33	226		Rv2947c	pks15	polyketide synthase
3296371	5	G	Ins	G	108	118	226	75.33	226		Rv2947c	pks15	polyketide synthase
3296371	6	G	Ins	G	108	118	226	75.33	226		Rv2947c	pks15	polyketide synthase
3296371	7	G	Ins	C	108	117	225	75	226		Rv2947c	pks15	polyketide synthase
3296843	0	A	SNP	G	220	136	346	100	356	Val333Ala (gtg/gCg)	Rv2947c	pks15	polyketide synthase
3302589	0	A	SNP	C	150	143	288	100	293
3306441	0	G	SNP	A	140	167	299	99.35	309	Arg388Gln (cgg/cAg)	Rv2953	-	trans-acting enoyl reductase
3308606	0	G	SNP	A	119	104	215	100	223
3312620	0	C	SNP	A	128	149	277	99.64	278	Glu73Asp (gag/gaT)	Rv2959c	-	rhamnosyl O-methyltransferase
3314412	0	A	SNP	G	116	136	242	99.6	253	Ala237Ala (gct/gcC)	Rv2962c	-	PGL/p-HBAD biosynthesis rhamnosyltransferase
3315726	0	G	Del	GAP	94	118	210	94.22	225		Rv2963	-	integral membrane protein
3316955	0	A	SNP	C	112	117	226	100	229	Met143Leu (atg/Ctg)	Rv2964	purU	formyltetrahydrofolate deformylase
3326554	0	A	SNP	C	169	147	308	99.68	317	Asn152His (aac/Cac)	Rv2971	-	oxidoreductase		phylo (not Euro-American, M. africanum, M. bovis, M . canettii, M. caprae, M. Microti, M. pinipedii, Beijing, Delhi/CAS, EAI)
3326835	0	C	SNP	A	119	151	267	100	270	Ala245Ala (gcc/gcA)	Rv2971	-	oxidoreductase
3331362	0	C	Del	GAP	87	116	196	91.03	223		Rv2975c	-	hypothetical protein
3331363	0	G	Del	GAP	87	116	196	91.44	222		Rv2975c	-	hypothetical protein
3335708	0	G	SNP	C	158	187	336	98.85	349	Pro14Arg (ccg/cGg)	Rv2979c	-	resolvase
3336825	0	T	SNP	C	121	159	271	99.64	281	Thr365Ala (aca/Gca)	Rv2981c	ddlA	D-alanine--D-alanine ligase
3338603	0	G	SNP	C	77	110	182	100	187	Pro133Ala (ccg/Gcg)	Rv2982c	gpdA2	glycerol-3-phosphate dehydrogenase
3348536	0	C	SNP	T	100	82	177	98.91	184
3349917	0	G	SNP	A	90	114	202	99.51	205	His121Tyr (cat/Tat)	Rv2992c	gltS	glutamate--tRNA ligase
3350236	0	T	SNP	C	133	125	249	99.61	259	Ser14Ser (tca/tcG)	Rv2992c	gltS	glutamate--tRNA ligase
3352932	0	C	SNP	G	100	79	175	99.44	180	Thr179Thr (acg/acC)	Rv2995c	leuB	3-isopropylmalate dehydrogenase
3355949	0	A	SNP	C	137	94	221	99.57	232	Asp284Ala (gac/gCc)	Rv2997	-	dehydrogenase
3357464	0	C	SNP	G	162	165	311	99.09	330
3358235	0	A	SNP	T	138	134	267	100	272	Met212Leu (atg/Ttg)	Rv2999	lppY	lipoprotein LppY
3363338	0	A	SNP	G	101	137	234	99.17	240
3367560	0	C	SNP	T	145	158	298	99.67	304	Glu412Lys (gag/Aag)	Rv3009c	gatB	aspartyl/glutamyl-tRNA(Asn/Gln) amidotransferase subunit B
3367765	0	G	SNP	A	133	145	271	99.64	279	Gly343Gly (ggc/ggT)	Rv3009c	gatB	aspartyl/glutamyl-tRNA(Asn/Gln) amidotransferase subunit B
3379784	0	C	SNP	A	132	163	291	86.26	342
3379788	0	C	SNP	G	136	170	298	94.74	323
3380804	0	T	SNP	G	217	258	458	99.16	479	Ile64Leu (atc/Ctc)	Rv3022A	PE29	PE family protein PE29
3385218	0	C	SNP	T	130	82	210	99.53	213	Gly287Glu (gga/gAa)	Rv3026c	-	hypothetical protein
3393640	0	C	SNP	T	104	108	212	100	212	Asn87Asn (aac/aaT)	Rv3033	-	hypothetical protein
3395654	0	G	SNP	A	85	95	176	98.9	182	Leu92Leu (ctg/ctA)	Rv3035	-	hypothetical protein
3401871	0	A	SNP	G	109	117	224	100	226	Ala16Ala (gct/gcC)	Rv3041c	-	ABC transporter ATP-binding protein
3402816	0	C	SNP	T	98	98	192	99.49	197	Gly116Glu (gga/gAa)	Rv3042c	serB2	phosphoserine phosphatase SerB
3404376	0	C	SNP	G	104	133	234	100	237	Thr182Thr (acg/acC)	Rv3043c	ctaD	cytochrome C oxidase cytochrome 1
3412013	0	C	SNP	T	159	151	302	99.36	312
3413785	0	C	SNP	T	161	185	341	98.86	350	Val128Ile (gtc/Atc)	Rv3051c	nrdE	ribonucleoside-diphosphate reductase subunit alpha
3415181	0	C	Del	GAP	82	77	160	78.33	203
3415182	0	A	Del	GAP	82	77	160	79.5	200
3415183	0	C	Del	GAP	82	77	160	81.12	196
3415184	0	C	Del	GAP	82	77	160	82.81	192
3415185	0	T	Del	GAP	82	77	160	83.25	191
3415186	0	A	Del	GAP	82	77	160	83.68	190
3415187	0	G	Del	GAP	82	77	160	84.13	189
3415188	0	G	Del	GAP	82	77	160	84.57	188
3415189	0	G	Del	GAP	82	77	160	85.03	187
3415190	0	G	Del	GAP	82	77	160	84.57	188
3415191	0	G	Del	GAP	82	77	160	85.48	186
3415192	0	T	Del	GAP	82	77	160	86.41	184
3415193	0	G	Del	GAP	82	77	160	86.41	184
3415194	0	G	Del	GAP	82	77	160	86.89	183
3420825	0	A	SNP	G	86	106	187	98.97	194	Asp445Gly (gac/gGc)	Rv3059	cyp136	cytochrome P450 Cyp136
3424611	0	C	SNP	A	157	126	280	98.61	287	Ala273Ser (gcg/Tcg)	Rv3061c	fadE22	acyl-CoA dehydrogenase FadE22
3425854	0	C	SNP	T	118	88	202	100	206	Pro91Ser (ccg/Tcg)	Rv3062	ligB	DNA ligase
3428897	0	G	SNP	C	121	148	261	99.63	270	Arg552Pro (cgt/cCt)	Rv3063	cstA	carbon starvation protein A
3428917	0	C	SNP	A	121	143	260	99.25	266	Arg559Ser (cgt/Agt)	Rv3063	cstA	carbon starvation protein A
3437007	0	G	SNP	C	103	112	212	100	215	Ala77Pro (gcc/Ccc)	Rv3074	-	hypothetical protein
3440464	0	T	SNP	G	120	114	234	100	234	Arg308Arg (cgt/cgG)	Rv3077	-	hydrolase
3440468	0	G	SNP	C	113	117	228	100	230	Gly310Arg (ggc/Cgc)	Rv3077	-	hydrolase
3450725	0	T	SNP	C	130	99	224	99.57	230	Val243Val (gtt/gtC)	Rv3084	lipR	acetyl-hydrolase LipR
3454263	0	C	SNP	G	118	100	215	99.54	219	Leu447Val (ctc/Gtc)	Rv3087	-	diacyglycerol O-acyltransferase
3455686	0	G	SNP	C	141	129	265	99.63	271	Leu449Leu (ctg/ctC)	Rv3088	tgs4	diacyglycerol O-acyltransferase
3456666	0	A	SNP	G	101	90	189	100	191	Ala302Ala (gca/gcG)	Rv3089	fadD13	long chain-fatty-acid--CoA ligase FadD13
3459081	0	G	SNP	C	107	105	212	100	212	Ala291Pro (gca/Cca)	Rv3090	-	hypothetical protein
3461397	0	A	SNP	G	112	110	215	99.55	223	Val113Ala (gtg/gCg)	Rv3092c	-	integral membrane protein
3462135	0	G	SNP	C	129	124	248	100	253	Cys210Trp (tgc/tgG)	Rv3093c	-	oxidoreductase
3466919	0	C	SNP	G	147	120	261	100	267	Gly58Ala (ggc/gCc)	Rv3097c	lipY	triacylglycerol lipase Lip
3467465	0	C	SNP	G	134	109	237	99.59	244	Ala66Ala (gcg/gcC)	Rv3098c	-	hypothetical protein
3473996	1	G	Ins	A	84	100	184	95.83	184
3480474	0	G	SNP	A	188	160	344	99.71	349	Gly134Glu (gga/gAa)	Rv3113	-	phosphatase
3480789	0	T	SNP	C	164	161	316	99.39	327	Ser11Pro (tca/Cca)	Rv3114	-	hypothetical protein
3486977	0	A	SNP	G	134	120	250	98.83	257	Lys157Glu (aaa/Gaa)	Rv3121	cyp141	cytochrome P450 Cyp141
3488122	0	G	SNP	A	156	131	286	100	287	Gly12Arg (ggg/Agg)	Rv3122	-	hypothetical protein
3489665	0	C	SNP	T	117	147	261	100	264	Pro54Ser (cca/Tca)	Rv3124	moaR1	transcriptional regulator MoaR
3499497	0	G	SNP	C	122	119	237	99.59	242	Ala140Gly (gcc/gGc)	Rv3133c	devR	two component transcriptional regulator DevR
3500243	0	G	SNP	C	142	115	252	100	257	Ala169Ala (gcc/gcG)	Rv3134c	-	universal stress protein
3500270	0	C	SNP	T	138	113	248	98.82	254	Val160Val (gtg/gtA)	Rv3134c	-	universal stress protein
3501438	0	C	SNP	T	145	108	245	99.61	254	Ala35Ala (gcc/gcT)	Rv3135	PPE50	PPE family protein PPE50
3503895	0	C	SNP	T	169	212	379	99.22	384	Pro168Leu (ccg/cTg)	Rv3137	-	histidinol-phosphatase
3506650	0	A	SNP	C	93	107	194	98.52	203	Ile430Leu (atc/Ctc)	Rv3139	fadE24	acyl-CoA dehydrogenase FadE24
3509231	0	G	SNP	A	100	111	209	99.53	212	Arg106Cys (cgc/Tgc)	Rv3142c	-	hypothetical protein
3509300	0	A	Del	GAP	99	90	185	97.42	194		Rv3142c	-	hypothetical protein
3509301	0	G	Del	GAP	97	90	185	96.39	194		Rv3142c	-	hypothetical protein
3510120	0	T	SNP	G	115	156	264	99.63	272	Lys400Gln (aag/Cag)	Rv3144c	PPE52	PPE family protein PPE52
3515467	0	C	SNP	T	113	102	209	100	215	Pro19Leu (ccg/cTg)	Rv3150	nuoF	NADH-quinone oxidoreductase subunit F
3518167	0	A	SNP	G	129	127	253	100	256	Ile474Met (ata/atG)	Rv3151	nuoG	NADH-quinone oxidoreductase subunit G
3518555	0	A	SNP	G	115	130	239	99.19	247	Thr604Ala (acg/Gcg)	Rv3151	nuoG	NADH-quinone oxidoreductase subunit G
3530955	0	C	SNP	G	92	89	175	98.91	183	Val62Leu (gtc/Ctc)	Rv3161c	-	dioxygenase
3539353	0	G	SNP	A	100	119	215	99.1	221	Gln283Gln (cag/caA)	Rv3170	aofH	flavin-containing monoamine oxidase
3546945	0	C	SNP	T	99	113	209	98.6	215
3556275	0	A	SNP	G	98	85	176	99.46	184	Leu138Pro (ctg/cCg)	Rv3190c	-	hypothetical protein
3557253	0	C	SNP	T	141	115	250	99.61	257
3561875	0	C	SNP	T	165	157	317	100	322	Arg433Gln (cgg/cAg)	Rv3193c	-	transmembrane protein
3562338	0	G	SNP	T	193	157	344	99.43	352	Leu279Met (ctg/Atg)	Rv3193c	-	transmembrane protein
3580606	0	C	SNP	T	98	95	191	100	193
3580637	0	T	Del	GAP	105	101	203	94.5	218
3581414	0	A	SNP	G	105	90	191	100	195	Thr34Ala (aca/Gca)	Rv3204	-	DNA-methyltransferase
3582694	0	C	SNP	T	119	115	228	99.15	236	Lys339Lys (aag/aaA)	Rv3206c	moeB1	adenylyltransferase/sulfurtransferase
3590686	1	G	Ins	C	64	60	124	98.41	124
3591063	0	T	SNP	C	99	98	189	100	197	Lys144Glu (aag/Gag)	Rv3213c	-	SOJ/ParA-like protein
3596775	0	C	SNP	T	126	143	264	98.53	273	Gly254Ser (ggc/Agc)	Rv3220c	-	two component sensor kinase
3600576	0	C	SNP	T	113	81	188	98.98	196	Cys242Cys (tgc/tgT)	Rv3224	-	iron-regulated short-chain dehydrogenase/reductase
3604821	0	G	SNP	C	126	154	273	100	280	Ala32Ala (gcg/gcC)	Rv3228	-	hypothetical protein
3610391	1	A	Ins	C	106	118	224	95.32	224		Rv3234c	tgs3	diacyglycerol O-acyltransferase
3611287	0	C	Del	GAP	93	106	200	96.14	207
3614982	0	T	SNP	C	106	119	220	100	225	Leu874Leu (cta/ctG)	Rv3239c	-	transmembrane transport protein
3616411	0	A	SNP	C	173	152	318	99.69	326	Leu398Arg (ctg/cGg)	Rv3239c	-	transmembrane transport protein
3620712	0	C	SNP	T	91	94	183	100	185	Leu181Leu (ctg/ctA)	Rv3241c	-	hypothetical protein
3621423	0	A	SNP	G	139	110	247	100	249
3622441	0	A	SNP	C	113	118	227	100	231	Val217Val (gtt/gtG)	Rv3243c	-	hypothetical protein
3625065	0	T	SNP	G	132	105	233	99.58	238	Met517Leu (atg/Ctg)	Rv3245c	mtrB	two component sensory histidine kinase MtrB
3631964	0	C	SNP	T	95	93	185	100	188	Gly9Arg (gga/Aga)	Rv3252c	alkB	transmembrane alkane 1-monooxygenase AlkB
3638093	0	G	SNP	A	135	99	233	99.57	235	Ser206Leu (tcg/tTg)	Rv3257c	pmmA	phosphomannomutase PmmA
3645524	0	C	SNP	T	84	91	173	99.43	176	Asp152Asn (gac/Aac)	Rv3264c	manB	D-alpha-D-mannose-1-phosphate guanylyltransferase ManB
3653988	0	G	SNP	A	102	112	210	100	214	Val181Met (gtg/Atg)	Rv3272	-	hypothetical protein
3656206	0	C	SNP	A	136	121	245	99.23	259	Arg524Ser (cgc/Agc)	Rv3273	-	transmembrane carbonic anhydrase
3666192	0	G	SNP	A	99	130	225	100	229	Leu125Leu (ttg/ttA)	Rv3284	-	hypothetical protein
3670040	0	C	SNP	T	131	117	242	99.6	249	Ala124Ala (gcg/gcA)	Rv3289c	-	transmembrane protein
3678094	0	C	SNP	T	118	114	226	99.57	233	Ala440Ala (gcc/gcT)	Rv3296	lhr	ATP-dependent helicase
3679764	0	G	SNP	A	126	119	239	100	245	Ser997Asn (agc/aAc)	Rv3296	lhr	ATP-dependent helicase
3681548	0	A	SNP	C	85	85	166	100	170	Arg77Arg (agg/Cgg)	Rv3297	nei	endonuclease VIII
3685510	0	T	SNP	C	135	149	280	99.3	286	Ser152Gly (agt/Ggt)	Rv3299c	atsB	arylsulfatase AtsB
3689523	0	G	SNP	T	106	107	210	100	213	Cys472_ (tgc/tgA)	Rv3303c	lpdA	NAD(P)H quinone reductase LpdA
3690016	0	A	SNP	G	97	127	221	99.56	225	Leu308Ser (ttg/tCg)	Rv3303c	lpdA	NAD(P)H quinone reductase LpdA
3693681	0	A	SNP	C	115	112	222	100	227	Ala103Ala (gct/gcG)	Rv3306c	amiB1	amidase AmiB
3696692	0	G	SNP	A	111	92	199	99.51	204	Thr134Thr (acc/acT)	Rv3309c	upp	uracil phosphoribosyltransferase
3697585	0	C	SNP	T	69	90	158	100	159	Leu130Phe (ctc/Ttc)	Rv3310	sapM	acid phosphatase
3704596	0	G	SNP	C	103	104	205	99.52	208	Val54Leu (gtg/Ctg)	Rv3317	sdhD	succinate dehydrogenase hydrophobic membrane anchor subunit
3711910	0	G	SNP	A	72	39	110	100	111	Trp54_ (tgg/tgA)	Rv3327	-	transposase fusion protein
3712372	0	A	SNP	G	79	51	126	100	130	Leu208Leu (cta/ctG)	Rv3327	-	transposase fusion protein
3714211	0	G	SNP	T	93	125	216	98.64	221	Pro41Gln (ccg/cAg)	Rv3328c	sigJ	ECF RNA polymerase sigma factor SigJ
3714639	0	G	SNP	A	108	112	214	100	220	Arg83His (cgc/cAc)	Rv3329	-	aminotransferase
3714757	0	A	SNP	C	123	120	237	99.59	244	Gln122His (caa/caC)	Rv3329	-	aminotransferase
3715775	0	C	SNP	T	103	101	201	100	204
3718357	0	C	SNP	T	131	127	256	99.23	260	Pro423Leu (ccg/cTg)	Rv3331	sugI	sugar-transport integral membrane protein SugI
3721806	0	G	SNP	C	245	182	425	99.53	429	Gly265Gly (ggc/ggG)	Rv3335c	-	integral membrane protein
3722815	0	C	SNP	A	76	83	155	99.38	160	Gly273Cys (ggc/Tgc)	Rv3336c	trpS	tryptophan--tRNA ligase
3729342	0	C	SNP	T	115	94	206	99.52	210	Ala240Val (gcg/gTg)	Rv3342	-	methyltransferase
3729597	0	G	SNP	C	205	180	379	98.47	391	Leu2447Val (ctc/Gtc)	Rv3343c	PPE54	PPE family protein PPE54
3730371	0	C	SNP	T	188	169	349	88.59	403	Gly2189Ser (ggc/Agc)	Rv3343c	PPE54	PPE family protein PPE54
3735802	0	C	SNP	G	305	236	531	95.92	564	Thr378Thr (acg/acC)	Rv3343c	PPE54	PPE family protein PPE54
3736024	0	A	SNP	G	271	302	545	98.28	583	Gly304Gly (ggt/ggC)	Rv3343c	PPE54	PPE family protein PPE54
3736628	0	T	SNP	G	204	127	315	99.4	333	Glu103Ala (gag/gCg)	Rv3343c	PPE54	PPE family protein PPE54
3737479	0	G	Del	GAP	86	95	187	94.76	191		Rv3344c	PE_PGRS49	PE-PGRS family protein PE_PGRS49
3737480	0	G	Del	GAP	86	95	187	98.91	183		Rv3344c	PE_PGRS49	PE-PGRS family protein PE_PGRS49
3737481	0	C	Del	GAP	86	95	187	98.91	183		Rv3344c	PE_PGRS49	PE-PGRS family protein PE_PGRS49
3737482	0	G	Del	GAP	86	95	187	98.37	184		Rv3344c	PE_PGRS49	PE-PGRS family protein PE_PGRS49
3737483	0	C	Del	GAP	86	95	187	97.84	185		Rv3344c	PE_PGRS49	PE-PGRS family protein PE_PGRS49
3737484	0	C	Del	GAP	86	95	187	98.37	184		Rv3344c	PE_PGRS49	PE-PGRS family protein PE_PGRS49
3737485	0	G	Del	GAP	86	95	187	97.31	186		Rv3344c	PE_PGRS49	PE-PGRS family protein PE_PGRS49
3737486	0	C	Del	GAP	86	95	187	97.84	185		Rv3344c	PE_PGRS49	PE-PGRS family protein PE_PGRS49
3737487	0	C	Del	GAP	86	95	187	97.31	186		Rv3344c	PE_PGRS49	PE-PGRS family protein PE_PGRS49
3737488	0	G	Del	GAP	86	95	187	97.31	186		Rv3344c	PE_PGRS49	PE-PGRS family protein PE_PGRS49
3737489	0	G	Del	GAP	86	95	187	97.31	186		Rv3344c	PE_PGRS49	PE-PGRS family protein PE_PGRS49
3737490	0	C	Del	GAP	86	95	187	97.31	186		Rv3344c	PE_PGRS49	PE-PGRS family protein PE_PGRS49
3737491	0	G	Del	GAP	86	95	187	97.31	186		Rv3344c	PE_PGRS49	PE-PGRS family protein PE_PGRS49
3737492	0	C	Del	GAP	86	95	187	97.84	185		Rv3344c	PE_PGRS49	PE-PGRS family protein PE_PGRS49
3737493	0	C	Del	GAP	86	95	187	97.31	186		Rv3344c	PE_PGRS49	PE-PGRS family protein PE_PGRS49
3737494	0	G	Del	GAP	86	95	187	97.31	186		Rv3344c	PE_PGRS49	PE-PGRS family protein PE_PGRS49
3737495	0	C	Del	GAP	86	95	187	97.31	186		Rv3344c	PE_PGRS49	PE-PGRS family protein PE_PGRS49
3737496	0	C	Del	GAP	86	95	187	97.31	186		Rv3344c	PE_PGRS49	PE-PGRS family protein PE_PGRS49
3737497	0	G	Del	GAP	86	95	187	97.31	186		Rv3344c	PE_PGRS49	PE-PGRS family protein PE_PGRS49
3737498	0	C	Del	GAP	86	95	187	98.37	184		Rv3344c	PE_PGRS49	PE-PGRS family protein PE_PGRS49
3737499	0	C	Del	GAP	86	95	187	98.37	184		Rv3344c	PE_PGRS49	PE-PGRS family protein PE_PGRS49
3737500	0	A	Del	GAP	85	95	187	99.45	181		Rv3344c	PE_PGRS49	PE-PGRS family protein PE_PGRS49
3737501	0	C	Del	GAP	85	95	187	96.26	187		Rv3344c	PE_PGRS49	PE-PGRS family protein PE_PGRS49
3737502	0	C	Del	GAP	84	95	188	92.27	194		Rv3344c	PE_PGRS49	PE-PGRS family protein PE_PGRS49
3738364	0	G	SNP	A	139	275	396	98.81	419	Arg1471Trp (cgg/Tgg)	Rv3345c	PE_PGRS50	PE-PGRS family protein PE_PGRS50
3738417	0	G	Del	GAP	86	223	297	93.92	329		Rv3345c	PE_PGRS50	PE-PGRS family protein PE_PGRS50
3739497	0	A	Del	GAP	224	188	374	82.57	499		Rv3345c	PE_PGRS50	PE-PGRS family protein PE_PGRS50
3739498	0	C	Del	GAP	223	188	373	81.07	507		Rv3345c	PE_PGRS50	PE-PGRS family protein PE_PGRS50
3739499	0	A	Del	GAP	223	188	373	82.86	496		Rv3345c	PE_PGRS50	PE-PGRS family protein PE_PGRS50
3739500	0	C	Del	GAP	223	188	373	79.65	516		Rv3345c	PE_PGRS50	PE-PGRS family protein PE_PGRS50
3739501	0	C	Del	GAP	223	188	373	81.23	506		Rv3345c	PE_PGRS50	PE-PGRS family protein PE_PGRS50
3739502	0	G	Del	GAP	224	188	374	81.1	508		Rv3345c	PE_PGRS50	PE-PGRS family protein PE_PGRS50
3739503	0	C	Del	GAP	224	188	374	81.91	503		Rv3345c	PE_PGRS50	PE-PGRS family protein PE_PGRS50
3739504	0	C	Del	GAP	223	188	374	89.15	461		Rv3345c	PE_PGRS50	PE-PGRS family protein PE_PGRS50
3739505	0	A	Del	GAP	223	189	374	89.96	458		Rv3345c	PE_PGRS50	PE-PGRS family protein PE_PGRS50
3740181	0	T	SNP	C	188	207	374	98.75	400	Asn865Ser (aat/aGt)	Rv3345c	PE_PGRS50	PE-PGRS family protein PE_PGRS50
3741240	0	C	SNP	T	157	156	306	99.68	314	Gly512Asp (ggt/gAt)	Rv3345c	PE_PGRS50	PE-PGRS family protein PE_PGRS50
3746409	0	A	SNP	G	170	135	293	100	305	Leu2259Pro (ctg/cCg)	Rv3347c	PPE55	PPE family protein PPE55
3749653	0	G	SNP	A	110	111	212	99.55	222	Gln1178_ (caa/Taa)	Rv3347c	PPE55	PPE family protein PPE55
3750177	0	A	SNP	T	133	143	271	98.57	280	Phe1003Tyr (ttc/tAc)	Rv3347c	PPE55	PPE family protein PPE55
3750178	0	A	SNP	C	129	147	271	97.87	282	Phe1003Val (ttc/Gtc)	Rv3347c	PPE55	PPE family protein PPE55
3750185	0	C	SNP	G	126	142	267	97.81	274	Ser1000Ser (tcg/tcC)	Rv3347c	PPE55	PPE family protein PPE55
3750187	0	A	SNP	T	123	141	259	98.14	269	Ser1000Thr (tcg/Acg)	Rv3347c	PPE55	PPE family protein PPE55
3750188	0	C	SNP	G	128	144	269	98.19	277	Met999Ile (atg/atC)	Rv3347c	PPE55	PPE family protein PPE55
3750193	0	G	SNP	A	131	149	274	97.9	286	Leu998Phe (ctc/Ttc)	Rv3347c	PPE55	PPE family protein PPE55
3750205	0	C	SNP	T	175	221	392	99.75	397	Asp994Asn (gac/Aac)	Rv3347c	PPE55	PPE family protein PPE55
3750209	0	A	SNP	G	175	215	378	98.73	395	Asn992Asn (aat/aaC)	Rv3347c	PPE55	PPE family protein PPE55
3750210	0	T	SNP	G	177	217	385	98.75	399	Asn992Thr (aat/aCt)	Rv3347c	PPE55	PPE family protein PPE55
3750407	0	G	SNP	C	240	224	457	98.31	472	Gly926Gly (ggc/ggG)	Rv3347c	PPE55	PPE family protein PPE55
3750417	0	A	SNP	T	238	215	437	98.26	461	Phe923Tyr (ttc/tAc)	Rv3347c	PPE55	PPE family protein PPE55
3750421	0	T	SNP	C	233	225	441	97.86	468	Ser922Gly (agc/Ggc)	Rv3347c	PPE55	PPE family protein PPE55
3750584	0	G	SNP	A	307	267	558	94.88	605	Asn867Asn (aac/aaT)	Rv3347c	PPE55	PPE family protein PPE55
3751281	0	G	SNP	A	133	115	240	98.8	251	Pro635Leu (ccg/cTg)	Rv3347c	PPE55	PPE family protein PPE55
3752003	0	G	SNP	C	161	149	300	97.48	318	Val394Val (gtc/gtG)	Rv3347c	PPE55	PPE family protein PPE55
3752006	0	G	SNP	A	154	145	293	98.68	303	Asn393Asn (aac/aaT)	Rv3347c	PPE55	PPE family protein PPE55
3752007	0	T	SNP	C	155	145	297	99.67	301	Asn393Ser (aac/aGc)	Rv3347c	PPE55	PPE family protein PPE55
3752008	0	T	SNP	C	150	144	291	97.35	302	Asn393Asp (aac/Gac)	Rv3347c	PPE55	PPE family protein PPE55
3752012	0	C	SNP	G	163	149	308	99.05	315	Pro391Pro (ccg/ccC)	Rv3347c	PPE55	PPE family protein PPE55
3752207	0	A	SNP	G	224	222	434	99.33	449	Ile326Ile (att/atC)	Rv3347c	PPE55	PPE family protein PPE55
3753116	0	C	SNP	T	163	268	428	82.88	520	Pro23Pro (ccg/ccA)	Rv3347c	PPE55	PPE family protein PPE55
3753164	0	T	SNP	G	135	272	399	97.37	418	Pro7Pro (cca/ccC)	Rv3347c	PPE55	PPE family protein PPE55
3753629	1	T	Ins	G	137	141	278	93.6	278
3753629	2	T	Ins	C	137	141	278	93.6	278
3758999	0	C	SNP	T	253	303	545	97.89	568	Gly2702Ser (ggt/Agt)	Rv3350c	PPE56	PPE family protein PPE56
3763724	0	A	SNP	G	139	74	204	99.53	214	Phe1127Leu (ttc/Ctc)	Rv3350c	PPE56	PPE family protein PPE56
3765042	0	C	SNP	A	124	180	296	99.67	305	Ala687Ala (gcg/gcT)	Rv3350c	PPE56	PPE family protein PPE56
3771009	0	T	SNP	G	108	96	199	100	204	Ser79Ser (tct/tcG)	Rv3357	relJ	antitoxin RelJ
3772834	0	A	Del	GAP	103	101	198	94.88	215		Rv3360	-	hypothetical protein
3787466	0	G	SNP	C	105	85	186	100	190	Glu385Gln (gag/Cag)	Rv3372	otsB2	trehalose 6-phosphate phosphatase
3794867	1	C	Ins	C	167	165	332	93	334		Rv3379c	dxs2	1-deoxy-D-xylulose 5-phosphate synthase
3794867	2	C	Ins	A	168	166	334	93.56	334		Rv3379c	dxs2	1-deoxy-D-xylulose 5-phosphate synthase
3798095	0	A	SNP	C	283	308	576	100	591	Val132Gly (gtc/gGc)	Rv3383c	idsB	polyprenyl synthetase IdsB
3799512	0	C	SNP	T	119	131	247	100	250	Ala42Thr (gcg/Acg)	Rv3384c	vapC46	ribonuclease VapC46
3810662	0	C	SNP	T	128	127	245	100	255	Ala122Thr (gcc/Acc)	Rv3394c	-	hypothetical protein
3812582	0	C	SNP	A	119	83	202	98.54	205	Arg499Arg (cgg/cgT)	Rv3396c	guaA	GMP synthase
3815477	0	G	SNP	T	116	112	222	99.56	229	Ala210Ala (gcc/gcA)	Rv3398c	idsA1	multifunctional dimethylallyltransferase/geranyltranstransferase/farnesylt ranstransferase
3817117	0	C	SNP	A	72	99	170	99.42	172	Ala330Glu (gcg/gAg)	Rv3399	-	S-adenosylmethionine-dependentmethyltransferase
3821503	0	A	SNP	C	110	84	191	100	194	Leu130Arg (cta/cGa)	Rv3402c	-	hypothetical protein
3821845	0	G	SNP	T	77	100	174	100	177	Ala16Glu (gca/gAa)	Rv3402c	-	hypothetical protein
3823159	0	A	SNP	T	83	81	161	99.39	165	Val235Val (gtt/gtA)	Rv3403c	-	hypothetical protein
3826684	0	C	SNP	T	101	90	188	100	191	Ser46Leu (tcg/tTg)	Rv3408	vapC47	ribonuclease VapC47
3829770	0	T	SNP	C	105	126	225	100	231	Pro47Pro (cca/ccG)	Rv3410c	guaB3	oxidoreductase
3830695	0	A	SNP	G	120	147	262	100	267	Ala275Ala (gct/gcC)	Rv3411c	guaB2	inosine-5'-monophosphate dehydrogenase
3838871	0	A	SNP	G	130	106	228	99.58	237	Ala64Ala (gct/gcC)	Rv3420c	rimI	ribosomal-protein-alanine acetyltransferase RimI
3841473	0	C	SNP	T	182	143	312	99.09	328
3842620	0	A	SNP	G	212	151	352	96.29	377	Thr128Ala (act/Gct)	Rv3425	PPE57	PPE family protein PPE57
3842625	0	A	SNP	G	210	150	347	96	375	Pro129Pro (cca/ccG)	Rv3425	PPE57	PPE family protein PPE57
3843408	0	G	Del	GAP	160	133	285	91.85	319		Rv3426	PPE58	PPE family protein PPE58
3844757	0	C	Del	GAP	236	217	440	92.83	488		Rv3428c	-	transposase
3844992	0	T	SNP	A	156	234	382	100	390	Ser327Cys (agc/Tgc)	Rv3428c	-	transposase
3845695	0	C	SNP	T	179	137	313	99.68	317	Arg92Arg (cgg/cgA)	Rv3428c	-	transposase
3851887	0	A	SNP	C	171	106	267	98.58	281	Ser443Ala (tcg/Gcg)	Rv3433c	-	bifunctional ADP-dependent (S)-NAD(P)H-hydrate dehydratase/NAD(P)H-hydrate epimerase
3851888	0	T	SNP	C	171	108	271	98.59	283	Ala442Ala (gca/gcG)	Rv3433c	-	bifunctional ADP-dependent (S)-NAD(P)H-hydrate dehydratase/NAD(P)H-hydrate epimerase
3859893	0	C	SNP	T	114	109	220	99.55	224	Glu28Glu (gag/gaA)	Rv3440c	-	hypothetical protein
3860216	0	G	SNP	A	103	119	215	99.11	224	Ala385Ala (gcc/gcT)	Rv3441c	mrsA	phosphoglucosamine mutase
3862473	0	A	Del	GAP	88	60	139	95.48	155
3864995	0	T	SNP	C	110	87	192	99.49	198	Ser1082Gly (agc/Ggc)	Rv3447c	eccC4	ESX-4 secretion system protein EccC4
3869355	0	T	SNP	C	93	116	204	99.05	211	Ile335Thr (atc/aCc)	Rv3448	eccD4	ESX-4 secretion system protein EccD4
3870010	0	A	SNP	G	88	115	200	99.51	204	Thr87Ala (acc/Gcc)	Rv3449	mycP4	membrane-anchored mycosin
3871246	0	T	SNP	C	109	117	219	99.56	227	Gly417Gly (gga/ggG)	Rv3450c	eccB4	ESX-4 secretion system protein EccB4
3874723	0	T	Del	GAP	101	100	199	97.1	207
3874745	0	G	SNP	C	104	110	209	99.07	216
3877421	0	A	SNP	G	113	90	200	98.54	206	Pro4Pro (cct/ccC)	Rv3456c	rplQ	50S ribosomal protein L17
3880175	0	C	SNP	A	105	123	222	100	228
3884918	0	C	SNP	A	251	370	601	95.1	653
3885886	0	T	SNP	C	117	132	240	100	249	Ile62Val (atc/Gtc)	Rv3468c	-	dTDP-glucose 4,6-dehydratase
3888173	0	G	Del	GAP	132	117	246	95.4	261		Rv3470c	ilvB2	acetolactate synthase large subunit
3892671	0	A	SNP	G	116	113	225	99.57	230
3893480	0	G	SNP	A	140	131	267	100	271
3895727	0	C	SNP	A	101	96	195	99.49	198
3896340	0	T	SNP	G	105	123	217	100	228	Leu174Arg (ctc/cGc)	Rv3479	-	transmembrane protein
3898408	0	A	SNP	G	107	105	211	100	212	Ala863Ala (gca/gcG)	Rv3479	-	transmembrane protein
3906462	1	A	Ins	T	98	103	201	95.26	202		Rv3487c	lipF	carboxylesterase LipF
3908062	0	C	SNP	T	94	111	195	100	205
3909235	0	G	SNP	C	118	120	232	100	238	Val334Leu (gtg/Ctg)	Rv3490	otsA	trehalose-phosphate synthase
3918649	0	T	SNP	C	77	105	181	98.91	184	Gly184Gly (gga/ggG)	Rv3499c	mce4A	Mce family protein Mce4A
3933939	0	T	SNP	G	36	65	94	98.06	103	Ser979Ala (tct/Gct)	Rv3508	PE_PGRS54	PE-PGRS family protein PE_PGRS54
3934542	0	T	SNP	G	303	271	545	100	574	Ser1180Ala (tct/Gct)	Rv3508	PE_PGRS54	PE-PGRS family protein PE_PGRS54
3934699	0	G	SNP	A	364	343	659	98.33	719	Ser1232Asn (agc/aAc)	Rv3508	PE_PGRS54	PE-PGRS family protein PE_PGRS54
3934878	0	G	SNP	A	208	293	490	88.2	568	Asp1292Asn (gac/Aac)	Rv3508	PE_PGRS54	PE-PGRS family protein PE_PGRS54
3935335	0	T	SNP	C	189	266	435	99.78	456	Val1444Ala (gtc/gCc)	Rv3508	PE_PGRS54	PE-PGRS family protein PE_PGRS54
3935494	0	C	SNP	A	55	56	103	94.87	117	Ala1497Asp (gcc/gAc)	Rv3508	PE_PGRS54	PE-PGRS family protein PE_PGRS54
3935950	0	T	SNP	C	191	260	433	99.56	453	Val1649Ala (gtc/gCc)	Rv3508	PE_PGRS54	PE-PGRS family protein PE_PGRS54
3936109	0	C	SNP	A	17	42	56	92.19	64	Ala1702Asp (gcc/gAc)	Rv3508	PE_PGRS54	PE-PGRS family protein PE_PGRS54
3940802	0	A	SNP	G	219	221	428	100	440	Asn396Asp (aac/Gac)	Rv3511	PE_PGRS55	PE-PGRS family protein PE_PGRS55
3941724	0	C	Del	GAP	34	71	96	91.3	115		Rv3511	PE_PGRS55	PE-PGRS family protein PE_PGRS55
3942481	0	C	SNP	G	194	225	409	99.29	422
3942486	0	G	SNP	C	183	229	385	98.1	420
3942640	0	T	SNP	C	257	235	472	99.19	496
3943019	0	C	SNP	G	255	248	482	98.63	510
3943079	0	C	SNP	A	174	177	335	94.35	372
3943160	0	C	SNP	T	18	31	46	80.33	61
3947125	0	C	SNP	G	106	150	250	84.77	302	Gly444Gly (ggc/ggG)	Rv3514	PE_PGRS57	PE-PGRS family protein PE_PGRS57
3947126	0	G	SNP	A	101	153	247	86.1	295	Ala445Thr (gcc/Acc)	Rv3514	PE_PGRS57	PE-PGRS family protein PE_PGRS57
3947127	0	C	SNP	T	100	143	230	84.97	286	Ala445Val (gcc/gTc)	Rv3514	PE_PGRS57	PE-PGRS family protein PE_PGRS57
3947128	0	C	SNP	G	106	149	252	84.72	301	Ala445Ala (gcc/gcG)	Rv3514	PE_PGRS57	PE-PGRS family protein PE_PGRS57
3948337	0	G	SNP	A	131	50	172	82.65	219	Gly848Gly (ggg/ggA)	Rv3514	PE_PGRS57	PE-PGRS family protein PE_PGRS57
3948347	0	T	SNP	G	123	72	185	98.98	197	Ser852Ala (tcc/Gcc)	Rv3514	PE_PGRS57	PE-PGRS family protein PE_PGRS57
3948362	0	T	SNP	G	131	44	167	100	175	Cys857Gly (tgt/Ggt)	Rv3514	PE_PGRS57	PE-PGRS family protein PE_PGRS57
3948404	0	T	SNP	G	150	71	212	99.55	222	Cys871Gly (tgc/Ggc)	Rv3514	PE_PGRS57	PE-PGRS family protein PE_PGRS57
3948414	0	T	SNP	G	150	79	221	100	229	Val874Gly (gtc/gGc)	Rv3514	PE_PGRS57	PE-PGRS family protein PE_PGRS57
3948417	0	T	SNP	G	164	84	235	99.6	249	Val875Gly (gtc/gGc)	Rv3514	PE_PGRS57	PE-PGRS family protein PE_PGRS57
3949531	0	C	SNP	G	197	141	317	94.94	356	Gly1246Gly (ggc/ggG)	Rv3514	PE_PGRS57	PE-PGRS family protein PE_PGRS57
3949532	0	C	SNP	G	201	163	340	97.59	373	Pro1247Ala (ccc/Gcc)	Rv3514	PE_PGRS57	PE-PGRS family protein PE_PGRS57
3952800	0	G	SNP	A	114	155	262	99.26	271	Gly86Asp (ggc/gAc)	Rv3516	echA19	enoyl-CoA hydratase EchA19
3955159	0	G	SNP	T	94	106	194	99.01	202	Gly121Gly (ggc/ggA)	Rv3518c	cyp142	cytochrome P450 monooxygenase Cyp142
3958403	0	A	SNP	G	121	126	240	99.6	248	Asn295Asp (aac/Gac)	Rv3521	-	hypothetical protein
3959418	0	C	SNP	T	110	110	214	99.55	221	Thr324Ile (acc/aTc)	Rv3522	ltp4	lipid transfer protein
3962295	0	C	SNP	G	124	116	238	98.36	244	Ser10Ser (tcg/tcC)	Rv3525c	-	siderophore-binding protein
3964930	0	C	SNP	T	155	142	295	100	297	Gly88Glu (gga/gAa)	Rv3528c	-	hypothetical protein
3976128	0	G	SNP	A	99	123	215	100	222	Glu254Lys (gag/Aag)	Rv3537	kstD	3-oxosteroid 1-dehydrogenase
3981983	0	G	SNP	A	119	86	201	99.51	206	Pro386Pro (ccc/ccT)	Rv3543c	fadE29	acyl-CoA dehydrogenase FadE29
3983896	0	C	SNP	G	156	132	283	99.65	289	Leu83Leu (ctg/ctC)	Rv3544c	fadE28	acyl-CoA dehydrogenase FadE28
3984321	0	G	SNP	A	108	112	215	100	220	His375His (cac/caT)	Rv3545c	cyp125	steroid C26-monooxygenase
3990093	0	C	SNP	T	114	115	216	100	229	Val66Val (gtc/gtT)	Rv3551	-	CoA-transferase subunit alpha
3994101	0	A	SNP	G	109	113	216	100	222	Ile473Val (atc/Gtc)	Rv3554	fdxB	electron transfer protein FdxB
3998042	0	T	Del	GAP	138	88	218	99.12	228		Rv3558	PPE64	PPE family protein PPE64
3998043	0	T	Del	GAP	138	88	218	99.12	228		Rv3558	PPE64	PPE family protein PPE64
4004896	0	G	SNP	A	118	105	221	100	223	Gln202Gln (cag/caA)	Rv3563	fadE32	acyl-CoA dehydrogenase FadE32
4005114	0	G	SNP	C	118	125	237	100	243	Trp275Ser (tgg/tCg)	Rv3563	fadE32	acyl-CoA dehydrogenase FadE32
4005607	0	T	SNP	C	149	139	284	99.65	289	Leu121Leu (ttg/Ctg)	Rv3564	fadE33	acyl-CoA dehydrogenase FadE33
4007272	0	G	SNP	A	67	89	149	99.36	157	Arg358Gln (cgg/cAg)	Rv3565	aspB	aspartate aminotransferase AspB
4008747	0	A	SNP	G	92	113	200	100	205	Ile179Thr (atc/aCc)	Rv3567c	hsaB	flavin-dependent monooxygenase reductase subunit HsaB
4012286	0	C	SNP	T	98	108	206	99.52	207
4024273	0	T	SNP	C	120	157	272	98.58	281	Val25Val (gta/gtG)	Rv3581c	ispF	2C-methyl-D-erythritol 2,4-cyclodiphosphate synthase
4026899	0	G	SNP	A	73	97	166	100	170	Gln152Gln (cag/caA)	Rv3585	radA	DNA repair protein RadA
4028752	0	A	SNP	G	100	120	218	100	220	Thr288Ala (acg/Gcg)	Rv3586	-	DNA integrity scanning protein DisA
4033711	0	A	SNP	G	111	101	208	100	212	Val111Ala (gtg/gCg)	Rv3591c	-	hydrolase
4034827	0	C	SNP	T	94	103	192	98.99	199	Ala159Val (gcg/gTg)	Rv3593	lpqF	lipoprotein LpqF
4037283	0	T	SNP	G	247	214	450	99.78	462	Gly256Gly (gga/ggC)	Rv3595c	PE_PGRS59	PE-PGRS family protein PE_PGRS59
4044872	0	G	SNP	A	114	95	204	99.52	210	Gly113Gly (ggc/ggT)	Rv3602c	panC	pantothenate synthetase
4052349	0	T	SNP	G	81	106	182	99.47	188	Lys179Gln (aag/Cag)	Rv3610c	ftsH	zinc metalloprotease FtsH
4055801	0	G	SNP	A	122	107	229	100	229	Thr192Ile (acc/aTc)	Rv3616c	espA	ESX-1 secretion-associated protein EspA
4056416	0	C	SNP	A	114	89	198	100	203
4057036	0	A	SNP	G	121	116	232	100	237
4059186	0	G	SNP	T	127	98	222	99.12	227	Ala163Ala (gcg/gcT)	Rv3618	-	monooxygenase
4059904	0	A	SNP	G	111	111	220	100	222
4060100	0	G	SNP	A	104	96	197	96.62	207	Leu57Leu (ctg/Ttg)	Rv3619c	esxV	ESAT-6 like protein EsxV
4060210	0	T	SNP	A	122	109	228	97.88	236	Gln20Leu (cag/cTg)	Rv3619c	esxV	ESAT-6 like protein EsxV
4064291	0	T	SNP	G	151	142	290	100	293	Glu194Asp (gaa/gaC)	Rv3625c	mesJ	tRNA(Ile)-lysidine synthase
4069292	0	G	SNP	A	128	99	222	100	227	Ala40Thr (gcc/Acc)	Rv3630	-	integral membrane protein
4080058	0	C	Del	GAP	75	86	157	84.74	190		Rv3641c	fic	cell filamentation protein Fic
4080059	0	C	Del	GAP	75	86	157	86.1	187		Rv3641c	fic	cell filamentation protein Fic
4080060	0	A	Del	GAP	75	86	157	100	161		Rv3641c	fic	cell filamentation protein Fic
4080061	0	G	Del	GAP	75	86	157	100	161		Rv3641c	fic	cell filamentation protein Fic
4080062	0	A	Del	GAP	75	86	157	100	161		Rv3641c	fic	cell filamentation protein Fic
4080063	0	A	Del	GAP	75	86	157	100	161		Rv3641c	fic	cell filamentation protein Fic
4087495	0	A	SNP	G	64	72	132	95.77	142
4087880	0	G	SNP	A	144	109	248	99.61	254	Pro103Pro (ccc/ccT)	Rv3647c	-	hypothetical protein
4089058	0	T	SNP	C	130	123	252	100	253	Leu93Pro (ctc/cCc)	Rv3649	-	helicase
4090453	0	C	SNP	G	123	122	240	99.59	246	Ala558Gly (gcc/gGc)	Rv3649	-	helicase
4092376	0	T	SNP	C	95	92	184	100	187	Ile179Thr (atc/aCc)	Rv3651	-	hypothetical protein
4094054	0	G	Del	GAP	231	161	393	88.69	442		Rv3653	PE_PGRS61	PE-PGRS family-related protein PE_PGRS61
4094099	0	G	SNP	A	291	187	452	97.55	490	Gly54Ser (ggc/Agc)	Rv3653	PE_PGRS61	PE-PGRS family-related protein PE_PGRS61
4095002	0	G	Del	GAP	79	122	198	95.71	210		Rv3655c	-	hypothetical protein
4095295	0	T	SNP	C	138	126	255	99.62	265	Glu2Glu (gaa/gaG)	Rv3655c	-	hypothetical protein
4096636	0	C	SNP	T	121	133	251	100	254	Gly102Ser (ggt/Agt)	Rv3658c	-	transmembrane protein
4097490	1	A	Ins	C	143	121	264	93.62	264		Rv3659c	-	conjugal transfer protein
4097569	0	G	SNP	T	131	128	254	100	259	Ala142Ala (gcc/gcA)	Rv3659c	-	conjugal transfer protein
4100975	0	T	SNP	C	100	79	171	99.44	180
4107074	0	T	SNP	C	90	123	206	99.53	214	Gln4Arg (cag/cGg)	Rv3666c	dppA	dipeptide ABC transporter substrate-binding lipoprotein DppA
4111303	0	G	SNP	C	117	117	226	100	234	Val159Val (gtg/gtC)	Rv3669	-	transmembrane protein
4112429	0	T	SNP	C	104	115	214	100	219	Ile363Val (atc/Gtc)	Rv3671c	-	serine protease
4115952	0	C	SNP	T	124	128	247	99.6	253
4120926	0	A	SNP	G	230	192	413	90.75	465	Asn378Asp (aac/Gac)	Rv3680	-	anion transporter ATPase
4120983	0	A	SNP	G	298	285	557	80.97	720
4122287	0	G	SNP	T	128	114	239	100	242	Ala124Ala (gcg/gcT)	Rv3682	ponA2	bifunctional penicillin-insensitive transglycosylase/penicillin-sensitive transpeptidase
4124254	0	C	SNP	G	114	111	221	100	225	Pro780Arg (cca/cGa)	Rv3682	ponA2	bifunctional penicillin-insensitive transglycosylase/penicillin-sensitive transpeptidase
4132509	0	G	SNP	A	75	75	148	98.04	153
4138622	0	G	SNP	A	102	121	216	99.55	224	Arg378Arg (cgc/cgT)	Rv3696c	glpK	glycerol kinase
4142192	0	G	SNP	A	118	104	219	100	222	Gly50Glu (gga/gAa)	Rv3699	-	hypothetical protein
4145737	0	A	SNP	G	150	133	280	99.65	284	Tyr385Tyr (tat/taC)	Rv3703c	etgB	iron(II)-dependent oxidoreductase EgtB
4151855	0	A	SNP	G	120	145	263	100	265	Pro121Pro (cct/ccC)	Rv3708c	asd	aspartate-semialdehyde dehydrogenase
4156099	0	C	SNP	A	97	86	179	99.46	184	Val211Leu (gtg/Ttg)	Rv3711c	dnaQ	DNA polymerase III subunit epsilon
4156503	0	C	SNP	T	108	127	228	100	235	Gly76Asp (ggc/gAc)	Rv3711c	dnaQ	DNA polymerase III subunit epsilon
4159195	0	T	SNP	C	111	111	216	100	222	Pro209Pro (cca/ccG)	Rv3714c	-	hypothetical protein
4162339	0	A	SNP	G	101	110	204	99.06	213	Thr12Ala (acg/Gcg)	Rv3719	-	hypothetical protein
4166290	0	G	SNP	A	90	113	198	100	203	His148Tyr (cac/Tac)	Rv3721c	dnaZX	DNA polymerase III subunit gamma/tau
4166441	0	G	SNP	A	92	89	181	100	181	His97His (cac/caT)	Rv3721c	dnaZX	DNA polymerase III subunit gamma/tau
4169852	0	G	SNP	T	101	97	195	100	198
4170739	0	G	SNP	C	119	110	225	99.57	230	Val176Leu (gtc/Ctc)	Rv3725	-	oxidoreductase
4170964	1	G	Ins	A	108	102	210	97.67	210		Rv3725	-	oxidoreductase
4179089	0	C	SNP	T	113	162	265	100	275	Pro269Ser (ccg/Tcg)	Rv3729	-	transferase
4182695	0	G	SNP	A	113	115	227	100	228	Arg313His (cgc/cAc)	Rv3731	ligC	DNA ligase C
4187485	0	T	SNP	C	86	90	172	99.44	177	Ala284Ala (gct/gcC)	Rv3736	-	AraC/XylS family transcriptional regulator
4187817	0	A	SNP	G	92	86	174	100	178	Asp40Gly (gat/gGt)	Rv3737	-	transmembrane protein
4195390	0	A	SNP	T	115	97	211	100	212
4195799	0	C	SNP	A	98	88	184	100	186	Gly120Gly (ggc/ggA)	Rv3744	nmtR	HTH-type transcriptional regulator NmtR
4197138	1	C	Ins	T	122	96	218	93.56	218
4198612	0	G	Del	GAP	94	90	181	93.4	197
4204441	0	A	SNP	G	124	138	258	100	262	His311His (cat/caC)	Rv3759c	proX	glycine betaine/carnitine/choline/L-proline ABC transporter substrate-binding lipoprotein ProX
4205120	0	A	SNP	G	144	97	238	99.59	242	Leu85Pro (ctg/cCg)	Rv3759c	proX	glycine betaine/carnitine/choline/L-proline ABC transporter substrate-binding lipoprotein ProX
4206203	0	G	SNP	C	129	119	241	99.2	250	Leu239Val (ctg/Gtg)	Rv3761c	fadE36	acyl-CoA dehydrogenase FadE36
4210274	0	A	SNP	G	90	82	170	100	172	Cys246Arg (tgt/Cgt)	Rv3764c	tcrY	two component sensor kinase TcrY
4215484	0	G	SNP	C	108	101	201	100	209	Pro98Ala (ccc/Gcc)	Rv3770c	-	hypothetical protein
4217557	0	A	SNP	G	120	129	246	99.6	250	Thr142Ala (acg/Gcg)	Rv3772	hisC2	histidinol-phosphate aminotransferase
4221490	0	C	SNP	G	120	98	213	100	218	Leu134Leu (ctc/ctG)	Rv3776	-	hypothetical protein
4222073	0	A	SNP	G	151	147	292	100	298	Met329Val (atg/Gtg)	Rv3776	-	hypothetical protein
4222131	0	C	SNP	T	169	165	325	99.7	335	Ala348Val (gcc/gTc)	Rv3776	-	hypothetical protein
4222778	0	G	SNP	C	95	124	212	99.55	220	Glu29Gln (gaa/Caa)	Rv3777	-	oxidoreductase
4222882	0	A	SNP	G	107	99	199	100	206	Leu63Leu (cta/ctG)	Rv3777	-	oxidoreductase
4222961	0	G	SNP	A	95	103	196	99	200	Ala90Thr (gcc/Acc)	Rv3777	-	oxidoreductase
4223172	0	T	SNP	C	87	89	173	100	176	Val160Ala (gtc/gCc)	Rv3777	-	oxidoreductase
4226275	0	C	SNP	T	126	121	242	100	247	Pro431Ser (ccg/Tcg)	Rv3779	-	transmembrane protein
4231865	0	C	SNP	A	80	71	149	100	151	Val182Val (gtc/gtA)	Rv3785	-	hypothetical protein
4242075	0	G	SNP	A	129	115	242	100	244	Arg738Gln (cgg/cAg)	Rv3793	embC	arabinosyltransferase C		phylo (Delhi/CAS, 3)	ethambutol (EMB)
4242643	0	C	SNP	T	116	118	228	100	234	Arg927Arg (cgc/cgT)	Rv3793	embC	arabinosyltransferase C		phylo (4,9)	ethambutol (EMB)
4251297	0	G	SNP	C	100	111	206	99.06	213	Gly71Gly (ggg/ggC)	Rv3797	fadE35	acyl-CoA dehydrogenase FadE35
4254006	0	G	SNP	T	152	131	280	99.65	284	Leu338Leu (ctg/ctT)	Rv3798	-	insertion sequence element IS1557 transposase
4255922	0	A	SNP	G	105	113	212	100	218	His9His (cat/caC)	Rv3799c	accD4	propionyl-CoA carboxylase subunit beta AccD
4257220	0	A	SNP	G	109	103	204	100	212	Arg1309Arg (cgt/cgC)	Rv3800c	pks13	polyketide synthase
4258447	0	G	SNP	A	95	117	203	99.53	213	Arg900Arg (cgc/cgT)	Rv3800c	pks13	polyketide synthase
4262388	0	C	SNP	T	80	86	166	100	166	Gly227Ser (ggc/Agc)	Rv3801c	fadD32	long-chain-fatty-acid--AMP ligase FadD32
4266647	0	A	SNP	G	101	133	231	99.15	236	Val4Val (gtt/gtC)	Rv3804c	fbpA	diacylglycerol acyltransferase/mycolyltransferase Ag85A
4282707	0	C	SNP	G	145	112	251	99.23	259	Pro87Ala (ccc/Gcc)	Rv3818	-	hypothetical protein
4286826	0	A	SNP	G	134	145	271	100	279	Lys36Glu (aaa/Gaa)	Rv3822	-	hypothetical protein
4287164	0	A	SNP	G	132	164	290	100	296	Gly148Gly (gga/ggG)	Rv3822	-	hypothetical protein
4292941	0	G	SNP	A	157	155	307	99.68	313	His78His (cac/caT)	Rv3824c	papA1	acyltransferase PapA
4296015	0	G	SNP	A	95	89	175	100	184	Asp1197Asp (gac/gaT)	Rv3825c	pks2	phthioceranic/hydroxyphthioceranic acid synthase
4301870	0	T	SNP	C	124	112	228	98.33	240	His307Arg (cac/cGc)	Rv3827c	-	transposase
4302036	0	T	SNP	C	131	139	258	100	270	Thr252Ala (acg/Gcg)	Rv3827c	-	transposase
4305243	0	G	SNP	A	103	127	222	100	230	Pro148Leu (ccc/cTc)	Rv3830c	-	TetR family transcriptional regulator
4306155	0	C	SNP	T	141	143	274	99.65	285	Ser133Ser (agc/agT)	Rv3831	-	hypothetical protein
4307179	0	G	SNP	A	113	96	206	100	209	Val105Ile (gtc/Atc)	Rv3833	-	AraC family transcriptional regulator
4308528	0	G	SNP	A	109	91	200	99.5	201	Tyr129Tyr (tac/taT)	Rv3834c	serS	serine--tRNA ligase
4313128	0	C	SNP	T	102	124	218	99.56	227	Pro122Ser (ccc/Tcc)	Rv3839	-	hypothetical protein
4313156	0	G	SNP	A	104	122	224	99.12	228	Arg131Gln (cgg/cAg)	Rv3839	-	hypothetical protein
4314645	0	A	SNP	G	103	91	187	100	194	Leu156Leu (cta/ctG)	Rv3841	bfrB	bacterioferritin BfrB
4314800	0	G	SNP	A	95	95	189	98.96	192	His255Tyr (cac/Tac)	Rv3842c	glpQ1	glycerophosphoryl diester phosphodiesterase
4318639	1	T	Ins	G	124	132	256	90.46	257
4318639	2	T	Ins	C	125	132	257	90.81	257
4322040	0	C	Del	GAP	113	106	216	99.55	220		Rv3847	-	hypothetical protein
4326589	0	C	SNP	T	99	85	178	98.4	187	Leu295Leu (ttg/ttA)	Rv3854c	ethA	monooxygenase EthA			ethionamide (ETH)
4328492	0	G	SNP	A	126	134	254	99.62	261	Ala306Val (gcc/gTc)	Rv3856c	-	hypothetical protein
4329782	0	G	SNP	A	121	120	240	99.18	243
4330366	0	A	SNP	G	149	123	266	100	272	Asp380Asp (gat/gaC)	Rv3858c	gltD	glutamate synthase small subunit
4330675	0	C	SNP	A	122	138	256	100	260	Glu277Asp (gag/gaT)	Rv3858c	gltD	glutamate synthase small subunit
4336991	0	C	SNP	T	138	178	309	99.68	317	Ala72Val (gcc/gTc)	Rv3860	-	hypothetical protein
4338596	0	C	Del	GAP	81	100	178	99.45	182
4338732	0	G	SNP	A	92	74	165	99.4	167
4342187	0	A	SNP	G	158	115	268	99.64	274	Asp103Gly (gac/gGc)	Rv3866	espG1	ESX-1 secretion-associated protein EspG
4343784	0	G	SNP	A	148	108	252	99.61	257	Lys157Lys (aag/aaA)	Rv3868	eccA1	ESX-1 secretion system protein EccA1
4345548	0	G	SNP	A	108	134	238	99.59	243	Met170Ile (atg/atA)	Rv3869	eccB1	ESX-1 secretion system protein EccB
4351039	0	G	SNP	T	97	108	199	100	205	Glu99_ (gaa/Taa)	Rv3872	PE35	PE family protein PE35
4355319	0	C	SNP	G	111	97	206	100	208	Leu105Val (ctg/Gtg)	Rv3877	eccD1	ESX-1 secretion system protein EccD1
4356110	0	G	SNP	C	127	127	248	100	254	Leu368Leu (ctg/ctC)	Rv3877	eccD1	ESX-1 secretion system protein EccD1
[truncated: 39 more rows]
