# Supplementary material for: Novel Mutations in Putative Nicotinic Acid Phosphoribosyltransferases of Mycobacterium tuberculosis and Their Effect on Protein Thermodynamic Properties
Source: Polymers (Basel). 2022 Apr 18;14(8):1623. doi: 10.3390/polym14081623 (PMC9031469; doi:10.3390/polym14081623)
Supplement: Supplementary file 1 [file polymers-14-01623-s001.zip › Supplementary files S1/797.xlsx]

## Sheet: 797
#Pos	Insindex	Ref	Type	Allel	CovFor	CovRev	Qual20	Freq	Cov	Subst	Gene	GeneName	Product	ResistanceSNP	PhyloSNP	InterestingRegion
1849	0	C	SNP	A	259	311	559	99.82	571
1977	0	A	SNP	G	270	253	516	99.62	525
3446	0	C	SNP	T	220	213	418	99.54	435	Ala56Val (gcc/gTc)	Rv0003	recF	DNA replication/repair protein RecF
4013	0	T	SNP	C	244	214	455	99.78	459	Ile245Thr (atc/aCc)	Rv0003	recF	DNA replication/repair protein RecF
6053	0	C	SNP	A	208	216	417	99.53	426	His272Asn (cat/Aat)	Rv0005	gyrB	DNA gyrase subunit B			fluoroquinolones (FQ)
7362	0	G	SNP	C	151	132	280	100	283	Glu21Gln (gag/Cag)	Rv0006	gyrA	DNA gyrase subunit A			fluoroquinolones (FQ)
7581	0	G	SNP	T	122	152	266	99.64	275	Asp94Tyr (gac/Tac)	Rv0006	gyrA	DNA gyrase subunit A	fluoroquinolones (FQ)		fluoroquinolones (FQ)
7585	0	G	SNP	C	123	154	275	100	277	Ser95Thr (agc/aCc)	Rv0006	gyrA	DNA gyrase subunit A		phylo (not H37Rv)	fluoroquinolones (FQ)
9304	0	G	SNP	A	142	118	251	99.24	262	Gly668Asp (ggc/gAc)	Rv0006	gyrA	DNA gyrase subunit A			fluoroquinolones (FQ)
11637	0	C	SNP	T	78	120	195	100	198
11879	0	A	SNP	G	120	60	177	100	180	Ser145Pro (tcc/Ccc)	Rv0008c	-	cell wall synthesis protein CwsA
12204	0	G	SNP	A	104	123	224	99.56	228	Leu36Leu (ctc/ctT)	Rv0008c	-	cell wall synthesis protein CwsA
14785	0	T	SNP	C	89	94	179	100	183	Cys233Arg (tgc/Cgc)	Rv0012	-	membrane protein
15117	0	C	SNP	G	79	94	172	100	173	Ile68Met (atc/atG)	Rv0013	trpG	anthranilate synthase component II
21795	0	G	SNP	A	180	124	297	98.38	309	Pro463Ser (ccg/Tcg)	Rv0018c	pstP	phosphoserine/threonine phosphatase PstP
24007	0	G	SNP	T	75	76	151	100	151	Arg480Arg (cgg/Agg)	Rv0020c	fhaA	FHA domain-containing protein FhaA
24710	0	G	Del	GAP	35	53	85	75.86	116		Rv0020c	fhaA	FHA domain-containing protein FhaA
24711	0	G	Del	GAP	35	53	85	75.21	117		Rv0020c	fhaA	FHA domain-containing protein FhaA
24712	0	G	Del	GAP	35	53	85	75.21	117		Rv0020c	fhaA	FHA domain-containing protein FhaA
24713	0	G	Del	GAP	35	53	85	75.86	116		Rv0020c	fhaA	FHA domain-containing protein FhaA
24714	0	T	Del	GAP	35	53	85	76.52	115		Rv0020c	fhaA	FHA domain-containing protein FhaA
24715	0	A	Del	GAP	35	53	85	77.88	113		Rv0020c	fhaA	FHA domain-containing protein FhaA
24716	0	A	Del	GAP	35	53	85	76.52	115		Rv0020c	fhaA	FHA domain-containing protein FhaA
26748	0	C	Del	GAP	109	143	251	92.65	272		Rv0021c	-	hypothetical protein
26957	0	C	SNP	G	90	97	183	99.47	188
26959	0	C	SNP	G	86	93	179	99.44	180
27487	0	G	SNP	A	99	87	183	100	186
33372	0	T	SNP	C	108	98	204	99.52	207	Leu50Ser (ttg/tCg)	Rv0030	-	hypothetical protein
34044	0	T	SNP	C	178	190	363	99.19	371
34569	0	C	Del	GAP	125	122	244	95.37	259		Rv0032	bioF2	8-amino-7-oxononanoate synthase
37031	0	C	SNP	G	82	98	180	98.9	182	Ala55Ala (gcc/gcG)	Rv0034	-	hypothetical protein
37511	0	G	SNP	C	126	104	227	100	230	Val85Leu (gta/Cta)	Rv0035	fadD34	fatty-acid--CoA ligase FadD34
42281	0	C	SNP	A	91	103	190	100	194	Cys24Phe (tgc/tTc)	Rv0039c	-	transmembrane protein
42967	0	G	SNP	C	97	115	212	99.53	213	Pro133Pro (ccc/ccG)	Rv0040c	mtc28	hypothetical protein
48682	0	C	SNP	T	92	99	187	98.45	194	Gly116Ser (ggc/Agc)	Rv0044c	-	oxidoreductase
49360	0	C	SNP	T	116	85	196	100	201	Val194Ile (gtc/Atc)	Rv0045c	-	hydrolase
49691	0	C	Del	GAP	79	92	171	97.16	176		Rv0045c	-	hydrolase
49692	0	C	Del	GAP	79	92	171	99.42	172		Rv0045c	-	hydrolase
50557	0	T	SNP	C	82	96	175	100	178	Arg190Gly (agg/Ggg)	Rv0046c	ino1	inositol-3-phosphate synthase
51949	0	A	SNP	G	107	81	186	98.43	191	Val250Ala (gtc/gCc)	Rv0048c	-	membrane protein
53422	0	G	SNP	A	105	94	192	100	199
54394	0	A	SNP	G	83	94	177	99.44	178	Ala244Ala (gca/gcG)	Rv0050	ponA1	bifunctional penicillin-insensitive transglycosylase/penicillin-sensitive transpeptidase
54842	0	G	SNP	T	92	90	177	98.91	184	Ala394Ser (gcg/Tcg)	Rv0050	ponA1	bifunctional penicillin-insensitive transglycosylase/penicillin-sensitive transpeptidase
55543	1	G	Ins	C	89	84	173	81.6	173		Rv0050	ponA1	bifunctional penicillin-insensitive transglycosylase/penicillin-sensitive transpeptidase
55543	2	G	Ins	C	89	84	173	81.6	173		Rv0050	ponA1	bifunctional penicillin-insensitive transglycosylase/penicillin-sensitive transpeptidase
55543	3	G	Ins	G	88	84	172	81.13	173		Rv0050	ponA1	bifunctional penicillin-insensitive transglycosylase/penicillin-sensitive transpeptidase
55543	4	G	Ins	C	89	84	173	81.6	173		Rv0050	ponA1	bifunctional penicillin-insensitive transglycosylase/penicillin-sensitive transpeptidase
55543	5	G	Ins	C	89	84	173	81.6	173		Rv0050	ponA1	bifunctional penicillin-insensitive transglycosylase/penicillin-sensitive transpeptidase
55543	6	G	Ins	T	89	84	173	81.6	173		Rv0050	ponA1	bifunctional penicillin-insensitive transglycosylase/penicillin-sensitive transpeptidase
55553	0	C	SNP	T	91	88	175	92.27	194	Pro631Ser (ccg/Tcg)	Rv0050	ponA1	bifunctional penicillin-insensitive transglycosylase/penicillin-sensitive transpeptidase
56001	0	G	SNP	A	77	98	174	99.43	176	Gln102Gln (cag/caA)	Rv0051	-	transmembrane protein
60669	0	G	SNP	A	138	116	254	100	254	Gly92Arg (ggg/Agg)	Rv0058	dnaB	replicative DNA helicase
62049	0	A	SNP	G	140	139	277	100	279	Arg552Gly (agg/Ggg)	Rv0058	dnaB	replicative DNA helicase
65083	0	G	SNP	A	124	136	254	98.86	263	Pro90Ser (ccc/Tcc)	Rv0061c	-	hypothetical protein
66632	0	C	SNP	T	97	77	166	99.43	175	Pro361Ser (cct/Tct)	Rv0062	celA1	cellulase CelA
67012	0	C	SNP	T	88	108	192	100	196	Thr30Thr (acc/acT)	Rv0063	-	oxidoreductase
69984	0	C	SNP	A	161	159	317	99.69	321	Ala455Ala (gcc/gcA)	Rv0064	-	transmembrane protein
69989	0	G	SNP	A	162	165	326	99.39	329	Gly457Asp (ggt/gAt)	Rv0064	-	transmembrane protein
70267	0	G	SNP	T	129	128	253	100	257	Val550Phe (gtc/Ttc)	Rv0064	-	transmembrane protein
70816	0	A	SNP	G	147	126	263	98.56	277	Asn733Asp (aac/Gac)	Rv0064	-	transmembrane protein
71336	0	G	SNP	C	103	84	181	99.47	188	Arg906Pro (cgc/cCc)	Rv0064	-	transmembrane protein
72549	0	C	SNP	T	105	124	227	99.57	230	Gly655Ser (ggt/Agt)	Rv0066c	icd2	isocitrate dehydrogenase
75233	0	C	SNP	A	111	84	189	100	195
75940	0	G	SNP	C	89	124	212	100	213	Val214Leu (gtg/Ctg)	Rv0068	-	oxidoreductase
79726	0	C	SNP	T	78	74	150	97.44	156	Arg81Trp (cgg/Tgg)	Rv0071	-	maturase
80616	0	C	SNP	G	121	141	258	99.24	264
92199	0	T	SNP	G	110	108	215	100	218	Thr600Thr (act/acG)	Rv0083	-	oxidoreductase
103552	0	G	SNP	T	139	93	232	99.57	233	Arg38Ser (cgt/Agt)	Rv0093c	-	membrane protein
104712	0	C	SNP	T	112	164	274	78.86	350
104824	0	C	SNP	A	107	138	242	99.59	246	Ser131Ile (agc/aTc)	Rv0095c	-	hypothetical protein
105736	0	T	SNP	C	130	129	259	99.62	260	Val138Ala (gtc/gCc)	Rv0096	PPE1	PPE family protein PPE1
116000	0	T	SNP	G	95	87	177	99.45	183	Val2000Val (gtt/gtG)	Rv0101	nrp	peptide synthetase Nrp
117389	0	C	SNP	T	111	137	238	99.6	249	Thr2463Thr (acc/acT)	Rv0101	nrp	peptide synthetase Nrp
122109	0	A	SNP	G	124	113	231	100	237	Leu22Ser (ttg/tCg)	Rv0103c	ctpB	cation-transporter P-type ATPase B
123198	0	T	SNP	C	115	110	225	99.56	226	Pro294Pro (cct/ccC)	Rv0104	-	hypothetical protein
123520	0	T	SNP	C	117	99	215	100	216	Tyr402His (tat/Cat)	Rv0104	-	hypothetical protein
123745	0	G	SNP	A	133	131	264	98.88	267	Gly477Arg (ggg/Agg)	Rv0104	-	hypothetical protein
125830	1	G	Ins	A	68	54	122	96.06	122		Rv0107c	ctpI	cation-transporter ATPase I
129576	0	A	SNP	C	111	117	226	99.13	230	Ala322Ala (gct/gcG)	Rv0107c	ctpI	cation-transporter ATPase I
131174	1	T	Ins	G	70	60	130	90.91	131
132417	0	C	SNP	G	207	240	438	100	447	Arg346Gly (cgc/Ggc)	Rv0109	PE_PGRS1	PE-PGRS family protein PE_PGRS1
133839	0	C	SNP	T	69	75	143	100	144
143207	0	T	SNP	C	109	122	228	100	231	Ser224Gly (agc/Ggc)	Rv0118c	oxcA	oxalyl-CoA decarboxylase OxcA
144865	0	C	SNP	T	70	87	155	100	157	Leu273Leu (ctg/Ttg)	Rv0119	fadD7	fatty-acid--CoA ligase FadD7
146087	0	T	SNP	C	98	119	216	100	217	Asn562Ser (aat/aGt)	Rv0120c	fusA2	elongation factor G
148800	0	G	SNP	A	78	93	171	97.71	175	Glu104Lys (gaa/Aaa)	Rv0122	-	hypothetical protein
154283	0	T	SNP	C	75	78	151	99.35	154	Ser18Pro (tcg/Ccg)	Rv0127	mak	maltokinase
157082	0	G	SNP	A	65	88	152	98.08	156	Gly173Gly (ggc/ggT)	Rv0129c	fbpC	diacylglycerol acyltransferase/mycolyltransferase Ag85C
157129	0	C	SNP	T	79	70	148	99.33	150	Gly158Ser (ggc/Agc)	Rv0129c	fbpC	diacylglycerol acyltransferase/mycolyltransferase Ag85C		phylo (Delhi/CAS)
157936	0	G	SNP	C	108	122	229	100	230	Glu30Asp (gag/gaC)	Rv0130	htdZ	3-hydroxyl-thioester dehydratase
158427	0	C	SNP	T	103	120	222	99.55	224	Arg411His (cgc/cAc)	Rv0131c	fadE1	acyl-CoA dehydrogenase FadE1
170196	0	A	SNP	C	78	82	159	99.38	161
170671	0	G	SNP	A	93	92	183	100	185	Ala130Thr (gcc/Acc)	Rv0144	-	transcriptional regulator
172492	0	C	SNP	G	108	117	222	100	225	Tyr94_ (tac/taG)	Rv0146	-	S-adenosylmethionine-dependentmethyltransferase
176535	0	G	Del	GAP	115	92	212	94.09	220		Rv0149	-	quinone oxidoreductase
177058	0	T	Del	GAP	106	108	213	98.62	217
177059	0	T	Del	GAP	106	108	213	98.62	217
177060	0	C	Del	GAP	106	108	213	99.53	215
177061	0	G	Del	GAP	106	108	213	99.53	215
177062	0	C	Del	GAP	106	108	213	99.53	215
177063	0	G	Del	GAP	106	108	213	99.53	215
177064	0	G	Del	GAP	106	108	213	98.62	217
177857	0	G	SNP	A	143	121	260	99.62	265	Leu485Leu (ctg/Ttg)	Rv0151c	PE1	PE family protein PE1
178205	0	C	SNP	G	122	140	259	100	262	Gly369Arg (ggc/Cgc)	Rv0151c	PE1	PE family protein PE1
178453	0	C	SNP	G	126	112	234	99.17	240	Gly286Ala (ggg/gCg)	Rv0151c	PE1	PE family protein PE1
181090	0	C	SNP	T	82	93	171	98.87	177
188317	0	A	SNP	G	78	97	169	100	175	Ser175Pro (tcc/Ccc)	Rv0159c	PE3	PE family protein PE3
188800	0	T	SNP	C	90	94	183	99.46	185	Thr14Ala (acg/Gcg)	Rv0159c	PE3	PE family protein PE3
189850	0	A	SNP	G	85	111	193	100	196	Phe197Ser (ttc/tCc)	Rv0160c	PE4	PE family protein PE4
194305	1	C	Ins	G	106	85	191	93.63	191		Rv0165c	mce1R	transcriptional regulator Mce1R
194305	2	C	Ins	G	105	85	190	93.14	190		Rv0165c	mce1R	transcriptional regulator Mce1R
194681	0	G	SNP	C	111	113	223	99.12	226	Leu45Leu (ctc/ctG)	Rv0165c	mce1R	transcriptional regulator Mce1R
196642	0	C	SNP	T	121	115	236	99.58	237	Asn550Asn (aac/aaT)	Rv0166	fadD5	fatty-acid--CoA ligase FadD5
198401	0	G	SNP	T	141	99	239	98.77	243	Gly248Cys (ggc/Tgc)	Rv0168	yrbE1B	membrane protein
199470	0	T	SNP	G	87	98	184	98.93	187	Ser313Ala (tcc/Gcc)	Rv0169	mce1A	Mce family protein Mce1A
201949	0	G	SNP	A	109	90	198	99.5	200	Gly340Arg (ggg/Agg)	Rv0171	mce1C	Mce family protein Mce1C
206339	0	T	SNP	C	73	102	171	99.43	176	Leu370Pro (ctg/cCg)	Rv0174	mce1F	Mce family protein Mce1F
206481	0	C	SNP	G	81	56	134	98.56	139	Pro417Pro (ccc/ccG)	Rv0174	mce1F	Mce family protein Mce1F
206484	0	G	SNP	T	80	61	138	97.92	144	Gly418Gly (ggg/ggT)	Rv0174	mce1F	Mce family protein Mce1F
207079	0	G	SNP	C	73	67	139	99.29	141	Arg89Pro (cgc/cCc)	Rv0175	-	Mce associated membrane protein
210624	0	C	SNP	T	117	88	200	99.51	206	Leu63Leu (ctg/ctA)	Rv0179c	lprO	lipoprotein LprO
210759	0	G	SNP	A	120	106	224	98.26	230	Arg18Arg (cgc/cgT)	Rv0179c	lprO	lipoprotein LprO
217201	0	T	SNP	C	106	94	197	99.5	201	Asn311Asn (aat/aaC)	Rv0186	bglS	beta-glucosidase BglS
218599	0	T	SNP	C	71	75	145	100	146
223942	0	T	SNP	C	113	125	235	100	238	Ser127Pro (tcg/Ccg)	Rv0192	-	hypothetical protein
224338	0	C	SNP	T	80	73	151	100	153	Pro259Ser (ccg/Tcg)	Rv0192	-	hypothetical protein
225323	0	T	SNP	C	95	96	186	100	191	Lys417Glu (aag/Gag)	Rv0193c	-	hypothetical protein
227098	0	T	SNP	C	78	104	179	100	182	Met74Thr (atg/aCg)	Rv0194	-	multidrug ABC transporter ATPase/permease
230576	1	G	Ins	T	77	70	147	94.23	148
230921	0	C	Del	GAP	110	73	179	96.32	190		Rv0195	-	two component transcriptional regulator
231114	0	C	SNP	G	121	90	207	100	211	Ala72Ala (gcc/gcG)	Rv0195	-	two component transcriptional regulator
234477	0	T	SNP	G	85	76	158	100	161	Tyr749_ (tat/taG)	Rv0197	-	oxidoreductase
234496	1	C	Ins	G	70	53	123	96.09	123		Rv0197	-	oxidoreductase
234496	2	C	Ins	T	70	53	123	96.09	123		Rv0197	-	oxidoreductase
243924	0	G	Del	GAP	93	89	177	92.86	196		Rv0205	-	transmembrane protein
249522	0	T	SNP	C	55	82	134	99.28	138	Val162Ala (gtg/gCg)	Rv0209	-	hypothetical protein
251575	0	G	SNP	A	81	87	165	100	168	Ala486Thr (gcg/Acg)	Rv0210	-	hypothetical protein
255373	0	T	SNP	C	102	100	202	100	202	Asp193Gly (gac/gGc)	Rv0213c	-	methyltransferase
257071	0	C	SNP	T	100	71	171	99.42	172	Tyr336Tyr (tac/taT)	Rv0214	fadD4	fatty-acid--CoA ligase FadD4
261869	0	T	SNP	C	128	100	225	100	228	Cys316Arg (tgt/Cgt)	Rv0218	-	transmembrane protein
262268	0	A	SNP	T	83	112	188	100	195	Ala5Ala (gca/gcT)	Rv0219	-	transmembrane protein
264992	0	T	SNP	C	78	80	155	98.75	160	Leu309Pro (ctg/cCg)	Rv0221	-	diacyglycerol O-acyltransferase
265554	0	A	SNP	C	129	112	237	99.18	243	Val16Val (gta/gtC)	Rv0222	echA1	enoyl-CoA hydratase EchA1
266405	0	C	SNP	T	91	103	194	99.49	195	Gly454Ser (ggc/Agc)	Rv0223c	-	aldehyde dehydrogenase
274463	0	C	SNP	A	94	86	176	100	180	Arg86Leu (cgt/cTt)	Rv0229c	-	hypothetical protein
276539	0	G	SNP	C	117	104	219	99.55	222	Gly161Ala (ggc/gCc)	Rv0231	fadE4	acyl-CoA dehydrogenase FadE4
278681	0	C	SNP	G	107	109	214	99.54	217	His33Asp (cat/Gat)	Rv0233	nrdB	ribonucleoside-diphosphate reductase subunit beta NrdB
283503	0	G	SNP	A	92	72	162	99.39	165	His1117Tyr (cac/Tac)	Rv0236c	aftD	alpha-(1->3)-arabinofuranosyltransferase
283614	0	T	SNP	C	97	107	199	100	204	Ser1080Gly (agc/Ggc)	Rv0236c	aftD	alpha-(1->3)-arabinofuranosyltransferase
285772	0	A	SNP	C	88	109	191	100	197	Pro360Pro (cct/ccG)	Rv0236c	aftD	alpha-(1->3)-arabinofuranosyltransferase
285871	0	A	SNP	G	132	79	209	99.53	212	Val327Val (gtt/gtC)	Rv0236c	aftD	alpha-(1->3)-arabinofuranosyltransferase
287142	0	C	Del	GAP	75	68	138	88.82	161
289253	0	C	SNP	T	113	64	174	100	177	Asp50Asp (gac/gaT)	Rv0239	vapB24	antitoxin VapB24
293628	1	A	Ins	C	62	64	126	83.44	126
301341	0	C	SNP	A	148	122	268	100	270	Pro105Pro (ccg/ccT)	Rv0249c	-	succinate dehydrogenase membrane anchor subunit
304725	0	C	SNP	T	98	84	177	98.38	185	Gly620Gly (ggc/ggT)	Rv0252	nirB	nitrite reductase large subunit NirB
304923	0	A	SNP	G	114	102	215	100	216	Lys686Lys (aaa/aaG)	Rv0252	nirB	nitrite reductase large subunit NirB
308661	0	A	SNP	G	75	82	153	98.74	159	Leu296Pro (ctg/cCg)	Rv0256c	PPE2	PPE family protein PPE2
310973	0	G	SNP	A	95	93	182	100	188	Ala182Val (gcg/gTg)	Rv0259c	-	hypothetical protein
311613	0	G	SNP	T	101	121	220	100	222	Val349Val (gtc/gtA)	Rv0260c	-	transcriptional regulator
324812	0	C	SNP	T	84	78	160	99.39	163	Asp82Asp (gac/gaT)	Rv0270	fadD2	fatty-acid--CoA ligase FadD2
325505	0	T	SNP	C	82	93	173	100	175	Val313Val (gtt/gtC)	Rv0270	fadD2	fatty-acid--CoA ligase FadD2
328569	0	G	SNP	C	134	115	245	99.6	250
333892	0	G	SNP	C	111	95	200	99.04	208	Arg807Gly (cgc/Ggc)	Rv0278c	-	PE-PGRS family protein PE_PGRS3
336683	0	G	SNP	T	22	10	32	94.12	34	Val797Val (gtc/gtA)	Rv0279c	PE_PGRS4	PE-PGRS family protein PE_PGRS4
336684	0	A	SNP	G	22	10	32	94.12	34	Val797Ala (gtc/gCc)	Rv0279c	PE_PGRS4	PE-PGRS family protein PE_PGRS4
336688	0	A	Del	GAP	23	10	34	100	33		Rv0279c	PE_PGRS4	PE-PGRS family protein PE_PGRS4
336689	0	G	Del	GAP	23	10	34	100	33		Rv0279c	PE_PGRS4	PE-PGRS family protein PE_PGRS4
336690	0	C	Del	GAP	23	10	34	100	33		Rv0279c	PE_PGRS4	PE-PGRS family protein PE_PGRS4
336691	0	T	Del	GAP	23	9	33	96.97	33		Rv0279c	PE_PGRS4	PE-PGRS family protein PE_PGRS4
336692	0	C	Del	GAP	23	9	33	96.97	33		Rv0279c	PE_PGRS4	PE-PGRS family protein PE_PGRS4
336693	0	G	Del	GAP	23	9	33	96.97	33		Rv0279c	PE_PGRS4	PE-PGRS family protein PE_PGRS4
336694	0	A	Del	GAP	23	9	33	96.97	33		Rv0279c	PE_PGRS4	PE-PGRS family protein PE_PGRS4
336695	0	A	Del	GAP	23	9	33	96.97	33		Rv0279c	PE_PGRS4	PE-PGRS family protein PE_PGRS4
336696	0	T	Del	GAP	23	9	33	96.97	33		Rv0279c	PE_PGRS4	PE-PGRS family protein PE_PGRS4
336697	0	T	Del	GAP	22	9	32	93.94	33		Rv0279c	PE_PGRS4	PE-PGRS family protein PE_PGRS4
336699	1	C	Ins	G	22	10	32	94.12	32		Rv0279c	PE_PGRS4	PE-PGRS family protein PE_PGRS4
336699	2	C	Ins	G	22	10	32	94.12	32		Rv0279c	PE_PGRS4	PE-PGRS family protein PE_PGRS4
336707	0	G	Del	GAP	22	10	33	94.12	34		Rv0279c	PE_PGRS4	PE-PGRS family protein PE_PGRS4
336708	0	T	Del	GAP	22	10	33	94.12	34		Rv0279c	PE_PGRS4	PE-PGRS family protein PE_PGRS4
336709	0	C	Del	GAP	22	10	33	88.89	36		Rv0279c	PE_PGRS4	PE-PGRS family protein PE_PGRS4
336710	0	A	Del	GAP	22	10	33	80	40		Rv0279c	PE_PGRS4	PE-PGRS family protein PE_PGRS4
337820	0	G	SNP	A	51	111	156	98.78	164	Gly418Gly (ggc/ggT)	Rv0279c	PE_PGRS4	PE-PGRS family protein PE_PGRS4
337959	0	A	SNP	C	126	52	178	100	178	Ile372Ser (atc/aGc)	Rv0279c	PE_PGRS4	PE-PGRS family protein PE_PGRS4
338020	0	A	SNP	C	168	63	221	100	231	Cys352Gly (tgc/Ggc)	Rv0279c	PE_PGRS4	PE-PGRS family protein PE_PGRS4
338100	0	T	SNP	C	141	99	232	99.59	241	Asn325Ser (aac/aGc)	Rv0279c	PE_PGRS4	PE-PGRS family protein PE_PGRS4
338453	0	A	SNP	G	30	120	148	100	150	Ala207Ala (gct/gcC)	Rv0279c	PE_PGRS4	PE-PGRS family protein PE_PGRS4
338648	0	T	SNP	G	164	46	210	85.71	245	Gly142Gly (gga/ggC)	Rv0279c	PE_PGRS4	PE-PGRS family protein PE_PGRS4
338669	0	T	SNP	C	165	55	218	89.8	245	Leu135Leu (tta/ttG)	Rv0279c	PE_PGRS4	PE-PGRS family protein PE_PGRS4
338682	0	T	SNP	G	104	43	147	85.96	171	Asp131Ala (gac/gCc)	Rv0279c	PE_PGRS4	PE-PGRS family protein PE_PGRS4
338683	0	C	SNP	G	106	44	150	86.71	173	Asp131His (gac/Cac)	Rv0279c	PE_PGRS4	PE-PGRS family protein PE_PGRS4
338685	0	C	SNP	G	107	44	146	86.78	174	Gly130Ala (ggg/gCg)	Rv0279c	PE_PGRS4	PE-PGRS family protein PE_PGRS4
338690	0	A	SNP	G	112	44	154	88.14	177	Asn128Asn (aat/aaC)	Rv0279c	PE_PGRS4	PE-PGRS family protein PE_PGRS4
338692	0	T	SNP	C	112	45	156	87.22	180	Asn128Asp (aat/Gat)	Rv0279c	PE_PGRS4	PE-PGRS family protein PE_PGRS4
339230	0	G	SNP	C	91	71	161	100	162
340372	0	T	SNP	C	158	110	267	100	268	Ser337Pro (tcg/Ccg)	Rv0280	PPE3	PPE family protein PPE3
342146	0	A	SNP	C	94	104	196	100	198	Glu6Ala (gaa/gCa)	Rv0282	eccA3	ESX-3 secretion system protein EccA
342873	0	C	SNP	T	108	103	211	98.6	214	Val248Val (gtc/gtT)	Rv0282	eccA3	ESX-3 secretion system protein EccA
346275	0	C	SNP	G	105	92	196	100	197	Pro214Arg (ccg/cGg)	Rv0284	eccC3	ESX-3 secretion system protein EccC3
350088	0	C	SNP	A	54	67	120	99.18	122	Leu52Met (ctg/Atg)	Rv0286	PPE4	PPE family protein PPE4
353197	0	C	SNP	T	83	92	173	100	175	Arg39Cys (cgc/Tgc)	Rv0290	eccD3	ESX-3 secretion system protein EccD
356528	0	A	SNP	G	98	72	166	98.84	172	Asn217Asp (aat/Gat)	Rv0292	eccE3	ESX-3 secretion system protein EccE
358473	0	G	SNP	C	84	93	173	99.44	178	Trp101Cys (tgg/tgC)	Rv0294	tam	trans-aconitate methyltransferase
363296	0	C	SNP	T	68	92	159	99.38	161	Leu15Leu (ctc/ctT)	Rv0298	-	antitoxin
363563	0	G	SNP	A	77	99	174	98.88	178	Ala30Thr (gcg/Acg)	Rv0299	-	toxin
366917	0	T	SNP	C	112	171	279	94.65	299	Thr1950Ala (acc/Gcc)	Rv0304c	PPE5	PPE family protein PPE5
366922	0	G	SNP	C	103	160	261	97.77	269	Ala1948Gly (gcc/gGc)	Rv0304c	PPE5	PPE family protein PPE5
367718	0	G	SNP	T	195	153	343	99.43	350	Leu1683Ile (ctt/Att)	Rv0304c	PPE5	PPE family protein PPE5
369886	0	C	SNP	G	135	265	396	99.5	402	Gly960Ala (ggg/gCg)	Rv0304c	PPE5	PPE family protein PPE5
372913	0	A	SNP	C	131	167	293	99	301	Gly933Gly (ggt/ggG)	Rv0305c	PPE6	PPE family protein PPE6
373283	0	A	Del	GAP	343	257	579	95.39	629		Rv0305c	PPE6	PPE family protein PPE6
376774	0	T	SNP	C	137	144	277	99.65	282	Ala94Ala (gca/gcG)	Rv0307c	-	hypothetical protein
384380	0	A	SNP	C	70	88	156	99.37	159	Lys260Thr (aag/aCg)	Rv0315	-	beta-1,3-glucanase
386432	0	C	SNP	G	130	153	277	99.3	285	Gly223Ala (ggg/gCg)	Rv0318c	-	integral membrane protein
390828	0	T	SNP	C	90	99	189	99.47	190	Ser142Gly (agt/Ggt)	Rv0323c	-	hypothetical protein
391853	0	A	SNP	G	86	92	177	100	178	Thr168Ala (act/Gct)	Rv0324	-	transcriptional regulator
392261	0	T	SNP	C	139	112	243	100	251	_75Gln (tag/Cag)	Rv0325	-	hypothetical protein
396199	0	T	SNP	C	80	90	169	98.84	172
402836	0	G	SNP	A	85	81	164	99.4	167	Tyr109Tyr (tac/taT)	Rv0337c	aspC	aspartate aminotransferase
403980	0	G	SNP	A	75	62	136	100	137	Ala621Val (gcc/gTc)	Rv0338c	-	iron-sulfur-binding reductase
404326	0	T	SNP	C	87	117	202	99.51	205	Arg506Gly (agg/Ggg)	Rv0338c	-	iron-sulfur-binding reductase
406251	0	T	SNP	C	75	76	149	100	151	Asp733Gly (gat/gGt)	Rv0339c	-	transcriptional regulator
414486	0	C	SNP	T	119	94	208	100	213	Glu152Glu (gag/gaA)	Rv0344c	lpqJ	lipoprotein LpqJ
420008	0	A	SNP	G	98	72	167	100	170	Ala58Ala (gca/gcG)	Rv0350	dnaK	chaperone protein DnaK
422678	0	G	SNP	A	115	122	228	99.58	238	Arg76His (cgc/cAc)	Rv0352	dnaJ1	chaperone protein DnaJ
424320	1	T	Ins	C	196	155	351	92.61	351		Rv0354c	PPE7	PPE family protein PPE7
428698	0	C	SNP	T	216	286	496	96.54	520	Ala1994Ala (gcg/gcA)	Rv0355c	PPE8	PPE family protein PPE8
428921	0	G	SNP	A	197	211	404	99.76	409	Ser1920Phe (tcc/tTc)	Rv0355c	PPE8	PPE family protein PPE8
432459	0	C	SNP	T	416	421	828	98.47	850	Asp741Asn (gac/Aac)	Rv0355c	PPE8	PPE family protein PPE8
438470	0	C	SNP	T	65	112	177	98.88	179	Lys90Lys (aag/aaA)	Rv0360c	-	hypothetical protein
440365	0	G	SNP	A	102	118	216	100	220	Ser165Ser (tcg/tcA)	Rv0362	mgtE	Mg2+ transport transmembrane protein MgtE
440878	0	C	SNP	T	96	111	204	98.1	211	Thr336Thr (acc/acT)	Rv0362	mgtE	Mg2+ transport transmembrane protein MgtE
442664	0	C	SNP	A	100	85	184	97.88	189	Ile90Ile (atc/atA)	Rv0364	-	transmembrane protein
444387	0	G	SNP	A	86	65	150	97.42	155	Ala143Ala (gcc/gcT)	Rv0366c	-	hypothetical protein
445780	0	C	SNP	T	76	75	150	100	151	Arg249His (cgt/cAt)	Rv0368c	-	hypothetical protein
446441	0	G	SNP	A	108	108	212	99.54	217	Pro29Ser (ccg/Tcg)	Rv0368c	-	hypothetical protein
447642	0	G	SNP	C	87	90	173	100	177	Leu134Leu (ctc/ctG)	Rv0370c	-	oxidoreductase
451976	0	A	SNP	G	80	81	159	98.77	163	Cys102Arg (tgc/Cgc)	Rv0374c	-	carbon monoxyde dehydrogenase small subunit
454295	0	T	SNP	C	114	115	227	100	229	Pro26Pro (cca/ccG)	Rv0376c	-	hypothetical protein
454333	0	T	SNP	G	109	109	214	99.09	220	Thr14Pro (acg/Ccg)	Rv0376c	-	hypothetical protein
455024	0	G	SNP	A	99	78	176	100	177	Val202Ile (gta/Ata)	Rv0377	-	HTH-type transcriptional regulator
455624	0	T	Del	GAP	149	101	249	99.6	251
457452	0	T	SNP	G	77	56	132	100	133	Thr124Thr (aca/acC)	Rv0381c	-	hypothetical protein
459399	0	A	SNP	C	67	62	126	100	129
466808	0	G	SNP	C	101	69	169	100	170
467497	1	C	Ins	G	73	92	165	93.22	166
467508	1	C	Ins	G	80	88	168	91.3	170
467516	0	G	SNP	C	88	100	186	99.47	189
467526	0	C	SNP	G	87	102	183	100	189
467546	0	G	SNP	C	82	97	177	100	179
467557	0	A	SNP	C	87	97	183	99.46	185
467564	0	A	SNP	C	83	99	180	100	182
467585	0	G	SNP	C	82	75	156	99.37	158
467590	0	T	SNP	C	76	75	151	99.34	152
467621	0	T	SNP	G	79	78	155	98.74	159
467638	0	G	SNP	T	80	75	155	100	155
473310	0	A	SNP	G	110	89	197	99	201	Gln177Arg (cag/cGg)	Rv0393	-	hypothetical protein
475178	0	T	SNP	C	134	98	230	100	232	Val80Ala (gtc/gCc)	Rv0395	-	hypothetical protein
475915	0	A	SNP	C	192	114	304	97.76	313	Ser34Arg (agc/Cgc)	Rv0397	-	hypothetical protein
476612	0	G	SNP	A	97	100	189	100	197	Val73Val (gtg/gtA)	Rv0397A	-	hypothetical protein
481527	0	G	Del	GAP	154	263	415	92.67	450		Rv0402c	mmpL1	transmembrane transport protein MmpL1
483935	0	T	SNP	G	182	144	322	99.69	327
484504	0	C	SNP	G	236	174	406	99.76	411	Ala176Ala (gcc/gcG)	Rv0404	fadD30	long-chain-fatty-acid--AMP ligase FadD30
485561	0	A	SNP	C	241	199	432	100	440	Ile529Leu (atc/Ctc)	Rv0404	fadD30	long-chain-fatty-acid--AMP ligase FadD30
485730	0	C	SNP	T	228	215	432	99.77	444	Pro585Leu (cca/cTa)	Rv0404	fadD30	long-chain-fatty-acid--AMP ligase FadD30
485811	0	A	Del	GAP	224	208	430	97.96	441		Rv0405	pks6	membrane bound polyketide synthase
489935	0	G	SNP	C	113	122	234	99.58	236	Thr257Thr (acc/acG)	Rv0406c	-	beta lactamase-like protein
491742	0	T	SNP	C	78	72	150	100	150	Phe320Phe (ttt/ttC)	Rv0407	fgd1	F420-dependent glucose-6-phosphate dehydrogenase		phylo (not Euro-American, M. africanum, M. bovis, M. canettii, M. caprae, M. microti, M. pinipedii, Beijing, Delhi/CAS, EAI)
492150	0	G	SNP	C	82	82	160	99.39	165	Gly122Ala (ggc/gCc)	Rv0408	pta	phosphate acetyltransferase
498531	0	A	SNP	G	80	79	158	100	159	Ala363Ala (gct/gcC)	Rv0412c	-	membrane protein
498557	0	C	SNP	A	91	75	162	99.4	167	Asp355Tyr (gac/Tac)	Rv0412c	-	membrane protein
502589	0	C	SNP	G	102	95	195	100	197	Ser75Cys (tcc/tGc)	Rv0417	thiG	thiazole synthase
503354	0	G	SNP	C	140	108	246	100	248
503534	0	C	SNP	T	159	157	312	99.06	319	Ala13Ala (gcc/gcT)	Rv0418	lpqL	lipoprotein aminopeptidase LpqL
505974	0	G	SNP	A	92	106	193	100	198	Ala297Thr (gcg/Acg)	Rv0419	lpqM	lipoprotein peptidase LpqM
513257	0	T	SNP	C	84	95	178	100	179	Met689Val (atg/Gtg)	Rv0425c	ctpH	metal cation transporting ATPase H
517358	0	T	SNP	C	81	75	155	100	156	Asp149Gly (gac/gGc)	Rv0428c	-	GCN5-like N-acetyltransferase
517389	0	C	SNP	A	79	84	160	99.39	164	Val139Phe (gtc/Ttc)	Rv0428c	-	GCN5-like N-acetyltransferase
523654	0	C	SNP	T	141	129	266	99.26	272	Ala294Thr (gcc/Acc)	Rv0435c	-	ATPase
524891	0	C	SNP	A	82	57	136	100	139	Gly167Val (ggc/gTc)	Rv0436c	pssA	CDP-diacylglycerol--serineO-phosphatidyltransferase
531775	0	C	SNP	G	95	193	288	98.97	291	Trp147Ser (tgg/tCg)	Rv0442c	PPE10	PPE family protein PPE10
541201	0	A	SNP	G	105	119	224	99.12	226	Leu97Leu (ctt/ctC)	Rv0450c	mmpL4	transmembrane transport protein MmpL4
546357	0	A	SNP	G	96	104	199	100	200	Thr149Thr (act/acC)	Rv0456c	echA2	enoyl-CoA hydratase EchA2
548185	0	C	SNP	T	101	132	226	98.31	237	Gly475Ser (ggc/Agc)	Rv0457c	-	peptidase
548326	0	T	SNP	C	99	102	199	99.5	202	Thr428Ala (aca/Gca)	Rv0457c	-	peptidase
551525	0	A	SNP	C	88	86	171	99.43	175	Arg110Arg (aga/Cga)	Rv0459	-	hypothetical protein
555991	0	A	SNP	G	82	121	201	100	203	Cys106Arg (tgc/Cgc)	Rv0465c	-	HTH-type transcriptional regulator
560541	0	C	Del	GAP	171	174	337	99.42	347		Rv0469	umaA	mycolic acid synthase UmaA
560542	0	T	Del	GAP	171	174	338	100	345		Rv0469	umaA	mycolic acid synthase UmaA
560543	0	T	Del	GAP	171	174	338	100	345		Rv0469	umaA	mycolic acid synthase UmaA
560544	0	T	Del	GAP	171	174	338	100	345		Rv0469	umaA	mycolic acid synthase UmaA
560545	0	T	Del	GAP	171	174	338	100	345		Rv0469	umaA	mycolic acid synthase UmaA
560546	0	C	Del	GAP	171	174	338	100	345		Rv0469	umaA	mycolic acid synthase UmaA
562063	0	G	Del	GAP	77	100	176	94.15	188		Rv0470A	-	hypothetical protein
562064	0	C	Del	GAP	77	100	176	98.88	179		Rv0470A	-	hypothetical protein
562065	0	C	Del	GAP	77	100	176	100	177		Rv0470A	-	hypothetical protein
562066	0	A	Del	GAP	77	100	176	100	177		Rv0470A	-	hypothetical protein
565655	0	A	SNP	G	77	96	172	100	173
572591	0	C	SNP	T	87	107	193	100	194	Asp294Asp (gac/gaT)	Rv0483	lprQ	lipoprotein LprQ
573262	0	A	SNP	G	80	68	148	100	148	Gly180Gly (ggt/ggC)	Rv0484c	-	short-chain type oxidoreductase
576057	1	T	Ins	G	71	69	140	88.61	140		Rv0486	mshA	D-inositol 3-phosphate glycosyltransferase			ethionamide (ETH)
576057	2	T	Ins	G	71	69	140	88.61	140		Rv0486	mshA	D-inositol 3-phosphate glycosyltransferase			ethionamide (ETH)
579284	0	T	SNP	C	145	133	276	99.64	279
580775	0	G	Del	GAP	57	68	126	76.22	164
580776	0	G	Del	GAP	57	68	126	77.16	162
580777	0	G	Del	GAP	57	68	126	79.62	157
580778	0	C	Del	GAP	57	68	126	79.62	157
580779	0	A	Del	GAP	57	68	126	81.7	153
580780	0	C	Del	GAP	57	68	126	80.65	155
580781	0	C	Del	GAP	57	68	126	81.7	153
580782	0	A	Del	GAP	57	68	126	81.7	153
580783	0	C	Del	GAP	57	68	126	81.7	153
580784	0	C	Del	GAP	57	68	126	82.78	151
580785	0	C	Del	GAP	57	68	126	80.65	155
580786	0	G	Del	GAP	57	68	126	81.7	153
580787	0	C	Del	GAP	57	68	126	83.33	150
580788	0	T	Del	GAP	57	68	126	85.03	147
580789	0	T	Del	GAP	57	68	126	85.03	147
580790	0	G	Del	GAP	57	68	126	83.33	150
580791	0	C	Del	GAP	57	68	126	84.46	148
580792	0	G	Del	GAP	57	68	126	83.89	149
580793	0	G	Del	GAP	57	68	126	85.62	146
580794	0	G	Del	GAP	57	67	125	85.52	145
580795	0	G	Del	GAP	57	67	125	84.93	146
580796	0	G	Del	GAP	57	67	125	84.93	146
580797	0	A	Del	GAP	57	67	125	87.32	142
584171	0	T	SNP	C	89	67	156	100	156	Ser174Gly (agt/Ggt)	Rv0493c	-	hypothetical protein
586030	0	C	SNP	A	79	76	150	98.73	157	Arg95Arg (cgg/cgT)	Rv0495c	-	hypothetical protein
590436	0	T	SNP	C	97	93	188	98.96	192	Ala118Ala (gct/gcC)	Rv0500	proC	pyrroline-5-carboxylate reductase
597816	0	A	SNP	G	143	122	261	100	265	Ala206Ala (gca/gcG)	Rv0507	mmpL2	transmembrane transport protein MmpL2
598475	0	G	SNP	A	164	174	333	99.12	341	Arg426His (cgc/cAc)	Rv0507	mmpL2	transmembrane transport protein MmpL2
599868	0	A	SNP	G	152	168	319	99.69	321	Arg890Arg (cga/cgG)	Rv0507	mmpL2	transmembrane transport protein MmpL2
608037	0	A	SNP	C	110	140	249	98.43	254	His496Pro (cac/cCc)	Rv0515	-	hypothetical protein
610120	0	T	SNP	G	98	108	203	100	206
611977	0	C	SNP	T	99	92	182	100	191	Gly33Asp (ggc/gAc)	Rv0519c	-	membrane protein
623163	0	C	SNP	T	169	144	304	99.37	315	Ala124Val (gcc/gTc)	Rv0532	PE_PGRS6	PE-PGRS family protein PE_PGRS6
623422	0	T	SNP	C	118	143	256	98.49	265	Gly210Gly (ggt/ggC)	Rv0532	PE_PGRS6	PE-PGRS family protein PE_PGRS6
623679	0	G	SNP	C	11	12	21	76.67	30	Gly296Ala (ggg/gCg)	Rv0532	PE_PGRS6	PE-PGRS family protein PE_PGRS6
629714	0	G	SNP	A	86	91	175	100	177	Asp6Asp (gac/gaT)	Rv0537c	-	integral membrane protein
630722	0	G	SNP	C	61	81	139	99.3	143	Arg228Pro (cgg/cCg)	Rv0538	-	membrane protein
633562	0	C	SNP	T	153	135	282	98.97	291	Val281Val (gtg/gtA)	Rv0541c	-	integral membrane protein
635139	0	G	SNP	C	71	74	142	100	145	Gly122Gly (ggc/ggG)	Rv0542c	menE	2-succinylbenzoic acid--CoA ligase
637319	0	G	SNP	A	92	112	203	99.03	206	Pro49Ser (cct/Tct)	Rv0545c	pitA	low-affinity inorganic phosphate transporter
648002	0	T	SNP	G	115	90	203	100	205	Leu15Arg (ctc/cGc)	Rv0556	-	transmembrane protein
648856	0	T	SNP	C	87	92	175	98.9	181	Gly107Gly (ggt/ggC)	Rv0557	mgtA	GDP-mannose-dependent alpha-mannosyltransferase		phylo (not Euro-American, M. africanum, M. bovis, M. canettii, M. caprae, M. microti, M. pinipedii, Beijing, Delhi/CAS, EAI)
652950	0	T	SNP	C	87	103	188	100	190	Arg60Arg (cgt/cgC)	Rv0562	grcC1	polyprenyl-diphosphate synthase GrcC
654543	0	C	SNP	T	82	95	174	100	177	Ala222Val (gcg/gTg)	Rv0563	htpX	protease HtpX
655986	0	T	SNP	G	130	79	206	100	209
657081	0	C	SNP	T	174	152	313	99.69	327	Val130Val (gtg/gtA)	Rv0565c	-	monooxygenase
659341	0	T	SNP	C	95	117	210	100	212
662911	0	T	SNP	C	108	106	207	99.53	215	Ala539Ala (gct/gcC)	Rv0570	nrdZ	vitamin B12-dependent ribonucleoside-diphosphate reductase
665100	0	G	SNP	A	125	137	262	99.24	264	Thr95Ile (act/aTt)	Rv0572c	-	hypothetical protein
665293	0	A	SNP	G	86	91	173	100	177	Phe31Leu (ttc/Ctc)	Rv0572c	-	hypothetical protein
666742	0	C	SNP	T	108	119	223	99.56	228	Ala167Ala (gcg/gcA)	Rv0573c	pncB2	nicotinic acid phosphoribosyltransferase PncB2
669398	0	T	SNP	C	113	94	206	100	207	Gln116Gln (caa/caG)	Rv0575c	-	oxidoreductase
670545	0	G	SNP	A	96	110	204	100	206	Arg233His (cgc/cAc)	Rv0576	-	transcriptional regulator
672491	0	C	SNP	G	133	105	231	100	238	Gly1142Gly (ggg/ggC)	Rv0578c	PE_PGRS7	PE-PGRS family protein PE_PGRS7
673238	0	A	SNP	G	175	191	352	100	366	His893His (cat/caC)	Rv0578c	PE_PGRS7	PE-PGRS family protein PE_PGRS7
674702	0	A	SNP	T	132	141	264	99.64	274	Gly405Gly (ggt/ggA)	Rv0578c	PE_PGRS7	PE-PGRS family protein PE_PGRS7
684376	0	T	SNP	C	147	122	265	99.63	270
685461	0	C	SNP	G	92	131	216	100	223	Ala111Ala (gcc/gcG)	Rv0587	yrbE2A	hypothetical protein
685608	0	T	SNP	C	125	95	215	100	220	Leu160Leu (ctt/ctC)	Rv0587	yrbE2A	hypothetical protein
686123	0	C	SNP	A	183	164	343	99.43	349	Leu66Met (ctg/Atg)	Rv0588	-	hypothetical protein
686972	0	T	SNP	C	214	227	436	99.55	443	Phe51Ser (ttc/tCc)	Rv0589	mce2A	Mce family protein Mce2A
688792	1	T	Ins	G	93	111	204	89.87	204
690450	0	A	SNP	C	114	133	246	99.2	249	Ala464Ala (gca/gcC)	Rv0591	mce2C	Mce family protein Mce2C
690465	0	T	SNP	G	106	130	235	100	236	Leu469Leu (ctt/ctG)	Rv0591	mce2C	Mce family protein Mce2C
691887	1	G	Ins	C	92	74	166	82.18	166		Rv0592	mce2D	Mce family protein Mce2D
698968	0	G	SNP	A	128	169	287	100	297	Gly9Gly (ggc/ggT)	Rv0601c	-	two component sensor kinase HK2
708056	0	T	SNP	C	89	100	186	98.95	191	His487Arg (cac/cGc)	Rv0613c	-	hypothetical protein
712693	0	A	SNP	G	97	93	188	98.96	192
712985	1	C	Ins	G	118	111	229	91.6	229		Rv0620	galK	galactokinase
713310	0	T	SNP	C	83	104	185	97.4	192	Cys199Arg (tgt/Cgt)	Rv0620	galK	galactokinase
723361	0	C	SNP	T	129	105	226	99.15	236	Leu551Leu (ctg/ctA)	Rv0630c	recB	exonuclease V subunit beta RecB
725190	0	G	SNP	A	87	74	161	99.38	162	Phe1039Phe (ttc/ttT)	Rv0631c	recC	exonuclease V subunit gamma RecC
729685	0	C	SNP	T	114	95	205	100	209	Arg161Gln (cga/cAa)	Rv0633c	-	hypothetical protein
750739	0	C	Del	GAP	84	85	169	98.26	172		Rv0654	-	carotenoid cleavage oxygenase
753174	0	C	SNP	A	129	96	225	100	225	Trp65Leu (tgg/tTg)	Rv0656c	vapC6	ribonuclease VapC6
754186	0	A	SNP	G	87	140	224	99.56	228	Leu75Pro (ctc/cCc)	Rv0658c	-	integral membrane protein
757182	0	A	SNP	G	87	108	195	98.48	198	Asp349Gly (gac/gGc)	Rv0663	atsD	arylsulfatase AtsD
759746	0	C	SNP	T	85	92	169	98.88	179							rifampicin (RMP)
761155	0	C	SNP	T	70	62	129	100	132	Ser450Leu (tcg/tTg)	Rv0667	rpoB	DNA-directed RNA polymerase subunit beta	rifampicin (RMP)		rifampicin (RMP)
762434	0	T	SNP	G	103	120	222	100	223	Gly876Gly (ggt/ggG)	Rv0667	rpoB	DNA-directed RNA polymerase subunit beta		phylo (3)	rifampicin (RMP)
763031	0	T	SNP	C	101	112	211	100	213	Ala1075Ala (gct/gcC)	Rv0667	rpoB	DNA-directed RNA polymerase subunit beta		phylo (4)	rifampicin (RMP)
767339	0	A	SNP	G	72	71	140	99.31	144
767414	0	G	SNP	A	83	78	161	98.17	164
775639	0	T	SNP	C	110	81	189	100	191	Ile948Val (att/Gtt)	Rv0676c	mmpL5	transmembrane transport protein MmpL5
776100	0	G	SNP	A	82	86	167	98.82	170	Thr794Ile (acc/aTc)	Rv0676c	mmpL5	transmembrane transport protein MmpL5
781395	0	T	SNP	C	80	100	177	100	180							streptomycin (SM)
788615	0	G	SNP	C	148	182	326	99.1	333	Gly226Arg (ggg/Cgg)	Rv0688	-	ferredoxin reductase
795263	0	G	SNP	A	146	117	262	98.13	268	Arg183Arg (cgg/cgA)	Rv0695	-	mycofactocin system creatinine amidohydrolase family protein MftE
798779	0	T	SNP	C	89	108	192	100	197
798934	0	C	SNP	A	108	95	199	99.02	205	Arg34Arg (cgc/cgA)	Rv0698	-	hypothetical protein
807405	0	C	SNP	T	138	122	259	100	260	Ser357Ser (tcc/tcT)	Rv0711	atsA	arylsulfatase AtsA
820483	0	G	SNP	T	75	78	149	100	153	Ala6Asp (gcc/gAc)	Rv0727c	fucA	L-fuculose phosphate aldolase FucA
820734	0	A	SNP	G	93	91	184	100	184	Val248Ala (gtc/gCc)	Rv0728c	serA2	D-3-phosphoglycerate dehydrogenase SerA
820752	0	C	SNP	T	88	85	170	97.19	178	Arg242His (cgc/cAc)	Rv0728c	serA2	D-3-phosphoglycerate dehydrogenase SerA
830868	1	G	Ins	G	63	66	129	76.79	129		Rv0739	-	hypothetical protein
830868	2	G	Ins	C	63	66	129	76.79	129		Rv0739	-	hypothetical protein
834857	0	C	SNP	T	92	98	186	100	190	Met30Ile (atg/atA)	Rv0744c	-	transcriptional regulator
836426	0	A	SNP	C	58	135	189	99.48	194	Leu242Leu (cta/ctC)	Rv0746	PE_PGRS9	PE-PGRS family protein PE_PGRS9
836454	0	A	SNP	G	45	114	157	99.38	160	Thr252Ala (act/Gct)	Rv0746	PE_PGRS9	PE-PGRS family protein PE_PGRS9
836538	0	A	SNP	G	121	51	170	99.42	173	Asn280Asp (aac/Gac)	Rv0746	PE_PGRS9	PE-PGRS family protein PE_PGRS9
836658	0	A	SNP	G	141	94	231	100	235	Thr320Ala (acc/Gcc)	Rv0746	PE_PGRS9	PE-PGRS family protein PE_PGRS9
837033	0	A	SNP	G	88	149	234	99.16	239	Thr445Ala (acc/Gcc)	Rv0746	PE_PGRS9	PE-PGRS family protein PE_PGRS9
838990	0	C	SNP	G	97	144	236	91.98	262	Ala180Ala (gcc/gcG)	Rv0747	PE_PGRS10	PE-PGRS family protein PE_PGRS10
839123	0	A	SNP	G	154	86	234	99.59	241	Arg225Gly (agg/Ggg)	Rv0747	PE_PGRS10	PE-PGRS family protein PE_PGRS10
839129	0	C	SNP	G	155	86	237	100	241	Arg227Gly (cgc/Ggc)	Rv0747	PE_PGRS10	PE-PGRS family protein PE_PGRS10
839194	0	A	SNP	G	192	129	306	99.69	322	Thr248Thr (aca/acG)	Rv0747	PE_PGRS10	PE-PGRS family protein PE_PGRS10
839334	0	A	SNP	G	157	173	321	100	330	Lys295Arg (aaa/aGa)	Rv0747	PE_PGRS10	PE-PGRS family protein PE_PGRS10
839348	0	A	SNP	G	153	168	310	99.69	322	Ser300Gly (agc/Ggc)	Rv0747	PE_PGRS10	PE-PGRS family protein PE_PGRS10
840195	0	G	Del	GAP	45	46	88	92.86	98		Rv0747	PE_PGRS10	PE-PGRS family protein PE_PGRS10
840196	0	G	Del	GAP	45	46	88	96.81	94		Rv0747	PE_PGRS10	PE-PGRS family protein PE_PGRS10
840197	0	G	Del	GAP	45	46	88	95.79	95		Rv0747	PE_PGRS10	PE-PGRS family protein PE_PGRS10
840198	0	G	Del	GAP	45	46	88	98.91	92		Rv0747	PE_PGRS10	PE-PGRS family protein PE_PGRS10
840199	0	A	Del	GAP	45	46	88	100	91		Rv0747	PE_PGRS10	PE-PGRS family protein PE_PGRS10
840200	0	A	Del	GAP	45	46	88	100	91		Rv0747	PE_PGRS10	PE-PGRS family protein PE_PGRS10
840201	0	G	Del	GAP	39	38	74	84.62	91		Rv0747	PE_PGRS10	PE-PGRS family protein PE_PGRS10
840202	0	C	Del	GAP	39	38	74	83.7	92		Rv0747	PE_PGRS10	PE-PGRS family protein PE_PGRS10
840203	0	A	Del	GAP	39	38	74	83.7	92		Rv0747	PE_PGRS10	PE-PGRS family protein PE_PGRS10
840204	0	C	Del	GAP	39	38	74	84.62	91		Rv0747	PE_PGRS10	PE-PGRS family protein PE_PGRS10
840205	0	C	Del	GAP	39	38	74	84.62	91		Rv0747	PE_PGRS10	PE-PGRS family protein PE_PGRS10
840206	0	C	Del	GAP	39	38	74	85.56	90		Rv0747	PE_PGRS10	PE-PGRS family protein PE_PGRS10
840207	0	T	Del	GAP	39	38	74	83.7	92		Rv0747	PE_PGRS10	PE-PGRS family protein PE_PGRS10
840208	0	C	Del	GAP	39	38	74	81.91	94		Rv0747	PE_PGRS10	PE-PGRS family protein PE_PGRS10
840209	0	G	Del	GAP	39	37	73	83.52	91		Rv0747	PE_PGRS10	PE-PGRS family protein PE_PGRS10
840210	0	C	Del	GAP	39	37	73	80.85	94		Rv0747	PE_PGRS10	PE-PGRS family protein PE_PGRS10
840496	0	C	SNP	G	125	173	289	90.58	329	Gly682Gly (ggc/ggG)	Rv0747	PE_PGRS10	PE-PGRS family protein PE_PGRS10
840847	0	C	SNP	T	104	144	238	99.6	249	Gly799Gly (ggc/ggT)	Rv0747	PE_PGRS10	PE-PGRS family protein PE_PGRS10
841290	0	A	Del	GAP	84	82	166	99.4	167		Rv0749	vapC31	ribonuclease VapC31
841291	0	A	Del	GAP	84	82	166	99.4	167		Rv0749	vapC31	ribonuclease VapC31
841764	0	G	SNP	C	62	63	124	100	125	Thr37Thr (acc/acG)	Rv0749A	-	hypothetical protein
842153	0	G	SNP	A	86	76	162	92.57	175	Glu41Lys (gag/Aag)	Rv0750	-	hypothetical protein
847995	0	T	SNP	C	108	116	222	100	224
852910	0	C	SNP	T	109	102	207	99.06	213	Pro172Leu (ccc/cTc)	Rv0758	phoR	two component system response sensor kinase PhoR
854253	0	C	Del	GAP	62	64	126	79.75	158
857643	0	C	SNP	G	99	136	234	97.51	241	Gly132Ala (ggc/gCc)	Rv0764c	cyp51	lanosterol 14-alpha demethylase
857696	0	A	SNP	G	86	136	222	99.55	223	Ala114Ala (gct/gcC)	Rv0764c	cyp51	lanosterol 14-alpha demethylase
858464	0	A	SNP	G	89	85	171	99.43	175	Val134Ala (gtg/gCg)	Rv0765c	-	oxidoreductase
870734	0	C	SNP	T	137	152	285	99.31	291	Leu243Leu (ctg/Ttg)	Rv0777	purB	adenylosuccinate lyase PurB
874835	1	C	Ins	C	124	109	233	93.2	233
874835	2	C	Ins	G	124	109	233	93.2	233
876141	0	G	SNP	T	109	133	242	99.59	243
880562	0	G	SNP	T	123	132	253	100	255	Cys408Phe (tgc/tTc)	Rv0785	-	KsdD-like steroid dehydrogenase
882257	0	T	SNP	C	89	87	174	100	176	Tyr267His (tac/Cac)	Rv0787	-	hypothetical protein
888774	0	G	SNP	A	161	187	338	99.43	350
890549	0	G	SNP	A	32	31	63	100	63	Trp54_ (tgg/tgA)	Rv0797	-	insertion sequence element IS1547 transposase
891011	0	A	SNP	G	48	44	90	100	92	Leu208Leu (cta/ctG)	Rv0797	-	insertion sequence element IS1547 transposase
893733	0	T	SNP	G	116	82	196	99.5	199	Leu139Arg (ctg/cGg)	Rv0800	pepC	M18 family aminopeptidase
895761	0	G	SNP	T	88	91	177	99.44	180
896979	0	T	SNP	C	113	94	204	98.57	210	Val387Ala (gta/gCa)	Rv0803	purL	phosphoribosylformylglycinamidine synthase 2
900221	0	T	SNP	C	146	120	261	100	266	Val370Val (gta/gtG)	Rv0806c	cpsY	exopolysaccharide phosphotransferase CpsY
903537	0	G	SNP	T	99	77	172	98.88	178	Arg476Leu (cgg/cTg)	Rv0808	purF	amidophosphoribosyltransferase
903550	0	T	SNP	C	101	77	174	99.44	179	Ala480Ala (gct/gcC)	Rv0808	purF	amidophosphoribosyltransferase
903913	0	T	SNP	C	109	88	197	100	197	Gly63Gly (ggt/ggC)	Rv0809	purM	phosphoribosylformylglycinamidine cyclo-ligase PurM
906742	0	T	SNP	C	85	96	181	99.45	182	Val107Ala (gtc/gCc)	Rv0812	-	amino acid aminotransferase
906857	0	A	SNP	G	71	97	166	100	168	Ile145Met (ata/atG)	Rv0812	-	amino acid aminotransferase
913918	0	C	SNP	G	65	85	148	100	150	Gly94Gly (ggg/ggC)	Rv0821c	phoY2	phosphate-transport system transcriptional regulator PhoY2
919551	0	C	SNP	T	69	73	138	100	142	Val1Val (gtg/gtA)	Rv0825c	-	hypothetical protein
921813	0	C	SNP	G	62	67	129	93.48	138
921909	0	C	SNP	T	68	56	122	100	124
925453	0	C	SNP	T	160	146	293	99.35	308	Ala31Ala (gcc/gcT)	Rv0833	PE_PGRS13	PE-PGRS family protein PE_PGRS13
927110	0	A	SNP	G	157	103	251	99.62	261	Ser584Gly (agt/Ggt)	Rv0833	PE_PGRS13	PE-PGRS family protein PE_PGRS13
927385	0	A	SNP	G	188	176	358	100	364	Gly675Gly (gga/ggG)	Rv0833	PE_PGRS13	PE-PGRS family protein PE_PGRS13
931123	0	T	SNP	C	78	115	192	100	193	Tyr57Tyr (tat/taC)	Rv0835	lpqQ	lipoprotein LpqQ		phylo (not 4)
932280	0	T	SNP	C	119	102	217	99.55	222	_218Trp (tag/tGg)	Rv0836c	-	hypothetical protein
934230	0	C	SNP	G	65	75	140	100	140
934611	0	G	SNP	T	148	110	253	98.1	263
936621	0	C	Del	GAP	109	80	184	88.32	214		Rv0840c	pip	proline iminopeptidase
936622	0	C	Del	GAP	109	80	184	89.15	212		Rv0840c	pip	proline iminopeptidase
936623	0	A	Del	GAP	109	80	184	90.87	208		Rv0840c	pip	proline iminopeptidase
940929	0	G	Del	GAP	73	104	175	98.33	180		Rv0844c	narL	nitrate/nitrite response transcriptional regulator NarL
940930	0	C	Del	GAP	73	104	175	99.44	178		Rv0844c	narL	nitrate/nitrite response transcriptional regulator NarL
940931	0	A	Del	GAP	73	104	175	99.44	178		Rv0844c	narL	nitrate/nitrite response transcriptional regulator NarL
940932	0	A	Del	GAP	73	104	175	99.44	178		Rv0844c	narL	nitrate/nitrite response transcriptional regulator NarL
940933	0	T	Del	GAP	73	104	175	99.44	178		Rv0844c	narL	nitrate/nitrite response transcriptional regulator NarL
940934	0	G	Del	GAP	73	103	175	98.32	179		Rv0844c	narL	nitrate/nitrite response transcriptional regulator NarL
941845	0	C	SNP	A	121	144	261	99.62	266	Ala219Glu (gcg/gAg)	Rv0845	-	sensor histidine kinase NarS
942616	0	C	SNP	A	96	86	179	100	182
945214	0	G	SNP	A	61	67	126	100	128	Gly93Ser (ggt/Agt)	Rv0848	cysK2	cysteine synthase CysK
945238	0	G	SNP	T	62	61	121	99.19	124	Ala101Ser (gcc/Tcc)	Rv0848	cysK2	cysteine synthase CysK
949535	0	T	SNP	C	108	105	213	100	213	Ala528Ala (gca/gcG)	Rv0853c	pdc	alpha-keto-acid decarboxylase
950116	0	C	SNP	G	109	102	208	100	211	Ala335Pro (gcg/Ccg)	Rv0853c	pdc	alpha-keto-acid decarboxylase
955524	0	A	SNP	G	108	99	207	100	207	Ser150Gly (agc/Ggc)	Rv0859	-	acyltransferase
957117	0	T	SNP	C	78	77	153	99.36	156	Asp275Asp (gat/gaC)	Rv0860	fadB	fatty oxidation protein FadB
957306	0	C	SNP	T	65	92	156	100	157	Ala338Ala (gcc/gcT)	Rv0860	fadB	fatty oxidation protein FadB
960367	0	A	SNP	G	80	64	143	100	144	Leu749Ser (ttg/tCg)	Rv0862c	-	hypothetical protein
964969	0	T	SNP	C	154	151	290	91.32	334	Ala189Ala (gca/gcG)	Rv0867c	rpfA	resuscitation-promoting factor RpfA
969762	0	C	SNP	G	115	142	253	100	257	Gly161Gly (ggg/ggC)	Rv0872c	PE_PGRS15	PE-PGRS family protein PE_PGRS15
976898	0	G	Del	GAP	94	82	166	85.44	206		Rv0878c	PPE13	PPE family protein PPE13
977051	0	T	SNP	C	196	139	332	97.95	342	Thr385Ala (act/Gct)	Rv0878c	PPE13	PPE family protein PPE13
979704	0	G	SNP	C	99	117	211	98.63	219	Gly115Arg (ggc/Cgc)	Rv0881	-	tRNA/rRNA methyltransferase
986463	0	G	SNP	C	187	186	368	99.73	374
990001	0	G	SNP	C	102	98	197	100	200	Pro866Ala (ccc/Gcc)	Rv0890c	-	HTH-type transcriptional regulator
991939	0	G	SNP	A	143	131	274	100	274	Arg220Cys (cgc/Tgc)	Rv0890c	-	HTH-type transcriptional regulator
993346	0	A	SNP	C	172	204	374	100	376	Val37Gly (gtt/gGt)	Rv0891c	-	hypothetical protein
996263	0	G	SNP	A	225	279	493	100	504	Thr11Thr (acc/acT)	Rv0893c	-	S-adenosylmethionine-dependentmethyltransferase
1002172	0	G	SNP	A	100	103	203	100	203	Arg82Trp (cgg/Tgg)	Rv0897c	-	oxidoreductase
1007198	0	A	SNP	G	108	114	221	100	222	Leu328Pro (ctg/cCg)	Rv0904c	accD3	acetyl-CoAcarboxylase carboxyl transferase subunit beta
1007660	0	G	Del	GAP	79	90	170	94.94	178		Rv0904c	accD3	acetyl-CoAcarboxylase carboxyl transferase subunit beta
1008460	0	C	SNP	T	72	93	163	99.4	166	Ser85Phe (tcc/tTc)	Rv0905	echA6	enoyl-CoA hydratase EchA6
1009500	0	C	SNP	T	91	96	182	100	187	Pro186Leu (ccg/cTg)	Rv0906	-	hypothetical protein
1010204	1	C	Ins	G	89	94	183	94.33	185		Rv0907	-	hypothetical protein
1012815	0	C	SNP	G	167	134	299	99.67	302	Ala362Gly (gcc/gGc)	Rv0908	ctpE	metal cation transporter ATPase E
1023911	0	C	SNP	G	147	145	285	99.66	293
1024346	0	A	SNP	G	116	135	250	100	251	Ser46Gly (agt/Ggt)	Rv0918	-	hypothetical protein
1025106	0	T	SNP	C	191	145	334	99.7	337	Phe141Phe (ttt/ttC)	Rv0919	-	GCN5-like N-acetyltransferase
1026482	0	G	SNP	A	88	101	185	100	189	Pro112Leu (ccc/cTc)	Rv0920c	-	transposase
1029586	0	G	SNP	A	97	73	165	99.42	171	Pro331Leu (ccc/cTc)	Rv0923c	-	hypothetical protein
1031949	0	T	SNP	G	100	92	188	100	192	Thr229Pro (acc/Ccc)	Rv0925c	-	hypothetical protein
1034381	0	G	SNP	A	136	103	230	99.58	240	Ala84Val (gct/gTt)	Rv0927c	-	oxidoreductase
1037012	0	T	SNP	C	158	167	323	99.69	326	Met5Thr (atg/aCg)	Rv0930	pstA1	phosphate ABC transporter permease PstA
1037911	0	C	SNP	T	85	121	204	99.52	207	Arg305_ (cga/Tga)	Rv0930	pstA1	phosphate ABC transporter permease PstA
1047165	0	T	SNP	C	117	139	254	99.22	258	Cys344Arg (tgc/Cgc)	Rv0938	ligD	multifunctional non-homologous end joining DNA repair protein/ATP dependent DNA ligase LigD
1054784	0	C	SNP	G	87	100	185	100	187	Arg180Gly (cgc/Ggc)	Rv0945	-	oxidoreductase
1068005	0	G	SNP	A	81	98	178	99.44	180	Val149Ile (gta/Ata)	Rv0956	purN	phosphoribosylglycinamide formyltransferase PurN
1068151	0	T	SNP	C	92	63	155	98.1	158	His197His (cat/caC)	Rv0956	purN	phosphoribosylglycinamide formyltransferase PurN
1068432	0	A	SNP	G	71	79	146	100	150	Pro76Pro (cca/ccG)	Rv0957	purH	bifunctionalphosphoribosylaminoimidazolecarboxamide formyltransferase/inosinemonophosphate cyclohydrolase
1070702	0	T	SNP	C	78	74	151	100	152	Ser274Pro (tcc/Ccc)	Rv0958	-	magnesium chelatase
1071349	0	G	SNP	C	94	103	196	99.49	198	Gly32Ala (ggc/gCc)	Rv0959	-	hypothetical protein
1074558	0	G	SNP	A	199	214	405	99.52	415	Pro186Leu (ccc/cTc)	Rv0962c	lprP	lipoprotein LprP
1075279	0	T	SNP	C	120	154	270	100	274
1076309	0	G	SNP	T	137	124	254	100	261	Pro124Thr (cct/Act)	Rv0964c	-	hypothetical protein
1077312	0	A	SNP	G	89	86	174	100	175	Val175Ala (gtg/gCg)	Rv0966c	-	hypothetical protein
1079927	0	C	SNP	A	89	85	170	100	174	Thr395Thr (acc/acA)	Rv0969	ctpV	copper-exporting ATPase
1080192	0	G	SNP	A	90	86	173	99.44	177	Asp484Asn (gat/Aat)	Rv0969	ctpV	copper-exporting ATPase
1081681	0	T	SNP	C	89	106	192	99.49	196	Val210Val (gtt/gtC)	Rv0970	-	integral membrane protein
1087193	0	G	SNP	C	132	143	273	100	275	Asn51Lys (aac/aaG)	Rv0974c	accD2	acetyl-/propionyl-CoA carboxylase subunit beta
1090188	1	A	Ins	G	83	99	182	91.46	182
1090991	0	G	SNP	A	137	125	251	96.68	271	Ala207Thr (gcc/Acc)	Rv0977	PE_PGRS16	PE-PGRS family protein PE_PGRS16
1093406	0	A	SNP	G	93	80	171	100	173	Val317Val (gtt/gtC)	Rv0978c	PE_PGRS17	PE-PGRS family protein PE_PGRS17
1095490	0	A	SNP	G	113	96	205	99.52	210	Val321Ala (gtc/gCc)	Rv0980c	PE_PGRS18	PE-PGRS family protein PE_PGRS18
1095644	0	C	SNP	T	123	90	204	93.83	227	Ala270Thr (gcg/Acg)	Rv0980c	PE_PGRS18	PE-PGRS family protein PE_PGRS18
1095678	0	A	SNP	G	148	91	232	98.35	243	Gly258Gly (ggt/ggC)	Rv0980c	PE_PGRS18	PE-PGRS family protein PE_PGRS18
1095981	0	A	SNP	C	142	187	322	99.1	332	Gly157Gly (ggt/ggG)	Rv0980c	PE_PGRS18	PE-PGRS family protein PE_PGRS18
1096633	0	T	SNP	G	55	60	115	96.64	119
1097220	0	C	SNP	T	105	95	199	100	200	Ser133Ser (tcc/tcT)	Rv0981	mprA	two-component response regulator MrpA
1098523	0	T	SNP	A	121	97	218	100	218	Leu339His (ctt/cAt)	Rv0982	mprB	two component histidine-protein kinase/phosphatase MprB
1099058	0	G	SNP	A	70	82	147	98.7	154
1100234	0	T	SNP	C	89	82	168	98.28	174	Leu390Pro (ctg/cCg)	Rv0983	pepD	serine protease PepD
1100414	0	G	SNP	A	88	85	171	100	173	Gly450Asp (ggc/gAc)	Rv0983	pepD	serine protease PepD
1104690	0	T	SNP	G	230	252	477	99.79	483	Phe717Val (ttc/Gtc)	Rv0987	-	adhesion component ABC transporter permease
1106099	0	C	SNP	T	190	193	378	99.48	385	Ile328Ile (atc/atT)	Rv0988	-	hypothetical protein
1106422	0	T	SNP	C	216	197	410	99.28	416	Ile321Val (ata/Gta)	Rv0989c	grcC2	polyprenyl-diphosphate synthase GrcC
1106660	0	C	SNP	T	121	173	288	98.66	298	Leu241Leu (ctg/ctA)	Rv0989c	grcC2	polyprenyl-diphosphate synthase GrcC
1107940	0	A	SNP	C	115	100	212	100	215	Ser54Ala (tcc/Gcc)	Rv0990c	-	hypothetical protein
1109975	0	A	SNP	G	113	110	221	99.11	225	Gln235Arg (cag/cGg)	Rv0993	galU	UTP--glucose-1-phosphate uridylyltransferase
1110721	0	T	SNP	C	131	105	232	99.58	237	Arg151Arg (cgt/cgC)	Rv0994	moeA1	molybdopterin molybdenumtransferase 1
1111852	0	G	SNP	T	118	116	232	99.57	235	Asp81Tyr (gat/Tat)	Rv0995	rimJ	ribosomal-protein-alanine acetyltransferase RimJ
1113733	0	C	SNP	A	110	103	210	98.61	216
1115509	0	C	SNP	T	124	94	217	97.76	223	Ile254Ile (atc/atT)	Rv0998	-	acetyltransferase
1126889	0	G	SNP	C	86	90	173	100	176	Arg39Gly (cgc/Ggc)	Rv1007c	metS	methionine--tRNA ligase
1127648	0	C	SNP	A	79	92	169	100	171	Thr187Asn (acc/aAc)	Rv1008	tatD	deoxyribonuclease TatD
1139089	0	G	SNP	C	100	74	174	100	174	Thr41Thr (acg/acC)	Rv1020	mfd	transcription-repair coupling factor
1144409	0	T	SNP	G	67	70	136	99.28	138	Ile225Ser (atc/aGc)	Rv1022	lpqU	lipoprotein LpqU
1144585	0	A	SNP	G	100	63	162	100	163	Arg8Gly (agg/Ggg)	Rv1023	eno	enolase
1148259	0	A	SNP	G	114	73	187	98.94	189
1149551	0	C	SNP	T	111	95	203	100	206	Glu712Glu (gag/gaA)	Rv1028c	kdpD	sensor protein KdpD
1150585	0	G	SNP	A	131	95	223	99.56	227	Pro368Ser (ccc/Tcc)	Rv1028c	kdpD	sensor protein KdpD
1151054	0	C	SNP	G	115	107	220	99.55	223	Ser211Ser (tcg/tcC)	Rv1028c	kdpD	sensor protein KdpD
1152805	0	T	SNP	A	120	106	225	100	226	Leu265Gln (ctg/cAg)	Rv1029	kdpA	potassium-transporting ATPase subunit A
1152863	0	A	SNP	G	117	110	224	98.7	230	Gln284Gln (caa/caG)	Rv1029	kdpA	potassium-transporting ATPase subunit A
1153388	0	C	SNP	T	119	101	213	100	220	Asn459Asn (aac/aaT)	Rv1029	kdpA	potassium-transporting ATPase subunit A
1160770	0	T	SNP	A	96	126	218	97.8	227	Gln20Leu (cag/cTg)	Rv1037c	esxI	ESAT-6 like protein EsxI
1163134	0	T	SNP	C	73	72	144	100	145	Gly81Gly (gga/ggG)	Rv1040c	PE8	PE family protein PE8
1164336	0	G	SNP	A	94	91	183	99.46	186
1164571	0	A	SNP	G	94	95	189	100	189
1165521	1	T	Ins	A	102	138	240	95.24	240
1168715	1	C	Ins	T	144	93	237	94.42	238
1173750	0	G	SNP	T	102	83	182	100	185	Ala290Ala (gcg/gcT)	Rv1050	-	oxidoreductase
1177184	0	C	SNP	A	109	111	212	100	220
1178116	0	T	SNP	C	96	98	193	100	194	Thr163Thr (act/acC)	Rv1056	-	hypothetical protein
1188985	0	G	SNP	A	197	153	338	96.95	361	Gly480Gly (ggc/ggT)	Rv1067c	PE_PGRS19	PE-PGRS family protein PE_PGRS19
1189202	0	T	Del	GAP	90	85	171	81.78	214		Rv1067c	PE_PGRS19	PE-PGRS family protein PE_PGRS19
1190093	0	A	SNP	C	81	88	169	84.08	201	Leu111Trp (ttg/tGg)	Rv1067c	PE_PGRS19	PE-PGRS family protein PE_PGRS19
1191462	0	A	SNP	C	69	27	96	92.31	104	Gly229Gly (ggt/ggG)	Rv1068c	PE_PGRS20	PE-PGRS family protein PE_PGRS20
1191497	0	T	SNP	A	100	45	137	84.8	171	Thr218Ser (acg/Tcg)	Rv1068c	PE_PGRS20	PE-PGRS family protein PE_PGRS20
1193463	0	T	SNP	A	96	110	204	99.52	207	Thr271Ser (acc/Tcc)	Rv1069c	-	hypothetical protein
1200418	0	A	SNP	G	76	103	179	100	179
1211369	0	A	SNP	C	90	99	188	100	189	Ser259Arg (agc/Cgc)	Rv1086	-	(2Z,6E)-farnesyl diphosphate synthase
1212163	0	C	Del	GAP	23	19	41	87.5	48		Rv1087	PE_PGRS21	PE-PGRS family protein PE_PGRS21
1212164	0	T	Del	GAP	23	19	41	91.3	46		Rv1087	PE_PGRS21	PE-PGRS family protein PE_PGRS21
1212165	0	C	Del	GAP	23	19	41	93.33	45		Rv1087	PE_PGRS21	PE-PGRS family protein PE_PGRS21
1212166	0	G	Del	GAP	23	19	41	91.3	46		Rv1087	PE_PGRS21	PE-PGRS family protein PE_PGRS21
1212167	0	G	Del	GAP	23	19	41	91.3	46		Rv1087	PE_PGRS21	PE-PGRS family protein PE_PGRS21
1212168	0	C	Del	GAP	23	19	41	93.33	45		Rv1087	PE_PGRS21	PE-PGRS family protein PE_PGRS21
1212169	0	G	Del	GAP	23	19	41	93.33	45		Rv1087	PE_PGRS21	PE-PGRS family protein PE_PGRS21
1212170	0	T	Del	GAP	23	19	41	95.45	44		Rv1087	PE_PGRS21	PE-PGRS family protein PE_PGRS21
1212171	0	A	Del	GAP	23	19	41	95.45	44		Rv1087	PE_PGRS21	PE-PGRS family protein PE_PGRS21
1212172	0	G	Del	GAP	23	19	41	95.45	44		Rv1087	PE_PGRS21	PE-PGRS family protein PE_PGRS21
1212173	0	C	Del	GAP	23	19	41	95.45	44		Rv1087	PE_PGRS21	PE-PGRS family protein PE_PGRS21
1212174	0	G	Del	GAP	23	19	41	95.45	44		Rv1087	PE_PGRS21	PE-PGRS family protein PE_PGRS21
1212175	0	C	Del	GAP	23	19	41	95.45	44		Rv1087	PE_PGRS21	PE-PGRS family protein PE_PGRS21
1212176	0	C	Del	GAP	23	19	41	95.45	44		Rv1087	PE_PGRS21	PE-PGRS family protein PE_PGRS21
1212177	0	C	Del	GAP	23	19	41	100	42		Rv1087	PE_PGRS21	PE-PGRS family protein PE_PGRS21
1212178	0	G	Del	GAP	23	19	41	100	42		Rv1087	PE_PGRS21	PE-PGRS family protein PE_PGRS21
1212179	0	G	Del	GAP	23	19	41	100	42		Rv1087	PE_PGRS21	PE-PGRS family protein PE_PGRS21
1212180	0	C	Del	GAP	23	19	41	100	42		Rv1087	PE_PGRS21	PE-PGRS family protein PE_PGRS21
1212181	0	G	Del	GAP	23	19	41	100	42		Rv1087	PE_PGRS21	PE-PGRS family protein PE_PGRS21
1212182	0	T	Del	GAP	23	19	41	100	42		Rv1087	PE_PGRS21	PE-PGRS family protein PE_PGRS21
1212183	0	G	Del	GAP	23	19	41	100	42		Rv1087	PE_PGRS21	PE-PGRS family protein PE_PGRS21
1212184	0	C	Del	GAP	23	19	41	100	42		Rv1087	PE_PGRS21	PE-PGRS family protein PE_PGRS21
1212185	0	C	Del	GAP	23	19	41	89.36	47		Rv1087	PE_PGRS21	PE-PGRS family protein PE_PGRS21
1212624	0	C	SNP	T	5	7	11	100	12	Gly355Gly (ggc/ggT)	Rv1087	PE_PGRS21	PE-PGRS family protein PE_PGRS21
1212626	0	A	SNP	C	5	6	10	100	11	Asp356Ala (gac/gCc)	Rv1087	PE_PGRS21	PE-PGRS family protein PE_PGRS21
1212809	0	T	SNP	C	5	6	11	100	11	Val417Ala (gtc/gCc)	Rv1087	PE_PGRS21	PE-PGRS family protein PE_PGRS21
1212813	0	C	SNP	T	11	9	20	100	20	Gly418Gly (ggc/ggT)	Rv1087	PE_PGRS21	PE-PGRS family protein PE_PGRS21
1212816	0	C	SNP	A	13	9	20	95.65	23	Gly419Gly (ggc/ggA)	Rv1087	PE_PGRS21	PE-PGRS family protein PE_PGRS21
1212825	0	T	SNP	C	105	74	177	96.76	185	Gly422Gly (ggt/ggC)	Rv1087	PE_PGRS21	PE-PGRS family protein PE_PGRS21
1212827	0	T	SNP	G	105	73	176	96.74	184	Val423Gly (gtc/gGc)	Rv1087	PE_PGRS21	PE-PGRS family protein PE_PGRS21
1212834	0	T	SNP	G	112	83	191	100	195	Gly425Gly (ggt/ggG)	Rv1087	PE_PGRS21	PE-PGRS family protein PE_PGRS21
1212837	0	T	SNP	C	113	85	193	100	198	Ala426Ala (gct/gcC)	Rv1087	PE_PGRS21	PE-PGRS family protein PE_PGRS21
1212971	0	T	SNP	C	156	180	328	100	336	Val471Ala (gtc/gCc)	Rv1087	PE_PGRS21	PE-PGRS family protein PE_PGRS21
1215105	0	T	Del	GAP	129	101	224	98.71	233
1220680	0	T	SNP	C	107	102	201	100	209	Val36Ala (gta/gCa)	Rv1093	glyA1	serine hydroxymethyltransferase
1224367	0	T	SNP	C	72	58	130	99.24	131
1227830	0	G	SNP	T	80	92	170	100	172	Thr285Thr (acc/acA)	Rv1099c	glpX	fructose 1,6-bisphosphatase
1230778	0	G	SNP	A	122	91	212	100	213	Thr65Ile (acc/aTc)	Rv1102c	mazF3	mRNA interferase MazF3
1233751	0	A	SNP	G	80	94	172	100	174	Val69Ala (gtc/gCc)	Rv1106c	-	3 beta-hydroxysteroid dehydrogenase/delta 5-->4-isomerase
1236433	0	A	SNP	C	88	97	184	100	185	Glu83Asp (gaa/gaC)	Rv1110	lytB2	4-hydroxy-3-methylbut-2-enyl diphosphate reductase
1240744	0	C	SNP	A	107	117	223	100	224	Asn186Lys (aac/aaA)	Rv1115	-	hypothetical protein
1241572	0	A	SNP	G	74	81	154	100	155
1244912	0	G	SNP	A	98	101	199	98.51	202	Leu402Leu (ttg/ttA)	Rv1121	zwf1	glucose-6-phosphate 1-dehydrogenase
1247391	0	A	SNP	C	81	89	166	99.42	171	Ser89Arg (agc/Cgc)	Rv1124	ephC	epoxide hydrolase EphC
1248382	0	A	SNP	G	83	90	168	100	173	Ser101Gly (agc/Ggc)	Rv1125	-	hypothetical protein
1248936	0	G	SNP	C	136	104	239	100	240	Pro285Pro (ccg/ccC)	Rv1125	-	hypothetical protein
1248978	0	T	SNP	C	156	121	274	99.64	278	Ala299Ala (gct/gcC)	Rv1125	-	hypothetical protein
1250340	0	A	SNP	G	122	119	238	100	241	Ala355Ala (gct/gcC)	Rv1127c	ppdK	pyruvate, phosphate dikinase PpdK
1251199	0	C	SNP	T	104	88	191	100	192	Gly69Glu (gga/gAa)	Rv1127c	ppdK	pyruvate, phosphate dikinase PpdK
1252164	0	T	SNP	C	123	116	238	100	239	Glu270Gly (gaa/gGa)	Rv1128c	-	hypothetical protein
1254562	0	A	SNP	G	129	116	243	99.59	246	Asp3Gly (gat/gGt)	Rv1130	prpD	methylcitrate dehydratase PrpD
1262859	0	C	SNP	T	413	362	764	97.73	793	Gly424Ser (ggc/Agc)	Rv1135c	PPE16	PPE family protein PPE16
1265828	0	G	SNP	A	103	73	175	100	176	Leu221Leu (ctg/Ttg)	Rv1138c	-	oxidoreductase
1267157	0	T	SNP	C	103	82	181	99.46	186
1269028	0	G	SNP	C	82	83	164	99.4	166
1271187	0	C	SNP	G	64	90	154	99.35	155	Thr11Ser (acc/aGc)	Rv1144	-	oxidoreductase
1273250	1	G	Ins	A	98	89	187	96.39	187		Rv1145	-	transmembrane transport protein
1275957	0	T	SNP	C	136	98	233	100	234
1276432	0	C	SNP	T	189	204	389	98.74	398	Lys439Lys (aag/aaA)	Rv1148c	-	hypothetical protein
1276588	0	C	SNP	G	69	88	155	98.12	160	Ala387Ala (gcg/gcC)	Rv1148c	-	hypothetical protein
1277869	1	G	Ins	T	94	82	176	92.63	176
1281118	0	T	SNP	C	104	68	170	100	172	Thr123Ala (acg/Gcg)	Rv1154c	-	hypothetical protein
1281771	0	T	SNP	C	83	71	154	99.35	155	Ser115Pro (tcg/Ccg)	Rv1155	-	pyridoxine/pyridoxamine 5'-phosphate oxidase
1281984	0	G	SNP	A	84	83	166	100	167
1287372	0	G	SNP	C	77	82	157	99.38	160	Leu15Leu (ctg/ctC)	Rv1161	narG	nitrate reductase subunit alpha
1292102	0	A	SNP	G	113	93	203	100	206	Pro346Pro (cca/ccG)	Rv1162	narH	nitrate reductase subunit beta
1306259	0	A	SNP	G	106	102	207	100	208	Ala656Ala (gct/gcC)	Rv1175c	fadH	NADPH dependent 2,4-dienoyl-CoA reductase FadH
1307598	0	C	SNP	G	107	108	213	99.54	216	Cys210Ser (tgc/tCc)	Rv1175c	fadH	NADPH dependent 2,4-dienoyl-CoA reductase FadH
1308317	0	T	SNP	C	120	116	234	99.58	237	His159Arg (cat/cGt)	Rv1176c	-	hypothetical protein
1313337	1	A	Ins	G	31	63	94	90.38	94
1313338	0	A	SNP	C	32	65	95	98.98	98
1315191	0	A	SNP	C	138	122	257	100	260	_489Tyr (taa/taC)	Rv1180	pks3	polyketide beta-ketoacyl synthase
1315884	0	G	SNP	A	132	128	257	99.24	262	Ala217Ala (gcg/gcA)	Rv1181	pks4	polyketide beta-ketoacyl synthase
1321096	0	G	SNP	A	167	198	362	100	365	Ser354Ser (tcg/tcA)	Rv1182	papA3	acyltransferase PapA
1325650	0	G	SNP	A	173	159	327	99.7	333
1327890	0	G	SNP	A	148	157	296	99.67	306	Asp472Asp (gac/gaT)	Rv1186c	-	hypothetical protein
1328687	0	G	SNP	C	113	121	232	99.15	236	Pro207Ala (ccc/Gcc)	Rv1186c	-	hypothetical protein
1339774	0	C	SNP	G	70	71	140	97.92	144	Gly142Gly (ggc/ggG)	Rv1196	PPE18	PPE family protein PPE18
1339823	0	A	SNP	G	102	102	202	99.51	205	Thr159Ala (acg/Gcg)	Rv1196	PPE18	PPE family protein PPE18
1339894	0	C	SNP	T	81	90	170	100	171	Leu182Leu (ctc/ctT)	Rv1196	PPE18	PPE family protein PPE18
1339905	0	C	SNP	T	81	95	171	100	176	Ala186Val (gcc/gTc)	Rv1196	PPE18	PPE family protein PPE18
1340500	0	G	SNP	T	143	125	264	98.89	271	Met384Ile (atg/atT)	Rv1196	PPE18	PPE family protein PPE18
1340784	0	T	SNP	C	78	91	166	81.25	208	Gly42Gly (ggt/ggC)	Rv1197	esxK	ESAT-6 like protein EsxK
1341295	0	A	SNP	G	153	117	268	99.26	272
1345016	0	C	SNP	T	94	96	183	99.48	191	Ala52Thr (gcc/Acc)	Rv1201c	dapD	2,3,4,5-tetrahydropyridine-2,6-dicarboxylate N-succinyltransferase
1351172	0	A	SNP	G	81	84	164	100	165
1360209	0	T	SNP	C	115	102	216	100	217	Ala531Ala (gca/gcG)	Rv1217c	-	tetronasin ABC transporter integral membrane protein
1361190	0	G	SNP	A	127	148	268	99.64	276	Ser204Ser (agc/agT)	Rv1217c	-	tetronasin ABC transporter integral membrane protein
1362006	0	T	SNP	C	82	120	197	98.54	205	Gln243Arg (caa/cGa)	Rv1218c	-	tetronasin ABC transporter ATP-binding protein
1365837	1	C	Ins	G	79	90	169	83.66	170
1365837	2	C	Ins	G	79	90	169	83.66	169
1367484	0	T	SNP	G	107	110	216	99.09	219	Trp8Gly (tgg/Ggg)	Rv1224	tatB	Sec-independent protein translocase protein TatB
1371470	0	G	SNP	A	87	99	186	100	186	Arg184His (cgt/cAt)	Rv1228	lpqX	lipoprotein LpqX
1371697	0	G	SNP	A	130	108	237	99.58	239	Ala57Thr (gcc/Acc)	Rv1228a	-	hypothetical protein
1374065	0	T	SNP	C	118	102	219	100	220	Ser45Gly (agc/Ggc)	Rv1230c	-	membrane protein
1375724	0	A	SNP	C	61	81	140	98.61	144	Cys149Gly (tgc/Ggc)	Rv1232c	-	hypothetical protein
1376568	1	C	Ins	G	68	65	133	84.18	133		Rv1233c	-	hypothetical protein
1377568	0	A	SNP	G	154	148	296	100	302	Val15Val (gta/gtG)	Rv1235	lpqY	trehalose ABC transporter substrate-binding lipoprotein LpqY
1382628	0	T	SNP	C	121	111	230	100	232	Lys139Glu (aaa/Gaa)	Rv1239c	corA	magnesium and cobalt transport transmembrane protein CorA
1386011	0	C	Del	GAP	156	119	277	89	309		Rv1243c	PE_PGRS23	PE-PGRS family protein PE_PGRS23
1387478	0	G	SNP	C	111	112	223	97.38	229	Asp208His (gac/Cac)	Rv1244	lpqZ	lipoprotein LpqZ
1390144	0	T	SNP	C	80	101	179	98.37	184	Asn970Ser (aat/aGt)	Rv1248c	-	multifunctional 2-oxoglutarate dehydrogenase E1 component /2-oxoglutarate dehydrogenase dihydrolipoyllysine-residue succinyltransferase
1390763	0	C	SNP	T	93	107	196	100	200	Val764Met (gtg/Atg)	Rv1248c	-	multifunctional 2-oxoglutarate dehydrogenase E1 component /2-oxoglutarate dehydrogenase dihydrolipoyllysine-residue succinyltransferase
1393626	0	A	SNP	G	82	78	159	100	160	Leu119Leu (ctt/ctC)	Rv1249c	-	membrane protein
1396618	0	C	SNP	A	90	88	175	98.89	180	Glu875_ (gag/Tag)	Rv1251c	-	hypothetical protein
1396922	0	T	SNP	C	87	102	186	100	189	Thr773Thr (aca/acG)	Rv1251c	-	hypothetical protein
1401033	0	C	SNP	T	86	95	179	100	181	Ser355Leu (tcg/tTg)	Rv1253	deaD	ATP-dependent RNA helicase DeaD
1411210	0	T	SNP	G	65	94	157	100	159	Val260Val (gtt/gtG)	Rv1263	amiB2	amidase AmiB
1413148	0	C	SNP	T	67	88	144	100	155
1414021	0	C	SNP	T	70	110	176	99.45	181	Arg607Gln (cgg/cAg)	Rv1266c	pknH	serine/threonine-protein kinase PknH
1422666	0	C	SNP	T	125	106	230	99.14	233	Gly462Glu (ggg/gAg)	Rv1273c	-	drug ABC transporter ATP-binding protein
1422667	0	C	SNP	T	125	104	228	99.13	231	Gly462Arg (ggg/Agg)	Rv1273c	-	drug ABC transporter ATP-binding protein
1438028	0	C	SNP	G	96	72	167	100	168	Ser40Arg (agc/agG)	Rv1285	cysD	sulfate adenylyltransferase subunit 2
1440090	0	C	SNP	T	93	117	205	100	210	Thr395Ile (acc/aTc)	Rv1286	-	bifunctional sulfate adenyltransferase subunit 1 CysN/adenylylsulfate kinase CysC
1440469	0	C	SNP	G	91	105	191	99.49	197	Pro521Pro (ccc/ccG)	Rv1286	-	bifunctional sulfate adenyltransferase subunit 1 CysN/adenylylsulfate kinase CysC
1441545	0	G	SNP	A	4	9	13	100	13	Ala66Ala (gcg/gcA)	Rv1288	-	hypothetical protein
1441576	0	T	SNP	C	7	4	11	100	11	Leu77Leu (ttg/Ctg)	Rv1288	-	hypothetical protein
1441579	0	A	SNP	T	7	5	12	100	12	Asn78Tyr (aat/Tat)	Rv1288	-	hypothetical protein
1441582	0	T	SNP	C	9	8	17	100	17	Trp79Arg (tgg/Cgg)	Rv1288	-	hypothetical protein
1445781	0	A	SNP	G	113	100	210	99.07	215	Ala18Ala (gct/gcC)	Rv1291c	-	hypothetical protein
1450316	0	C	SNP	T	122	113	234	100	235	Ala314Ala (gcc/gcT)	Rv1294	thrA	homoserine dehydrogenase
1457144	0	C	SNP	T	104	118	210	99.55	223	Arg194Cys (cgc/Tgc)	Rv1300	hemK	release factor glutamine methyltransferase
1465536	0	C	SNP	T	176	131	305	99.03	310	Thr218Met (acg/aTg)	Rv1309	atpG	ATP synthase subunit gamma
1468208	0	A	SNP	C	146	133	276	82.06	340	Leu433Arg (ctg/cGg)	Rv1313c	-	insertion sequence element IS1557 transposase
1468492	0	C	SNP	A	102	122	221	100	224	Leu338Leu (ctg/ctT)	Rv1313c	-	insertion sequence element IS1557 transposase
1471659	0	C	SNP	T	211	216	424	100	427
1478357	0	G	SNP	T	84	97	179	100	181	Pro254Pro (ccc/ccA)	Rv1317c	alkA	bifunctional regulatory protein/DNA repair enzyme AlkA
1479085	0	T	SNP	C	115	135	249	99.6	251	Ile12Val (atc/Gtc)	Rv1317c	alkA	bifunctional regulatory protein/DNA repair enzyme AlkA
1480945	0	C	SNP	G	225	236	461	99.78	462	Thr519Thr (acg/acC)	Rv1319c	-	adenylate cyclase
1480948	0	C	SNP	T	225	240	461	100	465	Glu518Glu (gag/gaA)	Rv1319c	-	adenylate cyclase
1481185	0	A	SNP	C	243	224	464	98.73	473	Asp439Glu (gat/gaG)	Rv1319c	-	adenylate cyclase
1481293	0	T	SNP	G	263	257	517	99.62	522	Gly403Gly (gga/ggC)	Rv1319c	-	adenylate cyclase
1481563	0	C	SNP	T	247	276	516	99.43	526	Glu313Glu (gag/gaA)	Rv1319c	-	adenylate cyclase
1482627	0	T	SNP	C	102	118	217	100	220	Thr531Ala (acg/Gcg)	Rv1320c	-	adenylate cyclase
1484708	0	A	SNP	C	112	88	198	100	200	Ser144Arg (agc/Cgc)	Rv1321	-	endonuclease NucS
1489142	0	C	SNP	T	162	102	248	95.31	277	Gly275Asp (ggc/gAc)	Rv1325c	PE_PGRS24	PE-PGRS family protein PE_PGRS24
1490905	0	A	SNP	G	123	124	246	100	247	Ser470Pro (tct/Cct)	Rv1326c	glgB	1,4-alpha-glucan branching protein
1495836	0	G	SNP	A	84	93	175	98.88	179	Val425Met (gtg/Atg)	Rv1328	glgP	glycogen phosphorylase
1498951	0	G	SNP	T	101	96	197	99.49	198	Thr80Lys (acg/aAg)	Rv1329c	dinG	ATP-dependent helicase DinG
1499213	0	T	Del	GAP	59	71	128	99.24	131		Rv1330c	pncB1	nicotinic acid phosphoribosyltransferase PncB1
1499214	0	C	Del	GAP	59	70	127	99.23	130		Rv1330c	pncB1	nicotinic acid phosphoribosyltransferase PncB1
1499215	0	A	Del	GAP	59	70	128	99.23	130		Rv1330c	pncB1	nicotinic acid phosphoribosyltransferase PncB1
1499216	0	G	Del	GAP	59	70	128	99.23	130		Rv1330c	pncB1	nicotinic acid phosphoribosyltransferase PncB1
1499217	0	G	Del	GAP	59	70	128	100	129		Rv1330c	pncB1	nicotinic acid phosphoribosyltransferase PncB1
1499218	0	C	Del	GAP	59	70	129	100	129		Rv1330c	pncB1	nicotinic acid phosphoribosyltransferase PncB1
1499219	0	C	Del	GAP	59	70	129	100	129		Rv1330c	pncB1	nicotinic acid phosphoribosyltransferase PncB1
1499220	0	G	Del	GAP	59	70	129	100	129		Rv1330c	pncB1	nicotinic acid phosphoribosyltransferase PncB1
1499221	0	G	SNP	A	59	69	127	100	128	Pro447Ser (ccg/Tcg)	Rv1330c	pncB1	nicotinic acid phosphoribosyltransferase PncB1
1499274	0	C	SNP	G	73	79	151	99.35	153	Gly429Ala (ggc/gCc)	Rv1330c	pncB1	nicotinic acid phosphoribosyltransferase PncB1
1500909	0	C	SNP	T	116	97	211	100	213	Val83Val (gtc/gtT)	Rv1331	-	ATP-dependent Clp protease adapter protein ClpS
1501700	0	G	SNP	A	112	115	224	100	227	Val34Val (gtg/gtA)	Rv1333	-	hydrolase
1505909	0	G	SNP	C	70	63	132	99.25	134
1508029	0	C	SNP	T	83	118	198	99.5	202	Arg153Cys (cgc/Tgc)	Rv1341	-	non-canonical purine NTP pyrophosphatase
1513189	0	C	SNP	T	77	114	189	99.48	192	Ala48Val (gct/gTt)	Rv1348	irtA	iron ABC transporter ATP-binding protein/permease IrtA
1522321	0	A	SNP	C	173	188	360	100	361	Leu571Arg (ctc/cGc)	Rv1355c	moeY	molybdopterin biosynthesis protein MoeY
1526819	0	C	SNP	A	156	158	310	98.43	319	Arg70Arg (cgg/Agg)	Rv1358	-	transcriptional regulator
1533583	0	G	SNP	A	145	193	332	90.37	374	Tyr17Tyr (tac/taT)	Rv1361c	PPE19	PPE family protein PPE19
1533624	0	A	SNP	C	152	205	355	98.08	364	Phe4Val (ttc/Gtc)	Rv1361c	PPE19	PPE family protein PPE19
1534551	0	C	SNP	T	143	150	290	99.66	294	Glu20Glu (gag/gaA)	Rv1362c	-	membrane protein
1536251	0	G	SNP	T	120	116	231	99.58	237	Ala465Glu (gcg/gAg)	Rv1364c	-	sigma factor regulatory protein
1540141	0	T	SNP	C	83	80	161	100	163	Ile169Val (atc/Gtc)	Rv1367c	-	hypothetical protein
1540484	0	C	SNP	G	104	138	238	99.59	243	Leu54Leu (ctg/ctC)	Rv1367c	-	hypothetical protein
1544255	0	C	SNP	T	237	221	451	99.78	459	Arg299Arg (cgc/cgT)	Rv1371	-	membrane protein
1546703	0	C	SNP	T	122	100	220	99.11	224	Pro231Leu (ccg/cTg)	Rv1373	-	glycolipid sulfotransferase
1547125	0	T	SNP	C	95	127	219	100	222	Thr136Ala (aca/Gca)	Rv1374c	-	hypothetical protein
1552547	0	G	SNP	A	61	75	135	99.27	137	Arg37Trp (cgg/Tgg)	Rv1378c	-	hypothetical protein
1554216	0	C	SNP	T	120	132	247	100	252	Pro10Leu (ccc/cTc)	Rv1381	pyrC	dihydroorotase
1563717	0	C	SNP	T	72	105	176	99.44	178	Val8Val (gtc/gtT)	Rv1388	mihF	integration host factor MihF
1570566	0	C	SNP	A	124	146	269	99.26	272	Arg135Leu (cgg/cTg)	Rv1394c	cyp132	cytochrome P450 Cyp132
1573660	0	T	SNP	G	97	156	250	100	253	Arg66Ser (aga/agC)	Rv1396c	PE_PGRS25	PE-PGRS family protein PE_PGRS25
1583948	0	C	SNP	T	95	78	172	98.3	176	Thr283Ile (acc/aTc)	Rv1407	fmu	methyltransferase
1588899	0	G	SNP	T	92	80	169	100	172	Ala111Ala (gcg/gcT)	Rv1412	ribC	riboflavin synthase
1593331	0	G	SNP	A	102	86	187	100	188
1595342	0	T	SNP	C	70	92	157	100	162	Val434Ala (gtg/gCg)	Rv1420	uvrC	excinuclease ABC subunit UvrC
1599557	0	C	SNP	G	107	94	198	100	201	Arg33Thr (agg/aCg)	Rv1424c	-	membrane protein
1602447	0	C	SNP	T	107	109	214	100	216	Lys494Lys (aag/aaA)	Rv1427c	fadD12	long-chain-fatty-acid--CoA ligase FadD12
1608276	0	A	SNP	C	126	118	241	99.59	245	Asn65Thr (aac/aCc)	Rv1431	-	hypothetical protein
1609840	0	A	SNP	G	107	112	218	99.55	220	Pro586Pro (cca/ccG)	Rv1431	-	hypothetical protein
1613035	0	T	SNP	C	97	110	205	99.04	209
1614143	0	G	SNP	A	79	96	173	99.43	176	Leu279Leu (ctg/ctA)	Rv1436	gap	glyceraldehyde 3-phosphate dehydrogenase
1618978	0	T	SNP	C	155	132	282	98.97	290	Asp236Gly (gat/gGt)	Rv1441c	PE_PGRS26	PE-PGRS family protein PE_PGRS26
1624791	0	C	SNP	G	78	74	150	99.35	153	Arg192Pro (cga/cCa)	Rv1446c	opcA	OXPP cycle protein OpcA
1627351	0	T	SNP	C	105	96	194	99.01	203	Thr244Ala (acc/Gcc)	Rv1448c	tal	transaldolase
1630148	0	A	SNP	C	67	97	161	100	164	Tyr18Asp (tac/Gac)	Rv1449c	tkt	transketolase
1634609	0	C	SNP	T	66	49	114	99.14	116	Ala7Thr (gcc/Acc)	Rv1450c	PE_PGRS27	PE-PGRS family protein PE_PGRS27
1634610	0	C	SNP	T	68	49	116	99.15	118	Val6Val (gtg/gtA)	Rv1450c	PE_PGRS27	PE-PGRS family protein PE_PGRS27
1635832	0	C	SNP	T	82	81	160	98.19	166	Ala268Ala (gcc/gcT)	Rv1451	-	protoheme IX farnesyltransferase
1636172	1	T	Ins	C	104	62	166	77.57	166		Rv1452c	PE_PGRS28	PE-PGRS family protein PE_PGRS28
1636172	2	T	Ins	C	104	62	166	77.57	166		Rv1452c	PE_PGRS28	PE-PGRS family protein PE_PGRS28
1636172	3	T	Ins	G	104	62	166	77.57	166		Rv1452c	PE_PGRS28	PE-PGRS family protein PE_PGRS28
1636826	0	C	SNP	A	126	186	301	95.71	326	Gly468Gly (ggg/ggT)	Rv1452c	PE_PGRS28	PE-PGRS family protein PE_PGRS28
1638182	0	C	SNP	T	94	124	214	98.2	222	Ser16Ser (tcg/tcA)	Rv1452c	PE_PGRS28	PE-PGRS family protein PE_PGRS28
1638183	0	G	SNP	A	94	124	216	100	218	Ser16Leu (tcg/tTg)	Rv1452c	PE_PGRS28	PE-PGRS family protein PE_PGRS28
1638188	0	C	SNP	T	92	122	213	99.07	216	Ala14Ala (gcg/gcA)	Rv1452c	PE_PGRS28	PE-PGRS family protein PE_PGRS28
1638191	0	C	SNP	G	94	123	216	100	217	Ala13Ala (gcg/gcC)	Rv1452c	PE_PGRS28	PE-PGRS family protein PE_PGRS28
1638194	0	G	SNP	C	94	124	218	98.2	222	Ala12Ala (gcc/gcG)	Rv1452c	PE_PGRS28	PE-PGRS family protein PE_PGRS28
1639594	0	C	SNP	A	126	152	276	100	278	Pro405Gln (cca/cAa)	Rv1453	-	transcriptional activator protein
1645802	0	T	SNP	C	100	75	175	98.87	177	Lys113Glu (aaa/Gaa)	Rv1459c	-	alpha-(1->6)-mannopyranosyltransferase
1650072	0	A	SNP	G	186	135	317	99.07	324	Asn183Asp (aac/Gac)	Rv1462	-	hypothetical protein
1650406	0	C	SNP	A	140	154	290	99.66	295	Thr294Asn (acc/aAc)	Rv1462	-	hypothetical protein
1656293	0	G	SNP	A	111	182	286	99.66	294	Asn143Asn (aac/aaT)	Rv1468c	PE_PGRS29	PE-PGRS family protein PE_PGRS29
1676290	0	C	SNP	A	94	124	212	100	218	Lys198Asn (aag/aaT)	Rv1486c	-	hypothetical protein
1676880	0	A	SNP	G	131	118	247	98.81	252	Trp2Arg (tgg/Cgg)	Rv1486c	-	hypothetical protein
1681147	0	G	SNP	A	129	124	253	99.22	255
1688300	0	T	SNP	C	108	104	212	99.53	213	Phe120Phe (ttt/ttC)	Rv1497	lipL	esterase LipL
1689349	0	C	SNP	T	100	112	210	100	212	Arg191His (cgc/cAc)	Rv1498c	-	methyltransferase
1692141	0	A	SNP	C	212	242	451	100	454	Ile84Ile (ata/atC)	Rv1501	-	hypothetical protein
1692960	0	T	SNP	C	213	264	473	98.76	483	Ser13Pro (tcg/Ccg)	Rv1502	-	hypothetical protein
1693561	0	A	SNP	G	218	145	356	100	363	Tyr213Cys (tac/tGc)	Rv1502	-	hypothetical protein
1698850	0	C	SNP	T	175	159	329	100	334	Ala349Thr (gca/Aca)	Rv1508c	-	membrane protein
1698911	0	G	SNP	A	168	156	322	100	324	Gly328Gly (ggc/ggT)	Rv1508c	-	membrane protein
1699849	0	G	SNP	A	142	135	273	99.64	278	Pro16Ser (ccg/Tcg)	Rv1508c	-	membrane protein
1702415	0	C	SNP	T	114	128	237	98.37	246	Ala374Val (gcg/gTg)	Rv1510	-	hypothetical protein
1706119	0	T	SNP	C	206	164	365	100	370	Ser159Ser (tca/tcG)	Rv1514c	-	glycosyltransferase
1708792	0	T	SNP	C	131	127	253	99.23	260
1709432	0	C	SNP	T	150	165	313	99.68	316	Leu188Phe (ctc/Ttc)	Rv1517	-	hypothetical protein
1713192	0	A	SNP	G	118	117	219	99.16	237	Val297Val (gta/gtG)	Rv1521	fadD25	fatty-acid--CoA ligase FadD25
1713923	0	A	SNP	G	135	156	286	100	291	His541Arg (cac/cGc)	Rv1521	fadD25	fatty-acid--CoA ligase FadD25
1716472	0	A	SNP	G	97	100	195	99.49	198	Ser381Pro (tcc/Ccc)	Rv1522c	mmpL12	transmembrane transport protein MmpL12
1718932	0	C	SNP	T	121	105	224	98.69	229	Asn69Asn (aac/aaT)	Rv1524	-	glycosyltransferase
1723591	0	C	SNP	G	98	91	189	99.47	190	Val1607Leu (gtc/Ctc)	Rv1527c	pks5	polyketide synthase
1728161	0	G	SNP	T	166	153	311	100	319	Gly83Gly (ggc/ggA)	Rv1527c	pks5	polyketide synthase
1728460	0	A	SNP	C	185	173	353	100	358
1728837	0	A	SNP	G	159	167	323	99.69	327
1733814	0	C	SNP	T	127	118	244	100	245	Leu69Leu (ctg/Ttg)	Rv1533	-	monooxygenase
1735739	0	T	SNP	C	75	66	137	100	141
1738751	0	C	SNP	A	138	166	299	99.67	305	Arg745Arg (cgg/Agg)	Rv1536	ileS	isoleucine--tRNA ligase
1748439	0	C	SNP	T	78	119	196	99.49	198	Thr249Ile (acc/aTc)	Rv1547	dnaE1	DNA polymerase III subunit alpha
1752561	0	T	SNP	C	220	282	498	100	502	Asp258Gly (gac/gGc)	Rv1548c	PPE21	PPE family protein PPE21
1759252	0	G	SNP	T	125	118	240	99.59	244	Ser524Ser (tcg/tcT)	Rv1552	frdA	fumarate reductase flavoprotein subunit		phylo (not 4,9)
1760292	0	A	SNP	G	181	142	320	100	323	Met40Val (atg/Gtg)	Rv1554	frdC	fumarate reductase membrane anchor subunit
1761765	0	G	SNP	A	108	106	209	99.53	215	Gly8Ser (ggc/Agc)	Rv1557	mmpL6	transmembrane transport protein MmpL6
1763482	0	G	SNP	A	75	92	165	98.82	169	Gly19Arg (ggg/Agg)	Rv1559	ilvA	threonine dehydratase IlvA
1764225	0	C	SNP	T	75	91	166	96.51	172	Ala266Ala (gcc/gcT)	Rv1559	ilvA	threonine dehydratase IlvA
1777508	0	C	SNP	T	137	133	270	97.83	276	Thr269Thr (acc/acT)	Rv1569	bioF1	8-amino-7-oxononanoate synthase
1778430	0	T	SNP	C	149	134	280	100	283	Met191Thr (atg/aCg)	Rv1570	bioD	ATP-dependent dethiobiotin synthetase BioD
1779370	0	G	SNP	C	102	78	178	99.45	181	Thr19Thr (acg/acC)	Rv1573	-	phage protein
1780586	1	C	Ins	G	120	123	243	92.05	245		Rv1575	-	phage protein
1781251	0	C	SNP	T	167	135	301	98.05	308	Glu272Lys (gag/Aag)	Rv1576c	-	phage capsid protein
1781811	0	T	SNP	C	112	145	256	98.09	262	Asp85Gly (gac/gGc)	Rv1576c	-	phage capsid protein
1784238	0	A	Del	GAP	118	177	292	98.99	298		Rv1581c	-	phage protein
1789933	0	G	SNP	A	92	77	169	100	169
1792777	0	T	SNP	C	74	71	144	98.64	147	Ile322Val (att/Gtt)	Rv1592c	-	hypothetical protein
1792778	0	T	SNP	C	74	72	144	98.65	148	Glu321Glu (gaa/gaG)	Rv1592c	-	hypothetical protein
1798355	0	G	SNP	A	89	91	175	99.45	181	Gly21Asp (ggt/gAt)	Rv1597	-	hypothetical protein
1802047	0	C	SNP	G	148	133	279	100	281	Gln5Glu (cag/Gag)	Rv1601	hisB	imidazole glycerol-phosphate dehydratase
1803265	0	G	SNP	A	114	119	230	100	233	Ser201Asn (agc/aAc)	Rv1602	hisH	imidazole glycerol phosphate synthase subunit HisH
1804409	0	C	SNP	A	100	90	189	100	190	Pro124Gln (cca/cAa)	Rv1604	impA	inositol-monophosphatase ImpA
1811375	0	G	SNP	T	114	72	185	99.47	187	Gly83Gly (ggg/ggT)	Rv1612	trpB	tryptophan synthase subunit beta
1812448	0	C	SNP	T	130	174	302	100	304	Tyr30Tyr (tac/taT)	Rv1613	trpA	tryptophan synthase subunit alpha
1817976	0	A	SNP	T	114	108	218	99.11	224	His121Leu (cac/cTc)	Rv1618	tesB1	acyl-CoA thioesterase TesB
1818286	0	C	SNP	T	86	84	168	98.84	172	Gly224Gly (ggc/ggT)	Rv1618	tesB1	acyl-CoA thioesterase TesB
1827468	0	C	SNP	A	116	81	197	98.99	199	Val160Leu (gtg/Ttg)	Rv1625c	cya	adenylyl cyclase
1832509	0	C	SNP	G	130	140	268	100	270	Thr615Thr (acc/acG)	Rv1629	polA	DNA polymerase I
1833025	0	C	SNP	T	75	86	159	99.38	162	Asp787Asp (gac/gaT)	Rv1629	polA	DNA polymerase I
1836286	0	G	SNP	C	98	87	184	99.46	186
1836417	0	C	SNP	A	92	72	161	100	164	Gly138Gly (ggg/ggT)	Rv1632c	-	hypothetical protein
1839759	0	G	SNP	C	151	154	300	99.67	306	Gly198Arg (ggg/Cgg)	Rv1634	-	multidrug-efflux transporter
1847919	0	C	SNP	G	85	88	170	100	173	Thr180Thr (acg/acC)	Rv1639c	-	hypothetical protein
1849609	0	T	SNP	C	103	104	205	100	207	Arg809Arg (cga/cgG)	Rv1640c	lysX	bifunctional lysine--tRNA ligase/phosphatidylglycerol lysyltransferase
1850482	0	A	SNP	G	73	92	163	98.8	167	Arg518Arg (cgt/cgC)	Rv1640c	lysX	bifunctional lysine--tRNA ligase/phosphatidylglycerol lysyltransferase
1852803	0	C	SNP	A	121	87	206	99.52	209	Ala177Ala (gcc/gcA)	Rv1641	infC	initiation factor IF-3
1852877	0	A	SNP	C	143	100	241	100	243	_202Ser (tag/tCg)	Rv1641	infC	initiation factor IF-3
1854300	0	T	SNP	C	89	88	176	99.44	178	Leu232Pro (ctg/cCg)	Rv1644	tsnR	23S rRNA methyltransferase TsnR
1856617	0	C	SNP	T	49	35	81	100	84	Thr285Ile (aca/aTa)	Rv1646	PE17	PE family protein PE17
1856777	0	G	SNP	C	73	57	129	100	130	Ala2Pro (gcg/Ccg)	Rv1647	-	adenylate cyclase
1859559	0	C	SNP	A	113	84	194	98.5	200	Ala276Asp (gcc/gAc)	Rv1649	pheS	phenylalanine--tRNA ligase subunit alpha
1862068	0	C	SNP	G	87	104	190	97.45	196	Leu771Val (ctg/Gtg)	Rv1650	pheT	phenylalanine--tRNA ligase subunit beta
1863584	0	G	SNP	T	132	147	274	97.55	286	Thr600Asn (acc/aAc)	Rv1651c	PE_PGRS30	PE-PGRS family protein PE_PGRS30
1873700	0	G	SNP	A	107	79	186	100	186	Leu354Leu (ctg/ctA)	Rv1659	argH	argininosuccinate lyase
1879894	0	A	SNP	C	229	292	509	99.24	525	Thr1531Pro (acg/Ccg)	Rv1661	pks7	polyketide synthase
1882586	0	T	SNP	A	206	186	389	99.49	394	Ser295Thr (tcg/Acg)	Rv1662	pks8	polyketide synthase
1882587	0	C	SNP	A	203	187	385	99.49	392	Ser295_ (tcg/tAg)	Rv1662	pks8	polyketide synthase
1885772	0	G	SNP	A	168	179	343	99.43	349	Ala1357Thr (gcc/Acc)	Rv1662	pks8	polyketide synthase
1894300	1	G	Ins	G	66	66	132	83.54	133
1894300	2	G	Ins	T	66	67	133	84.18	133
1894300	3	G	Ins	C	66	66	132	83.54	132
1894300	4	G	Ins	T	66	66	132	83.54	132
1894300	5	G	Ins	T	66	66	132	83.54	132
1894300	6	G	Ins	G	65	66	131	82.91	131
1894300	7	G	Ins	C	64	65	129	81.65	130
1894300	8	G	Ins	C	65	65	130	82.28	130
1894300	9	G	Ins	G	64	65	129	81.65	130
1894300	10	G	Ins	C	65	65	130	82.28	130
1894422	0	A	SNP	G	90	90	180	100	180
1901493	0	T	SNP	C	154	145	297	100	299	Ser149Ser (agt/agC)	Rv1676	-	hypothetical protein
1907296	0	G	SNP	C	118	127	239	99.59	246	Ala298Ala (gcg/gcC)	Rv1682	-	hypothetical protein
1908598	0	G	SNP	A	89	82	165	100	171	Arg335Arg (cgg/cgA)	Rv1683	-	bifunctional long-chain acyl-CoA synthase/lipase
1916137	0	A	SNP	G	101	86	185	100	187	Leu63Leu (cta/ctG)	Rv1691	-	hypothetical protein
1917972	0	A	SNP	G	113	102	213	100	215	Leu11Leu (cta/ctG)	Rv1694	tlyA	16S/23S rRNA (cytidine-2'-O)-methyltransferase TlyA			capreomycin (CPR)
1925136	0	G	SNP	A	123	171	283	100	294	Val436Val (gtg/gtA)	Rv1699	pyrG	CTP synthase
1926029	0	T	SNP	C	155	125	276	100	280	Tyr150His (tat/Cat)	Rv1700	-	NUDIX hydrolase
1927329	0	C	SNP	A	201	134	332	99.7	336	Arg416Leu (cgc/cTc)	Rv1702c	-	hypothetical protein
1931179	0	C	SNP	A	137	94	227	100	231	Arg93Leu (cgg/cTg)	Rv1704c	cycA	D-serine/alanine/glycine transporter protein CycA
1931718	0	G	SNP	C	77	78	154	98.73	157	Leu313Val (ctg/Gtg)	Rv1705c	PPE22	PPE family protein PPE22
1933988	0	G	SNP	A	83	76	158	100	159
1943280	0	G	SNP	T	84	80	164	100	164	Val208Leu (gtg/Ttg)	Rv1715	fadB3	3-hydroxybutyryl-CoA dehydrogenase FadB
1944107	0	A	SNP	G	99	82	178	100	181	Ser178Gly (agt/Ggt)	Rv1716	-	hypothetical protein
1944402	0	T	SNP	C	102	102	200	100	204	Val276Ala (gtc/gCc)	Rv1716	-	hypothetical protein
1946999	0	T	SNP	G	78	94	172	98.29	175
1950767	0	T	SNP	C	77	77	151	100	154	Lys95Lys (aaa/aaG)	Rv1724c	-	hypothetical protein
1952743	0	G	SNP	A	87	61	145	100	148	Val298Met (gtg/Atg)	Rv1726	-	oxidoreductase
1960284	0	C	SNP	A	158	134	289	99.66	293	Gln68His (cag/caT)	Rv1733c	-	transmembrane protein
1967237	0	C	SNP	A	97	86	181	100	183	Arg134Leu (cga/cTa)	Rv1739c	-	sulfate ABC transporter permease
1971725	0	G	SNP	C	70	74	141	100	144	Arg89Arg (cgc/cgG)	Rv1745c	idi	isopentenyl-diphosphate delta-isomerase
1972901	0	C	SNP	T	103	86	188	100	189	Ala255Val (gcg/gTg)	Rv1746	pknF	serine/threonine-protein kinase PknF
1974100	0	C	SNP	G	112	99	204	98.6	214	Ala157Ala (gcc/gcG)	Rv1747	-	ABC transporter ATP-binding protein/permease
1977646	0	G	SNP	A	156	129	281	99.65	286	Ala80Ala (gcc/gcT)	Rv1749c	-	integral membrane protein
1983195	0	A	SNP	G	17	16	31	80.49	41	Gly527Gly (ggt/ggC)	Rv1753c	PPE24	PPE family protein PPE24
1983198	0	C	SNP	G	22	23	43	95.74	47	Val526Val (gtg/gtC)	Rv1753c	PPE24	PPE family protein PPE24
1983313	0	T	SNP	G	212	223	431	97.32	447	Asn488Thr (aac/aCc)	Rv1753c	PPE24	PPE family protein PPE24
1990745	0	A	SNP	G	7	4	11	100	11	Gly611Gly (ggt/ggC)	Rv1759c	wag22	PE-PGRS family protein Wag22
1990748	0	G	SNP	C	7	4	11	100	11	Ile610Met (atc/atG)	Rv1759c	wag22	PE-PGRS family protein Wag22
1990760	0	G	SNP	C	7	4	11	100	11	Ser606Ser (tcc/tcG)	Rv1759c	wag22	PE-PGRS family protein Wag22
1990762	0	A	SNP	C	7	4	11	100	11	Ser606Ala (tcc/Gcc)	Rv1759c	wag22	PE-PGRS family protein Wag22
1990763	0	T	SNP	C	7	4	11	100	11	Gly605Gly (gga/ggG)	Rv1759c	wag22	PE-PGRS family protein Wag22
1990766	0	G	SNP	A	7	4	10	84.62	13	Gly604Gly (ggc/ggT)	Rv1759c	wag22	PE-PGRS family protein Wag22
1990775	0	A	SNP	G	8	5	13	100	13	Gly601Gly (ggt/ggC)	Rv1759c	wag22	PE-PGRS family protein Wag22
1990779	0	G	SNP	T	8	5	13	100	13	Ala600Asp (gcc/gAc)	Rv1759c	wag22	PE-PGRS family protein Wag22
1990789	0	C	SNP	T	8	5	13	100	13	Ala597Thr (gcc/Acc)	Rv1759c	wag22	PE-PGRS family protein Wag22
1990790	0	A	SNP	G	8	5	13	100	13	Gly596Gly (ggt/ggC)	Rv1759c	wag22	PE-PGRS family protein Wag22
1990795	0	C	SNP	T	7	5	12	100	12	Ala595Thr (gcg/Acg)	Rv1759c	wag22	PE-PGRS family protein Wag22
1990799	0	T	SNP	G	8	5	13	100	13	Gly593Gly (gga/ggC)	Rv1759c	wag22	PE-PGRS family protein Wag22
1990822	0	C	SNP	T	8	6	14	87.5	16	Ala586Thr (gcc/Acc)	Rv1759c	wag22	PE-PGRS family protein Wag22
1990826	0	A	SNP	G	8	6	14	87.5	16	Gly584Gly (ggt/ggC)	Rv1759c	wag22	PE-PGRS family protein Wag22
1990888	0	C	SNP	T	5	4	8	100	9	Ala564Thr (gcc/Acc)	Rv1759c	wag22	PE-PGRS family protein Wag22
1990892	0	A	SNP	C	5	5	10	100	10	Gly562Gly (ggt/ggG)	Rv1759c	wag22	PE-PGRS family protein Wag22
1990924	0	A	SNP	G	5	6	11	100	11	Leu552Leu (ttg/Ctg)	Rv1759c	wag22	PE-PGRS family protein Wag22
1990928	0	G	SNP	C	4	6	10	100	10	Gly550Gly (ggc/ggG)	Rv1759c	wag22	PE-PGRS family protein Wag22
1997852	0	C	SNP	G	56	55	110	100	111	Val222Leu (gtt/Ctt)	Rv1765c	-	hypothetical protein
2003252	0	C	SNP	T	76	74	150	100	150	Ala209Ala (gcc/gcT)	Rv1769	-	hypothetical protein
2003827	0	A	SNP	C	73	71	144	100	144	Asp401Ala (gac/gCc)	Rv1769	-	hypothetical protein
2010614	0	G	SNP	A	124	130	251	100	254
2010880	0	T	SNP	G	90	102	189	100	192	Gly75Gly (ggt/ggG)	Rv1777	cyp144	cytochrome P450 Cyp144
2011568	0	G	SNP	C	108	95	198	100	203	Glu305Gln (gag/Cag)	Rv1777	cyp144	cytochrome P450 Cyp144
2022868	0	T	SNP	C	113	109	215	100	222	Ser1204Ser (agt/agC)	Rv1783	eccC5	ESX-5 type VII secretion system protein EccC5
2023628	0	C	SNP	G	153	125	274	100	278	Gly334Ala (gga/gCa)	Rv1785c	cyp143	cytochrome P450 Cyp143
2025977	0	C	SNP	G	94	99	192	96.5	200	Thr226Arg (acg/aGg)	Rv1787	PPE25	PPE family protein PPE25
2034676	0	C	SNP	T	86	82	168	100	168	Ile316Ile (atc/atT)	Rv1796	mycP5	membrane-anchored mycosin MycP
2045310	0	A	SNP	G	123	157	277	100	280	Ile511Ile (att/atC)	Rv1803c	PE_PGRS32	PE-PGRS family protein PE_PGRS32
2049065	0	T	SNP	C	107	122	228	99.57	230
2049097	0	G	SNP	C	116	116	232	100	232
2050822	0	G	SNP	C	64	58	120	99.19	123	Gly301Ala (gga/gCa)	Rv1808	PPE32	PPE family protein PPE32
2051345	0	G	SNP	A	88	80	166	100	168	Gly22Ser (ggt/Agt)	Rv1809	PPE33	PPE family protein PPE33
2051746	0	T	SNP	C	131	130	258	100	261	Ala155Ala (gct/gcC)	Rv1809	PPE33	PPE family protein PPE33
2052035	0	G	SNP	T	112	138	248	99.6	251	Val252Leu (gtg/Ttg)	Rv1809	PPE33	PPE family protein PPE33
2055271	0	A	SNP	G	120	99	217	98.65	222	Leu30Pro (cta/cCa)	Rv1812c	-	dehydrogenase
2056184	0	C	SNP	T	104	113	215	100	217
2057774	0	A	SNP	T	98	101	195	100	199	Ile83Phe (atc/Ttc)	Rv1815	-	hypothetical protein
2058950	0	C	Del	GAP	106	94	197	96.62	207		Rv1816	-	HTH-type transcriptional regulator
2061865	0	G	Del	GAP	34	13	45	78.33	60		Rv1818c	PE_PGRS33	PE-PGRS family protein PE_PGRS33
2061866	0	G	Del	GAP	34	13	45	92.16	51		Rv1818c	PE_PGRS33	PE-PGRS family protein PE_PGRS33
2061867	0	T	Del	GAP	34	13	45	97.92	48		Rv1818c	PE_PGRS33	PE-PGRS family protein PE_PGRS33
2061868	0	G	Del	GAP	34	13	45	95.92	49		Rv1818c	PE_PGRS33	PE-PGRS family protein PE_PGRS33
2061869	0	A	Del	GAP	34	13	45	97.92	48		Rv1818c	PE_PGRS33	PE-PGRS family protein PE_PGRS33
2061870	0	C	Del	GAP	34	13	45	97.92	48		Rv1818c	PE_PGRS33	PE-PGRS family protein PE_PGRS33
2061871	0	A	Del	GAP	34	13	45	97.92	48		Rv1818c	PE_PGRS33	PE-PGRS family protein PE_PGRS33
2061872	0	T	Del	GAP	34	13	45	97.92	48		Rv1818c	PE_PGRS33	PE-PGRS family protein PE_PGRS33
2061873	0	T	Del	GAP	34	13	45	97.92	48		Rv1818c	PE_PGRS33	PE-PGRS family protein PE_PGRS33
2061874	0	A	Del	GAP	34	13	45	97.92	48		Rv1818c	PE_PGRS33	PE-PGRS family protein PE_PGRS33
2061875	0	G	Del	GAP	34	13	45	97.92	48		Rv1818c	PE_PGRS33	PE-PGRS family protein PE_PGRS33
2061876	0	T	Del	GAP	34	13	45	97.92	48		Rv1818c	PE_PGRS33	PE-PGRS family protein PE_PGRS33
2061877	0	G	Del	GAP	34	13	45	97.92	48		Rv1818c	PE_PGRS33	PE-PGRS family protein PE_PGRS33
2061878	0	C	Del	GAP	34	13	45	97.92	48		Rv1818c	PE_PGRS33	PE-PGRS family protein PE_PGRS33
2061879	0	C	Del	GAP	34	13	45	97.92	48		Rv1818c	PE_PGRS33	PE-PGRS family protein PE_PGRS33
2061880	0	G	Del	GAP	34	13	45	97.92	48		Rv1818c	PE_PGRS33	PE-PGRS family protein PE_PGRS33
2061881	0	G	Del	GAP	34	13	45	95.92	49		Rv1818c	PE_PGRS33	PE-PGRS family protein PE_PGRS33
2061958	0	A	SNP	G	169	161	303	99.7	331	Ala239Ala (gct/gcC)	Rv1818c	PE_PGRS33	PE-PGRS family protein PE_PGRS33
2074754	0	C	SNP	T	86	97	183	100	183
2087652	0	C	SNP	T	66	58	121	99.2	125	Arg87Arg (cgg/cgA)	Rv1839c	vapB13	antitoxin VapB13
2089752	0	C	SNP	T	100	101	197	100	201	Val323Met (gtg/Atg)	Rv1841c	-	hypothetical protein
2094912	0	C	Del	GAP	62	57	119	86.23	138		Rv1844c	gnd1	6-phosphogluconate dehydrogenase
2094913	0	A	Del	GAP	62	57	119	86.86	137		Rv1844c	gnd1	6-phosphogluconate dehydrogenase
2094914	0	G	Del	GAP	62	57	119	86.86	137		Rv1844c	gnd1	6-phosphogluconate dehydrogenase
2094915	0	C	Del	GAP	62	57	119	87.5	136		Rv1844c	gnd1	6-phosphogluconate dehydrogenase
2094916	0	G	Del	GAP	61	57	118	86.13	137		Rv1844c	gnd1	6-phosphogluconate dehydrogenase
2094917	0	T	Del	GAP	61	57	118	85.51	138		Rv1844c	gnd1	6-phosphogluconate dehydrogenase
2096186	0	A	SNP	G	95	84	176	100	179	Thr138Thr (act/acC)	Rv1846c	blaI	transcriptional repressor BlaI
2099469	0	G	SNP	A	82	104	185	99.47	187	Ala503Ala (gcg/gcA)	Rv1850	ureC	urease subunit alpha
2108141	0	T	SNP	C	102	153	254	100	255	Phe136Leu (ttc/Ctc)	Rv1860	apa	hypothetical protein
2108890	0	A	SNP	C	76	88	161	100	164
2109523	1	C	Ins	G	96	115	211	88.66	211
2116903	0	C	SNP	T	69	94	162	99.39	164	Gly380Gly (ggc/ggT)	Rv1867	-	hypothetical protein
2122976	0	C	SNP	G	88	95	181	100	183	Gly59Ala (ggt/gCt)	Rv1872c	lldD2	L-lactate dehydrogenase
2123169	0	T	SNP	G	73	95	168	100	168
2128870	0	A	SNP	G	114	86	199	99.5	201	Leu283Leu (cta/ctG)	Rv1878	glnA3	glutamine synthetase GlnA
2133468	1	T	Ins	T	106	76	182	81.98	182		Rv1883c	-	hypothetical protein
2133468	2	T	Ins	C	106	76	182	81.98	182		Rv1883c	-	hypothetical protein
2133468	3	T	Ins	G	105	76	181	81.53	182		Rv1883c	-	hypothetical protein
2133468	4	T	Ins	C	106	75	181	81.53	182		Rv1883c	-	hypothetical protein
2133468	5	T	Ins	A	106	76	182	81.98	182		Rv1883c	-	hypothetical protein
2133468	6	T	Ins	T	106	76	182	81.98	182		Rv1883c	-	hypothetical protein
2133468	7	T	Ins	G	106	75	181	81.53	182		Rv1883c	-	hypothetical protein
2133468	8	T	Ins	C	106	75	181	81.53	181		Rv1883c	-	hypothetical protein
2133468	9	T	Ins	C	105	74	179	80.63	179		Rv1883c	-	hypothetical protein
2133468	10	T	Ins	G	105	74	179	80.63	179		Rv1883c	-	hypothetical protein
2133468	11	T	Ins	T	105	74	179	80.63	179		Rv1883c	-	hypothetical protein
2133468	12	T	Ins	C	104	74	178	80.18	178		Rv1883c	-	hypothetical protein
2135870	0	T	SNP	C	71	119	188	100	190
2137521	1	A	Ins	C	66	65	131	80.37	131
2137521	2	A	Ins	T	66	65	131	80.37	131
2137521	3	A	Ins	C	66	65	131	80.37	131
2137521	4	A	Ins	C	66	65	131	80.37	131
2137521	5	A	Ins	G	66	65	131	80.37	131
2137521	6	A	Ins	A	64	65	129	79.14	131
2137521	7	A	Ins	T	66	65	131	80.37	131
2137521	8	A	Ins	C	66	64	130	79.75	131
2137521	9	A	Ins	A	66	65	131	80.37	131
2137521	10	A	Ins	C	66	65	131	80.37	131
2138453	0	C	SNP	T	105	104	203	99.52	210
2142250	0	C	SNP	T	97	122	219	100	219
2143328	0	G	Del	GAP	91	106	196	98.99	199		Rv1895	-	zinc-binding alcohol dehydrogenase
2147022	0	A	SNP	C	78	83	158	98.77	163	Ile204Met (att/atG)	Rv1900c	lipJ	lignin peroxidase LipJ
2150722	0	T	SNP	C	73	104	169	100	177	Leu120Pro (ctg/cCg)	Rv1903	-	membrane protein
2151780	0	G	SNP	T	78	72	147	100	150	Gln206Lys (caa/Aaa)	Rv1905c	aao	D-amino acid oxidase
2153184	0	T	SNP	G	97	94	189	98.96	193
2154724	0	C	SNP	A	66	76	139	100	142	Arg463Leu (cgg/cTg)	Rv1908c	katG	catalase-peroxidase		phylo (not Euro-American, M. africanum, M. bovis, M . canettii, M. caprae, M. Microti, M. pinipedii, Beijing, Delhi/CAS, EAI, 4)	isoniazid (INH)
2155168	0	C	SNP	G	111	87	197	100	198	Ser315Thr (agc/aCc)	Rv1908c	katG	catalase-peroxidase	isoniazid (INH)		isoniazid (INH)
2156600	0	A	SNP	G	91	77	168	99.41	169
2158109	0	T	SNP	C	125	96	221	99.55	222	Asp328Gly (gac/gGc)	Rv1912c	fadB5	oxidoreductase FadB
2158905	0	C	SNP	A	108	99	202	99.04	209	Gly63_ (gga/Tga)	Rv1912c	fadB5	oxidoreductase FadB
2160998	0	G	SNP	A	120	139	255	98.85	262	Gly179Asp (ggc/gAc)	Rv1915	aceAa	isocitrate lyase AceAa
2161343	1	G	Ins	T	101	82	183	92.89	183		Rv1915	aceAa	isocitrate lyase AceAa
2163790	0	A	SNP	C	109	89	196	100	198	Pro1174Pro (cct/ccG)	Rv1917c	PPE34	PPE family protein PPE34
2165286	0	A	SNP	C	221	239	457	99.14	464	Ser676Ala (tca/Gca)	Rv1917c	PPE34	PPE family protein PPE34
2165866	0	G	SNP	C	44	71	112	99.14	116	Pro482Pro (ccc/ccG)	Rv1917c	PPE34	PPE family protein PPE34
2165869	0	G	SNP	C	41	71	111	100	112	Gly481Gly (ggc/ggG)	Rv1917c	PPE34	PPE family protein PPE34
2165872	0	A	SNP	C	39	64	101	98.1	105	Val480Val (gtt/gtG)	Rv1917c	PPE34	PPE family protein PPE34
2165875	0	G	SNP	C	40	66	104	100	106	Leu479Leu (ctc/ctG)	Rv1917c	PPE34	PPE family protein PPE34
2165877	0	G	SNP	A	40	62	101	100	102	Leu479Phe (ctc/Ttc)	Rv1917c	PPE34	PPE family protein PPE34
2165878	0	T	SNP	C	40	66	106	100	106	Ala478Ala (gca/gcG)	Rv1917c	PPE34	PPE family protein PPE34
2165884	0	G	SNP	C	39	66	105	100	105	Thr476Thr (acc/acG)	Rv1917c	PPE34	PPE family protein PPE34
2165886	0	T	SNP	A	39	65	103	100	104	Thr476Ser (acc/Tcc)	Rv1917c	PPE34	PPE family protein PPE34
2165890	0	G	SNP	A	39	62	99	98.06	103	Asn474Asn (aac/aaT)	Rv1917c	PPE34	PPE family protein PPE34
2165891	0	T	SNP	C	37	66	102	98.1	105	Asn474Ser (aac/aGc)	Rv1917c	PPE34	PPE family protein PPE34
2165893	0	G	SNP	C	40	66	104	98.15	108	Ile473Met (atc/atG)	Rv1917c	PPE34	PPE family protein PPE34
2165895	0	T	SNP	C	39	66	105	98.13	107	Ile473Val (atc/Gtc)	Rv1917c	PPE34	PPE family protein PPE34
2165896	0	G	SNP	A	40	62	98	97.14	105	Gly472Gly (ggc/ggT)	Rv1917c	PPE34	PPE family protein PPE34
2165901	0	G	SNP	A	62	79	140	97.24	145	Leu471Leu (ctg/Ttg)	Rv1917c	PPE34	PPE family protein PPE34
2165902	0	C	SNP	A	72	89	155	96.41	167	Gly470Gly (ggg/ggT)	Rv1917c	PPE34	PPE family protein PPE34
2167310	0	A	SNP	G	118	144	258	100	262	Met1Thr (atg/aCg)	Rv1917c	PPE34	PPE family protein PPE34
2167926	0	A	SNP	G	192	189	375	99.74	382	Leu896Ser (ttg/tCg)	Rv1918c	PPE35	PPE family protein PPE35
2172526	0	A	SNP	C	134	131	265	100	265	_424Gly (tga/Gga)	Rv1921c	lppF	lipoprotein LppF
2173860	0	A	SNP	C	161	115	276	99.64	277
2180911	0	G	SNP	T	89	89	175	97.8	182	Pro103Thr (ccg/Acg)	Rv1928c	-	short-chain type dehydrogenase/reductase
2186127	0	G	SNP	A	93	86	175	100	179	Ala21Val (gcc/gTc)	Rv1934c	fadE17	acyl-CoA dehydrogenase FadE17
2186236	0	C	SNP	T	92	102	193	100	194	Pro308Pro (ccg/ccA)	Rv1935c	echA13	enoyl-CoA hydratase EchA13
2187587	0	G	SNP	C	93	100	191	98.97	195	Gln68His (cag/caC)	Rv1936	-	monooxygenase
2193338	0	G	SNP	A	130	108	233	98.76	241	Val245Met (gtg/Atg)	Rv1940	ribA1	riboflavin biosynthesis protein RibA
2199052	0	C	SNP	G	124	129	251	100	253	Gly5Arg (ggt/Cgt)	Rv1948c	-	hypothetical protein
2207591	1	T	Ins	C	116	132	248	96.12	248
2209465	0	G	SNP	A	131	121	250	99.21	254	Ala47Thr (gcg/Acg)	Rv1966	mce3A	Mce family protein Mce3A
2211826	0	A	SNP	G	80	88	166	98.82	170	Lys67Lys (aaa/aaG)	Rv1968	mce3C	Mce family protein Mce3C
2216345	0	C	SNP	A	76	88	164	100	164	Pro363Pro (ccc/ccA)	Rv1971	mce3F	Mce family protein Mce3F
2216443	0	C	SNP	A	94	101	190	99.49	196	Ala396Glu (gcg/gAg)	Rv1971	mce3F	Mce family protein Mce3F
2220354	0	G	SNP	A	107	138	243	98.39	249	Ala201Thr (gcg/Acg)	Rv1977	-	hypothetical protein
2220371	0	G	SNP	A	111	143	254	100	254	Met206Ile (atg/atA)	Rv1977	-	hypothetical protein
2220512	0	T	SNP	G	93	101	194	100	194	Ser253Ser (tct/tcG)	Rv1977	-	hypothetical protein
2220947	0	A	Del	GAP	69	50	118	98.35	121		Rv1978	-	hypothetical protein
2220948	0	T	Del	GAP	70	51	120	100	121		Rv1978	-	hypothetical protein
2221584	0	G	SNP	C	137	152	288	100	289	Ser226Thr (agt/aCt)	Rv1978	-	hypothetical protein
2223293	0	T	SNP	C	156	169	322	100	325
2228967	0	A	SNP	G	122	102	224	100	224
2229801	0	C	SNP	G	126	143	263	99.63	270	Pro34Pro (ccg/ccC)	Rv1985c	-	HTH-type transcriptional regulator
2235170	0	A	Del	GAP	11	18	29	96.67	30		Rv1992c	ctpG	cation transporter ATPase G
2235171	0	C	Del	GAP	11	18	29	100	29		Rv1992c	ctpG	cation transporter ATPase G
2235172	0	A	Del	GAP	11	18	29	100	29		Rv1992c	ctpG	cation transporter ATPase G
2235173	0	A	Del	GAP	11	18	29	100	29		Rv1992c	ctpG	cation transporter ATPase G
2235174	0	T	Del	GAP	11	18	29	100	29		Rv1992c	ctpG	cation transporter ATPase G
2235175	0	C	Del	GAP	11	18	29	100	29		Rv1992c	ctpG	cation transporter ATPase G
2235176	0	C	Del	GAP	11	18	29	100	29		Rv1992c	ctpG	cation transporter ATPase G
2235177	0	G	Del	GAP	11	18	29	100	29		Rv1992c	ctpG	cation transporter ATPase G
2235178	0	A	Del	GAP	11	18	29	100	29		Rv1992c	ctpG	cation transporter ATPase G
2235179	0	C	Del	GAP	11	18	29	100	29		Rv1992c	ctpG	cation transporter ATPase G
2235180	0	G	Del	GAP	11	18	29	100	29		Rv1992c	ctpG	cation transporter ATPase G
2235181	0	T	Del	GAP	11	18	29	100	29		Rv1992c	ctpG	cation transporter ATPase G
2235182	0	T	Del	GAP	11	18	29	100	29		Rv1992c	ctpG	cation transporter ATPase G
2235183	0	T	Del	GAP	11	18	29	100	29		Rv1992c	ctpG	cation transporter ATPase G
2235184	0	T	Del	GAP	11	18	29	100	29		Rv1992c	ctpG	cation transporter ATPase G
2235185	0	G	Del	GAP	11	18	29	100	29		Rv1992c	ctpG	cation transporter ATPase G
2235186	0	C	Del	GAP	11	18	29	100	29		Rv1992c	ctpG	cation transporter ATPase G
2235187	0	A	Del	GAP	11	18	29	100	29		Rv1992c	ctpG	cation transporter ATPase G
2235188	0	C	Del	GAP	11	18	29	100	29		Rv1992c	ctpG	cation transporter ATPase G
2235189	0	C	Del	GAP	11	18	29	100	29		Rv1992c	ctpG	cation transporter ATPase G
2235190	0	A	Del	GAP	11	18	29	100	29		Rv1992c	ctpG	cation transporter ATPase G
2235191	0	T	Del	GAP	11	18	29	100	29		Rv1992c	ctpG	cation transporter ATPase G
2235192	0	G	Del	GAP	11	18	29	100	29		Rv1992c	ctpG	cation transporter ATPase G
2235193	0	A	Del	GAP	11	18	29	100	29		Rv1992c	ctpG	cation transporter ATPase G
2235194	0	T	Del	GAP	11	18	29	100	29		Rv1992c	ctpG	cation transporter ATPase G
2235195	0	C	Del	GAP	11	18	29	100	29		Rv1992c	ctpG	cation transporter ATPase G
2235196	0	T	Del	GAP	11	18	29	100	29		Rv1992c	ctpG	cation transporter ATPase G
2235197	0	G	Del	GAP	11	18	29	100	29		Rv1992c	ctpG	cation transporter ATPase G
2235198	0	C	Del	GAP	11	18	29	100	29		Rv1992c	ctpG	cation transporter ATPase G
2235199	0	C	Del	GAP	11	18	29	100	29		Rv1992c	ctpG	cation transporter ATPase G
2235200	0	G	Del	GAP	11	18	29	100	29		Rv1992c	ctpG	cation transporter ATPase G
2235201	0	C	Del	GAP	11	18	29	100	29		Rv1992c	ctpG	cation transporter ATPase G
2235202	0	G	Del	GAP	11	18	29	100	29		Rv1992c	ctpG	cation transporter ATPase G
2235203	0	A	Del	GAP	11	18	29	100	29		Rv1992c	ctpG	cation transporter ATPase G
2235204	0	G	Del	GAP	11	18	29	100	29		Rv1992c	ctpG	cation transporter ATPase G
2235205	0	C	Del	GAP	11	18	29	100	29		Rv1992c	ctpG	cation transporter ATPase G
2235206	0	G	Del	GAP	11	18	29	100	29		Rv1992c	ctpG	cation transporter ATPase G
2235207	0	C	Del	GAP	11	18	29	100	29		Rv1992c	ctpG	cation transporter ATPase G
2235208	0	C	Del	GAP	11	18	29	100	29		Rv1992c	ctpG	cation transporter ATPase G
2235209	0	G	Del	GAP	11	18	29	100	29		Rv1992c	ctpG	cation transporter ATPase G
2235210	0	G	Del	GAP	11	18	29	100	29		Rv1992c	ctpG	cation transporter ATPase G
2235211	0	G	Del	GAP	11	18	29	100	29		Rv1992c	ctpG	cation transporter ATPase G
2235212	0	C	Del	GAP	11	18	29	100	29		Rv1992c	ctpG	cation transporter ATPase G
2235213	0	A	Del	GAP	11	18	29	100	29		Rv1992c	ctpG	cation transporter ATPase G
2235214	0	T	Del	GAP	11	18	29	100	29		Rv1992c	ctpG	cation transporter ATPase G
2235215	0	G	Del	GAP	11	18	29	100	29		Rv1992c	ctpG	cation transporter ATPase G
2235216	0	G	Del	GAP	11	18	29	100	29		Rv1992c	ctpG	cation transporter ATPase G
2235217	0	T	Del	GAP	11	18	29	100	29		Rv1992c	ctpG	cation transporter ATPase G
2235218	0	C	Del	GAP	11	18	29	100	29		Rv1992c	ctpG	cation transporter ATPase G
2235219	0	T	Del	GAP	11	18	29	100	29		Rv1992c	ctpG	cation transporter ATPase G
2235220	0	A	Del	GAP	11	18	29	100	29		Rv1992c	ctpG	cation transporter ATPase G
2235221	0	G	Del	GAP	11	18	29	100	29		Rv1992c	ctpG	cation transporter ATPase G
2235222	0	G	Del	GAP	11	18	29	100	29		Rv1992c	ctpG	cation transporter ATPase G
2235223	0	G	Del	GAP	11	18	29	100	29		Rv1992c	ctpG	cation transporter ATPase G
2235224	0	C	Del	GAP	11	18	29	100	29		Rv1992c	ctpG	cation transporter ATPase G
2235225	0	T	Del	GAP	11	18	29	100	29		Rv1992c	ctpG	cation transporter ATPase G
2235226	0	T	Del	GAP	11	18	29	100	29		Rv1992c	ctpG	cation transporter ATPase G
2235227	0	G	Del	GAP	11	18	29	100	29		Rv1992c	ctpG	cation transporter ATPase G
2235228	0	G	Del	GAP	11	18	29	100	29		Rv1992c	ctpG	cation transporter ATPase G
2235229	0	G	Del	GAP	11	18	29	100	29		Rv1992c	ctpG	cation transporter ATPase G
2235230	0	G	Del	GAP	11	18	29	100	29		Rv1992c	ctpG	cation transporter ATPase G
2235231	0	C	Del	GAP	11	18	29	100	29		Rv1992c	ctpG	cation transporter ATPase G
2235232	0	A	Del	GAP	11	18	29	100	29		Rv1992c	ctpG	cation transporter ATPase G
2244421	0	G	SNP	T	111	106	217	100	217	Leu240Met (ctg/Atg)	Rv1999c	-	transporter
2245916	0	T	SNP	G	124	134	258	100	258	Ala236Ala (gct/gcG)	Rv2000	-	hypothetical protein
2247677	0	A	SNP	C	178	199	370	99.47	379	Ile6Ile (ata/atC)	Rv2002	fabG3	20-beta-hydroxysteroid dehydrogenase
2248830	0	G	SNP	A	126	119	245	98	250	Ala197Ala (gcc/gcT)	Rv2003c	-	hypothetical protein
2251104	0	G	SNP	A	196	159	353	98.89	359	Val260Val (gtc/gtT)	Rv2005c	-	universal stress protein
2251999	0	A	SNP	G	149	111	256	99.24	262
2254481	0	G	SNP	A	164	154	314	99.69	319	Arg827Gln (cgg/cAg)	Rv2006	otsB1	trehalose-6-phosphate phosphatase OtsB
2260100	0	C	SNP	T	130	122	248	100	252
2260525	0	C	SNP	T	115	106	217	100	221
2262409	0	C	SNP	G	50	49	97	99	100	Val222Leu (gtt/Ctt)	Rv2015c	-	hypothetical protein
2264782	0	C	SNP	A	108	109	208	100	217	Ala262Glu (gcg/gAg)	Rv2017	-	transcriptional regulator
2265059	0	T	SNP	G	93	112	200	100	205
2267653	0	G	SNP	A	127	97	221	97.39	230	Ala24Ala (gcc/gcT)	Rv2022c	-	hypothetical protein
2269780	0	T	SNP	C	125	129	250	100	254	Asp154Gly (gac/gGc)	Rv2024c	-	hypothetical protein
2270102	0	A	SNP	G	141	116	250	99.61	258	Trp47Arg (tgg/Cgg)	Rv2024c	-	hypothetical protein
2271883	0	T	SNP	C	118	129	245	98.41	251	Ile289Val (atc/Gtc)	Rv2026c	-	universal stress protein
2275764	0	G	SNP	A	100	112	210	100	212	Leu221Phe (ctc/Ttc)	Rv2029c	pfkB	6-phosphofructokinase PfkB
2282787	0	C	SNP	T	138	140	274	100	278	Cys312Tyr (tgt/tAt)	Rv2037c	-	transmembrane protein
2284456	0	T	SNP	G	166	140	304	99.35	308	Glu114Ala (gag/gCg)	Rv2038c	-	sugar ABC transporter ATP-binding protein
2285251	0	C	SNP	A	212	193	400	99.75	406	Val131Phe (gtc/Ttc)	Rv2039c	-	sugar ABC transporter permease
2285558	0	G	SNP	A	175	185	353	98.9	364	Cys28Cys (tgc/tgT)	Rv2039c	-	sugar ABC transporter permease
2287121	0	A	SNP	G	152	168	318	99.69	321	Asp242Asp (gat/gaC)	Rv2041c	-	sugar ABC transporter substrate-binding lipoprotein
2287917	0	G	SNP	A	134	128	256	99.24	264	Asn255Asn (aac/aaT)	Rv2042c	-	hypothetical protein
2289047	0	G	SNP	A	143	147	290	99.66	291	Ser65Ser (tcc/tcT)	Rv2043c	pncA	pyrazinamidase/nicotinamidase PncA		phylo (Delhi/CAS)	pyrazinamide (PZA)
2289186	0	A	SNP	C	130	121	248	99.6	252	Leu19Arg (ctg/cGg)	Rv2043c	pncA	pyrazinamidase/nicotinamidase PncA			pyrazinamide (PZA)
2289366	0	G	Del	GAP	107	129	230	95.93	246		Rv2044c	-	hypothetical protein
2296042	0	G	SNP	C	120	135	253	98.84	258	Pro3649Ala (ccg/Gcg)	Rv2048c	pks12	polyketide synthase
2296876	0	C	SNP	G	134	117	249	99.6	252	Gly3371Arg (ggt/Cgt)	Rv2048c	pks12	polyketide synthase
2300546	0	A	SNP	T	67	96	162	97.02	168	His2147Gln (cat/caA)	Rv2048c	pks12	polyketide synthase
2300552	0	T	SNP	G	67	86	151	96.84	158	Pro2145Pro (cca/ccC)	Rv2048c	pks12	polyketide synthase
2300555	0	A	SNP	G	68	87	154	97.48	159	Asp2144Asp (gat/gaC)	Rv2048c	pks12	polyketide synthase
2304339	0	C	SNP	A	86	138	223	99.56	225	Trp883Leu (tgg/tTg)	Rv2048c	pks12	polyketide synthase
2306472	0	T	SNP	C	134	171	301	99.67	306	Tyr172Cys (tac/tGc)	Rv2048c	pks12	polyketide synthase
2307587	0	G	Del	GAP	73	77	149	89.82	167
2307588	0	T	Del	GAP	73	77	149	91.46	164
2307589	0	C	Del	GAP	73	77	149	92.02	163
2307590	0	G	Del	GAP	73	77	149	98.68	152
2309203	0	G	SNP	A	63	87	142	99.34	151	Ala518Val (gca/gTa)	Rv2051c	ppm1	polyprenol-monophosphomannose synthase
2311099	0	C	SNP	G	96	107	200	100	203	Pro473Pro (ccg/ccC)	Rv2052c	-	hypothetical protein
2311418	0	G	SNP	A	70	67	135	98.56	139	Ala367Val (gct/gTt)	Rv2052c	-	hypothetical protein
2325320	0	T	SNP	C	88	114	201	99.02	204	Asp184Gly (gat/gGt)	Rv2067c	-	hypothetical protein
2328543	0	T	SNP	C	106	102	205	99.05	210	Ile145Met (ata/atG)	Rv2071c	cobM	precorrin-4 C(11)-methyltransferase
2329533	0	A	SNP	G	78	95	170	100	173	Leu205Pro (ctc/cCc)	Rv2072c	cobL	precorrin-6Y C(5,15)-methyltransferase
2331620	0	A	SNP	C	66	88	153	99.35	155	Gly420Gly (ggt/ggG)	Rv2075c	-	hypothetical protein
2331789	0	G	SNP	T	76	75	150	98.05	154	Pro364Gln (ccg/cAg)	Rv2075c	-	hypothetical protein
2333215	0	C	SNP	T	115	91	204	99.52	207	Cys25Tyr (tgc/tAc)	Rv2076c	-	hypothetical protein
2334007	0	A	SNP	G	83	101	184	100	184	Ala96Ala (gct/gcC)	Rv2077c	-	transmembrane protein
2335075	0	A	SNP	G	74	88	161	99.39	163	Glu6Gly (gaa/gGa)	Rv2078	-	hypothetical protein
2335080	0	T	SNP	C	72	90	161	100	162	Leu8Leu (ttg/Ctg)	Rv2078	-	hypothetical protein
2335494	0	A	SNP	G	146	125	269	100	271	Tyr47Cys (tac/tGc)	Rv2079	-	hypothetical protein
2338195	0	C	Del	GAP	114	139	255	79.06	320		Rv2081c	-	transmembrane protein
2338990	0	G	SNP	C	233	222	447	100	455	Ala94Ala (gcg/gcC)	Rv2082	-	hypothetical protein
2338994	0	G	SNP	A	231	230	451	100	461	Ala96Thr (gcg/Acg)	Rv2082	-	hypothetical protein
2340621	0	C	SNP	G	300	387	669	99.42	691	Pro638Arg (ccc/cGc)	Rv2082	-	hypothetical protein
2341636	0	C	SNP	G	81	109	189	99.48	191	Leu256Val (ctg/Gtg)	Rv2083	-	hypothetical protein
2342649	1	A	Ins	G	88	60	148	82.68	149		Rv2084	-	hypothetical protein
2342649	2	A	Ins	G	88	60	148	82.68	148		Rv2084	-	hypothetical protein
2342649	3	A	Ins	C	88	60	148	82.68	148		Rv2084	-	hypothetical protein
2342649	4	A	Ins	G	88	60	148	82.68	148		Rv2084	-	hypothetical protein
2342649	5	A	Ins	T	87	59	146	81.56	146		Rv2084	-	hypothetical protein
2342649	6	A	Ins	A	87	59	146	81.56	146		Rv2084	-	hypothetical protein
2342649	7	A	Ins	C	87	59	146	81.56	146		Rv2084	-	hypothetical protein
2342649	8	A	Ins	A	87	59	146	81.56	146		Rv2084	-	hypothetical protein
2342649	9	A	Ins	C	86	59	145	81.01	146		Rv2084	-	hypothetical protein
2342649	10	A	Ins	A	87	59	146	81.56	146		Rv2084	-	hypothetical protein
2342649	11	A	Ins	C	87	59	146	81.56	146		Rv2084	-	hypothetical protein
2344246	0	G	SNP	C	145	103	245	99.6	249
2345037	0	C	SNP	A	113	120	230	99.57	234	Leu209Leu (ctc/ctA)	Rv2088	pknJ	transmembrane serine/threonine-protein kinase PknJ
2345085	0	A	SNP	C	106	128	231	99.57	235	Ala225Ala (gca/gcC)	Rv2088	pknJ	transmembrane serine/threonine-protein kinase PknJ
2346929	0	C	SNP	T	113	127	234	100	240	Leu132Leu (ctg/ctA)	Rv2089c	pepE	dipeptidase PepE
2348004	0	G	SNP	C	71	79	149	100	150	Arg211Pro (cgc/cCc)	Rv2090	-	5'-3' exonuclease
2348446	0	C	SNP	G	73	80	152	99.35	154	Phe358Leu (ttc/ttG)	Rv2090	-	5'-3' exonuclease
2348708	0	G	SNP	A	94	90	181	100	184	Val195Val (gtc/gtT)	Rv2091c	-	membrane protein
2353385	0	G	SNP	C	109	140	248	99.2	251	Gln311Glu (cag/Gag)	Rv2095c	pafC	proteasome accessory factor C
2357269	0	G	Del	GAP	176	154	330	77.65	425
2357270	0	C	Del	GAP	176	154	330	79.52	415
2357271	0	C	Del	GAP	176	153	330	78.9	417
2357536	0	C	SNP	T	164	201	357	98.65	370
2358029	1	T	Ins	G	89	86	175	92.59	176
2361604	0	C	SNP	G	103	96	199	99.5	200	Val455Val (gtc/gtG)	Rv2101	helZ	helicase HelZ
2362041	0	C	SNP	A	67	76	143	100	143	Pro601Gln (ccg/cAg)	Rv2101	helZ	helicase HelZ
2365396	0	T	Del	GAP	172	103	275	93.86	293
2367061	0	A	Del	GAP	200	164	357	98.64	369
2368565	0	A	Del	GAP	187	200	386	98.22	394
2369186	0	G	SNP	C	130	118	247	99.2	250	Arg182Gly (cgt/Ggt)	Rv2109c	prcA	proteasome subunit alpha
2369326	0	C	SNP	G	168	128	295	100	296	Arg135Pro (cgc/cCc)	Rv2109c	prcA	proteasome subunit alpha
2381100	0	G	SNP	A	66	63	127	98.47	131	Pro10Pro (ccg/ccA)	Rv2123	PPE37	PPE family protein PPE37
2382287	0	C	Del	GAP	77	113	187	90.48	210		Rv2123	PPE37	PPE family protein PPE37
2382289	0	G	SNP	T	82	111	192	98.97	195	Asp407Tyr (gac/Tac)	Rv2123	PPE37	PPE family protein PPE37
2384291	0	T	SNP	C	107	96	201	100	203	Ile593Val (att/Gtt)	Rv2124c	metH	methionine synthase
2386389	0	G	SNP	A	92	74	163	100	166	Gly33Ser (ggc/Agc)	Rv2125	-	hypothetical protein
2387733	0	T	SNP	C	168	165	331	99.7	334	Glu80Glu (gaa/gaG)	Rv2126c	PE_PGRS37	PE-PGRS family protein PE_PGRS37
2388641	0	G	SNP	A	148	111	255	100	259	Gly9Asp (ggc/gAc)	Rv2127	ansP1	L-asparagine permease
2391128	0	T	SNP	G	118	123	239	98.77	244	Glu21Ala (gag/gCg)	Rv2129c	-	oxidoreductase
2395879	0	G	SNP	A	115	120	233	100	235	Leu45Leu (ctg/Ttg)	Rv2135c	-	hypothetical protein
2402765	0	G	SNP	A	85	95	179	99.45	181
2406309	0	T	SNP	C	110	120	227	98.29	234	Met179Val (atg/Gtg)	Rv2147c	-	cell division protein SepF
2413111	0	G	SNP	A	79	86	163	100	165	Leu81Leu (ctg/Ttg)	Rv2153c	murG	UDP-N-acetylglucosamine--N-acetylmuramyl- (pentapeptide) pyrophosphoryl-undecaprenol-N-acetylglucosamine transferase
2413246	0	C	SNP	A	100	83	182	100	183	Val36Leu (gtg/Ttg)	Rv2153c	murG	UDP-N-acetylglucosamine--N-acetylmuramyl- (pentapeptide) pyrophosphoryl-undecaprenol-N-acetylglucosamine transferase
2415656	0	G	SNP	C	102	104	204	100	206	Arg247Gly (cgg/Ggg)	Rv2155c	murD	UDP-N-acetylmuramoylalanine--D-glutamate ligase
2421816	0	A	SNP	G	74	80	154	100	154
2421975	1	G	Ins	G	88	72	160	89.89	163
2421975	2	G	Ins	G	87	73	160	89.89	162
2421975	3	G	Ins	A	87	73	160	89.89	161
2421975	4	G	Ins	A	88	73	161	90.45	161
2423819	0	C	SNP	G	142	161	293	99.02	306	Gly340Gly (ggg/ggC)	Rv2162c	PE_PGRS38	PE-PGRS family protein PE_PGRS38
2423822	0	A	SNP	G	148	163	299	99.04	314	Gly339Gly (ggt/ggC)	Rv2162c	PE_PGRS38	PE-PGRS family protein PE_PGRS38
2424114	0	C	SNP	A	73	129	191	96.65	209	Arg242Leu (cgc/cTc)	Rv2162c	PE_PGRS38	PE-PGRS family protein PE_PGRS38
2424151	0	C	SNP	A	84	118	188	97.12	208	Ala230Ser (gca/Tca)	Rv2162c	PE_PGRS38	PE-PGRS family protein PE_PGRS38
2424925	0	A	SNP	G	90	145	232	100	235
2425471	0	T	SNP	C	87	109	194	100	196	Arg539Arg (cga/cgG)	Rv2163c	pbpB	penicillin-binding membrane protein PbpB
2434749	0	C	SNP	T	78	89	166	98.24	170
2440926	0	G	SNP	T	100	95	193	100	195	Asp265Glu (gac/gaA)	Rv2178c	aroG	phospho-2-dehydro-3-deoxyheptonate aldolase AroG
2440935	0	G	SNP	C	102	92	194	100	194	Ser262Ser (tcc/tcG)	Rv2178c	aroG	phospho-2-dehydro-3-deoxyheptonate aldolase AroG
2441854	0	A	SNP	G	60	108	165	98.82	170	Leu155Pro (ctc/cCc)	Rv2179c	-	3'-5' exoribonuclease
2448458	0	C	SNP	T	88	84	171	99.42	173	Thr100Ile (acc/aTc)	Rv2187	fadD15	long-chain-fatty-acid--CoA ligase FadD15
2449826	0	C	SNP	G	93	85	177	98.89	180	Ser556Trp (tcg/tGg)	Rv2187	fadD15	long-chain-fatty-acid--CoA ligase FadD15
2450837	0	C	SNP	T	80	68	145	100	148	Arg105His (cgt/cAt)	Rv2188c	pimB	alpha-(1-6)-phosphatidylinositol monomannoside mannosyltransferase
2452452	0	G	SNP	A	90	121	210	100	211	Thr274Met (acg/aTg)	Rv2190c	-	endopeptidase
2462124	0	G	SNP	A	113	121	233	99.57	235	Arg9Trp (cgg/Tgg)	Rv2197c	-	transmembrane protein
2462871	0	G	SNP	A	78	82	156	99.38	161	Ala59Ala (gcc/gcT)	Rv2198c	mmpS3	membrane protein MmpS3
2470591	0	A	SNP	C	98	85	183	100	183
2472029	0	T	SNP	G	111	87	191	100	198	Trp207Gly (tgg/Ggg)	Rv2207	cobT	nicotinate-nucleotide-dimethylbenzimidazolphosphoribosyltransferase
2477174	0	T	SNP	C	58	55	109	100	113	Gln3Arg (cag/cGg)	Rv2211c	gcvT	aminomethyltransferase
2477984	0	G	SNP	A	123	99	219	100	222	Ser265Ser (tcg/tcA)	Rv2212	-	adenylyl cyclase
2478619	0	G	SNP	A	88	73	158	100	161	Leu94Leu (ctg/ctA)	Rv2213	pepB	cytosol aminopeptidase
2480809	0	G	SNP	C	93	93	184	98.94	188	Ala298Gly (gcc/gGc)	Rv2214c	ephD	oxidoreductase EphD
2488343	0	G	SNP	A	96	119	215	99.54	216	Gln243Gln (cag/caA)	Rv2220	glnA1	glutamine synthetase
2494430	0	C	SNP	G	87	69	155	100	156	Gly324Arg (ggc/Cgc)	Rv2223c	-	carboxylesterase B
2499726	0	G	SNP	A	86	88	173	98.86	176	Asp299Asn (gat/Aat)	Rv2226	-	hypothetical protein
2504177	0	C	SNP	T	74	82	154	100	156	Glu144Glu (gag/gaA)	Rv2230c	-	GTP cyclohydrolase
2509140	0	G	SNP	C	100	109	205	99.52	210	Ser79Cys (tcc/tGc)	Rv2236c	cobD	cobalamin biosynthesis transmembrane protein CobD
2509722	0	A	SNP	G	87	79	162	100	166	Pro78Pro (cca/ccG)	Rv2237	-	hypothetical protein
2516271	0	T	SNP	C	75	91	165	100	166	Met323Thr (atg/aCg)	Rv2242	-	hypothetical protein
2516567	0	G	SNP	C	71	86	156	99.37	158
2521342	0	T	SNP	C	106	81	186	100	187	Asp200Asp (gat/gaC)	Rv2247	accD6	acetyl-/propionyl-CoA carboxylase subunit beta
2523205	1	G	Ins	C	74	74	148	94.27	149
2523205	2	G	Ins	G	74	75	149	94.9	149
2523205	3	G	Ins	C	74	75	149	94.9	149
2523292	0	T	SNP	C	106	80	184	98.94	188	Pro500Pro (cca/ccG)	Rv2249c	glpD1	glycerol-3-phosphate dehydrogenase
2525723	0	G	Del	GAP	84	94	178	94.68	188		Rv2251	-	flavoprotein
2526974	0	T	SNP	C	90	81	171	99.42	172	Pro470Pro (cct/ccC)	Rv2251	-	flavoprotein
2529680	0	A	SNP	G	79	100	176	100	179	Thr65Thr (act/acC)	Rv2256c	-	hypothetical protein
2531742	0	A	SNP	G	99	109	206	100	208	Ala52Ala (gct/gcC)	Rv2258c	-	transcriptional regulator
2533377	0	T	SNP	C	101	88	187	100	189	Asp16Asp (gat/gaC)	Rv2260	-	hypothetical protein
2534563	0	G	Del	GAP	127	102	219	97.03	236
2534564	0	A	Del	GAP	126	103	219	99.57	230
2536312	0	C	SNP	T	64	66	129	100	130	Arg224Arg (cgc/cgT)	Rv2263	-	oxidoreductase
2536625	1	C	Ins	G	88	76	164	93.71	164		Rv2264c	-	hypothetical protein
2540554	0	T	SNP	C	121	113	233	99.57	235	Ser151Pro (tcg/Ccg)	Rv2266	cyp124	cytochrome P450 Cyp124
2541477	0	C	SNP	G	127	111	237	99.58	239
2542543	0	G	SNP	A	212	188	396	99.75	401	Arg90Cys (cgt/Tgt)	Rv2267c	-	hypothetical protein
2562644	0	G	SNP	T	103	103	199	99.52	207	Ala16Ser (gcg/Tcg)	Rv2290	lppO	lipoprotein LppO
2564368	1	G	Ins	C	139	113	252	93.68	252		Rv2293c	-	hypothetical protein
2566766	1	C	Ins	G	60	103	163	90.56	163
2566768	0	A	SNP	C	60	103	163	99.39	164
2573756	0	C	SNP	A	82	68	150	100	150
2578626	0	A	SNP	G	182	132	312	100	314	Met24Thr (atg/aCg)	Rv2307c	-	hypothetical protein
2586127	0	A	SNP	G	76	104	175	100	180	Gly388Gly (ggt/ggC)	Rv2314c	-	hypothetical protein
2589216	0	G	SNP	C	128	134	259	100	262	Val127Leu (gtg/Ctg)	Rv2316	uspA	sugar ABC transporter permease UspA
2591172	0	G	SNP	A	138	137	272	98.92	278	Ala219Thr (gcc/Acc)	Rv2318	uspC	sugar ABC transporter substrate-binding lipoprotein UspC
2596175	0	C	SNP	T	102	94	191	99.49	197	Gly32Glu (ggg/gAg)	Rv2323c	-	hypothetical protein
2598400	0	A	SNP	G	98	86	182	100	184	Asn516Asn (aat/aaC)	Rv2326c	-	ABC transporter ATP-binding protein
2599000	0	C	SNP	G	95	101	196	98	200	Leu316Phe (ttg/ttC)	Rv2326c	-	ABC transporter ATP-binding protein
2600260	0	A	SNP	G	86	104	189	99.48	191	Arg91Arg (cga/cgG)	Rv2327	-	hypothetical protein
2601576	0	T	SNP	G	105	115	217	98.65	223	Ser282Arg (agt/agG)	Rv2328	PE23	PE family protein PE23
2608117	0	C	SNP	A	112	122	229	99.15	236	Asp69Tyr (gac/Tac)	Rv2333c	stp	multidrug resistance protein
2612632	0	C	SNP	A	139	89	225	100	228	Gly119Val (ggc/gTc)	Rv2337c	-	hypothetical protein
2615413	0	A	SNP	G	139	165	300	100	304	Thr241Ala (acc/Gcc)	Rv2339	mmpL9	transmembrane transport protein MmpL9
2619271	0	T	SNP	C	88	87	173	100	175
2620205	0	C	SNP	T	137	108	243	99.59	246
2624986	0	T	SNP	G	112	96	206	100	208	Val389Gly (gtg/gGg)	Rv2345	-	transmembrane protein
2625924	0	T	SNP	C	85	83	165	87.05	193	Ala83Ala (gca/gcG)	Rv2346c	esxO	ESAT-6 like protein EsxO
2626095	0	C	SNP	G	107	104	209	84.4	250	Ala26Ala (gcg/gcC)	Rv2346c	esxO	ESAT-6 like protein EsxO
2626513	0	T	SNP	A	29	27	54	96.55	58	Thr3Ser (aca/Tca)	Rv2347c	esxP	ESAT-6 like protein EsxP
2626514	0	T	SNP	G	29	28	57	98.28	58	Ala2Ala (gca/gcC)	Rv2347c	esxP	ESAT-6 like protein EsxP
2626600	0	G	SNP	A	56	39	91	98.96	96
2627946	0	A	SNP	G	93	92	181	100	185	Arg251Arg (cgt/cgC)	Rv2349c	plcC	phospholipase C
2632341	1	C	Ins	A	95	90	185	93.91	185
2632362	0	T	SNP	C	96	98	194	99.49	195
2637541	0	C	SNP	T	122	162	279	99.65	285
2642383	0	C	SNP	T	84	87	171	99.42	172	Ala66Thr (gcc/Acc)	Rv2360c	-	hypothetical protein
2652254	0	G	SNP	C	111	107	217	99.09	220	Ala191Gly (gct/gGt)	Rv2372c	-	rRNA small subunit methyltransferase E
2656225	0	A	SNP	G	103	95	196	98.51	201	Val69Ala (gtc/gCc)	Rv2377c	-	hypothetical protein
2656635	0	G	SNP	A	93	92	180	98.93	187	Pro357Ser (ccg/Tcg)	Rv2378c	mbtG	L-lysine N6-monooxygenase
2660319	0	C	SNP	G	94	76	169	100	170	Glu589Asp (gag/gaC)	Rv2379c	mbtF	peptide synthetase
2661039	0	G	SNP	A	100	93	189	99.48	194	Ile349Ile (atc/atT)	Rv2379c	mbtF	peptide synthetase
2680658	0	T	SNP	G	72	81	149	98.71	155	Thr67Thr (act/acG)	Rv2386a	-	hypothetical protein
2688700	0	C	SNP	T	114	86	198	99.01	202	Pro231Ser (ccg/Tcg)	Rv2394	ggtB	gamma-glutamyltranspeptidase precursor GgtB
2690160	0	A	SNP	G	118	98	211	98.63	219	Asn30Ser (aac/aGc)	Rv2395	-	integral membrane protein
2695378	0	C	SNP	G	103	94	196	98.99	199	Gly141Ala (ggc/gCc)	Rv2398c	cysW	sulfate ABC transporter permease CysW
2697489	0	C	SNP	T	86	71	155	100	157	Ala76Thr (gcg/Acg)	Rv2400c	subI	sulfate ABC transporter substrate-binding lipoprotein SubI
2700222	0	T	SNP	C	113	117	227	98.71	233	Leu565Pro (ctg/cCg)	Rv2402	-	trehalase
2712328	0	C	SNP	T	90	74	163	100	164	Pro183Pro (ccg/ccA)	Rv2414c	-	hypothetical protein
2713795	0	C	SNP	T	111	117	223	97.02	235
2718852	0	T	SNP	G	75	61	136	100	136
2720069	0	G	SNP	A	102	90	189	100	192	Gly158Glu (ggg/gAg)	Rv2423	-	hypothetical protein
2720444	0	C	SNP	T	92	125	217	100	217	Ser283Phe (tct/tTt)	Rv2423	-	hypothetical protein
2720451	0	A	SNP	G	93	128	218	100	221	Ala285Ala (gca/gcG)	Rv2423	-	hypothetical protein
2720954	0	G	SNP	A	4	13	17	100	17	Thr275Ile (acc/aTc)	Rv2424c	-	transposase
2721562	0	C	SNP	G	107	118	223	99.56	226	Ala72Ala (gcg/gcC)	Rv2424c	-	transposase
2723506	0	T	SNP	C	118	75	191	100	193	Leu226Leu (tta/ttG)	Rv2426c	-	hypothetical protein
2726105	0	G	SNP	A	153	162	309	100	315						phylo (Delhi/CAS, 3)	isoniazid (INH)
2729058	0	A	SNP	C	185	173	356	99.72	359	Leu26Arg (ctg/cGg)	Rv2433c	-	hypothetical protein
2734074	0	T	SNP	C	138	145	280	99.65	284	Val282Ala (gtc/gCc)	Rv2436	rbsK	ribokinase RbsK
2737572	0	C	SNP	A	88	104	188	99.48	193	Ala226Ser (gcg/Tcg)	Rv2439c	proB	glutamate 5-kinase protein
2738221	0	G	SNP	A	110	112	219	100	222	Ile9Ile (atc/atT)	Rv2439c	proB	glutamate 5-kinase protein
2740693	0	T	SNP	C	93	57	149	99.34	151
2751804	0	C	SNP	T	104	93	195	100	197	Arg126Gln (cgg/cAg)	Rv2450c	rpfE	resuscitation-promoting factor RpfE
2752698	0	C	SNP	A	175	150	324	98.19	331
2753869	0	A	SNP	G	97	90	186	99.47	188	Val293Ala (gtg/gCg)	Rv2454c	-	2-oxoglutarate oxidoreductase subunit KorB
2760152	0	A	SNP	G	88	97	183	99.46	186	Tyr125Cys (tac/tGc)	Rv2458	mmuM	homocysteine S-methyltransferase MmuM
2771383	0	A	SNP	G	75	91	164	100	166	Ser800Gly (agc/Ggc)	Rv2467	pepN	aminopeptidase PepN
2779136	0	T	SNP	C	89	103	187	100	192	Ser1043Gly (agc/Ggc)	Rv2476c	gdh	NAD-dependent glutamate dehydrogenase
2782498	0	G	SNP	A	88	85	168	98.86	175	Asp515Asp (gac/gaT)	Rv2477c	-	macrolide ABC transporter ATP-binding protein
2786952	0	A	SNP	G	79	99	175	100	178	Cys778Arg (tgc/Cgc)	Rv2482c	plsB2	glycerol-3-phosphate acyltransferase
2791098	0	C	SNP	T	81	102	182	100	183	Gly466Asp (ggt/gAt)	Rv2484c	-	diacyglycerol O-acyltransferase
2795974	0	T	Del	GAP	41	35	79	91.57	83		Rv2487c	PE_PGRS42	PE-PGRS family protein PE_PGRS42
2795975	0	T	Del	GAP	42	35	80	96.25	80		Rv2487c	PE_PGRS42	PE-PGRS family protein PE_PGRS42
2795976	0	G	Del	GAP	42	35	80	96.25	80		Rv2487c	PE_PGRS42	PE-PGRS family protein PE_PGRS42
2795977	0	C	Del	GAP	42	35	80	96.25	80		Rv2487c	PE_PGRS42	PE-PGRS family protein PE_PGRS42
2795978	0	C	Del	GAP	42	35	80	96.25	80		Rv2487c	PE_PGRS42	PE-PGRS family protein PE_PGRS42
2795979	0	G	Del	GAP	42	35	80	96.25	80		Rv2487c	PE_PGRS42	PE-PGRS family protein PE_PGRS42
2795980	0	C	Del	GAP	42	35	80	96.25	80		Rv2487c	PE_PGRS42	PE-PGRS family protein PE_PGRS42
2795981	0	C	Del	GAP	42	35	80	98.72	78		Rv2487c	PE_PGRS42	PE-PGRS family protein PE_PGRS42
2795982	0	C	Del	GAP	42	35	80	100	77		Rv2487c	PE_PGRS42	PE-PGRS family protein PE_PGRS42
2795983	0	G	Del	GAP	42	35	80	98.72	78		Rv2487c	PE_PGRS42	PE-PGRS family protein PE_PGRS42
2795984	0	C	Del	GAP	42	35	80	100	77		Rv2487c	PE_PGRS42	PE-PGRS family protein PE_PGRS42
2795985	0	G	Del	GAP	42	35	80	98.72	78		Rv2487c	PE_PGRS42	PE-PGRS family protein PE_PGRS42
2795986	0	C	Del	GAP	42	35	80	97.47	79		Rv2487c	PE_PGRS42	PE-PGRS family protein PE_PGRS42
2795987	0	C	Del	GAP	42	35	80	96.25	80		Rv2487c	PE_PGRS42	PE-PGRS family protein PE_PGRS42
2795988	0	G	Del	GAP	42	35	80	96.25	80		Rv2487c	PE_PGRS42	PE-PGRS family protein PE_PGRS42
2795989	0	C	Del	GAP	42	35	80	96.25	80		Rv2487c	PE_PGRS42	PE-PGRS family protein PE_PGRS42
2795990	0	C	Del	GAP	42	35	80	96.25	80		Rv2487c	PE_PGRS42	PE-PGRS family protein PE_PGRS42
2795991	0	G	Del	GAP	42	35	80	97.47	79		Rv2487c	PE_PGRS42	PE-PGRS family protein PE_PGRS42
2795992	0	G	Del	GAP	42	35	80	97.47	79		Rv2487c	PE_PGRS42	PE-PGRS family protein PE_PGRS42
2795993	0	T	Del	GAP	42	35	80	93.9	82		Rv2487c	PE_PGRS42	PE-PGRS family protein PE_PGRS42
2798595	0	C	SNP	T	99	104	200	99.02	205	Ala762Ala (gcg/gcA)	Rv2488c	-	LuxR family transcriptional regulator
2803145	0	G	Del	GAP	121	107	226	75	304		Rv2490c	PE_PGRS43	PE-PGRS family protein PE_PGRS43
2803146	0	C	Del	GAP	121	107	226	75.5	302		Rv2490c	PE_PGRS43	PE-PGRS family protein PE_PGRS43
2803147	0	A	Del	GAP	121	107	226	76.25	299		Rv2490c	PE_PGRS43	PE-PGRS family protein PE_PGRS43
2807486	0	C	SNP	A	167	144	308	99.68	312	Ala70Asp (gcc/gAc)	Rv2492	-	hypothetical protein
2809621	0	T	SNP	C	136	144	276	99.64	281	Thr107Ala (acc/Gcc)	Rv2495c	bkdC	branched-chain keto acid dehydrogenase E2 component
2817747	0	G	SNP	A	109	115	223	99.12	226	Ala243Val (gct/gTt)	Rv2502c	accD1	acetyl-/propionyl-CoA carboxylase subunit beta
2818837	0	A	SNP	G	130	132	255	99.62	263	Gly97Gly (ggt/ggC)	Rv2503c	scoB	succinyl-CoA:3-ketoacid-CoA transferase subunit B
2821342	0	C	SNP	T	120	131	245	100	251	Ala85Ala (gcg/gcA)	Rv2505c	fadD35	fatty-acid--CoA ligase FadD35
2825466	0	G	SNP	A	122	113	231	100	235	Lys263Lys (aag/aaA)	Rv2509	-	short-chain type dehydrogenase/reductase
2827984	0	G	SNP	T	95	70	161	100	165
2828019	0	T	SNP	C	105	76	178	100	181
2830525	0	C	SNP	A	108	83	190	99.48	192	Thr122Lys (acg/aAg)	Rv2513	-	hypothetical protein
2836773	0	C	SNP	T	87	92	178	98.9	181	Ser330Leu (tcg/tTg)	Rv2519	PE26	PE family protein PE26
2840999	0	C	SNP	G	89	112	200	99.5	202	Ser2778Ser (tcg/tcC)	Rv2524c	fas	fatty acid synthase
2841022	0	A	SNP	G	84	121	200	99.51	206	Cys2771Arg (tgc/Cgc)	Rv2524c	fas	fatty acid synthase
2847281	0	A	SNP	G	59	87	146	100	146	Asp684Asp (gat/gaC)	Rv2524c	fas	fatty acid synthase
2854943	0	C	SNP	T	86	113	198	99	201	Ala947Thr (gcg/Acg)	Rv2531c	-	amino acid decarboxylase
2855259	0	A	SNP	G	95	68	162	100	163	Ala841Ala (gct/gcC)	Rv2531c	-	amino acid decarboxylase
2865760	0	A	SNP	G	87	71	154	100	158	Thr211Ala (acc/Gcc)	Rv2542	-	hypothetical protein
2865882	0	T	SNP	C	145	75	218	100	220	Val251Val (gtt/gtC)	Rv2542	-	hypothetical protein
2867207	0	C	SNP	G	162	154	313	98.44	321	Ala28Ala (gcc/gcG)	Rv2544	lppB	lipoprotein LppB
2867230	0	G	SNP	A	79	87	165	100	166	Gly36Asp (ggc/gAc)	Rv2544	lppB	lipoprotein LppB
2867231	0	C	SNP	T	77	86	160	100	163	Gly36Gly (ggc/ggT)	Rv2544	lppB	lipoprotein LppB
2867236	0	A	SNP	G	76	90	165	100	166	Asn38Ser (aac/aGc)	Rv2544	lppB	lipoprotein LppB
2867240	0	C	SNP	T	76	94	170	100	170	Pro39Pro (ccc/ccT)	Rv2544	lppB	lipoprotein LppB
2867245	0	A	SNP	C	81	101	181	100	182	Lys41Thr (aaa/aCa)	Rv2544	lppB	lipoprotein LppB
2867251	0	C	SNP	G	82	104	184	100	186	Pro43Arg (ccg/cGg)	Rv2544	lppB	lipoprotein LppB
2867254	0	A	SNP	G	86	108	191	100	194	His44Arg (cac/cGc)	Rv2544	lppB	lipoprotein LppB
2867263	0	G	SNP	A	115	134	245	99.2	251	Gly47Asp (ggc/gAc)	Rv2544	lppB	lipoprotein LppB
2877378	0	G	SNP	C	90	88	175	100	178	Ala103Pro (gcc/Ccc)	Rv2557	-	hypothetical protein
2878007	0	G	SNP	A	95	85	175	99.45	181	Leu59Leu (ttg/ttA)	Rv2558	-	hypothetical protein
2880702	0	G	SNP	C	125	118	242	99.59	244	Val210Leu (gtc/Ctc)	Rv2560	-	hypothetical protein
2881337	0	C	SNP	T	104	108	207	99.07	214
2881513	0	A	SNP	C	90	93	179	98.92	185
2881569	0	A	SNP	G	79	94	171	98.86	175
2881598	0	G	Del	GAP	63	77	136	95.24	147
2883826	0	C	SNP	A	102	106	207	100	208	Pro162Gln (ccg/cAg)	Rv2564	glnQ	glutamine ABC transporter ATP-binding protein
2884068	0	A	SNP	C	130	127	255	99.61	258	Met243Leu (atg/Ctg)	Rv2564	glnQ	glutamine ABC transporter ATP-binding protein
2886570	0	A	SNP	G	109	115	221	99.12	226	Glu66Glu (gaa/gaG)	Rv2566	-	hypothetical protein
2888201	0	T	SNP	C	86	94	180	98.9	182	Leu610Pro (ctc/cCc)	Rv2566	-	hypothetical protein
2889633	0	T	SNP	C	90	101	190	100	191	Ala1087Ala (gct/gcC)	Rv2566	-	hypothetical protein
2890468	0	C	SNP	G	84	117	200	99.5	202	Pro225Arg (ccc/cGc)	Rv2567	-	hypothetical protein
2891267	0	C	SNP	T	106	125	227	100	231	Gly491Gly (ggc/ggT)	Rv2567	-	hypothetical protein
2891728	0	A	SNP	G	115	91	204	100	206	Gln645Arg (cag/cGg)	Rv2567	-	hypothetical protein
2894208	0	G	SNP	A	133	108	238	100	241	Ser67Ser (agc/agT)	Rv2569c	-	hypothetical protein
2895473	0	A	SNP	G	142	119	260	98.49	265	Phe163Ser (ttc/tCc)	Rv2571c	-	transmembrane protein
2897660	0	T	SNP	C	94	93	182	99.47	188	Ala48Ala (gca/gcG)	Rv2572c	aspS	aspartate--tRNA ligase
2898522	0	T	SNP	C	108	134	236	99.59	243	Tyr160Tyr (tat/taC)	Rv2573	-	2-dehydropantoate 2-reductase
2903050	0	G	SNP	A	76	109	183	99.46	186	Thr161Ile (acc/aTc)	Rv2578c	-	hypothetical protein
2910461	0	G	SNP	T	85	83	168	100	168	Ala147Glu (gcg/gAg)	Rv2584c	apt	adenine phosphoribosyltransferase
2910852	0	C	SNP	G	93	104	196	98.99	199	Ala17Pro (gcg/Ccg)	Rv2584c	apt	adenine phosphoribosyltransferase
2911293	0	C	SNP	G	89	91	179	100	180	Cys462Ser (tgt/tCt)	Rv2585c	-	lipoprotein
2912294	0	T	SNP	G	100	83	182	100	183	Ala128Ala (gca/gcC)	Rv2585c	-	lipoprotein
2914369	0	C	SNP	T	70	81	149	98.05	154	Ser456Ser (tcg/tcA)	Rv2587c	secD	protein translocase subunit SecD
2923391	0	T	SNP	C	113	126	239	99.17	241	Pro281Pro (cca/ccG)	Rv2592c	ruvB	Holliday junction ATP-dependent DNA helicase RuvB
2925462	0	T	SNP	A	86	117	202	99.51	204
2925962	0	T	SNP	C	114	112	223	99.56	227	Cys77Arg (tgc/Cgc)	Rv2596	vapC40	ribonuclease VapC40
2927939	0	T	SNP	C	77	83	156	100	160
2939373	0	G	SNP	C	79	92	171	100	171	Ser197Cys (tct/tGt)	Rv2611c	-	phosphatidylinositol mannoside acyltransferase
2939657	0	T	SNP	C	84	92	175	99.44	177	Ile102Met (ata/atG)	Rv2611c	-	phosphatidylinositol mannoside acyltransferase
2941179	0	G	SNP	A	105	109	201	99.53	215	Arg6Arg (cgc/cgT)	Rv2613c	-	AP-4-A phosphorylase		phylo (Delhi/CAS)
2943675	0	G	SNP	A	183	123	300	99.35	308	Gly437Gly (ggc/ggT)	Rv2615c	PE_PGRS45	PE-PGRS family protein PE_PGRS45
2944515	0	A	SNP	C	145	177	316	98.47	327	Gly157Gly (ggt/ggG)	Rv2615c	PE_PGRS45	PE-PGRS family protein PE_PGRS45
2948524	0	T	SNP	A	81	118	196	100	199	Glu12Val (gag/gTg)	Rv2621c	-	transcriptional regulator
2949251	0	G	SNP	A	88	105	191	100	193	Val206Ile (gtt/Att)	Rv2622	-	methyltransferase
2949964	0	G	SNP	A	103	93	193	98.49	199	Trp124_ (tgg/tgA)	Rv2623	TB31.7	universal stress protein
2954439	0	T	SNP	C	118	101	218	98.65	222	Arg104Gly (aga/Gga)	Rv2627c	-	hypothetical protein
2958693	0	G	SNP	A	97	103	197	100	200	Ala374Ala (gcg/gcA)	Rv2631	-	RNA-splicing ligase RtcB
2959257	0	A	Del	GAP	75	103	174	97.8	182
2959258	0	T	Del	GAP	75	101	172	98.32	179
2959259	0	C	Del	GAP	75	101	172	98.32	179
2959260	0	C	Del	GAP	75	101	172	98.32	179
2959261	0	A	Del	GAP	75	101	172	98.88	178
2959262	0	A	Del	GAP	75	101	172	99.44	177
2959263	0	T	Del	GAP	75	101	172	99.44	177
2959264	0	C	Del	GAP	75	101	172	99.44	177
2959265	0	A	SNP	T	75	102	176	99.44	178
2960592	0	C	SNP	T	199	204	382	99.02	407	Gly617Asp (ggc/gAc)	Rv2634c	PE_PGRS46	PE-PGRS family protein PE_PGRS46
2964594	0	G	SNP	A	117	126	236	98.38	247	Ala64Thr (gcc/Acc)	Rv2638	-	hypothetical protein
2974933	0	A	SNP	G	119	127	246	99.19	248	Ile101Thr (atc/aCc)	Rv2650c	-	prophage protein
2975227	0	T	SNP	G	107	112	215	99.1	221	Asn3Thr (aat/aCt)	Rv2650c	-	prophage protein
2975382	0	C	SNP	T	144	150	290	99.32	296	Val132Ile (gtc/Atc)	Rv2651c	-	prophage protease
2976563	0	C	SNP	T	139	104	242	99.59	244
2984740	0	A	SNP	G	83	80	158	99.39	164	His3Arg (cac/cGc)	Rv2668	-	hypothetical protein
2986827	0	G	SNP	A	90	73	163	100	163	Ala5Val (gca/gTa)	Rv2670c	-	hypothetical protein
2988630	0	C	SNP	G	111	103	212	99.53	215	His317Asp (cat/Gat)	Rv2672	-	protease
2994187	0	T	SNP	C	97	92	185	99.47	190	Leu292Leu (tta/ttG)	Rv2678c	hemE	uroporphyrinogen decarboxylase
2995548	0	C	SNP	A	117	129	242	100	246	Thr145Asn (acc/aAc)	Rv2679	echA15	enoyl-CoA hydratase EchA15
3003115	0	C	SNP	G	97	94	191	97.95	195	Ala378Gly (gca/gGa)	Rv2685	arsB1	arsenic-transport integral membrane protein ArsB
3005185	0	G	SNP	T	102	100	201	100	202	Pro156Thr (ccc/Acc)	Rv2688c	-	antibiotic ABC transporter ATP-binding protein
3009692	0	A	SNP	G	102	125	225	100	227	Thr117Ala (acc/Gcc)	Rv2691	ceoB	TRK system potassium uptake protein CeoB
3010014	0	G	SNP	A	79	68	145	99.32	148	Gly224Glu (ggg/gAg)	Rv2691	ceoB	TRK system potassium uptake protein CeoB
3010420	0	A	SNP	G	85	90	174	99.43	176	Ile133Val (atc/Gtc)	Rv2692	ceoC	TRK system potassium uptake protein CeoC
3011837	0	A	SNP	G	74	67	141	100	141
3017465	0	T	SNP	C	107	83	187	98.45	193	Ile203Thr (ata/aCa)	Rv2702	ppgK	polyphosphate glucokinase
3027548	0	C	SNP	T	87	102	189	98.44	192	Pro162Ser (ccg/Tcg)	Rv2714	-	hypothetical protein
3027798	0	T	SNP	C	106	95	197	100	201	Val245Ala (gtg/gCg)	Rv2714	-	hypothetical protein
3031168	0	A	SNP	G	98	79	173	100	177	Tyr124His (tat/Cat)	Rv2719c	-	membrane protein
3037377	0	T	SNP	C	88	106	193	99.49	195
3040344	0	C	SNP	T	90	83	172	100	173	Glu142Glu (gag/gaA)	Rv2727c	miaA	tRNA delta(2)-isopentenylpyrophosphate transferase
3041871	0	G	SNP	T	157	115	268	100	272	Ala202Glu (gcg/gAg)	Rv2729c	-	integral membrane protein
3043700	0	C	SNP	T	76	85	160	100	161	Ala225Ala (gcc/gcT)	Rv2731	-	hypothetical protein
3046521	0	C	SNP	T	93	95	185	99.47	189	Val2Met (gtg/Atg)	Rv2733c	-	(dimethylallyl)adenosine tRNA methylthiotransferase
3051696	0	C	SNP	A	93	111	197	100	204
3054081	0	A	SNP	G	89	91	180	99.45	181	Gly56Gly (gga/ggG)	Rv2741	PE_PGRS47	PE-PGRS family protein PE_PGRS47
3054321	0	A	SNP	G	119	80	197	98.51	202	Gly136Gly (gga/ggG)	Rv2741	PE_PGRS47	PE-PGRS family protein PE_PGRS47
3054724	0	A	SNP	G	159	74	233	100	233	Ser271Gly (agc/Ggc)	Rv2741	PE_PGRS47	PE-PGRS family protein PE_PGRS47
3059791	0	G	SNP	C	24	58	81	100	82
3062325	0	G	SNP	A	77	78	152	98.1	158	Ser61Phe (tcc/tTc)	Rv2748c	ftsK	DNA translocase FtsK
3069167	0	A	SNP	G	166	155	317	99.38	323	Leu306Pro (ctg/cCg)	Rv2756c	hsdM	type I restriction/modification system DNA methylase HsdM
3069566	0	C	SNP	T	175	158	329	99.11	336	Gly173Asp (ggc/gAc)	Rv2756c	hsdM	type I restriction/modification system DNA methylase HsdM
3072285	0	A	SNP	C	62	107	168	100	169	Leu119Arg (ctg/cGg)	Rv2761c	hsdS	type I restriction/modification system specificity determinant HsdS
3076172	0	C	SNP	T	81	63	142	99.31	145	Asp67Asn (gat/Aat)	Rv2766c	-	short-chain type dehydrogenase/reductase
3078178	0	C	SNP	T	81	92	173	99.43	174	Val270Met (gtg/Atg)	Rv2769c	PE27	PE family protein PE27
3079877	0	A	SNP	G	93	73	166	100	166	Phe194Ser (ttc/tCc)	Rv2770c	PPE44	PPE family protein PPE44
3080795	0	A	SNP	G	65	60	124	100	125	Leu80Pro (ctc/cCc)	Rv2771c	-	hypothetical protein
3084924	0	G	SNP	A	110	111	220	99.1	223	Ala211Val (gcc/gTc)	Rv2777c	-	hypothetical protein
3086788	0	T	SNP	C	93	121	210	99.53	215
3089299	0	C	SNP	G	125	98	221	100	223	Gly355Arg (gga/Cga)	Rv2782c	pepR	zinc protease
3103682	0	T	SNP	C	128	123	248	100	251	Met87Val (atg/Gtg)	Rv2794c	pptT	phosphopantetheinyl transferase
3104189	0	A	SNP	G	105	100	203	100	205	Cys241Cys (tgt/tgC)	Rv2795c	-	hypothetical protein
3111280	0	G	SNP	A	93	105	195	99	200	Leu182Phe (ctt/Ttt)	Rv2802c	-	arginine/hypothetical protein
3112700	0	C	SNP	T	88	65	151	99.35	154	Gly132Asp (ggc/gAc)	Rv2804c	-	hypothetical protein
3112877	0	G	SNP	A	112	83	193	100	195	Gly4Asp (ggc/gAc)	Rv2805	-	hypothetical protein
3113872	0	A	SNP	T	128	113	236	100	241	Glu72Val (gag/gTg)	Rv2807	-	hypothetical protein
3114516	0	A	Del	GAP	200	138	334	89.89	376		Rv2807	-	hypothetical protein
3115384	0	G	SNP	C	186	161	341	100	347
3117533	0	G	SNP	A	108	118	221	99.56	227	Arg239Gln (cgg/cAg)	Rv2812	-	transposase
3117910	0	G	SNP	A	188	184	368	98.67	377	Asp365Asn (gac/Aac)	Rv2812	-	transposase
3118000	0	A	SNP	G	167	167	332	100	334	Arg395Gly (agg/Ggg)	Rv2812	-	transposase
3123817	0	A	Del	GAP	138	158	288	96.42	307		Rv2816c	-	CRISPR-associated endoribonuclease Cas2
3130748	1	C	Ins	T	156	155	311	90.14	311		Rv2823c	-	CRISPR-associated protein Cas10/Csm1
3130748	2	C	Ins	G	156	155	311	90.14	311		Rv2823c	-	CRISPR-associated protein Cas10/Csm1
3130748	3	C	Ins	T	156	155	311	90.14	311		Rv2823c	-	CRISPR-associated protein Cas10/Csm1
3133054	0	C	SNP	G	238	217	450	99.34	458	Ser162Ser (tcg/tcC)	Rv2825c	-	hypothetical protein
3133055	0	G	SNP	C	243	216	453	99.78	460	Ser162Trp (tcg/tGg)	Rv2825c	-	hypothetical protein
3133536	0	T	SNP	C	100	138	236	100	238	Lys2Glu (aaa/Gaa)	Rv2825c	-	hypothetical protein
3135272	0	G	SNP	A	131	120	246	99.6	252	Ala71Val (gca/gTa)	Rv2827c	-	hypothetical protein
3135950	0	C	SNP	G	6	11	17	100	17	Ser128Ser (tcg/tcC)	Rv2828c	-	hypothetical protein
3135951	0	G	SNP	C	4	10	14	100	14	Ser128Trp (tcg/tGg)	Rv2828c	-	hypothetical protein
3137058	0	G	SNP	A	83	102	181	97.37	190	Ala56Val (gcg/gTg)	Rv2830c	vapB22	antitoxin VapB22
3157196	0	G	SNP	A	96	100	194	99.49	197	Ser109Phe (tcc/tTc)	Rv2848c	cobB	cobyrinic acid A,C-diamide synthase
3162805	0	C	SNP	G	194	164	349	99.72	359	Arg180Gly (cgc/Ggc)	Rv2853	PE_PGRS48	PE-PGRS family protein PE_PGRS48
3163517	0	G	SNP	A	91	104	187	98.48	198	Gly417Asp (ggt/gAt)	Rv2853	PE_PGRS48	PE-PGRS family protein PE_PGRS48
3165374	0	C	Del	GAP	107	115	220	93.67	237		Rv2855	mtr	mycothione reductase
3165807	0	G	SNP	A	128	119	240	100	247	Val201Val (gtg/gtA)	Rv2855	mtr	mycothione reductase
3167054	0	T	SNP	A	203	156	347	98.63	364	Val124Glu (gtg/gAg)	Rv2856	nicT	nickel-transport integral membrane protein NicT
3168492	0	G	SNP	A	130	144	274	99.64	275
3174013	0	G	SNP	A	129	103	230	99.57	233	Pro2Leu (cct/cTt)	Rv2861c	mapB	methionine aminopeptidase
3174496	0	A	SNP	G	121	118	236	99.58	240	Cys50Arg (tgt/Cgt)	Rv2862c	-	hypothetical protein
3177884	0	C	SNP	A	100	97	195	100	197	Arg21Arg (cgc/cgA)	Rv2866	relG	toxin RelG
3179243	0	C	Del	GAP	79	76	156	87.57	177		Rv2867c	-	GCN5-like N-acetyltransferase
3179244	0	G	Del	GAP	79	76	156	89.08	174		Rv2867c	-	GCN5-like N-acetyltransferase
3179245	0	G	Del	GAP	79	76	156	90.12	172		Rv2867c	-	GCN5-like N-acetyltransferase
3180988	0	C	SNP	A	109	97	201	99.52	207	Val259Phe (gtc/Ttc)	Rv2869c	rip	zinc metalloprotease
3186860	0	T	SNP	G	83	68	148	100	151	Tyr672Asp (tat/Gat)	Rv2874	dipZ	integral membrane C-type cytochrome biogenesis protein DipZ
3189242	0	A	SNP	G	80	108	186	98.95	190	Ala52Ala (gct/gcC)	Rv2878c	mpt53	soluble secreted antigen Mpt53
3190146	0	C	Del	GAP	104	106	211	95.02	221
3194241	1	C	Ins	G	64	57	121	78.06	122		Rv2885c	-	transposase
3198380	0	G	SNP	A	68	77	142	99.32	146	Ser243Phe (tcc/tTc)	Rv2889c	tsf	elongation factor EF-Ts
3200478	0	G	SNP	A	74	92	163	99.4	167	Leu71Leu (ctg/ctA)	Rv2891	-	hypothetical protein
3202731	0	A	SNP	C	104	107	207	100	211	Gly104Gly (gga/ggC)	Rv2893	-	oxidoreductase
3205673	0	C	SNP	T	65	87	151	98.7	154	Arg254Arg (cgg/cgA)	Rv2896c	-	hypothetical protein
3208600	0	G	SNP	A	148	146	290	100	294	Tyr269Tyr (tac/taT)	Rv2899c	fdhD	formate dehydrogenase accessory protein FdhD
3212723	0	C	SNP	A	115	117	225	100	232	Ala78Ala (gcg/gcT)	Rv2902c	rnhB	ribonuclease HII
3219500	0	T	SNP	A	85	91	176	100	176	Lys121Met (aag/aTg)	Rv2912c	-	TetR family HTH-type transcriptional regulator
3220963	0	A	SNP	C	106	93	197	99.5	200	Ser246Ala (tcg/Gcg)	Rv2913c	-	D-amino acid aminohydrolase
3226181	0	A	SNP	C	66	76	141	99.3	143	Arg35Arg (cgt/cgG)	Rv2916c	ffh	signal recognition particle protein
3228143	0	G	SNP	T	112	99	210	99.53	212	Arg594Leu (cgg/cTg)	Rv2917	-	hypothetical protein
3236442	0	G	SNP	A	84	113	194	99.49	198	His455His (cac/caT)	Rv2922c	smc	chromosome partition protein Smc
3236497	0	A	SNP	T	79	109	182	98.95	190	Val437Glu (gtg/gAg)	Rv2922c	smc	chromosome partition protein Smc
3244113	0	T	SNP	C	136	133	268	98.9	272	Pro139Pro (cct/ccC)	Rv2930	fadD26	fatty-acid--CoA ligase FadD26
3247298	0	C	SNP	A	80	75	151	99.36	156	Gly618Gly (ggc/ggA)	Rv2931	ppsA	phthiocerol synthesis polyketide synthase type I PpsA
3247304	0	C	SNP	G	55	44	98	99	100	Val620Val (gtc/gtG)	Rv2931	ppsA	phthiocerol synthesis polyketide synthase type I PpsA
3247306	0	A	Del	GAP	55	44	97	99	100		Rv2931	ppsA	phthiocerol synthesis polyketide synthase type I PpsA
3247307	0	C	Del	GAP	55	44	97	99	100		Rv2931	ppsA	phthiocerol synthesis polyketide synthase type I PpsA
3247308	0	C	Del	GAP	55	44	97	99	100		Rv2931	ppsA	phthiocerol synthesis polyketide synthase type I PpsA
3247309	0	C	Del	GAP	55	44	97	99	100		Rv2931	ppsA	phthiocerol synthesis polyketide synthase type I PpsA
3247310	0	T	Del	GAP	55	44	97	99	100		Rv2931	ppsA	phthiocerol synthesis polyketide synthase type I PpsA
3247313	1	C	Ins	A	55	45	100	98.04	100		Rv2931	ppsA	phthiocerol synthesis polyketide synthase type I PpsA
3247313	2	C	Ins	C	55	45	100	98.04	100		Rv2931	ppsA	phthiocerol synthesis polyketide synthase type I PpsA
3247313	3	C	Ins	C	55	45	100	98.04	100		Rv2931	ppsA	phthiocerol synthesis polyketide synthase type I PpsA
3247313	4	C	Ins	A	55	45	100	98.04	100		Rv2931	ppsA	phthiocerol synthesis polyketide synthase type I PpsA
3247313	5	C	Ins	G	55	45	100	98.04	100		Rv2931	ppsA	phthiocerol synthesis polyketide synthase type I PpsA
3247319	0	C	SNP	T	91	68	157	100	159	Gly625Gly (ggc/ggT)	Rv2931	ppsA	phthiocerol synthesis polyketide synthase type I PpsA
3247340	0	G	SNP	A	116	92	203	99.52	209	Val632Val (gtg/gtA)	Rv2931	ppsA	phthiocerol synthesis polyketide synthase type I PpsA
3247851	0	G	SNP	A	105	62	164	98.24	170	Ala803Thr (gcc/Acc)	Rv2931	ppsA	phthiocerol synthesis polyketide synthase type I PpsA
3247853	0	C	SNP	T	101	60	160	98.17	164	Ala803Ala (gcc/gcT)	Rv2931	ppsA	phthiocerol synthesis polyketide synthase type I PpsA
3247856	0	G	SNP	C	103	60	160	97.6	167	Arg804Arg (cgg/cgC)	Rv2931	ppsA	phthiocerol synthesis polyketide synthase type I PpsA
3247864	1	C	Ins	T	98	57	155	95.09	156		Rv2931	ppsA	phthiocerol synthesis polyketide synthase type I PpsA
3247864	2	C	Ins	A	99	57	156	95.71	156		Rv2931	ppsA	phthiocerol synthesis polyketide synthase type I PpsA
3247864	3	C	Ins	G	99	57	156	95.71	156		Rv2931	ppsA	phthiocerol synthesis polyketide synthase type I PpsA
3247864	4	C	Ins	G	98	57	155	95.09	155		Rv2931	ppsA	phthiocerol synthesis polyketide synthase type I PpsA
3247866	0	C	Del	GAP	98	56	148	97.47	158		Rv2931	ppsA	phthiocerol synthesis polyketide synthase type I PpsA
3247867	0	A	Del	GAP	98	56	149	97.47	158		Rv2931	ppsA	phthiocerol synthesis polyketide synthase type I PpsA
3247868	0	A	Del	GAP	98	56	149	97.47	158		Rv2931	ppsA	phthiocerol synthesis polyketide synthase type I PpsA
3247869	0	A	Del	GAP	98	56	149	97.47	158		Rv2931	ppsA	phthiocerol synthesis polyketide synthase type I PpsA
3247874	0	G	SNP	A	99	58	155	97.52	161	Arg810Arg (cgg/cgA)	Rv2931	ppsA	phthiocerol synthesis polyketide synthase type I PpsA
3247877	0	T	SNP	C	103	60	162	97.02	168	Phe811Phe (ttt/ttC)	Rv2931	ppsA	phthiocerol synthesis polyketide synthase type I PpsA
3247883	0	T	SNP	C	147	112	254	99.23	261	Ser813Ser (agt/agC)	Rv2931	ppsA	phthiocerol synthesis polyketide synthase type I PpsA
3248074	0	G	SNP	A	221	212	429	93.32	464	Arg877His (cgc/cAc)	Rv2931	ppsA	phthiocerol synthesis polyketide synthase type I PpsA
3248075	0	C	SNP	T	224	214	433	92.8	472	Arg877Arg (cgc/cgT)	Rv2931	ppsA	phthiocerol synthesis polyketide synthase type I PpsA
3251047	0	C	SNP	A	119	117	228	100	236	Ala1868Glu (gcg/gAg)	Rv2931	ppsA	phthiocerol synthesis polyketide synthase type I PpsA
3256494	0	A	SNP	G	134	146	275	100	280	Gly270Gly (gga/ggG)	Rv2933	ppsC	phthiocerol synthesis polyketide synthase type I PpsC
3266030	0	A	SNP	G	106	88	187	99.49	195	Ser1261Ser (tca/tcG)	Rv2934	ppsD	phthiocerol synthesis polyketide synthase type I PpsD
3269581	0	A	SNP	G	106	92	195	100	198	Ala615Ala (gca/gcG)	Rv2935	ppsE	phthiocerol synthesis polyketide synthase type I PpsE
3270784	0	A	SNP	G	126	122	247	100	248	Gln1016Gln (caa/caG)	Rv2935	ppsE	phthiocerol synthesis polyketide synthase type I PpsE
3273107	0	C	SNP	A	116	143	258	100	259	Ala298Ala (gcc/gcA)	Rv2936	drrA	daunorubicin ABC transporter ATP-binding protein DrrA		phylo (3)
3287486	0	C	SNP	T	114	107	218	99.55	222	Ser806Leu (tcg/tTg)	Rv2942	mmpL7	transmembrane transport protein MmpL7
3296371	1	G	Ins	C	77	68	145	75.13	145		Rv2947c	pks15	polyketide synthase
3296371	2	G	Ins	C	77	68	145	75.13	145		Rv2947c	pks15	polyketide synthase
3296371	4	G	Ins	C	77	68	145	75.13	145		Rv2947c	pks15	polyketide synthase
3296371	5	G	Ins	G	77	68	145	75.13	145		Rv2947c	pks15	polyketide synthase
3296371	6	G	Ins	G	77	68	145	75.13	145		Rv2947c	pks15	polyketide synthase
3296371	7	G	Ins	C	77	68	145	75.13	145		Rv2947c	pks15	polyketide synthase
3296843	0	A	SNP	G	157	90	241	99.2	249	Val333Ala (gtg/gCg)	Rv2947c	pks15	polyketide synthase
3302589	0	A	SNP	C	132	131	259	99.62	264
3306441	0	G	SNP	A	96	121	214	99.54	218	Arg388Gln (cgg/cAg)	Rv2953	-	trans-acting enoyl reductase
3308606	0	G	SNP	A	143	136	266	99.29	281
3312620	0	C	SNP	A	145	173	316	99.69	319	Glu73Asp (gag/gaT)	Rv2959c	-	rhamnosyl O-methyltransferase
3314412	0	A	SNP	G	98	110	205	100	208	Ala237Ala (gct/gcC)	Rv2962c	-	PGL/p-HBAD biosynthesis rhamnosyltransferase
3315726	0	G	Del	GAP	102	103	205	96.7	212		Rv2963	-	integral membrane protein
3316955	0	A	SNP	C	129	141	267	100	270	Met143Leu (atg/Ctg)	Rv2964	purU	formyltetrahydrofolate deformylase
3324962	0	A	Del	GAP	87	71	156	93.49	169		Rv2970c	lipN	lipase/esterase LipN
3324963	0	C	Del	GAP	87	71	156	94.61	167		Rv2970c	lipN	lipase/esterase LipN
3324964	0	A	Del	GAP	87	71	156	95.18	166		Rv2970c	lipN	lipase/esterase LipN
3326554	0	A	SNP	C	157	154	307	99.68	312	Asn152His (aac/Cac)	Rv2971	-	oxidoreductase		phylo (not Euro-American, M. africanum, M. bovis, M . canettii, M. caprae, M. Microti, M. pinipedii, Beijing, Delhi/CAS, EAI)
3331362	0	C	Del	GAP	65	108	169	91.53	189		Rv2975c	-	hypothetical protein
3331363	0	G	Del	GAP	65	107	169	91.98	187		Rv2975c	-	hypothetical protein
3335708	0	G	SNP	C	120	133	248	99.61	254	Pro14Arg (ccg/cGg)	Rv2979c	-	resolvase
3336562	0	A	Del	GAP	51	50	97	81.45	124
3336587	0	T	SNP	A	44	49	85	84.55	110
3336825	0	T	SNP	C	92	83	175	100	175	Thr365Ala (aca/Gca)	Rv2981c	ddlA	D-alanine--D-alanine ligase
3338603	0	G	SNP	C	70	91	159	100	161	Pro133Ala (ccg/Gcg)	Rv2982c	gpdA2	glycerol-3-phosphate dehydrogenase
3344072	0	C	SNP	T	86	88	173	98.31	177	Ala186Ala (gcg/gcA)	Rv2987c	leuD	3-isopropylmalate dehydratase small subunit
3348536	0	C	SNP	T	61	51	112	100	112
3349917	0	G	SNP	A	88	100	187	98.95	190	His121Tyr (cat/Tat)	Rv2992c	gltS	glutamate--tRNA ligase
3350236	0	T	SNP	C	98	90	186	96.91	194	Ser14Ser (tca/tcG)	Rv2992c	gltS	glutamate--tRNA ligase
3352932	0	C	SNP	G	84	62	144	99.32	147	Thr179Thr (acg/acC)	Rv2995c	leuB	3-isopropylmalate dehydrogenase
3355949	0	A	SNP	C	107	80	184	97.91	191	Asp284Ala (gac/gCc)	Rv2997	-	dehydrogenase
3357464	0	C	SNP	G	158	172	328	99.7	331
3358235	0	A	SNP	T	126	164	283	98.98	293	Met212Leu (atg/Ttg)	Rv2999	lppY	lipoprotein LppY
3363338	0	A	SNP	G	90	103	192	99.48	194
3367765	0	G	SNP	A	118	131	244	99.6	250	Gly343Gly (ggc/ggT)	Rv3009c	gatB	aspartyl/glutamyl-tRNA(Asn/Gln) amidotransferase subunit B
3379784	0	C	SNP	A	117	139	250	85.05	301
3379788	0	C	SNP	G	123	148	270	94.43	287
3380804	0	T	SNP	G	159	225	376	98.97	388	Ile64Leu (atc/Ctc)	Rv3022A	PE29	PE family protein PE29
3385218	0	C	SNP	T	112	98	209	99.53	211	Gly287Glu (gga/gAa)	Rv3026c	-	hypothetical protein
3387079	0	C	Del	GAP	56	72	129	98.46	130		Rv3028c	fixB	electron transfer flavoprotein subunit alpha
3393640	0	C	SNP	T	99	116	210	100	215	Asn87Asn (aac/aaT)	Rv3033	-	hypothetical protein
3395654	0	G	SNP	A	65	71	134	100	136	Leu92Leu (ctg/ctA)	Rv3035	-	hypothetical protein
3401454	0	G	SNP	A	97	110	204	98.1	211	Asn155Asn (aac/aaT)	Rv3041c	-	ABC transporter ATP-binding protein
3401871	0	A	SNP	G	119	111	227	100	230	Ala16Ala (gct/gcC)	Rv3041c	-	ABC transporter ATP-binding protein
3402816	0	C	SNP	T	82	82	161	99.39	165	Gly116Glu (gga/gAa)	Rv3042c	serB2	phosphoserine phosphatase SerB
3404376	0	C	SNP	G	94	86	179	100	180	Thr182Thr (acg/acC)	Rv3043c	ctaD	cytochrome C oxidase cytochrome 1
3413785	0	C	SNP	T	194	198	387	100	392	Val128Ile (gtc/Atc)	Rv3051c	nrdE	ribonucleoside-diphosphate reductase subunit alpha
3415181	0	C	Del	GAP	67	53	120	79.47	151
3415182	0	A	Del	GAP	67	53	120	80	150
3415183	0	C	Del	GAP	67	53	120	80.54	149
3415184	0	C	Del	GAP	67	53	120	82.19	146
3415185	0	T	Del	GAP	67	53	120	82.76	145
3415186	0	A	Del	GAP	67	53	120	84.51	142
3415187	0	G	Del	GAP	67	53	120	84.51	142
3415188	0	G	Del	GAP	67	53	120	84.51	142
3415189	0	G	Del	GAP	67	53	120	84.51	142
3415190	0	G	Del	GAP	67	53	120	86.33	139
3415191	0	G	Del	GAP	67	53	120	86.96	138
3415192	0	T	Del	GAP	67	53	120	87.59	137
3415193	0	G	Del	GAP	67	52	120	88.81	134
3415194	0	G	Del	GAP	67	51	120	86.13	137
3417943	0	C	SNP	G	107	76	182	99.46	184	Gly240Gly (ggg/ggC)	Rv3057c	-	short chain alcohol dehydrogenase/reductase
3420825	0	A	SNP	G	116	109	224	99.12	227	Asp445Gly (gac/gGc)	Rv3059	cyp136	cytochrome P450 Cyp136
3425854	0	C	SNP	T	87	83	168	98.27	173	Pro91Ser (ccg/Tcg)	Rv3062	ligB	DNA ligase
3428579	0	A	SNP	G	101	132	227	100	233	Tyr446Cys (tac/tGc)	Rv3063	cstA	carbon starvation protein A
3428897	0	G	SNP	C	116	116	229	99.15	234	Arg552Pro (cgt/cCt)	Rv3063	cstA	carbon starvation protein A
3428917	0	C	SNP	A	121	120	238	99.59	242	Arg559Ser (cgt/Agt)	Rv3063	cstA	carbon starvation protein A
3437007	0	G	SNP	C	83	77	159	99.38	161	Ala77Pro (gcc/Ccc)	Rv3074	-	hypothetical protein
3440464	0	T	SNP	G	76	76	151	99.35	153	Arg308Arg (cgt/cgG)	Rv3077	-	hydrolase
3440468	0	G	SNP	C	70	76	143	98.65	148	Gly310Arg (ggc/Cgc)	Rv3077	-	hydrolase
3450725	0	T	SNP	C	109	80	189	100	189	Val243Val (gtt/gtC)	Rv3084	lipR	acetyl-hydrolase LipR
3454263	0	C	SNP	G	93	108	197	99.5	202	Leu447Val (ctc/Gtc)	Rv3087	-	diacyglycerol O-acyltransferase
3455686	0	G	SNP	C	145	140	284	99.3	287	Leu449Leu (ctg/ctC)	Rv3088	tgs4	diacyglycerol O-acyltransferase
3456666	0	A	SNP	G	91	108	197	100	199	Ala302Ala (gca/gcG)	Rv3089	fadD13	long chain-fatty-acid--CoA ligase FadD13
3459081	0	G	SNP	C	89	104	191	100	193	Ala291Pro (gca/Cca)	Rv3090	-	hypothetical protein
3462135	0	G	SNP	C	108	100	206	99.52	209	Cys210Trp (tgc/tgG)	Rv3093c	-	oxidoreductase
3466919	0	C	SNP	G	169	130	296	99.67	300	Gly58Ala (ggc/gCc)	Rv3097c	lipY	triacylglycerol lipase Lip
3467465	0	C	SNP	G	137	97	228	98.73	237	Ala66Ala (gcg/gcC)	Rv3098c	-	hypothetical protein
3473996	1	G	Ins	A	84	81	165	96.49	165
3480474	0	G	SNP	A	198	208	404	99.51	408	Gly134Glu (gga/gAa)	Rv3113	-	phosphatase
3480789	0	T	SNP	C	259	197	454	99.13	460	Ser11Pro (tca/Cca)	Rv3114	-	hypothetical protein
3486977	0	A	SNP	G	140	119	256	99.62	260	Lys157Glu (aaa/Gaa)	Rv3121	cyp141	cytochrome P450 Cyp141
3488122	0	G	SNP	A	148	148	293	100	296	Gly12Arg (ggg/Agg)	Rv3122	-	hypothetical protein
3489665	0	C	SNP	T	151	152	300	99.67	304	Pro54Ser (cca/Tca)	Rv3124	moaR1	transcriptional regulator MoaR
3499497	0	G	SNP	C	127	109	232	99.58	237	Ala140Gly (gcc/gGc)	Rv3133c	devR	two component transcriptional regulator DevR
3500243	0	G	SNP	C	128	110	235	100	238	Ala169Ala (gcc/gcG)	Rv3134c	-	universal stress protein
3503895	0	C	SNP	T	136	170	305	98.39	311	Pro168Leu (ccg/cTg)	Rv3137	-	histidinol-phosphatase
3506650	0	A	SNP	C	79	84	163	99.39	164	Ile430Leu (atc/Ctc)	Rv3139	fadE24	acyl-CoA dehydrogenase FadE24
3509231	0	G	SNP	A	80	77	156	98.74	159	Arg106Cys (cgc/Tgc)	Rv3142c	-	hypothetical protein
3509300	0	A	Del	GAP	80	80	159	98.77	162		Rv3142c	-	hypothetical protein
3509301	0	G	Del	GAP	80	79	158	97.55	163		Rv3142c	-	hypothetical protein
3510120	0	T	SNP	G	92	111	200	100	203	Lys400Gln (aag/Cag)	Rv3144c	PPE52	PPE family protein PPE52
3515467	0	C	SNP	T	88	76	162	100	164	Pro19Leu (ccg/cTg)	Rv3150	nuoF	NADH-quinone oxidoreductase subunit F
3518167	0	A	SNP	G	127	120	244	100	247	Ile474Met (ata/atG)	Rv3151	nuoG	NADH-quinone oxidoreductase subunit G
3518555	0	A	SNP	G	106	117	221	100	223	Thr604Ala (acg/Gcg)	Rv3151	nuoG	NADH-quinone oxidoreductase subunit G
3529067	0	G	SNP	C	426	583	998	99.8	1011	Arg33Gly (cgt/Ggt)	Rv3159c	PPE53	PPE family protein PPE53
3530955	0	C	SNP	G	77	114	189	100	191	Val62Leu (gtc/Ctc)	Rv3161c	-	dioxygenase
3539353	0	G	SNP	A	72	105	177	98.88	179	Gln283Gln (cag/caA)	Rv3170	aofH	flavin-containing monoamine oxidase
3556275	0	A	SNP	G	97	85	180	99.45	183	Leu138Pro (ctg/cCg)	Rv3190c	-	hypothetical protein
3557253	0	C	SNP	T	130	125	253	100	255
3561875	0	C	SNP	T	168	172	339	98.55	345	Arg433Gln (cgg/cAg)	Rv3193c	-	transmembrane protein
3562338	0	G	SNP	T	214	203	415	99.29	420	Leu279Met (ctg/Atg)	Rv3193c	-	transmembrane protein
3563194	0	C	SNP	T	100	100	199	98.04	204
3580606	0	C	SNP	T	85	97	180	99.45	183
3580637	0	T	Del	GAP	90	96	181	93.47	199
3581414	0	A	SNP	G	74	69	141	100	143	Thr34Ala (aca/Gca)	Rv3204	-	DNA-methyltransferase
3582694	0	C	SNP	T	70	65	130	100	135	Lys339Lys (aag/aaA)	Rv3206c	moeB1	adenylyltransferase/sulfurtransferase
3590686	1	G	Ins	C	50	38	88	98.88	88
3591063	0	T	SNP	C	83	82	161	100	165	Lys144Glu (aag/Gag)	Rv3213c	-	SOJ/ParA-like protein
3596775	0	C	SNP	T	120	132	250	99.6	253	Gly254Ser (ggc/Agc)	Rv3220c	-	two component sensor kinase
3600576	0	C	SNP	T	76	70	145	100	146	Cys242Cys (tgc/tgT)	Rv3224	-	iron-regulated short-chain dehydrogenase/reductase
3604821	0	G	SNP	C	154	105	257	100	259	Ala32Ala (gcg/gcC)	Rv3228	-	hypothetical protein
3610391	1	A	Ins	C	105	116	221	92.08	221		Rv3234c	tgs3	diacyglycerol O-acyltransferase
3611287	0	C	Del	GAP	94	79	174	94.02	184
3614982	0	T	SNP	C	84	103	185	100	187	Leu874Leu (cta/ctG)	Rv3239c	-	transmembrane transport protein
3616411	0	A	SNP	C	149	128	272	99.28	279	Leu398Arg (ctg/cGg)	Rv3239c	-	transmembrane transport protein
3620712	0	C	SNP	T	72	69	140	100	141	Leu181Leu (ctg/ctA)	Rv3241c	-	hypothetical protein
3621423	0	A	SNP	G	120	106	221	100	226
3622441	0	A	SNP	C	76	66	139	99.3	143	Val217Val (gtt/gtG)	Rv3243c	-	hypothetical protein
3625065	0	T	SNP	G	132	127	258	99.62	260	Met517Leu (atg/Ctg)	Rv3245c	mtrB	two component sensory histidine kinase MtrB
3631964	0	C	SNP	T	90	80	168	100	170	Gly9Arg (gga/Aga)	Rv3252c	alkB	transmembrane alkane 1-monooxygenase AlkB
3638093	0	G	SNP	A	106	103	209	100	209	Ser206Leu (tcg/tTg)	Rv3257c	pmmA	phosphomannomutase PmmA
3643466	0	A	SNP	C	114	96	209	100	210	Lys97Thr (aag/aCg)	Rv3263	-	DNA methylase
3645524	0	C	SNP	T	58	100	157	98.75	160	Asp152Asn (gac/Aac)	Rv3264c	manB	D-alpha-D-mannose-1-phosphate guanylyltransferase ManB
3653988	0	G	SNP	A	92	90	182	99.45	183	Val181Met (gtg/Atg)	Rv3272	-	hypothetical protein
3656206	0	C	SNP	A	121	113	228	100	234	Arg524Ser (cgc/Agc)	Rv3273	-	transmembrane carbonic anhydrase
3670040	0	C	SNP	T	87	81	165	99.41	169	Ala124Ala (gcg/gcA)	Rv3289c	-	transmembrane protein
3678094	0	C	SNP	T	97	92	184	98.44	192	Ala440Ala (gcc/gcT)	Rv3296	lhr	ATP-dependent helicase
3679764	0	G	SNP	A	81	89	169	100	170	Ser997Asn (agc/aAc)	Rv3296	lhr	ATP-dependent helicase
3681548	0	A	SNP	C	79	72	151	99.34	152	Arg77Arg (agg/Cgg)	Rv3297	nei	endonuclease VIII
3685510	0	T	SNP	C	110	145	253	99.22	257	Ser152Gly (agt/Ggt)	Rv3299c	atsB	arylsulfatase AtsB
3689523	0	G	SNP	T	110	91	195	100	201	Cys472_ (tgc/tgA)	Rv3303c	lpdA	NAD(P)H quinone reductase LpdA
3690016	0	A	SNP	G	86	107	192	100	193	Leu308Ser (ttg/tCg)	Rv3303c	lpdA	NAD(P)H quinone reductase LpdA
3693681	0	A	SNP	C	98	106	202	100	204	Ala103Ala (gct/gcG)	Rv3306c	amiB1	amidase AmiB
3696692	0	G	SNP	A	79	105	182	98.92	186	Thr134Thr (acc/acT)	Rv3309c	upp	uracil phosphoribosyltransferase
3697585	0	C	SNP	T	76	81	153	98.74	159	Leu130Phe (ctc/Ttc)	Rv3310	sapM	acid phosphatase
3704596	0	G	SNP	C	104	108	211	100	212	Val54Leu (gtg/Ctg)	Rv3317	sdhD	succinate dehydrogenase hydrophobic membrane anchor subunit
3708052	0	C	SNP	T	87	110	195	99.49	198	Val7Ile (gtc/Atc)	Rv3320c	vapC44	ribonuclease VapC44
3711910	0	G	SNP	A	60	32	90	100	92	Trp54_ (tgg/tgA)	Rv3327	-	transposase fusion protein
3712372	0	A	SNP	G	65	60	122	100	125	Leu208Leu (cta/ctG)	Rv3327	-	transposase fusion protein
3714211	0	G	SNP	T	98	87	185	100	185	Pro41Gln (ccg/cAg)	Rv3328c	sigJ	ECF RNA polymerase sigma factor SigJ
3714639	0	G	SNP	A	115	82	192	100	197	Arg83His (cgc/cAc)	Rv3329	-	aminotransferase
3714757	0	A	SNP	C	105	96	199	99.5	202	Gln122His (caa/caC)	Rv3329	-	aminotransferase
3715775	0	C	SNP	T	59	86	145	98.64	147
3716685	0	G	SNP	T	107	93	194	99.5	201	Arg303Arg (cgg/cgT)	Rv3330	dacB1	penicillin-binding protein DacB
3718357	0	C	SNP	T	108	146	250	100	254	Pro423Leu (ccg/cTg)	Rv3331	sugI	sugar-transport integral membrane protein SugI
3721806	0	G	SNP	C	189	198	383	99.74	388	Gly265Gly (ggc/ggG)	Rv3335c	-	integral membrane protein
3729342	0	C	SNP	T	102	89	185	98.45	194	Ala240Val (gcg/gTg)	Rv3342	-	methyltransferase
3729597	0	G	SNP	C	167	167	331	99.11	337	Leu2447Val (ctc/Gtc)	Rv3343c	PPE54	PPE family protein PPE54
3730371	0	C	SNP	T	190	186	370	92.84	405	Gly2189Ser (ggc/Agc)	Rv3343c	PPE54	PPE family protein PPE54
3732624	0	A	SNP	G	256	352	601	75.72	803	Leu1438Leu (ttg/Ctg)	Rv3343c	PPE54	PPE family protein PPE54
3735802	0	C	SNP	G	196	196	388	88.69	442	Thr378Thr (acg/acC)	Rv3343c	PPE54	PPE family protein PPE54
3736024	0	A	SNP	G	148	130	274	98.93	281	Gly304Gly (ggt/ggC)	Rv3343c	PPE54	PPE family protein PPE54
3736628	0	T	SNP	G	113	109	219	99.55	223	Glu103Ala (gag/gCg)	Rv3343c	PPE54	PPE family protein PPE54
3737479	0	G	Del	GAP	53	52	106	94.59	111		Rv3344c	PE_PGRS49	PE-PGRS family protein PE_PGRS49
3737480	0	G	Del	GAP	53	52	106	97.22	108		Rv3344c	PE_PGRS49	PE-PGRS family protein PE_PGRS49
3737481	0	C	Del	GAP	53	52	106	97.22	108		Rv3344c	PE_PGRS49	PE-PGRS family protein PE_PGRS49
3737482	0	G	Del	GAP	53	52	106	97.22	108		Rv3344c	PE_PGRS49	PE-PGRS family protein PE_PGRS49
3737483	0	C	Del	GAP	53	52	106	96.33	109		Rv3344c	PE_PGRS49	PE-PGRS family protein PE_PGRS49
3737484	0	C	Del	GAP	53	52	106	95.45	110		Rv3344c	PE_PGRS49	PE-PGRS family protein PE_PGRS49
3737485	0	G	Del	GAP	53	52	106	95.45	110		Rv3344c	PE_PGRS49	PE-PGRS family protein PE_PGRS49
3737486	0	C	Del	GAP	53	52	106	95.45	110		Rv3344c	PE_PGRS49	PE-PGRS family protein PE_PGRS49
3737487	0	C	Del	GAP	53	52	106	95.45	110		Rv3344c	PE_PGRS49	PE-PGRS family protein PE_PGRS49
3737488	0	G	Del	GAP	53	52	106	96.33	109		Rv3344c	PE_PGRS49	PE-PGRS family protein PE_PGRS49
3737489	0	G	Del	GAP	53	52	106	96.33	109		Rv3344c	PE_PGRS49	PE-PGRS family protein PE_PGRS49
3737490	0	C	Del	GAP	53	52	106	97.22	108		Rv3344c	PE_PGRS49	PE-PGRS family protein PE_PGRS49
3737491	0	G	Del	GAP	53	52	106	95.45	110		Rv3344c	PE_PGRS49	PE-PGRS family protein PE_PGRS49
3737492	0	C	Del	GAP	53	52	106	95.45	110		Rv3344c	PE_PGRS49	PE-PGRS family protein PE_PGRS49
3737493	0	C	Del	GAP	53	52	106	97.22	108		Rv3344c	PE_PGRS49	PE-PGRS family protein PE_PGRS49
3737494	0	G	Del	GAP	53	52	106	95.45	110		Rv3344c	PE_PGRS49	PE-PGRS family protein PE_PGRS49
3737495	0	C	Del	GAP	53	52	106	95.45	110		Rv3344c	PE_PGRS49	PE-PGRS family protein PE_PGRS49
3737496	0	C	Del	GAP	53	52	106	97.22	108		Rv3344c	PE_PGRS49	PE-PGRS family protein PE_PGRS49
3737497	0	G	Del	GAP	53	52	106	95.45	110		Rv3344c	PE_PGRS49	PE-PGRS family protein PE_PGRS49
3737498	0	C	Del	GAP	53	52	106	97.22	108		Rv3344c	PE_PGRS49	PE-PGRS family protein PE_PGRS49
3737499	0	C	Del	GAP	53	52	106	95.45	110		Rv3344c	PE_PGRS49	PE-PGRS family protein PE_PGRS49
3737500	0	A	Del	GAP	53	52	106	97.22	108		Rv3344c	PE_PGRS49	PE-PGRS family protein PE_PGRS49
3737501	0	C	Del	GAP	53	52	106	96.33	109		Rv3344c	PE_PGRS49	PE-PGRS family protein PE_PGRS49
3737502	0	C	Del	GAP	53	48	105	90.99	111		Rv3344c	PE_PGRS49	PE-PGRS family protein PE_PGRS49
3738364	0	G	SNP	A	116	179	281	98.99	298	Arg1471Trp (cgg/Tgg)	Rv3345c	PE_PGRS50	PE-PGRS family protein PE_PGRS50
3738417	0	G	Del	GAP	107	167	262	96.48	284		Rv3345c	PE_PGRS50	PE-PGRS family protein PE_PGRS50
3738736	0	T	SNP	G	128	91	212	97.77	224	Asn1347His (aac/Cac)	Rv3345c	PE_PGRS50	PE-PGRS family protein PE_PGRS50
3739497	0	A	Del	GAP	136	147	257	83.24	340		Rv3345c	PE_PGRS50	PE-PGRS family protein PE_PGRS50
3739498	0	C	Del	GAP	136	147	257	81.32	348		Rv3345c	PE_PGRS50	PE-PGRS family protein PE_PGRS50
3739499	0	A	Del	GAP	136	147	257	83.48	339		Rv3345c	PE_PGRS50	PE-PGRS family protein PE_PGRS50
3739500	0	C	Del	GAP	135	145	255	77.56	361		Rv3345c	PE_PGRS50	PE-PGRS family protein PE_PGRS50
3739501	0	C	Del	GAP	135	145	255	77.35	362		Rv3345c	PE_PGRS50	PE-PGRS family protein PE_PGRS50
3739502	0	G	Del	GAP	135	145	255	79.32	353		Rv3345c	PE_PGRS50	PE-PGRS family protein PE_PGRS50
3739503	0	C	Del	GAP	135	145	257	79.32	353		Rv3345c	PE_PGRS50	PE-PGRS family protein PE_PGRS50
3739504	0	C	Del	GAP	135	145	257	87.5	320		Rv3345c	PE_PGRS50	PE-PGRS family protein PE_PGRS50
3739505	0	A	Del	GAP	135	145	257	88.61	316		Rv3345c	PE_PGRS50	PE-PGRS family protein PE_PGRS50
3740181	0	T	SNP	C	138	137	266	98.92	278	Asn865Ser (aat/aGt)	Rv3345c	PE_PGRS50	PE-PGRS family protein PE_PGRS50
3741240	0	C	SNP	T	115	114	215	99.57	230	Gly512Asp (ggt/gAt)	Rv3345c	PE_PGRS50	PE-PGRS family protein PE_PGRS50
3746409	0	A	SNP	G	150	139	285	98.63	293	Leu2259Pro (ctg/cCg)	Rv3347c	PPE55	PPE family protein PPE55
3749653	0	G	SNP	A	115	104	218	100	219	Gln1178_ (caa/Taa)	Rv3347c	PPE55	PPE family protein PPE55
3749736	0	A	SNP	G	115	96	211	99.53	212	Leu1150Pro (ctt/cCt)	Rv3347c	PPE55	PPE family protein PPE55
3750177	0	A	SNP	T	139	124	260	98.13	268	Phe1003Tyr (ttc/tAc)	Rv3347c	PPE55	PPE family protein PPE55
3750178	0	A	SNP	C	134	120	253	96.21	264	Phe1003Val (ttc/Gtc)	Rv3347c	PPE55	PPE family protein PPE55
3750185	0	C	SNP	G	133	113	246	98.4	250	Ser1000Ser (tcg/tcC)	Rv3347c	PPE55	PPE family protein PPE55
3750187	0	A	SNP	T	130	113	242	98.38	247	Ser1000Thr (tcg/Acg)	Rv3347c	PPE55	PPE family protein PPE55
3750188	0	C	SNP	G	135	114	248	99.2	251	Met999Ile (atg/atC)	Rv3347c	PPE55	PPE family protein PPE55
3750193	0	G	SNP	A	134	118	250	99.21	254	Leu998Phe (ctc/Ttc)	Rv3347c	PPE55	PPE family protein PPE55
3750205	0	C	SNP	T	172	169	341	99.71	342	Asp994Asn (gac/Aac)	Rv3347c	PPE55	PPE family protein PPE55
3750209	0	A	SNP	G	163	164	327	98.79	331	Asn992Asn (aat/aaC)	Rv3347c	PPE55	PPE family protein PPE55
3750210	0	T	SNP	G	162	167	327	99.1	332	Asn992Thr (aat/aCt)	Rv3347c	PPE55	PPE family protein PPE55
3750407	0	G	SNP	C	179	169	347	97.48	357	Gly926Gly (ggc/ggG)	Rv3347c	PPE55	PPE family protein PPE55
3750417	0	A	SNP	T	174	164	335	96.02	352	Phe923Tyr (ttc/tAc)	Rv3347c	PPE55	PPE family protein PPE55
3750421	0	T	SNP	C	183	168	345	95.64	367	Ser922Gly (agc/Ggc)	Rv3347c	PPE55	PPE family protein PPE55
3750584	0	G	SNP	A	272	209	469	93.95	512	Asn867Asn (aac/aaT)	Rv3347c	PPE55	PPE family protein PPE55
3751457	0	G	SNP	C	94	72	166	100	166	Thr576Thr (acc/acG)	Rv3347c	PPE55	PPE family protein PPE55
3752003	0	G	SNP	C	121	132	248	94.76	267	Val394Val (gtc/gtG)	Rv3347c	PPE55	PPE family protein PPE55
3752006	0	G	SNP	A	121	126	246	96.48	256	Asn393Asn (aac/aaT)	Rv3347c	PPE55	PPE family protein PPE55
3752007	0	T	SNP	C	121	128	247	95.77	260	Asn393Ser (aac/aGc)	Rv3347c	PPE55	PPE family protein PPE55
3752008	0	T	SNP	C	118	127	244	95.7	256	Asn393Asp (aac/Gac)	Rv3347c	PPE55	PPE family protein PPE55
3752012	0	C	SNP	G	123	138	260	98.12	266	Pro391Pro (ccg/ccC)	Rv3347c	PPE55	PPE family protein PPE55
3752207	0	A	SNP	G	243	218	456	99.35	464	Ile326Ile (att/atC)	Rv3347c	PPE55	PPE family protein PPE55
3753116	0	C	SNP	T	134	207	338	76.12	448	Pro23Pro (ccg/ccA)	Rv3347c	PPE55	PPE family protein PPE55
3753164	0	T	SNP	G	131	215	344	97.74	354	Pro7Pro (cca/ccC)	Rv3347c	PPE55	PPE family protein PPE55
3753629	1	T	Ins	G	114	119	233	93.2	233
3753629	2	T	Ins	C	113	119	232	92.8	233
3758999	0	C	SNP	T	241	269	500	96.77	527	Gly2702Ser (ggt/Agt)	Rv3350c	PPE56	PPE family protein PPE56
3762326	0	T	SNP	G	145	149	294	99.32	296	Met1593Leu (atg/Ctg)	Rv3350c	PPE56	PPE family protein PPE56
3763724	0	A	SNP	G	101	92	190	99.48	194	Phe1127Leu (ttc/Ctc)	Rv3350c	PPE56	PPE family protein PPE56
3771009	0	T	SNP	G	124	83	206	99.04	209	Ser79Ser (tct/tcG)	Rv3357	relJ	antitoxin RelJ
3772834	0	A	Del	GAP	110	122	230	95.47	243		Rv3360	-	hypothetical protein
3786560	0	G	SNP	A	89	71	157	100	160	Ala83Thr (gcg/Acg)	Rv3372	otsB2	trehalose 6-phosphate phosphatase
3787466	0	G	SNP	C	99	76	173	100	175	Glu385Gln (gag/Cag)	Rv3372	otsB2	trehalose 6-phosphate phosphatase
3794867	1	C	Ins	C	193	167	360	94.24	361		Rv3379c	dxs2	1-deoxy-D-xylulose 5-phosphate synthase
3794867	2	C	Ins	A	193	167	360	94.24	361		Rv3379c	dxs2	1-deoxy-D-xylulose 5-phosphate synthase
3798095	0	A	SNP	C	275	297	569	98.79	579	Val132Gly (gtc/gGc)	Rv3383c	idsB	polyprenyl synthetase IdsB
3799512	0	C	SNP	T	83	111	194	99.49	195	Ala42Thr (gcg/Acg)	Rv3384c	vapC46	ribonuclease VapC46
3812582	0	C	SNP	A	106	87	187	100	193	Arg499Arg (cgg/cgT)	Rv3396c	guaA	GMP synthase
3815477	0	G	SNP	T	105	104	208	99.05	211	Ala210Ala (gcc/gcA)	Rv3398c	idsA1	multifunctional dimethylallyltransferase/geranyltranstransferase/farnesylt ranstransferase
3817117	0	C	SNP	A	67	86	151	99.35	154	Ala330Glu (gcg/gAg)	Rv3399	-	S-adenosylmethionine-dependentmethyltransferase
3821503	0	A	SNP	C	73	66	139	95.86	145	Leu130Arg (cta/cGa)	Rv3402c	-	hypothetical protein
3821845	0	G	SNP	T	69	63	130	100	132	Ala16Glu (gca/gAa)	Rv3402c	-	hypothetical protein
3823159	0	A	SNP	T	88	93	177	100	181	Val235Val (gtt/gtA)	Rv3403c	-	hypothetical protein
3826684	0	C	SNP	T	81	74	153	100	155	Ser46Leu (tcg/tTg)	Rv3408	vapC47	ribonuclease VapC47
3829770	0	T	SNP	C	85	98	181	99.46	184	Pro47Pro (cca/ccG)	Rv3410c	guaB3	oxidoreductase
3830695	0	A	SNP	G	100	94	193	98.98	196	Ala275Ala (gct/gcC)	Rv3411c	guaB2	inosine-5'-monophosphate dehydrogenase
3838871	0	A	SNP	G	102	74	173	100	176	Ala64Ala (gct/gcC)	Rv3420c	rimI	ribosomal-protein-alanine acetyltransferase RimI
3841473	0	C	SNP	T	151	125	271	99.28	278
3842620	0	A	SNP	G	173	145	318	96.36	330	Thr128Ala (act/Gct)	Rv3425	PPE57	PPE family protein PPE57
3842625	0	A	SNP	G	172	140	308	96	325	Pro129Pro (cca/ccG)	Rv3425	PPE57	PPE family protein PPE57
3843408	0	G	Del	GAP	193	170	361	88.32	411		Rv3426	PPE58	PPE family protein PPE58
3844757	0	C	Del	GAP	216	214	423	93.28	461		Rv3428c	-	transposase
3844992	0	T	SNP	A	198	214	411	99.52	414	Ser327Cys (agc/Tgc)	Rv3428c	-	transposase
3845695	0	C	SNP	T	222	188	406	99.51	412	Arg92Arg (cgg/cgA)	Rv3428c	-	transposase
3851887	0	A	SNP	C	122	89	209	99.06	213	Ser443Ala (tcg/Gcg)	Rv3433c	-	bifunctional ADP-dependent (S)-NAD(P)H-hydrate dehydratase/NAD(P)H-hydrate epimerase
3851888	0	T	SNP	C	122	91	206	98.61	216	Ala442Ala (gca/gcG)	Rv3433c	-	bifunctional ADP-dependent (S)-NAD(P)H-hydrate dehydratase/NAD(P)H-hydrate epimerase
3859893	0	C	SNP	T	95	110	203	99.51	206	Glu28Glu (gag/gaA)	Rv3440c	-	hypothetical protein
3859945	0	A	SNP	G	93	100	190	99.48	194	Ile11Thr (ata/aCa)	Rv3440c	-	hypothetical protein
3860216	0	G	SNP	A	87	96	180	98.92	185	Ala385Ala (gcc/gcT)	Rv3441c	mrsA	phosphoglucosamine mutase
3862473	0	A	Del	GAP	51	53	97	95.41	109
3864995	0	T	SNP	C	103	79	181	99.45	183	Ser1082Gly (agc/Ggc)	Rv3447c	eccC4	ESX-4 secretion system protein EccC4
3869355	0	T	SNP	C	85	79	164	99.39	165	Ile335Thr (atc/aCc)	Rv3448	eccD4	ESX-4 secretion system protein EccD4
3870010	0	A	SNP	G	95	106	198	99.5	202	Thr87Ala (acc/Gcc)	Rv3449	mycP4	membrane-anchored mycosin
3871246	0	T	SNP	C	87	102	188	99.47	190	Gly417Gly (gga/ggG)	Rv3450c	eccB4	ESX-4 secretion system protein EccB4
3874723	0	T	Del	GAP	93	131	219	94.92	236
3874745	0	G	SNP	C	95	131	224	100	226
3877421	0	A	SNP	G	99	90	186	100	189	Pro4Pro (cct/ccC)	Rv3456c	rplQ	50S ribosomal protein L17
3877963	0	C	SNP	G	99	95	191	99.49	195	Arg182Pro (cgg/cCg)	Rv3457c	rpoA	DNA-directed RNA polymerase subunit alpha
3880175	0	C	SNP	A	60	85	143	100	145
3885886	0	T	SNP	C	111	125	232	100	236	Ile62Val (atc/Gtc)	Rv3468c	-	dTDP-glucose 4,6-dehydratase
3892671	0	A	SNP	G	141	124	259	100	265
3893480	0	G	SNP	A	135	165	299	100	300
3895727	0	C	SNP	A	72	74	144	99.32	147
3896340	0	T	SNP	G	87	101	185	98.95	190	Leu174Arg (ctc/cGc)	Rv3479	-	transmembrane protein
3898408	0	A	SNP	G	70	83	153	100	153	Ala863Ala (gca/gcG)	Rv3479	-	transmembrane protein
3906462	1	A	Ins	T	79	104	183	97.86	183		Rv3487c	lipF	carboxylesterase LipF
3908062	0	C	SNP	T	84	71	153	100	155
3909235	0	G	SNP	C	104	110	213	100	214	Val334Leu (gtg/Ctg)	Rv3490	otsA	trehalose-phosphate synthase
3918649	0	T	SNP	C	89	95	182	100	184	Gly184Gly (gga/ggG)	Rv3499c	mce4A	Mce family protein Mce4A
3933939	0	T	SNP	G	37	58	94	100	95	Ser979Ala (tct/Gct)	Rv3508	PE_PGRS54	PE-PGRS family protein PE_PGRS54
3934542	0	T	SNP	G	175	172	334	99.43	349	Ser1180Ala (tct/Gct)	Rv3508	PE_PGRS54	PE-PGRS family protein PE_PGRS54
3934699	0	G	SNP	A	246	242	468	97.8	499	Ser1232Asn (agc/aAc)	Rv3508	PE_PGRS54	PE-PGRS family protein PE_PGRS54
3934878	0	G	SNP	A	146	213	349	80.13	448	Asp1292Asn (gac/Aac)	Rv3508	PE_PGRS54	PE-PGRS family protein PE_PGRS54
3935335	0	T	SNP	C	172	239	403	99.04	415	Val1444Ala (gtc/gCc)	Rv3508	PE_PGRS54	PE-PGRS family protein PE_PGRS54
3935494	0	C	SNP	A	67	68	127	98.54	137	Ala1497Asp (gcc/gAc)	Rv3508	PE_PGRS54	PE-PGRS family protein PE_PGRS54
3935950	0	T	SNP	C	174	220	388	98.99	398	Val1649Ala (gtc/gCc)	Rv3508	PE_PGRS54	PE-PGRS family protein PE_PGRS54
3936109	0	C	SNP	A	21	65	76	93.48	92	Ala1702Asp (gcc/gAc)	Rv3508	PE_PGRS54	PE-PGRS family protein PE_PGRS54
3940802	0	A	SNP	G	138	114	249	100	252	Asn396Asp (aac/Gac)	Rv3511	PE_PGRS55	PE-PGRS family protein PE_PGRS55
3941185	0	C	Del	GAP	85	88	175	78.28	221		Rv3511	PE_PGRS55	PE-PGRS family protein PE_PGRS55
3941186	0	G	Del	GAP	85	88	175	75.88	228		Rv3511	PE_PGRS55	PE-PGRS family protein PE_PGRS55
3941187	0	G	Del	GAP	85	88	175	77.58	223		Rv3511	PE_PGRS55	PE-PGRS family protein PE_PGRS55
3941188	0	C	Del	GAP	85	88	175	78.64	220		Rv3511	PE_PGRS55	PE-PGRS family protein PE_PGRS55
3941189	0	G	Del	GAP	85	88	175	78.28	221		Rv3511	PE_PGRS55	PE-PGRS family protein PE_PGRS55
3941190	0	G	Del	GAP	85	88	175	78.64	220		Rv3511	PE_PGRS55	PE-PGRS family protein PE_PGRS55
3941191	0	T	Del	GAP	85	88	175	80.47	215		Rv3511	PE_PGRS55	PE-PGRS family protein PE_PGRS55
3941192	0	G	Del	GAP	85	88	175	83.98	206		Rv3511	PE_PGRS55	PE-PGRS family protein PE_PGRS55
3941193	0	A	Del	GAP	85	88	176	82.78	209		Rv3511	PE_PGRS55	PE-PGRS family protein PE_PGRS55
3941724	0	C	Del	GAP	34	57	84	85.05	107		Rv3511	PE_PGRS55	PE-PGRS family protein PE_PGRS55
3942481	0	C	SNP	G	147	159	303	99.35	308
3942640	0	T	SNP	C	162	153	311	99.37	317
3943019	0	C	SNP	G	188	198	373	99.23	389
3943079	0	C	SNP	A	115	124	227	92.64	258
3943160	0	C	SNP	T	14	26	36	85.11	47
3943852	0	G	SNP	A	192	218	390	91.52	448	Gly14Asp (ggc/gAc)	Rv3512	PE_PGRS56	PE-PGRS family protein PE_PGRS56
3947125	0	C	SNP	G	84	130	210	89.92	238	Gly444Gly (ggc/ggG)	Rv3514	PE_PGRS57	PE-PGRS family protein PE_PGRS57
3947126	0	G	SNP	A	78	127	194	87.98	233	Ala445Thr (gcc/Acc)	Rv3514	PE_PGRS57	PE-PGRS family protein PE_PGRS57
3947127	0	C	SNP	T	79	123	194	88.21	229	Ala445Val (gcc/gTc)	Rv3514	PE_PGRS57	PE-PGRS family protein PE_PGRS57
3947128	0	C	SNP	G	85	131	211	88.89	243	Ala445Ala (gcc/gcG)	Rv3514	PE_PGRS57	PE-PGRS family protein PE_PGRS57
3948347	0	T	SNP	G	41	31	70	97.3	74	Ser852Ala (tcc/Gcc)	Rv3514	PE_PGRS57	PE-PGRS family protein PE_PGRS57
3948362	0	T	SNP	G	44	6	47	100	50	Cys857Gly (tgt/Ggt)	Rv3514	PE_PGRS57	PE-PGRS family protein PE_PGRS57
3948404	0	T	SNP	G	56	12	60	100	68	Cys871Gly (tgc/Ggc)	Rv3514	PE_PGRS57	PE-PGRS family protein PE_PGRS57
3948414	0	T	SNP	G	52	12	64	100	64	Val874Gly (gtc/gGc)	Rv3514	PE_PGRS57	PE-PGRS family protein PE_PGRS57
3948417	0	T	SNP	G	57	14	68	98.61	72	Val875Gly (gtc/gGc)	Rv3514	PE_PGRS57	PE-PGRS family protein PE_PGRS57
3949531	0	C	SNP	G	114	77	187	95.02	201	Gly1246Gly (ggc/ggG)	Rv3514	PE_PGRS57	PE-PGRS family protein PE_PGRS57
3949532	0	C	SNP	G	118	91	204	97.66	214	Pro1247Ala (ccc/Gcc)	Rv3514	PE_PGRS57	PE-PGRS family protein PE_PGRS57
3952800	0	G	SNP	A	109	116	222	99.56	226	Gly86Asp (ggc/gAc)	Rv3516	echA19	enoyl-CoA hydratase EchA19
3958403	0	A	SNP	G	99	104	201	100	203	Asn295Asp (aac/Gac)	Rv3521	-	hypothetical protein
3959418	0	C	SNP	T	147	115	259	100	262	Thr324Ile (acc/aTc)	Rv3522	ltp4	lipid transfer protein
3964930	0	C	SNP	T	222	212	429	99.54	436	Gly88Glu (gga/gAa)	Rv3528c	-	hypothetical protein
3976128	0	G	SNP	A	105	127	232	99.15	234	Glu254Lys (gag/Aag)	Rv3537	kstD	3-oxosteroid 1-dehydrogenase
3981983	0	G	SNP	A	109	118	221	100	227	Pro386Pro (ccc/ccT)	Rv3543c	fadE29	acyl-CoA dehydrogenase FadE29
3984321	0	G	SNP	A	107	100	206	100	207	His375His (cac/caT)	Rv3545c	cyp125	steroid C26-monooxygenase
3990093	0	C	SNP	T	78	71	143	100	149	Val66Val (gtc/gtT)	Rv3551	-	CoA-transferase subunit alpha
3994101	0	A	SNP	G	123	91	214	100	214	Ile473Val (atc/Gtc)	Rv3554	fdxB	electron transfer protein FdxB
3998042	0	T	Del	GAP	113	96	206	99.52	210		Rv3558	PPE64	PPE family protein PPE64
3998043	0	T	Del	GAP	111	96	206	99.04	209		Rv3558	PPE64	PPE family protein PPE64
4004896	0	G	SNP	A	125	94	219	99.55	220	Gln202Gln (cag/caA)	Rv3563	fadE32	acyl-CoA dehydrogenase FadE32
4005114	0	G	SNP	C	83	100	183	100	183	Trp275Ser (tgg/tCg)	Rv3563	fadE32	acyl-CoA dehydrogenase FadE32
4005607	0	T	SNP	C	129	99	227	99.56	229	Leu121Leu (ttg/Ctg)	Rv3564	fadE33	acyl-CoA dehydrogenase FadE33
4007272	0	G	SNP	A	69	64	127	98.52	135	Arg358Gln (cgg/cAg)	Rv3565	aspB	aspartate aminotransferase AspB
4008747	0	A	SNP	G	92	80	172	100	172	Ile179Thr (atc/aCc)	Rv3567c	hsaB	flavin-dependent monooxygenase reductase subunit HsaB
4012286	0	C	SNP	T	83	87	166	98.84	172
4024273	0	T	SNP	C	115	116	227	99.14	233	Val25Val (gta/gtG)	Rv3581c	ispF	2C-methyl-D-erythritol 2,4-cyclodiphosphate synthase
4026899	0	G	SNP	A	84	72	154	99.36	157	Gln152Gln (cag/caA)	Rv3585	radA	DNA repair protein RadA
4028752	0	A	SNP	G	96	84	179	99.45	181	Thr288Ala (acg/Gcg)	Rv3586	-	DNA integrity scanning protein DisA
4033711	0	A	SNP	G	78	83	158	100	161	Val111Ala (gtg/gCg)	Rv3591c	-	hydrolase
4034827	0	C	SNP	T	92	103	190	100	195	Ala159Val (gcg/gTg)	Rv3593	lpqF	lipoprotein LpqF
4037283	0	T	SNP	G	135	129	258	100	264	Gly256Gly (gga/ggC)	Rv3595c	PE_PGRS59	PE-PGRS family protein PE_PGRS59
4044872	0	G	SNP	A	77	97	172	99.43	175	Gly113Gly (ggc/ggT)	Rv3602c	panC	pantothenate synthetase
4052349	0	T	SNP	G	85	77	158	100	162	Lys179Gln (aag/Cag)	Rv3610c	ftsH	zinc metalloprotease FtsH
4055801	0	G	SNP	A	88	82	165	99.42	171	Thr192Ile (acc/aTc)	Rv3616c	espA	ESX-1 secretion-associated protein EspA
4056416	0	C	SNP	A	104	92	193	99.49	197
4057036	0	A	SNP	G	117	147	260	100	264
4059186	0	G	SNP	T	93	97	188	100	190	Ala163Ala (gcg/gcT)	Rv3618	-	monooxygenase
4059904	0	A	SNP	G	87	84	168	100	171
4060210	0	T	SNP	A	109	128	235	99.16	239	Gln20Leu (cag/cTg)	Rv3619c	esxV	ESAT-6 like protein EsxV
4064291	0	T	SNP	G	119	100	217	99.55	220	Glu194Asp (gaa/gaC)	Rv3625c	mesJ	tRNA(Ile)-lysidine synthase
4069292	0	G	SNP	A	78	106	174	99.46	185	Ala40Thr (gcc/Acc)	Rv3630	-	integral membrane protein
4074321	0	G	SNP	T	109	122	228	100	231	Ala230Ser (gcc/Tcc)	Rv3635	-	transmembrane protein
4080058	0	C	Del	GAP	66	67	133	86.93	153		Rv3641c	fic	cell filamentation protein Fic
4080059	0	C	Del	GAP	66	67	133	88.08	151		Rv3641c	fic	cell filamentation protein Fic
4080060	0	A	Del	GAP	66	67	133	98.52	135		Rv3641c	fic	cell filamentation protein Fic
4080061	0	G	Del	GAP	66	67	133	100	133		Rv3641c	fic	cell filamentation protein Fic
4080062	0	A	Del	GAP	66	67	133	100	133		Rv3641c	fic	cell filamentation protein Fic
4080063	0	A	Del	GAP	66	67	133	100	133		Rv3641c	fic	cell filamentation protein Fic
4087495	0	A	SNP	G	49	63	111	98.25	114
4087880	0	G	SNP	A	90	94	183	100	184	Pro103Pro (ccc/ccT)	Rv3647c	-	hypothetical protein
4089058	0	T	SNP	C	93	101	193	100	194	Leu93Pro (ctc/cCc)	Rv3649	-	helicase
4090453	0	C	SNP	G	112	107	217	99.55	220	Ala558Gly (gcc/gGc)	Rv3649	-	helicase
4092376	0	T	SNP	C	80	90	170	99.42	171	Ile179Thr (atc/aCc)	Rv3651	-	hypothetical protein
4094054	0	G	Del	GAP	144	93	233	88.76	267		Rv3653	PE_PGRS61	PE-PGRS family-related protein PE_PGRS61
4094099	0	G	SNP	A	178	115	285	99.66	294	Gly54Ser (ggc/Agc)	Rv3653	PE_PGRS61	PE-PGRS family-related protein PE_PGRS61
4095002	0	G	Del	GAP	63	96	158	96.95	164		Rv3655c	-	hypothetical protein
4095295	0	T	SNP	C	91	83	172	100	174	Glu2Glu (gaa/gaG)	Rv3655c	-	hypothetical protein
4096636	0	C	SNP	T	123	121	241	99.59	245	Gly102Ser (ggt/Agt)	Rv3658c	-	transmembrane protein
4097490	1	A	Ins	C	95	95	190	90.48	191		Rv3659c	-	conjugal transfer protein
4097569	0	G	SNP	T	130	112	238	99.18	244	Ala142Ala (gcc/gcA)	Rv3659c	-	conjugal transfer protein
4100975	0	T	SNP	C	80	80	154	100	160
4101066	0	G	SNP	A	62	83	141	99.32	146
4102478	0	C	SNP	A	88	114	198	98.06	206	Val401Phe (gtc/Ttc)	Rv3663c	dppD	dipeptide ABC transporter ATP-binding protein DppD
4107074	0	T	SNP	C	92	107	198	99.5	200	Gln4Arg (cag/cGg)	Rv3666c	dppA	dipeptide ABC transporter substrate-binding lipoprotein DppA
4111303	0	G	SNP	C	84	118	199	100	202	Val159Val (gtg/gtC)	Rv3669	-	transmembrane protein
4112429	0	T	SNP	C	92	114	205	100	206	Ile363Val (atc/Gtc)	Rv3671c	-	serine protease
4115952	0	C	SNP	T	108	108	210	100	216
4120926	0	A	SNP	G	161	141	294	82.29	367	Asn378Asp (aac/Gac)	Rv3680	-	anion transporter ATPase
4122287	0	G	SNP	T	136	117	251	99.22	255	Ala124Ala (gcg/gcT)	Rv3682	ponA2	bifunctional penicillin-insensitive transglycosylase/penicillin-sensitive transpeptidase
4124254	0	C	SNP	G	98	112	208	100	210	Pro780Arg (cca/cGa)	Rv3682	ponA2	bifunctional penicillin-insensitive transglycosylase/penicillin-sensitive transpeptidase
4132509	0	G	SNP	A	88	73	160	100	161
4138622	0	G	SNP	A	111	100	208	100	211	Arg378Arg (cgc/cgT)	Rv3696c	glpK	glycerol kinase
4142192	0	G	SNP	A	100	70	169	100	170	Gly50Glu (gga/gAa)	Rv3699	-	hypothetical protein
4142283	0	C	SNP	A	88	78	166	98.81	168	Ala80Ala (gcc/gcA)	Rv3699	-	hypothetical protein
4145737	0	A	SNP	G	117	124	239	100	241	Tyr385Tyr (tat/taC)	Rv3703c	etgB	iron(II)-dependent oxidoreductase EgtB
4151855	0	A	SNP	G	115	128	238	98.38	247	Pro121Pro (cct/ccC)	Rv3708c	asd	aspartate-semialdehyde dehydrogenase
4156099	0	C	SNP	A	102	84	186	100	186	Val211Leu (gtg/Ttg)	Rv3711c	dnaQ	DNA polymerase III subunit epsilon
4156503	0	C	SNP	T	76	80	154	99.36	157	Gly76Asp (ggc/gAc)	Rv3711c	dnaQ	DNA polymerase III subunit epsilon
4159195	0	T	SNP	C	90	83	172	100	173	Pro209Pro (cca/ccG)	Rv3714c	-	hypothetical protein
4162339	0	A	SNP	G	109	108	211	100	217	Thr12Ala (acg/Gcg)	Rv3719	-	hypothetical protein
4166290	0	G	SNP	A	73	105	174	100	178	His148Tyr (cac/Tac)	Rv3721c	dnaZX	DNA polymerase III subunit gamma/tau
4166441	0	G	SNP	A	62	62	123	98.41	126	His97His (cac/caT)	Rv3721c	dnaZX	DNA polymerase III subunit gamma/tau
4169852	0	G	SNP	T	67	64	130	97.76	134
4170739	0	G	SNP	C	99	95	194	100	194	Val176Leu (gtc/Ctc)	Rv3725	-	oxidoreductase
4170964	1	G	Ins	A	71	101	172	94.51	173		Rv3725	-	oxidoreductase
4179089	0	C	SNP	T	80	104	181	100	184	Pro269Ser (ccg/Tcg)	Rv3729	-	transferase
4182695	0	G	SNP	A	99	108	205	100	207	Arg313His (cgc/cAc)	Rv3731	ligC	DNA ligase C
4187485	0	T	SNP	C	74	77	150	100	151	Ala284Ala (gct/gcC)	Rv3736	-	AraC/XylS family transcriptional regulator
4187817	0	A	SNP	G	71	74	143	99.32	146	Asp40Gly (gat/gGt)	Rv3737	-	transmembrane protein
4188192	0	C	SNP	G	131	84	214	99.08	217	Ala165Gly (gcg/gGg)	Rv3737	-	transmembrane protein
4195390	0	A	SNP	T	98	84	181	99.45	183
4195497	0	G	SNP	A	96	70	163	99.4	167	Ala20Thr (gcc/Acc)	Rv3744	nmtR	HTH-type transcriptional regulator NmtR
4195799	0	C	SNP	A	79	69	145	100	148	Gly120Gly (ggc/ggA)	Rv3744	nmtR	HTH-type transcriptional regulator NmtR
4197138	1	C	Ins	T	90	91	181	92.35	181
4197720	0	C	SNP	T	101	81	180	99.45	183	Glu140Lys (gag/Aag)	Rv3749c	-	hypothetical protein
4198612	0	G	Del	GAP	72	73	141	91.19	159
4204441	0	A	SNP	G	139	137	276	99.64	277	His311His (cat/caC)	Rv3759c	proX	glycine betaine/carnitine/choline/L-proline ABC transporter substrate-binding lipoprotein ProX
4205120	0	A	SNP	G	155	134	282	99.31	291	Leu85Pro (ctg/cCg)	Rv3759c	proX	glycine betaine/carnitine/choline/L-proline ABC transporter substrate-binding lipoprotein ProX
4206203	0	G	SNP	C	112	91	201	99.02	205	Leu239Val (ctg/Gtg)	Rv3761c	fadE36	acyl-CoA dehydrogenase FadE36
4210274	0	A	SNP	G	73	81	153	98.72	156	Cys246Arg (tgt/Cgt)	Rv3764c	tcrY	two component sensor kinase TcrY
4215484	0	G	SNP	C	90	79	167	100	169	Pro98Ala (ccc/Gcc)	Rv3770c	-	hypothetical protein
4217557	0	A	SNP	G	98	124	217	97.8	227	Thr142Ala (acg/Gcg)	Rv3772	hisC2	histidinol-phosphate aminotransferase
4221490	0	C	SNP	G	107	82	188	100	189	Leu134Leu (ctc/ctG)	Rv3776	-	hypothetical protein
4222073	0	A	SNP	G	125	101	224	100	226	Met329Val (atg/Gtg)	Rv3776	-	hypothetical protein
4222131	0	C	SNP	T	131	132	261	99.25	265	Ala348Val (gcc/gTc)	Rv3776	-	hypothetical protein
4222882	0	A	SNP	G	111	93	200	100	204	Leu63Leu (cta/ctG)	Rv3777	-	oxidoreductase
4223172	0	T	SNP	C	89	76	164	99.4	166	Val160Ala (gtc/gCc)	Rv3777	-	oxidoreductase
4226275	0	C	SNP	T	119	104	219	100	223	Pro431Ser (ccg/Tcg)	Rv3779	-	transmembrane protein
4231865	0	C	SNP	A	63	68	128	99.24	132	Val182Val (gtc/gtA)	Rv3785	-	hypothetical protein
4242075	0	G	SNP	A	100	100	197	99.5	201	Arg738Gln (cgg/cAg)	Rv3793	embC	arabinosyltransferase C		phylo (Delhi/CAS, 3)	ethambutol (EMB)
4242643	0	C	SNP	T	90	81	168	100	171	Arg927Arg (cgc/cgT)	Rv3793	embC	arabinosyltransferase C		phylo (4,9)	ethambutol (EMB)
4247431	0	G	SNP	A	65	77	139	98.61	144	Met306Ile (atg/atA)	Rv3795	embB	arabinosyltransferase B	ethambutol (EMB)		ethambutol (EMB)
4251297	0	G	SNP	C	85	82	164	100	167	Gly71Gly (ggg/ggC)	Rv3797	fadE35	acyl-CoA dehydrogenase FadE35
4254006	0	G	SNP	T	131	119	248	100	250	Leu338Leu (ctg/ctT)	Rv3798	-	insertion sequence element IS1557 transposase
4255922	0	A	SNP	G	73	92	165	100	165	His9His (cat/caC)	Rv3799c	accD4	propionyl-CoA carboxylase subunit beta AccD
4257220	0	A	SNP	G	88	105	190	100	193	Arg1309Arg (cgt/cgC)	Rv3800c	pks13	polyketide synthase
4258447	0	G	SNP	A	78	104	176	99.45	183	Arg900Arg (cgc/cgT)	Rv3800c	pks13	polyketide synthase
4262388	0	C	SNP	T	78	68	146	100	146	Gly227Ser (ggc/Agc)	Rv3801c	fadD32	long-chain-fatty-acid--AMP ligase FadD32
4266647	0	A	SNP	G	91	93	181	100	184	Val4Val (gtt/gtC)	Rv3804c	fbpA	diacylglycerol acyltransferase/mycolyltransferase Ag85A
4276094	0	G	SNP	C	97	102	198	99	201	Gly433Arg (ggg/Cgg)	Rv3811	-	hypothetical protein
4282707	0	C	SNP	G	144	142	283	99.65	287	Pro87Ala (ccc/Gcc)	Rv3818	-	hypothetical protein
4286826	0	A	SNP	G	161	139	298	99.01	303	Lys36Glu (aaa/Gaa)	Rv3822	-	hypothetical protein
4287164	0	A	SNP	G	139	171	309	99.04	313	Gly148Gly (gga/ggG)	Rv3822	-	hypothetical protein
4287305	0	G	SNP	A	182	158	331	98.84	344	Arg195Arg (cgg/cgA)	Rv3822	-	hypothetical protein
4292941	0	G	SNP	A	138	157	292	100	295	His78His (cac/caT)	Rv3824c	papA1	acyltransferase PapA
4296015	0	G	SNP	A	88	74	160	99.39	163	Asp1197Asp (gac/gaT)	Rv3825c	pks2	phthioceranic/hydroxyphthioceranic acid synthase
4299224	0	C	SNP	A	168	106	272	99.64	275	Ala128Ser (gcc/Tcc)	Rv3825c	pks2	phthioceranic/hydroxyphthioceranic acid synthase
4301870	0	T	SNP	C	132	91	219	98.24	227	His307Arg (cac/cGc)	Rv3827c	-	transposase
4302036	0	T	SNP	C	111	125	231	100	236	Thr252Ala (acg/Gcg)	Rv3827c	-	transposase
4305243	0	G	SNP	A	123	123	244	100	246	Pro148Leu (ccc/cTc)	Rv3830c	-	TetR family transcriptional regulator
4306155	0	C	SNP	T	111	125	230	100	236	Ser133Ser (agc/agT)	Rv3831	-	hypothetical protein
4307179	0	G	SNP	A	92	84	176	99.44	177	Val105Ile (gtc/Atc)	Rv3833	-	AraC family transcriptional regulator
4313128	0	C	SNP	T	113	128	237	99.59	242	Pro122Ser (ccc/Tcc)	Rv3839	-	hypothetical protein
4313156	0	G	SNP	A	126	105	227	100	231	Arg131Gln (cgg/cAg)	Rv3839	-	hypothetical protein
4314645	0	A	SNP	G	86	100	186	100	186	Leu156Leu (cta/ctG)	Rv3841	bfrB	bacterioferritin BfrB
4314800	0	G	SNP	A	62	65	126	99.22	128	His255Tyr (cac/Tac)	Rv3842c	glpQ1	glycerophosphoryl diester phosphodiesterase
4318639	1	T	Ins	G	133	135	268	92.73	268
4318639	2	T	Ins	C	133	134	267	92.39	268
4322040	0	C	Del	GAP	117	102	218	96.05	228		Rv3847	-	hypothetical protein
4323345	1	G	Ins	A	49	50	99	83.19	99
4323345	2	G	Ins	C	49	50	99	83.19	99
4328492	0	G	SNP	A	116	101	213	100	217	Ala306Val (gcc/gTc)	Rv3856c	-	hypothetical protein
4329782	0	G	SNP	A	123	117	238	97.96	245
4336991	0	C	SNP	T	110	143	249	99.61	254	Ala72Val (gcc/gTc)	Rv3860	-	hypothetical protein
4338596	0	C	Del	GAP	70	73	139	97.95	146
[truncated: 43 more rows]
