# Supplementary material for: Novel Mutations in Putative Nicotinic Acid Phosphoribosyltransferases of Mycobacterium tuberculosis and Their Effect on Protein Thermodynamic Properties
Source: Polymers (Basel). 2022 Apr 18;14(8):1623. doi: 10.3390/polym14081623 (PMC9031469; doi:10.3390/polym14081623)
Supplement: Supplementary file 1 [file polymers-14-01623-s001.zip › Supplementary files S1/798.xlsx]

## Sheet: 798
#Pos	Insindex	Ref	Type	Allel	CovFor	CovRev	Qual20	Freq	Cov	Subst	Gene	GeneName	Product	ResistanceSNP	PhyloSNP	InterestingRegion
1849	0	C	SNP	A	41	45	82	100	86
1977	0	A	SNP	G	59	46	102	99.06	106
4013	0	T	SNP	C	56	45	100	99.02	102	Ile245Thr (atc/aCc)	Rv0003	recF	DNA replication/repair protein RecF
7362	0	G	SNP	C	41	37	76	96.3	81	Glu21Gln (gag/Cag)	Rv0006	gyrA	DNA gyrase subunit A			fluoroquinolones (FQ)
7585	0	G	SNP	C	36	37	72	98.65	74	Ser95Thr (agc/aCc)	Rv0006	gyrA	DNA gyrase subunit A		phylo (not H37Rv)	fluoroquinolones (FQ)
9304	0	G	SNP	A	48	50	96	100	98	Gly668Asp (ggc/gAc)	Rv0006	gyrA	DNA gyrase subunit A			fluoroquinolones (FQ)
11820	0	C	SNP	G	29	29	57	100	58
11879	0	A	SNP	G	47	23	70	100	70	Ser145Pro (tcc/Ccc)	Rv0008c	-	cell wall synthesis protein CwsA
14785	0	T	SNP	C	23	27	50	98.04	51	Cys233Arg (tgc/Cgc)	Rv0012	-	membrane protein
14861	0	G	SNP	T	24	23	46	100	47	Gly258Val (ggc/gTc)	Rv0012	-	membrane protein
15117	0	C	SNP	G	35	34	69	100	69	Ile68Met (atc/atG)	Rv0013	trpG	anthranilate synthase component II
16119	0	C	SNP	A	38	23	60	98.39	62	Arg451Leu (cgc/cTc)	Rv0014c	pknB	serine/threonine-protein kinase PknB
16790	0	T	SNP	C	26	40	65	95.65	69	Gln227Gln (caa/caG)	Rv0014c	pknB	serine/threonine-protein kinase PknB
17654	0	T	SNP	G	48	36	81	98.82	85	Gln370Pro (cag/cCg)	Rv0015c	pknA	serine/threonine-protein kinase PknA
17657	0	T	SNP	C	45	38	80	98.81	84	Gln369Arg (cag/cGg)	Rv0015c	pknA	serine/threonine-protein kinase PknA
21795	0	G	SNP	A	88	65	147	100	153	Pro463Ser (ccg/Tcg)	Rv0018c	pstP	phosphoserine/threonine phosphatase PstP
24715	0	A	Del	GAP	22	18	39	75.47	53		Rv0020c	fhaA	FHA domain-containing protein FhaA
24716	0	A	Del	GAP	22	18	39	76.92	52		Rv0020c	fhaA	FHA domain-containing protein FhaA
25610	0	G	SNP	C	35	39	72	100	74
26959	0	C	SNP	G	50	41	91	98.91	92
28367	0	T	Del	GAP	35	31	62	100	66		Rv0024	-	NLP/P60 family protein
33915	0	G	SNP	T	39	39	78	97.5	80
34044	0	T	SNP	C	53	64	116	100	117
35608	0	C	SNP	T	43	55	98	100	98	Ala438Ala (gcc/gcT)	Rv0032	bioF2	8-amino-7-oxononanoate synthase
36008	0	G	SNP	C	45	38	79	97.65	85	Asp572His (gac/Cac)	Rv0032	bioF2	8-amino-7-oxononanoate synthase
37031	0	C	SNP	G	41	38	78	98.75	80	Ala55Ala (gcc/gcG)	Rv0034	-	hypothetical protein
37305	0	C	SNP	G	37	43	78	98.77	81	Ser16Trp (tcg/tGg)	Rv0035	fadD34	fatty-acid--CoA ligase FadD34
37334	0	A	SNP	T	33	43	73	100	76	Thr26Ser (act/Tct)	Rv0035	fadD34	fatty-acid--CoA ligase FadD34
39030	0	C	SNP	T	79	110	187	77.78	243
39158	0	C	SNP	G	33	31	64	100	64	Arg224Arg (cgg/cgC)	Rv0036c	-	hypothetical protein
42281	0	C	SNP	A	49	66	114	97.46	118	Cys24Phe (tgc/tTc)	Rv0039c	-	transmembrane protein
42967	0	G	SNP	C	53	31	82	100	84	Pro133Pro (ccc/ccG)	Rv0040c	mtc28	hypothetical protein
44768	0	A	SNP	G	20	29	49	100	49	Arg403Gly (agg/Ggg)	Rv0041	leuS	leucine--tRNA ligase
48503	0	T	SNP	C	45	40	83	96.59	88	Arg175Arg (cga/cgG)	Rv0044c	-	oxidoreductase
49360	0	C	SNP	T	58	36	93	100	94	Val194Ile (gtc/Atc)	Rv0045c	-	hydrolase
49691	0	C	Del	GAP	38	40	77	98.73	79		Rv0045c	-	hydrolase
49692	0	C	Del	GAP	38	40	77	100	78		Rv0045c	-	hydrolase
50557	0	T	SNP	C	25	33	58	100	58	Arg190Gly (agg/Ggg)	Rv0046c	ino1	inositol-3-phosphate synthase
51949	0	A	SNP	G	40	38	78	100	78	Val250Ala (gtc/gCc)	Rv0048c	-	membrane protein
52127	0	T	SNP	C	43	46	89	97.8	91	Thr191Ala (acc/Gcc)	Rv0048c	-	membrane protein
53163	0	C	SNP	T	61	28	87	98.89	90	Gly111Gly (ggc/ggT)	Rv0049	-	hypothetical protein
54394	0	A	SNP	G	25	26	50	100	51	Ala244Ala (gca/gcG)	Rv0050	ponA1	bifunctional penicillin-insensitive transglycosylase/penicillin-sensitive transpeptidase
55553	0	C	SNP	T	40	28	64	90.67	75	Pro631Ser (ccg/Tcg)	Rv0050	ponA1	bifunctional penicillin-insensitive transglycosylase/penicillin-sensitive transpeptidase
62049	0	A	SNP	G	56	48	101	99.05	105	Arg552Gly (agg/Ggg)	Rv0058	dnaB	replicative DNA helicase
63146	0	G	SNP	T	47	36	83	100	83
65150	0	C	SNP	T	40	47	86	98.86	88	Trp67_ (tgg/tgA)	Rv0061c	-	hypothetical protein
66569	0	G	SNP	T	35	44	78	97.53	81	Ala340Ser (gcc/Tcc)	Rv0062	celA1	cellulase CelA
68337	1	T	Ins	C	31	28	59	95.16	59		Rv0063	-	oxidoreductase
69989	0	G	SNP	A	49	41	89	100	90	Gly457Asp (ggt/gAt)	Rv0064	-	transmembrane protein
70267	0	G	SNP	T	35	28	62	98.44	64	Val550Phe (gtc/Ttc)	Rv0064	-	transmembrane protein
70816	0	A	SNP	G	53	29	79	100	82	Asn733Asp (aac/Gac)	Rv0064	-	transmembrane protein
71336	0	G	SNP	C	57	36	92	98.94	94	Arg906Pro (cgc/cCc)	Rv0064	-	transmembrane protein
75233	0	C	SNP	A	40	32	72	100	72
75940	0	G	SNP	C	49	38	86	100	87	Val214Leu (gtg/Ctg)	Rv0068	-	oxidoreductase
79480	0	T	SNP	C	60	44	101	100	104
83737	0	G	SNP	C	45	43	87	97.78	90	Val330Val (gtg/gtC)	Rv0074	-	hypothetical protein
87468	0	C	SNP	T	23	24	45	92.16	51	Glu112Lys (gag/Aag)	Rv0078A	-	hypothetical protein
92199	0	T	SNP	G	42	67	109	99.09	110	Thr600Thr (act/acG)	Rv0083	-	oxidoreductase
94388	0	G	SNP	A	29	32	61	100	61	Gly146Gly (ggg/ggA)	Rv0086	hycQ	hydrogenase HycQ
96894	0	C	SNP	T	31	33	64	95.52	67
97350	0	A	SNP	C	37	43	76	98.77	81	Arg142Arg (agg/Cgg)	Rv0088	-	polyketide cyclase/dehydrase
99163	0	C	Del	GAP	25	31	56	87.5	64		Rv0090	-	membrane protein
99164	0	G	Del	GAP	25	31	56	88.89	63		Rv0090	-	membrane protein
99165	0	G	Del	GAP	25	31	56	90.32	62		Rv0090	-	membrane protein
99166	0	T	Del	GAP	25	31	56	100	56		Rv0090	-	membrane protein
99167	0	G	Del	GAP	25	31	56	100	56		Rv0090	-	membrane protein
99168	0	T	Del	GAP	25	31	56	100	56		Rv0090	-	membrane protein
99169	0	G	Del	GAP	25	31	56	100	56		Rv0090	-	membrane protein
99170	0	C	Del	GAP	25	31	56	100	56		Rv0090	-	membrane protein
99171	0	G	Del	GAP	25	31	56	100	56		Rv0090	-	membrane protein
101539	0	C	SNP	T	47	45	91	100	92	Gly319Gly (ggc/ggT)	Rv0092	ctpA	cation transporter ATPase A
104941	0	T	SNP	C	4	4	8	100	8	Gln92Arg (cag/cGg)	Rv0095c	-	hypothetical protein
104944	0	G	SNP	A	5	4	9	100	9	Ala91Val (gcc/gTc)	Rv0095c	-	hypothetical protein
105021	0	G	SNP	A	10	4	14	93.33	15	Ser65Ser (tcc/tcT)	Rv0095c	-	hypothetical protein
105045	0	G	SNP	C	15	7	22	95.65	23	Asp57Glu (gac/gaG)	Rv0095c	-	hypothetical protein
105139	0	C	SNP	A	27	19	46	100	46	Gly26Val (ggg/gTg)	Rv0095c	-	hypothetical protein
105736	0	T	SNP	C	56	52	105	97.3	111	Val138Ala (gtc/gCc)	Rv0096	PPE1	PPE family protein PPE1
116000	0	T	SNP	G	50	42	91	100	92	Val2000Val (gtt/gtG)	Rv0101	nrp	peptide synthetase Nrp
122109	0	A	SNP	G	44	37	79	100	81	Leu22Ser (ttg/tCg)	Rv0103c	ctpB	cation-transporter P-type ATPase B
123454	0	C	SNP	T	37	37	73	100	74	Gln380_ (caa/Taa)	Rv0104	-	hypothetical protein
123520	0	T	SNP	C	31	42	71	100	73	Tyr402His (tat/Cat)	Rv0104	-	hypothetical protein
125830	1	G	Ins	A	33	24	57	89.06	57		Rv0107c	ctpI	cation-transporter ATPase I
131174	1	T	Ins	G	29	16	45	93.75	45
132417	0	C	SNP	G	152	165	310	100	317	Arg346Gly (cgc/Ggc)	Rv0109	PE_PGRS1	PE-PGRS family protein PE_PGRS1
132577	0	C	SNP	T	143	156	290	99.34	301	Ala399Val (gct/gTt)	Rv0109	PE_PGRS1	PE-PGRS family protein PE_PGRS1
133839	0	C	SNP	T	36	26	62	98.41	63
135329	0	C	SNP	T	36	70	101	100	106	Pro460Pro (ccc/ccT)	Rv0111	-	transmembrane acyltransferase
139297	0	G	SNP	T	33	41	72	100	74	Gly262Val (ggc/gTc)	Rv0115	hddA	D-alpha-D-heptose-7-phosphate kinase HddA
141623	0	G	SNP	A	35	43	75	98.73	79	Asp142Asn (gat/Aat)	Rv0117	oxyS	oxidative stress response regulatory protein OxyS
143207	0	T	SNP	C	49	35	84	97.67	86	Ser224Gly (agc/Ggc)	Rv0118c	oxcA	oxalyl-CoA decarboxylase OxcA
146087	0	T	SNP	C	41	45	84	100	86	Asn562Ser (aat/aGt)	Rv0120c	fusA2	elongation factor G
146236	0	C	SNP	G	45	44	82	98.89	90	Ala512Ala (gcg/gcC)	Rv0120c	fusA2	elongation factor G
147262	0	G	SNP	T	31	32	62	100	63	Asp170Glu (gac/gaA)	Rv0120c	fusA2	elongation factor G
154283	0	T	SNP	C	29	28	57	100	57	Ser18Pro (tcg/Ccg)	Rv0127	mak	maltokinase
162152	0	T	Del	GAP	37	48	78	92.39	92		Rv0134	ephF	epoxide hydrolase EphF
163705	0	C	SNP	T	30	35	64	100	65	Pro114Ser (cct/Tct)	Rv0136	cyp138	cytochrome P450 Cyp138
163706	0	C	SNP	T	30	34	64	100	64	Pro114Leu (cct/cTt)	Rv0136	cyp138	cytochrome P450 Cyp138
166565	0	A	SNP	G	48	47	93	96.94	98	Ile247Val (atc/Gtc)	Rv0139	-	oxidoreductase
177857	0	G	SNP	A	47	37	82	97.67	86	Leu485Leu (ctg/Ttg)	Rv0151c	PE1	PE family protein PE1
182824	0	G	SNP	A	32	32	63	98.46	65	Ile125Ile (atc/atT)	Rv0154c	fadE2	acyl-CoA dehydrogenase FadE2
183091	0	C	SNP	G	39	38	77	98.72	78	Pro36Pro (ccg/ccC)	Rv0154c	fadE2	acyl-CoA dehydrogenase FadE2
188800	0	T	SNP	C	29	37	66	95.65	69	Thr14Ala (acg/Gcg)	Rv0159c	PE3	PE family protein PE3
190816	0	A	SNP	C	33	39	71	100	72	Ser70Ser (tca/tcC)	Rv0161	-	oxidoreductase
194305	1	C	Ins	G	25	39	64	92.75	64		Rv0165c	mce1R	transcriptional regulator Mce1R
194305	2	C	Ins	G	25	39	64	92.75	64		Rv0165c	mce1R	transcriptional regulator Mce1R
194681	0	G	SNP	C	35	41	74	97.44	78	Leu45Leu (ctc/ctG)	Rv0165c	mce1R	transcriptional regulator Mce1R
195682	0	C	SNP	G	37	32	67	100	69	Val230Val (gtc/gtG)	Rv0166	fadD5	fatty-acid--CoA ligase FadD5
196642	0	C	SNP	T	45	38	82	100	83	Asn550Asn (aac/aaT)	Rv0166	fadD5	fatty-acid--CoA ligase FadD5
199470	0	T	SNP	G	27	32	58	98.33	60	Ser313Ala (tcc/Gcc)	Rv0169	mce1A	Mce family protein Mce1A
203038	0	T	SNP	C	30	35	63	100	65	Ile188Thr (atc/aCc)	Rv0172	mce1D	Mce family protein Mce1D
204094	0	G	SNP	T	42	46	84	98.88	89	Val10Val (gtg/gtT)	Rv0173	lprK	Mce family lipoprotein LprK
206339	0	T	SNP	C	34	30	63	100	64	Leu370Pro (ctg/cCg)	Rv0174	mce1F	Mce family protein Mce1F
206481	0	C	SNP	G	26	26	52	94.55	55	Pro417Pro (ccc/ccG)	Rv0174	mce1F	Mce family protein Mce1F
206484	0	G	SNP	T	24	26	49	96.15	52	Gly418Gly (ggg/ggT)	Rv0174	mce1F	Mce family protein Mce1F
208590	0	A	SNP	C	22	26	47	100	48	Arg58Arg (cga/cgC)	Rv0177	-	Mce associated protein
213147	0	C	SNP	A	36	36	72	96	75	Asp332Tyr (gac/Tac)	Rv0182c	sigG	ECF RNA polymerase sigma factor SigG
213281	0	C	SNP	T	38	36	72	97.37	76	Gly287Asp (ggc/gAc)	Rv0182c	sigG	ECF RNA polymerase sigma factor SigG
215977	0	C	SNP	T	40	41	79	100	81	Ala88Val (gcg/gTg)	Rv0185	-	hypothetical protein
217201	0	T	SNP	C	43	60	101	98.1	105	Asn311Asn (aat/aaC)	Rv0186	bglS	beta-glucosidase BglS
222925	0	G	SNP	A	35	64	96	99	100	Ala213Thr (gct/Act)	Rv0191	-	MFS-type transporter
223942	0	T	SNP	C	48	84	130	100	132	Ser127Pro (tcg/Ccg)	Rv0192	-	hypothetical protein
225323	0	T	SNP	C	39	35	72	100	74	Lys417Glu (aag/Gag)	Rv0193c	-	hypothetical protein
227098	0	T	SNP	C	27	31	58	100	58	Met74Thr (atg/aCg)	Rv0194	-	multidrug ABC transporter ATPase/permease
230170	0	C	SNP	T	22	37	59	98.33	60	Pro1098Leu (ccc/cTc)	Rv0194	-	multidrug ABC transporter ATPase/permease
230576	1	G	Ins	T	14	28	42	89.36	42
231114	0	C	SNP	G	38	41	77	100	79	Ala72Ala (gcc/gcG)	Rv0195	-	two component transcriptional regulator
234477	0	T	SNP	G	20	19	39	100	39	Tyr749_ (tat/taG)	Rv0197	-	oxidoreductase
234496	1	C	Ins	G	20	14	34	97.14	34		Rv0197	-	oxidoreductase
234496	2	C	Ins	T	19	14	33	94.29	33		Rv0197	-	oxidoreductase
249522	0	T	SNP	C	47	31	77	100	78	Val162Ala (gtg/gCg)	Rv0209	-	hypothetical protein
251575	0	G	SNP	A	30	40	68	98.59	71	Ala486Thr (gcg/Acg)	Rv0210	-	hypothetical protein
256887	0	A	SNP	G	32	29	60	100	61	Tyr275Cys (tac/tGc)	Rv0214	fadD4	fatty-acid--CoA ligase FadD4
261869	0	T	SNP	C	70	58	128	99.22	129	Cys316Arg (tgt/Cgt)	Rv0218	-	transmembrane protein
262268	0	A	SNP	T	33	48	80	100	81	Ala5Ala (gca/gcT)	Rv0219	-	transmembrane protein
264129	0	G	SNP	A	49	35	81	100	84	Met21Ile (atg/atA)	Rv0221	-	diacyglycerol O-acyltransferase
265554	0	A	SNP	C	53	37	87	100	90	Val16Val (gta/gtC)	Rv0222	echA1	enoyl-CoA hydratase EchA1
267751	0	G	SNP	C	35	45	79	98.77	81	Ala5Gly (gcc/gGc)	Rv0223c	-	aldehyde dehydrogenase
270430	0	G	SNP	C	63	65	127	97.71	131	Pro379Ala (cct/Gct)	Rv0226c	-	transmembrane protein
278021	0	T	SNP	C	52	42	94	100	94	Arg41Arg (cgt/cgC)	Rv0232	-	transcriptional regulator
278681	0	C	SNP	G	27	38	64	100	65	His33Asp (cat/Gat)	Rv0233	nrdB	ribonucleoside-diphosphate reductase subunit beta NrdB
282892	0	C	SNP	T	56	46	98	100	102	Thr1320Thr (acg/acA)	Rv0236c	aftD	alpha-(1->3)-arabinofuranosyltransferase
283610	0	G	SNP	A	43	65	105	98.18	110	Ala1081Val (gcc/gTc)	Rv0236c	aftD	alpha-(1->3)-arabinofuranosyltransferase
283614	0	T	SNP	C	46	63	105	100	109	Ser1080Gly (agc/Ggc)	Rv0236c	aftD	alpha-(1->3)-arabinofuranosyltransferase
285772	0	A	SNP	C	69	80	146	100	149	Pro360Pro (cct/ccG)	Rv0236c	aftD	alpha-(1->3)-arabinofuranosyltransferase
285871	0	A	SNP	G	75	65	136	99.29	141	Val327Val (gtt/gtC)	Rv0236c	aftD	alpha-(1->3)-arabinofuranosyltransferase
288260	0	C	SNP	T	29	25	50	100	54	Leu359Leu (ctg/Ttg)	Rv0237	lpqI	lipoprotein LpqI
293628	1	A	Ins	C	13	20	33	80.49	34
295731	0	T	SNP	C	23	27	47	100	50
296312	0	C	SNP	T	32	38	69	95.89	73	Ser103Phe (tcc/tTc)	Rv0245	-	oxidoreductase
304923	0	A	SNP	G	52	41	89	97.89	95	Lys686Lys (aaa/aaG)	Rv0252	nirB	nitrite reductase large subunit NirB
305188	0	G	SNP	T	37	33	68	100	70	Val775Leu (gtg/Ttg)	Rv0252	nirB	nitrite reductase large subunit NirB
310973	0	G	SNP	A	42	36	74	97.5	80	Ala182Val (gcg/gTg)	Rv0259c	-	hypothetical protein
311613	0	G	SNP	T	32	42	71	98.67	75	Val349Val (gtc/gtA)	Rv0260c	-	transcriptional regulator
311889	0	C	SNP	T	24	26	48	100	50	Thr257Thr (acg/acA)	Rv0260c	-	transcriptional regulator
325505	0	T	SNP	C	29	35	63	95.52	67	Val313Val (gtt/gtC)	Rv0270	fadD2	fatty-acid--CoA ligase FadD2
333892	0	G	SNP	C	116	117	223	100	233	Arg807Gly (cgc/Ggc)	Rv0278c	-	PE-PGRS family protein PE_PGRS3
335919	0	T	SNP	G	35	55	90	78.95	114	Asp131Ala (gac/gCc)	Rv0278c	-	PE-PGRS family protein PE_PGRS3
335920	0	C	SNP	G	35	57	92	79.31	116	Asp131His (gac/Cac)	Rv0278c	-	PE-PGRS family protein PE_PGRS3
335922	0	C	SNP	G	36	57	91	80.87	115	Gly130Ala (ggg/gCg)	Rv0278c	-	PE-PGRS family protein PE_PGRS3
335927	0	A	SNP	G	37	57	94	81.03	116	Asn128Asn (aat/aaC)	Rv0278c	-	PE-PGRS family protein PE_PGRS3
335929	0	T	SNP	C	39	59	97	83.76	117	Asn128Asp (aat/Gat)	Rv0278c	-	PE-PGRS family protein PE_PGRS3
335971	0	A	SNP	G	49	79	126	96.97	132	Leu114Leu (ttg/Ctg)	Rv0278c	-	PE-PGRS family protein PE_PGRS3
336005	0	G	SNP	A	56	78	134	96.4	139	Ile102Ile (atc/atT)	Rv0278c	-	PE-PGRS family protein PE_PGRS3
336050	0	A	SNP	G	45	50	93	97.94	97	Tyr87Tyr (tat/taC)	Rv0278c	-	PE-PGRS family protein PE_PGRS3
336053	0	G	SNP	C	43	50	92	97.89	95	Ala86Ala (gcc/gcG)	Rv0278c	-	PE-PGRS family protein PE_PGRS3
336074	0	T	SNP	C	35	36	71	97.26	73	Ala79Ala (gca/gcG)	Rv0278c	-	PE-PGRS family protein PE_PGRS3
336081	0	A	SNP	G	30	35	63	98.48	66	Val77Ala (gtg/gCg)	Rv0278c	-	PE-PGRS family protein PE_PGRS3
336082	0	C	SNP	T	28	34	61	96.88	64	Val77Met (gtg/Atg)	Rv0278c	-	PE-PGRS family protein PE_PGRS3
336113	0	G	SNP	A	17	22	38	90.7	43	Ser66Ser (agc/agT)	Rv0278c	-	PE-PGRS family protein PE_PGRS3
336140	0	G	SNP	C	4	11	15	78.95	19	Ala57Ala (gcc/gcG)	Rv0278c	-	PE-PGRS family protein PE_PGRS3
336380	0	A	SNP	T	24	23	45	100	47
336400	0	C	SNP	G	25	24	49	98	50
336403	0	C	SNP	G	25	23	48	97.96	49
336405	0	A	SNP	G	25	24	48	98	50
336504	0	G	SNP	T	83	33	113	100	116
336535	0	T	SNP	G	87	38	124	100	125
336537	0	T	SNP	G	86	39	124	100	125
336540	0	G	SNP	T	84	39	119	100	123
336546	0	T	SNP	G	87	39	121	100	126
336557	1	C	Ins	T	70	34	104	85.95	104
336560	0	T	SNP	C	68	34	100	99.03	103	_838_ (taa/taG)	Rv0279c	PE_PGRS4	PE-PGRS family protein PE_PGRS4
336562	1	A	Ins	T	70	34	104	97.2	104		Rv0279c	PE_PGRS4	PE-PGRS family protein PE_PGRS4
336562	2	A	Ins	G	70	34	104	97.2	104		Rv0279c	PE_PGRS4	PE-PGRS family protein PE_PGRS4
336562	3	A	Ins	G	70	34	104	97.2	104		Rv0279c	PE_PGRS4	PE-PGRS family protein PE_PGRS4
336590	0	G	SNP	C	102	56	153	100	158	Ile828Met (atc/atG)	Rv0279c	PE_PGRS4	PE-PGRS family protein PE_PGRS4
336592	0	T	SNP	G	100	56	150	100	156	Ile828Leu (atc/Ctc)	Rv0279c	PE_PGRS4	PE-PGRS family protein PE_PGRS4
336611	0	G	SNP	C	94	57	149	98.05	154	Ala821Ala (gcc/gcG)	Rv0279c	PE_PGRS4	PE-PGRS family protein PE_PGRS4
336617	0	G	SNP	C	99	56	153	98.73	157	Pro819Pro (ccc/ccG)	Rv0279c	PE_PGRS4	PE-PGRS family protein PE_PGRS4
336620	0	T	SNP	C	96	57	148	99.35	154	Thr818Thr (aca/acG)	Rv0279c	PE_PGRS4	PE-PGRS family protein PE_PGRS4
336728	0	G	SNP	A	49	49	89	85.96	114	Gly782Gly (ggc/ggT)	Rv0279c	PE_PGRS4	PE-PGRS family protein PE_PGRS4
338297	0	A	SNP	G	13	6	18	100	19	Gly259Gly (ggt/ggC)	Rv0279c	PE_PGRS4	PE-PGRS family protein PE_PGRS4
338435	0	G	SNP	C	8	11	18	90.48	21	Gly213Gly (ggc/ggG)	Rv0279c	PE_PGRS4	PE-PGRS family protein PE_PGRS4
338618	0	C	SNP	G	57	27	78	95.45	88	Gly152Gly (ggg/ggC)	Rv0279c	PE_PGRS4	PE-PGRS family protein PE_PGRS4
338844	0	A	SNP	G	105	114	214	99.1	221	Val77Ala (gtg/gCg)	Rv0279c	PE_PGRS4	PE-PGRS family protein PE_PGRS4
338845	0	C	SNP	T	103	116	211	98.65	222	Val77Met (gtg/Atg)	Rv0279c	PE_PGRS4	PE-PGRS family protein PE_PGRS4
340132	0	G	SNP	A	37	24	60	100	61	Glu257Lys (gaa/Aaa)	Rv0280	PPE3	PPE family protein PPE3
340372	0	T	SNP	C	33	51	80	98.82	85	Ser337Pro (tcg/Ccg)	Rv0280	PPE3	PPE family protein PPE3
342146	0	A	SNP	C	41	29	67	100	70	Glu6Ala (gaa/gCa)	Rv0282	eccA3	ESX-3 secretion system protein EccA
346275	0	C	SNP	G	47	43	88	100	90	Pro214Arg (ccg/cGg)	Rv0284	eccC3	ESX-3 secretion system protein EccC3
353309	0	G	SNP	A	43	30	71	100	73	Ser76Asn (agc/aAc)	Rv0290	eccD3	ESX-3 secretion system protein EccD
353365	0	G	SNP	A	39	29	67	100	68	Ala95Thr (gcc/Acc)	Rv0290	eccD3	ESX-3 secretion system protein EccD
356528	0	A	SNP	G	50	50	99	99.01	101	Asn217Asp (aat/Gat)	Rv0292	eccE3	ESX-3 secretion system protein EccE
361720	0	C	SNP	T	124	84	203	94.98	219	Ala129Ala (gcc/gcT)	Rv0297	PE_PGRS5	PE-PGRS family protein PE_PGRS5
363464	0	G	SNP	A	38	27	64	97.01	67	Arg71Arg (cgg/cgA)	Rv0298	-	antitoxin
364854	0	C	SNP	G	32	28	59	100	60	His84Asp (cat/Gat)	Rv0302	-	transcriptional regulator
367244	0	G	SNP	A	74	89	160	97.6	167	Leu1841Leu (ctg/Ttg)	Rv0304c	PPE5	PPE family protein PPE5
372913	0	A	SNP	C	31	53	84	100	84	Gly933Gly (ggt/ggG)	Rv0305c	PPE6	PPE family protein PPE6
373283	0	A	Del	GAP	90	76	160	98.22	169		Rv0305c	PPE6	PPE family protein PPE6
374353	0	A	SNP	G	53	50	102	100	103	Arg453Arg (cgt/cgC)	Rv0305c	PPE6	PPE family protein PPE6
376774	0	T	SNP	C	49	40	83	98.89	90	Ala94Ala (gca/gcG)	Rv0307c	-	hypothetical protein
377014	0	C	SNP	T	38	31	66	98.57	70	Leu14Leu (ctg/ctA)	Rv0307c	-	hypothetical protein
379528	0	G	SNP	T	39	34	71	100	73	Glu119Asp (gag/gaT)	Rv0311	-	hypothetical protein
383716	0	C	SNP	T	28	36	62	96.97	66	Pro39Ser (ccg/Tcg)	Rv0315	-	beta-1,3-glucanase
384380	0	A	SNP	C	31	32	62	100	63	Lys260Thr (aag/aCg)	Rv0315	-	beta-1,3-glucanase
386432	0	C	SNP	G	58	64	118	100	122	Gly223Ala (ggg/gCg)	Rv0318c	-	integral membrane protein
390828	0	T	SNP	C	37	35	69	98.63	73	Ser142Gly (agt/Ggt)	Rv0323c	-	hypothetical protein
391853	0	A	SNP	G	42	32	71	98.67	75	Thr168Ala (act/Gct)	Rv0324	-	transcriptional regulator
392261	0	T	SNP	C	35	41	71	100	76	_75Gln (tag/Cag)	Rv0325	-	hypothetical protein
396199	0	T	SNP	C	27	34	60	100	61
401318	0	A	SNP	G	32	39	69	95.95	74	Tyr376Cys (tac/tGc)	Rv0336	-	hypothetical protein
403980	0	G	SNP	A	31	42	72	98.65	74	Ala621Val (gcc/gTc)	Rv0338c	-	iron-sulfur-binding reductase
404326	0	T	SNP	C	20	36	56	98.25	57	Arg506Gly (agg/Ggg)	Rv0338c	-	iron-sulfur-binding reductase
414486	0	C	SNP	T	33	49	79	98.8	83	Glu152Glu (gag/gaA)	Rv0344c	lpqJ	lipoprotein LpqJ
420008	0	A	SNP	G	33	22	54	100	55	Ala58Ala (gca/gcG)	Rv0350	dnaK	chaperone protein DnaK
424320	1	T	Ins	C	51	42	93	86.11	93		Rv0354c	PPE7	PPE family protein PPE7
424981	0	G	SNP	A	105	79	178	96.34	191	Pro3233Pro (ccc/ccT)	Rv0355c	PPE8	PPE family protein PPE8
428698	0	C	SNP	T	78	88	165	92.22	180	Ala1994Ala (gcg/gcA)	Rv0355c	PPE8	PPE family protein PPE8
431861	0	C	SNP	T	35	51	86	97.73	88	Gly940Asp (ggc/gAc)	Rv0355c	PPE8	PPE family protein PPE8
432536	0	C	SNP	T	114	97	207	98.6	214	Gly715Asp (ggt/gAt)	Rv0355c	PPE8	PPE family protein PPE8
438543	0	G	SNP	C	42	41	83	98.81	84	Thr66Ser (acc/aGc)	Rv0360c	-	hypothetical protein
441823	0	C	SNP	T	30	26	55	100	56	Glu159Glu (gag/gaA)	Rv0363c	fba	fructose-bisphosphate aldolase
445780	0	C	SNP	T	50	29	79	97.53	81	Arg249His (cgt/cAt)	Rv0368c	-	hypothetical protein
454295	0	T	SNP	C	70	75	143	100	145	Pro26Pro (cca/ccG)	Rv0376c	-	hypothetical protein
454333	0	T	SNP	G	59	73	126	100	132	Thr14Pro (acg/Ccg)	Rv0376c	-	hypothetical protein
456594	0	T	SNP	C	41	44	83	96.59	88	Met76Val (atg/Gtg)	Rv0380c	-	RNA methyltransferase
457452	0	T	SNP	G	34	31	65	100	65	Thr124Thr (aca/acC)	Rv0381c	-	hypothetical protein
459399	0	A	SNP	C	30	19	47	100	49
460413	0	C	SNP	T	47	43	87	100	90	Lys530Lys (aag/aaA)	Rv0384c	clpB	chaperone protein ClpB
465300	0	C	SNP	T	34	41	75	100	75	Phe630Phe (ttc/ttT)	Rv0386	-	transcriptional regulator
467497	1	C	Ins	G	46	59	105	98.13	105
467508	1	C	Ins	G	49	61	110	96.49	110
467516	0	G	SNP	C	52	65	112	100	117
467526	0	C	SNP	G	52	66	114	100	118
467546	0	G	SNP	C	46	63	106	99.09	110
467557	0	A	SNP	C	45	56	101	100	101
467564	0	A	SNP	C	40	54	93	97.92	96
467585	0	G	SNP	C	43	44	85	100	87
467590	0	T	SNP	C	43	41	83	100	84
467621	0	T	SNP	G	46	33	78	100	79
467638	0	G	SNP	T	52	35	84	100	87
469538	0	C	SNP	G	52	40	91	100	92	Arg402Gly (cgc/Ggc)	Rv0389	purT	phosphoribosylglycinamide formyltransferase PurT
475178	0	T	SNP	C	29	43	68	98.63	73	Val80Ala (gtc/gCc)	Rv0395	-	hypothetical protein
477234	0	T	SNP	G	42	51	90	96.88	96	Glu29Asp (gaa/gaC)	Rv0398c	-	hypothetical protein
483935	0	T	SNP	G	51	51	101	100	102
484005	0	G	SNP	T	57	55	111	97.39	115	Arg10Leu (cgt/cTt)	Rv0404	fadD30	long-chain-fatty-acid--AMP ligase FadD30
484596	0	C	SNP	T	42	43	85	97.7	87	Pro207Leu (ccg/cTg)	Rv0404	fadD30	long-chain-fatty-acid--AMP ligase FadD30
485811	0	A	Del	GAP	39	42	81	96.43	84		Rv0405	pks6	membrane bound polyketide synthase
489935	0	G	SNP	C	19	42	59	100	61	Thr257Thr (acc/acG)	Rv0406c	-	beta lactamase-like protein
491742	0	T	SNP	C	23	26	49	98	50	Phe320Phe (ttt/ttC)	Rv0407	fgd1	F420-dependent glucose-6-phosphate dehydrogenase		phylo (not Euro-American, M. africanum, M. bovis, M. canettii, M. caprae, M. microti, M. pinipedii, Beijing, Delhi/CAS, EAI)
492150	0	G	SNP	C	44	35	77	97.53	81	Gly122Ala (ggc/gCc)	Rv0408	pta	phosphate acetyltransferase
494977	0	G	SNP	A	26	31	56	100	57	Cys376Tyr (tgc/tAc)	Rv0409	ackA	acetate kinase
496281	0	C	SNP	A	25	23	47	97.96	49	Arg345Leu (cgc/cTc)	Rv0410c	pknG	serine/threonine-protein kinase PknG
497491	0	G	SNP	A	22	40	60	100	62	Asp270Asp (gac/gaT)	Rv0411c	glnH	glutamine-binding lipoprotein GlnH		phylo (2)
498531	0	A	SNP	G	40	30	70	98.59	71	Ala363Ala (gct/gcC)	Rv0412c	-	membrane protein
498557	0	C	SNP	A	44	27	69	98.61	72	Asp355Tyr (gac/Tac)	Rv0412c	-	membrane protein
501527	0	C	SNP	T	54	62	112	98.31	118	Ala127Val (gcc/gTc)	Rv0415	thiO	thiamine biosynthesis oxidoreductase ThiO
502589	0	C	SNP	G	49	49	96	100	98	Ser75Cys (tcc/tGc)	Rv0417	thiG	thiazole synthase
503354	0	G	SNP	C	55	62	115	99.15	118
505974	0	G	SNP	A	36	34	67	100	70	Ala297Thr (gcg/Acg)	Rv0419	lpqM	lipoprotein peptidase LpqM
506622	0	A	Del	GAP	35	24	57	93.65	63		Rv0420c	-	transmembrane protein
507029	0	C	Del	GAP	31	27	57	90.62	64
513257	0	T	SNP	C	28	31	59	98.33	60	Met689Val (atg/Gtg)	Rv0425c	ctpH	metal cation transporting ATPase H
517358	0	T	SNP	C	28	27	55	100	55	Asp149Gly (gac/gGc)	Rv0428c	-	GCN5-like N-acetyltransferase
518987	0	C	SNP	T	45	40	83	96.59	88	Arg85Arg (cgc/cgT)	Rv0430	-	hypothetical protein
524891	0	C	SNP	A	32	36	66	98.55	69	Gly167Val (ggc/gTc)	Rv0436c	pssA	CDP-diacylglycerol--serineO-phosphatidyltransferase
533547	0	C	SNP	G	32	27	57	98.33	60	Glu81Asp (gag/gaC)	Rv0444c	rskA	anti-sigma-K factor RskA
541201	0	A	SNP	G	40	36	75	100	76	Leu97Leu (ctt/ctC)	Rv0450c	mmpL4	transmembrane transport protein MmpL4
542014	0	C	SNP	G	36	44	78	100	80
542514	0	C	SNP	G	44	34	76	97.5	80	His125Asp (cat/Gat)	Rv0452	-	transcriptional regulator
544895	0	G	SNP	A	27	53	79	100	80
546357	0	A	SNP	G	35	36	71	98.61	72	Thr149Thr (act/acC)	Rv0456c	echA2	enoyl-CoA hydratase EchA2
549363	0	C	SNP	G	29	27	56	96.55	58	Arg82Pro (cgc/cCc)	Rv0457c	-	peptidase
551525	0	A	SNP	C	38	34	71	100	72	Arg110Arg (aga/Cga)	Rv0459	-	hypothetical protein
555366	0	C	SNP	T	31	20	50	100	51	Arg314Gln (cgg/cAg)	Rv0465c	-	HTH-type transcriptional regulator
555991	0	A	SNP	G	42	49	91	100	91	Cys106Arg (tgc/Cgc)	Rv0465c	-	HTH-type transcriptional regulator
561776	0	C	SNP	T	44	36	78	97.56	82
561777	0	C	SNP	T	42	34	75	97.44	78
565655	0	A	SNP	G	39	48	87	97.75	89
572591	0	C	SNP	T	37	44	79	100	81	Asp294Asp (gac/gaT)	Rv0483	lprQ	lipoprotein LprQ
573262	0	A	SNP	G	30	29	57	98.33	60	Gly180Gly (ggt/ggC)	Rv0484c	-	short-chain type oxidoreductase
575907	0	C	SNP	T	37	47	80	98.82	85	Ala187Val (gca/gTa)	Rv0486	mshA	D-inositol 3-phosphate glycosyltransferase		phylo (Beijing)	ethionamide (ETH)
580772	0	T	SNP	A	29	30	59	95.16	62
580774	0	G	Del	GAP	29	31	60	92.31	65
580775	0	G	Del	GAP	29	31	60	92.31	65
580776	0	G	Del	GAP	29	31	60	93.75	64
580777	0	G	Del	GAP	29	31	60	92.31	65
580778	0	C	Del	GAP	29	31	60	93.75	64
580779	0	A	Del	GAP	29	31	60	92.31	65
580780	0	C	Del	GAP	29	31	60	96.77	62
580781	0	C	Del	GAP	29	31	60	96.77	62
580782	0	A	Del	GAP	29	31	60	96.77	62
580783	0	C	Del	GAP	29	31	60	96.77	62
580784	0	C	Del	GAP	29	31	60	98.36	61
580785	0	C	Del	GAP	29	31	60	95.24	63
580786	0	G	Del	GAP	29	31	60	95.24	63
580787	0	C	Del	GAP	29	31	60	93.75	64
580788	0	T	Del	GAP	29	31	60	95.24	63
580789	0	T	Del	GAP	29	31	60	95.24	63
580790	0	G	Del	GAP	29	31	60	93.75	64
580791	0	C	Del	GAP	29	31	60	95.24	63
580792	0	G	Del	GAP	29	31	60	93.75	64
580793	0	G	Del	GAP	29	31	60	93.75	64
580794	0	G	Del	GAP	29	31	60	93.75	64
580795	0	G	Del	GAP	29	31	60	93.75	64
580796	0	G	Del	GAP	29	31	60	93.75	64
580797	0	A	Del	GAP	29	31	60	92.31	65
583171	0	A	SNP	C	51	48	98	98.02	101	Ser70Ala (tcg/Gcg)	Rv0492c	-	GMC-type oxidoreductase
584171	0	T	SNP	C	36	32	66	98.55	69	Ser174Gly (agt/Ggt)	Rv0493c	-	hypothetical protein
590436	0	T	SNP	C	51	42	92	97.89	95	Ala118Ala (gct/gcC)	Rv0500	proC	pyrroline-5-carboxylate reductase
597816	0	A	SNP	G	29	21	50	90.91	55	Ala206Ala (gca/gcG)	Rv0507	mmpL2	transmembrane transport protein MmpL2
598475	0	G	SNP	A	42	52	93	97.92	96	Arg426His (cgc/cAc)	Rv0507	mmpL2	transmembrane transport protein MmpL2
599868	0	A	SNP	G	50	53	102	100	103	Arg890Arg (cga/cgG)	Rv0507	mmpL2	transmembrane transport protein MmpL2
605150	0	G	SNP	A	41	42	79	96.51	86	Arg183Arg (cgg/cgA)	Rv0512	hemB	delta-aminolevulinic acid dehydratase
607677	0	A	SNP	G	38	42	78	98.77	81	Tyr376Cys (tac/tGc)	Rv0515	-	hypothetical protein
610120	0	T	SNP	G	44	36	78	100	80
611048	0	T	SNP	G	41	24	65	98.48	66
620625	0	A	SNP	G	32	31	63	98.44	64	Ile245Met (ata/atG)	Rv0529	ccsA	cytochrome C-type biogenesis protein CcsA
621598	0	C	SNP	T	48	43	90	95.79	95	Pro231Leu (ccc/cTc)	Rv0530	-	hypothetical protein
623472	0	A	SNP	G	112	121	230	99.57	234	Asp227Gly (gac/gGc)	Rv0532	PE_PGRS6	PE-PGRS family protein PE_PGRS6
623508	0	C	SNP	G	116	129	242	99.59	246	Ala239Gly (gcc/gGc)	Rv0532	PE_PGRS6	PE-PGRS family protein PE_PGRS6
623559	0	A	Del	GAP	101	88	179	80.77	234		Rv0532	PE_PGRS6	PE-PGRS family protein PE_PGRS6
623560	0	C	Del	GAP	101	89	180	82.25	231		Rv0532	PE_PGRS6	PE-PGRS family protein PE_PGRS6
623561	0	G	Del	GAP	101	89	180	81.9	232		Rv0532	PE_PGRS6	PE-PGRS family protein PE_PGRS6
623562	0	G	Del	GAP	101	89	180	82.25	231		Rv0532	PE_PGRS6	PE-PGRS family protein PE_PGRS6
623563	0	C	Del	GAP	101	88	179	83.26	227		Rv0532	PE_PGRS6	PE-PGRS family protein PE_PGRS6
623564	0	G	Del	GAP	101	88	179	82.89	228		Rv0532	PE_PGRS6	PE-PGRS family protein PE_PGRS6
623565	0	G	Del	GAP	101	88	179	84	225		Rv0532	PE_PGRS6	PE-PGRS family protein PE_PGRS6
623566	0	C	Del	GAP	101	88	179	87.1	217		Rv0532	PE_PGRS6	PE-PGRS family protein PE_PGRS6
623567	0	G	Del	GAP	101	88	179	85.91	220		Rv0532	PE_PGRS6	PE-PGRS family protein PE_PGRS6
627485	0	G	SNP	A	44	78	120	97.6	125	Val80Ile (gtc/Atc)	Rv0536	galE3	UDP-glucose 4-epimerase GalE
628864	0	T	SNP	C	33	46	77	100	79	Thr290Ala (acc/Gcc)	Rv0537c	-	integral membrane protein
630722	0	G	SNP	C	42	49	88	100	91	Arg228Pro (cgg/cCg)	Rv0538	-	membrane protein
637319	0	G	SNP	A	31	38	67	100	69	Pro49Ser (cct/Tct)	Rv0545c	pitA	low-affinity inorganic phosphate transporter
640954	0	A	SNP	G	28	27	54	100	55
648002	0	T	SNP	G	44	29	73	100	73	Leu15Arg (ctc/cGc)	Rv0556	-	transmembrane protein
648856	0	T	SNP	C	28	36	63	100	64	Gly107Gly (ggt/ggC)	Rv0557	mgtA	GDP-mannose-dependent alpha-mannosyltransferase		phylo (not Euro-American, M. africanum, M. bovis, M. canettii, M. caprae, M. microti, M. pinipedii, Beijing, Delhi/CAS, EAI)
655986	0	T	SNP	G	32	25	56	100	57
657081	0	C	SNP	T	38	29	65	100	67	Val130Val (gtg/gtA)	Rv0565c	-	monooxygenase
657142	0	C	SNP	T	39	34	71	98.65	74	Arg110His (cgc/cAc)	Rv0565c	-	monooxygenase
659341	0	T	SNP	C	34	34	68	100	68
662911	0	T	SNP	C	35	40	74	100	75	Ala539Ala (gct/gcC)	Rv0570	nrdZ	vitamin B12-dependent ribonucleoside-diphosphate reductase
665293	0	A	SNP	G	34	44	78	100	78	Phe31Leu (ttc/Ctc)	Rv0572c	-	hypothetical protein
669033	0	T	SNP	A	36	45	78	98.78	82	Asp238Val (gac/gTc)	Rv0575c	-	oxidoreductase
669398	0	T	SNP	C	33	35	68	98.55	69	Gln116Gln (caa/caG)	Rv0575c	-	oxidoreductase
670545	0	G	SNP	A	40	47	87	100	87	Arg233His (cgc/cAc)	Rv0576	-	transcriptional regulator
672491	0	C	SNP	G	104	89	183	100	193	Gly1142Gly (ggg/ggC)	Rv0578c	PE_PGRS7	PE-PGRS family protein PE_PGRS7
673238	0	A	SNP	G	124	163	281	98.97	290	His893His (cat/caC)	Rv0578c	PE_PGRS7	PE-PGRS family protein PE_PGRS7
673564	0	C	SNP	T	119	52	162	98.84	173	Ala785Thr (gcc/Acc)	Rv0578c	PE_PGRS7	PE-PGRS family protein PE_PGRS7
683829	0	C	SNP	T	64	58	122	100	122	Ala148Ala (gcg/gcA)	Rv0585c	-	integral membrane protein
685461	0	C	SNP	G	39	49	88	96.7	91	Ala111Ala (gcc/gcG)	Rv0587	yrbE2A	hypothetical protein
685608	0	T	SNP	C	27	39	64	100	66	Leu160Leu (ctt/ctC)	Rv0587	yrbE2A	hypothetical protein
686264	0	G	SNP	A	42	51	86	95.88	97	Ala113Thr (gcg/Acg)	Rv0588	-	hypothetical protein
686972	0	T	SNP	C	42	56	95	98.99	99	Phe51Ser (ttc/tCc)	Rv0589	mce2A	Mce family protein Mce2A
688792	1	T	Ins	G	30	47	77	95.06	77
690450	0	A	SNP	C	39	79	114	98.33	120	Ala464Ala (gca/gcC)	Rv0591	mce2C	Mce family protein Mce2C
690465	0	T	SNP	G	45	76	120	99.18	122	Leu469Leu (ctt/ctG)	Rv0591	mce2C	Mce family protein Mce2C
694531	0	A	SNP	G	32	35	65	98.53	68	Asn432Ser (aac/aGc)	Rv0594	mce2F	Mce family protein Mce2F
696917	0	G	SNP	T	33	33	66	97.06	68
698968	0	G	SNP	A	54	88	137	98.61	144	Gly9Gly (ggc/ggT)	Rv0601c	-	two component sensor kinase HK2
699840	0	A	SNP	C	64	54	115	97.52	121
707334	0	T	SNP	C	58	71	127	100	129	Thr728Ala (acc/Gcc)	Rv0613c	-	hypothetical protein
712693	0	A	SNP	G	65	54	118	100	119
713310	0	T	SNP	C	76	58	130	99.26	135	Cys199Arg (tgt/Cgt)	Rv0620	galK	galactokinase
721373	0	T	SNP	G	59	57	116	99.15	117	Glu120Asp (gaa/gaC)	Rv0629c	recD	exonuclease V subunit alpha RecD
725190	0	G	SNP	A	38	40	78	100	78	Phe1039Phe (ttc/ttT)	Rv0631c	recC	exonuclease V subunit gamma RecC
737709	0	G	SNP	A	33	27	60	96.77	62	His147His (cac/caT)	Rv0643c	mmaA3	methoxy mycolic acid synthase MmaA3
738522	0	T	SNP	G	30	44	73	100	74	Glu213Asp (gaa/gaC)	Rv0644c	mmaA2	cyclopropane mycolic acid synthase CmaA
754186	0	A	SNP	G	40	59	98	100	99	Leu75Pro (ctc/cCc)	Rv0658c	-	integral membrane protein
757139	0	C	SNP	A	37	40	72	100	77	Arg335Ser (cgc/Agc)	Rv0663	atsD	arylsulfatase AtsD
757182	0	A	SNP	G	25	34	56	100	59	Asp349Gly (gac/gGc)	Rv0663	atsD	arylsulfatase AtsD
761155	0	C	SNP	T	27	32	58	98.33	60	Ser450Leu (tcg/tTg)	Rv0667	rpoB	DNA-directed RNA polymerase subunit beta	rifampicin (RMP)		rifampicin (RMP)
763031	0	T	SNP	C	30	31	61	100	61	Ala1075Ala (gct/gcC)	Rv0667	rpoB	DNA-directed RNA polymerase subunit beta		phylo (4)	rifampicin (RMP)
764841	0	T	SNP	C	36	24	60	100	60	Ile491Thr (atc/aCc)	Rv0668	rpoC	DNA-directed RNA polymerase subunit beta'
766645	0	A	SNP	C	40	39	78	97.53	81	Glu1092Asp (gaa/gaC)	Rv0668	rpoC	DNA-directed RNA polymerase subunit beta'
767414	0	G	SNP	A	39	24	63	100	63
773497	0	C	SNP	A	50	43	89	98.94	94	Phe125Leu (ttc/ttA)	Rv0673	echA4	enoyl-CoA hydratase EchA4
775639	0	T	SNP	C	30	50	80	98.77	81	Ile948Val (att/Gtt)	Rv0676c	mmpL5	transmembrane transport protein MmpL5
776100	0	G	SNP	A	42	35	71	100	77	Thr794Ile (acc/aTc)	Rv0676c	mmpL5	transmembrane transport protein MmpL5
776182	0	C	SNP	T	26	25	50	100	51	Asp767Asn (gac/Aac)	Rv0676c	mmpL5	transmembrane transport protein MmpL5
779615	0	G	SNP	C	45	43	88	94.62	93	Asn142Lys (aac/aaG)	Rv0679c	-	hypothetical protein
781395	0	T	SNP	C	33	41	72	100	74							streptomycin (SM)
784092	0	C	SNP	T	24	22	44	97.87	47	Val536Val (gtc/gtT)	Rv0684	fusA1	elongation factor G
791249	0	C	SNP	T	36	28	62	100	64	Ala140Thr (gcc/Acc)	Rv0691c	-	mycofactocin biosynthesis transcriptional regulator MftR
797736	0	C	SNP	T	46	40	86	98.85	87	Leu268Leu (ctc/ctT)	Rv0697	-	dehydrogenase		phylo (2,2,1)
798355	0	G	SNP	C	41	32	72	100	73	Ala475Pro (gcc/Ccc)	Rv0697	-	dehydrogenase
799666	0	A	SNP	G	59	58	116	95.12	123	Asp13Gly (gac/gGc)	Rv0699	-	hypothetical protein
811753	0	C	SNP	T	48	35	79	97.65	85	His4His (cac/caT)	Rv0715	rplX	50S ribosomal protein L24
820483	0	G	SNP	T	45	34	77	98.75	80	Ala6Asp (gcc/gAc)	Rv0727c	fucA	L-fuculose phosphate aldolase FucA
820752	0	C	SNP	T	48	34	81	98.8	83	Arg242His (cgc/cAc)	Rv0728c	serA2	D-3-phosphoglycerate dehydrogenase SerA
830868	1	G	Ins	G	34	19	53	80.3	53		Rv0739	-	hypothetical protein
830868	2	G	Ins	C	34	19	53	80.3	53		Rv0739	-	hypothetical protein
835611	0	C	SNP	T	60	41	100	100	101	Thr153Met (acg/aTg)	Rv0745	-	hypothetical protein
836272	0	A	SNP	G	128	96	219	99.12	226	Glu191Gly (gag/gGg)	Rv0746	PE_PGRS9	PE-PGRS family protein PE_PGRS9
836291	0	A	SNP	G	123	89	204	100	212	Gly197Gly (gga/ggG)	Rv0746	PE_PGRS9	PE-PGRS family protein PE_PGRS9
836538	0	A	SNP	G	117	130	239	100	247	Asn280Asp (aac/Gac)	Rv0746	PE_PGRS9	PE-PGRS family protein PE_PGRS9
836658	0	A	SNP	G	125	108	226	100	233	Thr320Ala (acc/Gcc)	Rv0746	PE_PGRS9	PE-PGRS family protein PE_PGRS9
837033	0	A	SNP	G	44	123	166	99.4	168	Thr445Ala (acc/Gcc)	Rv0746	PE_PGRS9	PE-PGRS family protein PE_PGRS9
838990	0	C	SNP	G	88	107	189	92.42	211	Ala180Ala (gcc/gcG)	Rv0747	PE_PGRS10	PE-PGRS family protein PE_PGRS10
839123	0	A	SNP	G	93	57	143	98.68	152	Arg225Gly (agg/Ggg)	Rv0747	PE_PGRS10	PE-PGRS family protein PE_PGRS10
839129	0	C	SNP	G	100	59	153	98.76	161	Arg227Gly (cgc/Ggc)	Rv0747	PE_PGRS10	PE-PGRS family protein PE_PGRS10
839194	0	A	SNP	G	151	77	216	100	228	Thr248Thr (aca/acG)	Rv0747	PE_PGRS10	PE-PGRS family protein PE_PGRS10
839334	0	A	SNP	G	148	126	261	100	274	Lys295Arg (aaa/aGa)	Rv0747	PE_PGRS10	PE-PGRS family protein PE_PGRS10
839348	0	A	SNP	G	154	136	275	100	290	Ser300Gly (agc/Ggc)	Rv0747	PE_PGRS10	PE-PGRS family protein PE_PGRS10
839977	0	C	SNP	T	7	15	21	81.48	27	Gly509Gly (ggc/ggT)	Rv0747	PE_PGRS10	PE-PGRS family protein PE_PGRS10
840003	0	C	SNP	G	7	7	14	93.33	15	Ala518Gly (gcc/gGc)	Rv0747	PE_PGRS10	PE-PGRS family protein PE_PGRS10
840016	0	G	SNP	A	9	9	18	78.26	23	Gly522Gly (ggg/ggA)	Rv0747	PE_PGRS10	PE-PGRS family protein PE_PGRS10
840017	0	G	SNP	A	10	9	18	79.17	24	Ala523Thr (gcc/Acc)	Rv0747	PE_PGRS10	PE-PGRS family protein PE_PGRS10
840018	0	C	SNP	G	10	10	19	83.33	24	Ala523Gly (gcc/gGc)	Rv0747	PE_PGRS10	PE-PGRS family protein PE_PGRS10
840195	0	G	Del	GAP	23	26	50	77.78	63		Rv0747	PE_PGRS10	PE-PGRS family protein PE_PGRS10
840196	0	G	Del	GAP	23	26	50	90.74	54		Rv0747	PE_PGRS10	PE-PGRS family protein PE_PGRS10
840197	0	G	Del	GAP	23	26	50	90.74	54		Rv0747	PE_PGRS10	PE-PGRS family protein PE_PGRS10
840198	0	G	Del	GAP	23	26	50	96.08	51		Rv0747	PE_PGRS10	PE-PGRS family protein PE_PGRS10
840199	0	A	Del	GAP	23	26	50	98	50		Rv0747	PE_PGRS10	PE-PGRS family protein PE_PGRS10
840200	0	A	Del	GAP	23	26	50	96.08	51		Rv0747	PE_PGRS10	PE-PGRS family protein PE_PGRS10
840201	0	G	Del	GAP	21	17	41	77.55	49		Rv0747	PE_PGRS10	PE-PGRS family protein PE_PGRS10
840203	0	A	Del	GAP	21	17	41	76	50		Rv0747	PE_PGRS10	PE-PGRS family protein PE_PGRS10
840206	0	C	Del	GAP	21	17	41	76	50		Rv0747	PE_PGRS10	PE-PGRS family protein PE_PGRS10
840207	0	T	Del	GAP	21	17	41	76	50		Rv0747	PE_PGRS10	PE-PGRS family protein PE_PGRS10
840208	0	C	Del	GAP	21	17	41	76	50		Rv0747	PE_PGRS10	PE-PGRS family protein PE_PGRS10
840496	0	C	SNP	G	82	104	179	89.42	208	Gly682Gly (ggc/ggG)	Rv0747	PE_PGRS10	PE-PGRS family protein PE_PGRS10
840794	0	A	SNP	G	60	85	140	97.97	148	Ser782Gly (agc/Ggc)	Rv0747	PE_PGRS10	PE-PGRS family protein PE_PGRS10
840795	0	G	SNP	C	61	88	142	97.39	153	Ser782Thr (agc/aCc)	Rv0747	PE_PGRS10	PE-PGRS family protein PE_PGRS10
841764	0	G	SNP	C	22	28	48	98.04	51	Thr37Thr (acc/acG)	Rv0749A	-	hypothetical protein
842030	0	C	SNP	T	25	25	49	96.15	52
846453	1	C	Ins	G	41	66	107	90.68	107		Rv0754	PE_PGRS11	PE-PGRS family protein PE_PGRS11
847995	0	T	SNP	C	38	35	71	100	73
852910	0	C	SNP	T	49	38	85	97.75	89	Pro172Leu (ccc/cTc)	Rv0758	phoR	two component system response sensor kinase PhoR
854253	0	C	Del	GAP	27	34	59	91.04	67
857696	0	A	SNP	G	31	32	63	100	63	Ala114Ala (gct/gcC)	Rv0764c	cyp51	lanosterol 14-alpha demethylase
861216	0	T	SNP	G	38	43	76	100	81	Leu102Arg (ctc/cGc)	Rv0768	aldA	aldehyde dehydrogenase AldA
866051	0	G	SNP	A	33	44	74	98.72	78	Arg447Cys (cgc/Tgc)	Rv0773c	ggtA	bifunctional cephalosporin acylase/gamma-glutamyltranspeptidase
874835	1	C	Ins	C	37	25	62	100	62
874835	2	C	Ins	G	37	25	62	100	62
876141	0	G	SNP	T	30	33	62	100	63
880562	0	G	SNP	T	28	40	68	100	68	Cys408Phe (tgc/tTc)	Rv0785	-	KsdD-like steroid dehydrogenase
882257	0	T	SNP	C	33	53	83	100	86	Tyr267His (tac/Cac)	Rv0787	-	hypothetical protein
888647	0	C	SNP	T	29	36	64	100	65
890549	0	G	SNP	A	26	36	57	100	62	Trp54_ (tgg/tgA)	Rv0797	-	insertion sequence element IS1547 transposase
891011	0	A	SNP	G	72	47	115	99.17	120	Leu208Leu (cta/ctG)	Rv0797	-	insertion sequence element IS1547 transposase
892272	0	G	SNP	A	52	59	107	97.37	114	Pro334Pro (ccc/ccT)	Rv0799c	-	hypothetical protein
892416	0	C	SNP	T	57	42	96	100	99	Val286Val (gtg/gtA)	Rv0799c	-	hypothetical protein
893592	0	A	SNP	C	38	37	74	98.68	76	Asp92Ala (gac/gCc)	Rv0800	pepC	M18 family aminopeptidase
893733	0	T	SNP	G	36	35	68	98.61	72	Leu139Arg (ctg/cGg)	Rv0800	pepC	M18 family aminopeptidase
900221	0	T	SNP	C	32	42	70	98.67	75	Val370Val (gta/gtG)	Rv0806c	cpsY	exopolysaccharide phosphotransferase CpsY
903537	0	G	SNP	T	41	33	74	100	74	Arg476Leu (cgg/cTg)	Rv0808	purF	amidophosphoribosyltransferase
903550	0	T	SNP	C	43	35	77	100	78	Ala480Ala (gct/gcC)	Rv0808	purF	amidophosphoribosyltransferase
903913	0	T	SNP	C	43	39	81	100	82	Gly63Gly (ggt/ggC)	Rv0809	purM	phosphoribosylformylglycinamidine cyclo-ligase PurM
906857	0	A	SNP	G	38	36	73	100	74	Ile145Met (ata/atG)	Rv0812	-	amino acid aminotransferase
908186	0	T	SNP	C	43	36	78	98.75	80	Thr100Ala (acc/Gcc)	Rv0814c	-	hypothetical protein
909166	0	C	SNP	T	43	36	77	100	79	Leu51Leu (ctg/ctA)	Rv0815c	cysA2	thiosulfate sulfurtransferase CysA
916686	0	G	Del	GAP	26	24	48	90.91	55		Rv0823c	-	tRNA-dihydrouridine synthase
916687	0	G	Del	GAP	26	23	47	94.23	52		Rv0823c	-	tRNA-dihydrouridine synthase
916688	0	A	Del	GAP	26	23	47	96.08	51		Rv0823c	-	tRNA-dihydrouridine synthase
916690	0	C	SNP	A	24	22	45	93.88	49	Ala319Ala (gcg/gcT)	Rv0823c	-	tRNA-dihydrouridine synthase
919351	0	A	SNP	C	30	36	65	94.29	70	Phe68Cys (ttc/tGc)	Rv0825c	-	hypothetical protein
921813	0	C	SNP	G	31	37	65	95.77	71
925453	0	C	SNP	T	147	108	245	98.08	260	Ala31Ala (gcc/gcT)	Rv0833	PE_PGRS13	PE-PGRS family protein PE_PGRS13
927110	0	A	SNP	G	103	101	201	99.51	205	Ser584Gly (agt/Ggt)	Rv0833	PE_PGRS13	PE-PGRS family protein PE_PGRS13
927385	0	A	SNP	G	130	101	226	99.14	233	Gly675Gly (gga/ggG)	Rv0833	PE_PGRS13	PE-PGRS family protein PE_PGRS13
931123	0	T	SNP	C	40	33	73	100	73	Tyr57Tyr (tat/taC)	Rv0835	lpqQ	lipoprotein LpqQ		phylo (not 4)
932280	0	T	SNP	C	40	35	72	100	75	_218Trp (tag/tGg)	Rv0836c	-	hypothetical protein
934230	0	C	SNP	G	23	16	39	97.5	40
934611	0	G	SNP	T	56	42	95	98.99	99
940602	0	C	SNP	G	39	39	76	100	78	Gly169Arg (ggt/Cgt)	Rv0844c	narL	nitrate/nitrite response transcriptional regulator NarL
941722	0	T	SNP	G	64	47	108	95.69	116	Ile178Ser (att/aGt)	Rv0845	-	sensor histidine kinase NarS
941845	0	C	SNP	A	51	58	106	100	109	Ala219Glu (gcg/gAg)	Rv0845	-	sensor histidine kinase NarS
945214	0	G	SNP	A	25	24	49	100	49	Gly93Ser (ggt/Agt)	Rv0848	cysK2	cysteine synthase CysK
949535	0	T	SNP	C	31	40	69	100	71	Ala528Ala (gca/gcG)	Rv0853c	pdc	alpha-keto-acid decarboxylase
951702	0	C	SNP	T	61	39	97	99.01	101	Ala24Val (gcc/gTc)	Rv0855	far	fatty-acid-CoA racemase
954101	0	C	SNP	T	33	42	69	97.4	77	Ala274Thr (gcc/Acc)	Rv0858c	dapC	N-succinyldiaminopimelate aminotransferase DapC
954468	0	C	SNP	G	53	37	84	98.9	91	Ala151Ala (gcg/gcC)	Rv0858c	dapC	N-succinyldiaminopimelate aminotransferase DapC
955524	0	A	SNP	G	53	44	96	100	97	Ser150Gly (agc/Ggc)	Rv0859	-	acyltransferase
957117	0	T	SNP	C	51	32	81	100	83	Asp275Asp (gat/gaC)	Rv0860	fadB	fatty oxidation protein FadB
960367	0	A	SNP	G	37	20	56	100	57	Leu749Ser (ttg/tCg)	Rv0862c	-	hypothetical protein
969762	0	C	SNP	G	105	107	204	97.7	217	Gly161Gly (ggg/ggC)	Rv0872c	PE_PGRS15	PE-PGRS family protein PE_PGRS15
972980	0	C	SNP	T	39	37	76	98.7	77	Gly243Ser (ggc/Agc)	Rv0874c	-	hypothetical protein
979704	0	G	SNP	C	42	46	84	98.88	89	Gly115Arg (ggc/Cgc)	Rv0881	-	tRNA/rRNA methyltransferase
986463	0	G	SNP	C	46	50	93	100	96
987585	1	A	Ins	G	39	36	75	85.23	75		Rv0888	-	hypothetical protein
989577	0	C	SNP	T	44	43	85	100	87	Trp95_ (tgg/tgA)	Rv0889c	citA	citrate synthase 2
990001	0	G	SNP	C	40	39	76	100	79	Pro866Ala (ccc/Gcc)	Rv0890c	-	HTH-type transcriptional regulator
991896	0	T	SNP	C	42	46	87	100	88	Glu234Gly (gag/gGg)	Rv0890c	-	HTH-type transcriptional regulator
993346	0	A	SNP	C	28	32	60	100	60	Val37Gly (gtt/gGt)	Rv0891c	-	hypothetical protein
996205	0	T	SNP	C	64	66	129	98.48	132	Lys31Glu (aag/Gag)	Rv0893c	-	S-adenosylmethionine-dependentmethyltransferase
996346	0	G	SNP	A	42	54	94	100	96
1010204	1	C	Ins	G	26	22	48	100	48		Rv0907	-	hypothetical protein
1011511	0	A	SNP	C	41	58	95	99	100	Tyr459Ser (tac/tCc)	Rv0907	-	hypothetical protein
1020942	0	T	SNP	G	73	42	113	100	115	Ser130Arg (agt/Cgt)	Rv0915c	PPE14	PPE family protein PPE14
1022003	0	A	SNP	C	38	46	83	100	84
1024346	0	A	SNP	G	37	57	92	100	94	Ser46Gly (agt/Ggt)	Rv0918	-	hypothetical protein
1025106	0	T	SNP	C	62	55	115	100	117	Phe141Phe (ttt/ttC)	Rv0919	-	GCN5-like N-acetyltransferase
1028217	0	G	SNP	A	38	49	85	97.75	89	Gly178Asp (ggc/gAc)	Rv0922	-	transposase
1034209	0	G	Del	GAP	48	48	95	97.96	98		Rv0927c	-	oxidoreductase
1034210	0	C	Del	GAP	48	48	95	96.97	99		Rv0927c	-	oxidoreductase
1034211	0	T	Del	GAP	48	48	95	98.97	97		Rv0927c	-	oxidoreductase
1034758	0	C	SNP	T	39	27	65	98.51	67
1037012	0	T	SNP	C	56	52	106	100	108	Met5Thr (atg/aCg)	Rv0930	pstA1	phosphate ABC transporter permease PstA
1037911	0	C	SNP	T	29	36	64	100	65	Arg305_ (cga/Tga)	Rv0930	pstA1	phosphate ABC transporter permease PstA
1040251	0	C	SNP	A	35	27	62	95.38	65	Pro266Pro (ccg/ccT)	Rv0932c	pstS2	phosphate ABC transporter substrate-binding lipoprotein PstS
1047165	0	T	SNP	C	29	41	69	100	70	Cys344Arg (tgc/Cgc)	Rv0938	ligD	multifunctional non-homologous end joining DNA repair protein/ATP dependent DNA ligase LigD
1054784	0	C	SNP	G	40	35	73	100	75	Arg180Gly (cgc/Ggc)	Rv0945	-	oxidoreductase
1066921	0	G	SNP	T	51	51	99	100	102	Ala282Ser (gcc/Tcc)	Rv0955	-	integral membrane protein
1068151	0	T	SNP	C	25	34	59	96.72	61	His197His (cat/caC)	Rv0956	purN	phosphoribosylglycinamide formyltransferase PurN
1068432	0	A	SNP	G	28	31	57	100	59	Pro76Pro (cca/ccG)	Rv0957	purH	bifunctionalphosphoribosylaminoimidazolecarboxamide formyltransferase/inosinemonophosphate cyclohydrolase
1070702	0	T	SNP	C	36	31	65	100	67	Ser274Pro (tcc/Ccc)	Rv0958	-	magnesium chelatase
1071966	0	A	SNP	G	64	36	97	99.01	101	Asn238Asp (aac/Gac)	Rv0959	-	hypothetical protein
1074558	0	G	SNP	A	53	50	103	100	103	Pro186Leu (ccc/cTc)	Rv0962c	lprP	lipoprotein LprP
1075279	0	T	SNP	C	45	40	85	98.84	86
1076309	0	G	SNP	T	45	35	76	96.39	83	Pro124Thr (cct/Act)	Rv0964c	-	hypothetical protein
1076689	0	A	SNP	C	35	37	71	98.63	73
1076880	0	C	SNP	T	44	40	83	97.67	86	Ala106Ala (gcg/gcA)	Rv0965c	-	hypothetical protein
1077312	0	A	SNP	G	26	24	48	98.04	51	Val175Ala (gtg/gCg)	Rv0966c	-	hypothetical protein
1079927	0	C	SNP	A	40	47	84	98.86	88	Thr395Thr (acc/acA)	Rv0969	ctpV	copper-exporting ATPase
1080192	0	G	SNP	A	54	47	98	99.02	102	Asp484Asn (gat/Aat)	Rv0969	ctpV	copper-exporting ATPase
1081681	0	T	SNP	C	55	35	88	100	90	Val210Val (gtt/gtC)	Rv0970	-	integral membrane protein
1087193	0	G	SNP	C	49	51	98	100	100	Asn51Lys (aac/aaG)	Rv0974c	accD2	acetyl-/propionyl-CoA carboxylase subunit beta
1090188	1	A	Ins	G	25	37	62	89.86	62
1093406	0	A	SNP	G	44	38	80	100	82	Val317Val (gtt/gtC)	Rv0978c	PE_PGRS17	PE-PGRS family protein PE_PGRS17
1095644	0	C	SNP	T	62	47	105	98.2	111	Ala270Thr (gcg/Acg)	Rv0980c	PE_PGRS18	PE-PGRS family protein PE_PGRS18
1095678	0	A	SNP	G	79	46	118	100	125	Gly258Gly (ggt/ggC)	Rv0980c	PE_PGRS18	PE-PGRS family protein PE_PGRS18
1096299	0	C	SNP	G	5	20	25	96.15	26	Ala51Ala (gcg/gcC)	Rv0980c	PE_PGRS18	PE-PGRS family protein PE_PGRS18
1096567	0	A	SNP	G	23	5	28	84.85	33
1096633	0	T	SNP	G	29	21	48	100	50
1097220	0	C	SNP	T	33	51	83	100	84	Ser133Ser (tcc/tcT)	Rv0981	mprA	two-component response regulator MrpA
1097442	0	C	SNP	T	42	28	69	100	70	Asp207Asp (gac/gaT)	Rv0981	mprA	two-component response regulator MrpA
1098523	0	T	SNP	A	33	38	70	100	71	Leu339His (ctt/cAt)	Rv0982	mprB	two component histidine-protein kinase/phosphatase MprB
1099058	0	G	SNP	A	14	27	41	97.62	42
1100234	0	T	SNP	C	32	33	64	98.48	66	Leu390Pro (ctg/cCg)	Rv0983	pepD	serine protease PepD
1102117	0	G	SNP	A	38	31	68	100	69	Val105Val (gtg/gtA)	Rv0986	-	adhesion component ABC transporter ATP-binding protein
1102468	0	C	SNP	A	40	54	91	96.91	97	Gly222Gly (ggc/ggA)	Rv0986	-	adhesion component ABC transporter ATP-binding protein
1102646	0	G	SNP	A	57	57	110	98.28	116	Ala35Ala (gcg/gcA)	Rv0987	-	adhesion component ABC transporter permease
1103656	0	C	SNP	T	52	65	115	99.15	118	Ala372Val (gcc/gTc)	Rv0987	-	adhesion component ABC transporter permease
1104690	0	T	SNP	G	49	41	88	100	90	Phe717Val (ttc/Gtc)	Rv0987	-	adhesion component ABC transporter permease
1105686	0	C	SNP	G	62	53	115	98.29	117	Leu191Val (ctg/Gtg)	Rv0988	-	hypothetical protein
1105687	0	T	SNP	C	58	54	110	98.25	114	Leu191Pro (ctg/cCg)	Rv0988	-	hypothetical protein
1106422	0	T	SNP	C	42	39	80	100	81	Ile321Val (ata/Gta)	Rv0989c	grcC2	polyprenyl-diphosphate synthase GrcC
1107940	0	A	SNP	C	49	35	84	100	84	Ser54Ala (tcc/Gcc)	Rv0990c	-	hypothetical protein
1108521	0	G	SNP	A	38	25	63	96.92	65
1109975	0	A	SNP	G	38	35	72	100	73	Gln235Arg (cag/cGg)	Rv0993	galU	UTP--glucose-1-phosphate uridylyltransferase
1111678	0	G	SNP	A	48	50	96	97.03	101	Gly23Ser (ggc/Agc)	Rv0995	rimJ	ribosomal-protein-alanine acetyltransferase RimJ
1126889	0	G	SNP	C	37	51	85	98.88	89	Arg39Gly (cgc/Ggc)	Rv1007c	metS	methionine--tRNA ligase
1127493	0	T	SNP	C	42	40	81	100	82	Asn135Asn (aat/aaC)	Rv1008	tatD	deoxyribonuclease TatD
1127648	0	C	SNP	A	44	54	95	98.99	99	Thr187Asn (acc/aAc)	Rv1008	tatD	deoxyribonuclease TatD
1144585	0	A	SNP	G	42	26	67	100	68	Arg8Gly (agg/Ggg)	Rv1023	eno	enolase
1145848	0	A	SNP	C	49	36	83	100	85	Lys429Gln (aaa/Caa)	Rv1023	eno	enolase
1148259	0	A	SNP	G	47	31	76	98.73	79
1148930	0	C	SNP	T	35	28	62	98.44	64	Gly60Ser (ggt/Agt)	Rv1027c	kdpE	transcriptional regulator KdpE
1149551	0	C	SNP	T	45	49	92	100	94	Glu712Glu (gag/gaA)	Rv1028c	kdpD	sensor protein KdpD
1150585	0	G	SNP	A	49	49	95	98.99	99	Pro368Ser (ccc/Tcc)	Rv1028c	kdpD	sensor protein KdpD
1151054	0	C	SNP	G	45	58	102	98.1	105	Ser211Ser (tcg/tcC)	Rv1028c	kdpD	sensor protein KdpD
1151304	0	C	SNP	A	27	36	58	96.92	65	Arg128Leu (cgc/cTc)	Rv1028c	kdpD	sensor protein KdpD
1160770	0	T	SNP	A	52	50	101	98.08	104	Gln20Leu (cag/cTg)	Rv1037c	esxI	ESAT-6 like protein EsxI
1163134	0	T	SNP	C	24	26	49	98.04	51	Gly81Gly (gga/ggG)	Rv1040c	PE8	PE family protein PE8
1164336	0	G	SNP	A	43	38	78	100	81
1165114	0	C	SNP	T	40	83	120	98.4	125	Gly129Glu (gga/gAa)	Rv1042c	-	IS2-like transposase
1165521	1	T	Ins	A	30	45	75	80.65	75
1168010	0	C	Del	GAP	38	44	81	94.25	87		Rv1045	-	hypothetical protein
1168715	1	C	Ins	T	45	31	76	95	76
1168776	0	T	SNP	G	47	44	89	98.91	92
1172085	0	C	SNP	A	37	37	73	100	74	Glu23Asp (gag/gaT)	Rv1048c	-	hypothetical protein
1173750	0	G	SNP	T	32	28	60	100	60	Ala290Ala (gcg/gcT)	Rv1050	-	oxidoreductase
1175343	0	C	SNP	T	69	74	143	98.62	145
1177157	0	G	SNP	A	30	35	64	95.59	68
1178116	0	T	SNP	C	40	48	86	98.88	89	Thr163Thr (act/acC)	Rv1056	-	hypothetical protein
1190093	0	A	SNP	C	65	64	126	90.85	142	Leu111Trp (ttg/tGg)	Rv1067c	PE_PGRS19	PE-PGRS family protein PE_PGRS19
1191356	0	C	Del	GAP	6	18	29	92.31	26		Rv1068c	PE_PGRS20	PE-PGRS family protein PE_PGRS20
1191357	0	G	Del	GAP	6	18	29	96	25		Rv1068c	PE_PGRS20	PE-PGRS family protein PE_PGRS20
1191358	0	T	Del	GAP	6	18	29	100	24		Rv1068c	PE_PGRS20	PE-PGRS family protein PE_PGRS20
1191359	0	T	Del	GAP	6	18	29	100	24		Rv1068c	PE_PGRS20	PE-PGRS family protein PE_PGRS20
1191360	0	G	Del	GAP	6	18	29	92.31	26		Rv1068c	PE_PGRS20	PE-PGRS family protein PE_PGRS20
1191361	0	C	Del	GAP	6	18	29	92.31	26		Rv1068c	PE_PGRS20	PE-PGRS family protein PE_PGRS20
1191362	0	C	Del	GAP	6	18	29	92.31	26		Rv1068c	PE_PGRS20	PE-PGRS family protein PE_PGRS20
1191363	0	G	Del	GAP	6	18	29	96	25		Rv1068c	PE_PGRS20	PE-PGRS family protein PE_PGRS20
1191364	0	C	Del	GAP	6	18	29	92.31	26		Rv1068c	PE_PGRS20	PE-PGRS family protein PE_PGRS20
1191365	0	C	Del	GAP	6	18	29	96	25		Rv1068c	PE_PGRS20	PE-PGRS family protein PE_PGRS20
1191366	0	G	Del	GAP	6	18	29	96	25		Rv1068c	PE_PGRS20	PE-PGRS family protein PE_PGRS20
1191367	0	C	Del	GAP	6	18	29	100	24		Rv1068c	PE_PGRS20	PE-PGRS family protein PE_PGRS20
1191368	0	C	Del	GAP	6	18	29	92.31	26		Rv1068c	PE_PGRS20	PE-PGRS family protein PE_PGRS20
1191369	0	G	Del	GAP	6	18	29	96	25		Rv1068c	PE_PGRS20	PE-PGRS family protein PE_PGRS20
1191370	0	C	Del	GAP	6	18	29	96	25		Rv1068c	PE_PGRS20	PE-PGRS family protein PE_PGRS20
1191371	0	C	Del	GAP	6	18	29	96	25		Rv1068c	PE_PGRS20	PE-PGRS family protein PE_PGRS20
1191372	0	G	Del	GAP	6	18	29	92.31	26		Rv1068c	PE_PGRS20	PE-PGRS family protein PE_PGRS20
1191373	0	C	Del	GAP	6	18	29	92.31	26		Rv1068c	PE_PGRS20	PE-PGRS family protein PE_PGRS20
1191374	0	C	Del	GAP	6	18	29	92.31	26		Rv1068c	PE_PGRS20	PE-PGRS family protein PE_PGRS20
1191375	0	G	Del	GAP	6	18	29	100	24		Rv1068c	PE_PGRS20	PE-PGRS family protein PE_PGRS20
1191376	0	G	Del	GAP	6	18	29	100	24		Rv1068c	PE_PGRS20	PE-PGRS family protein PE_PGRS20
1191377	0	T	Del	GAP	6	18	29	96	25		Rv1068c	PE_PGRS20	PE-PGRS family protein PE_PGRS20
1191378	0	G	Del	GAP	6	18	29	100	24		Rv1068c	PE_PGRS20	PE-PGRS family protein PE_PGRS20
1191379	0	C	Del	GAP	6	18	29	92.31	26		Rv1068c	PE_PGRS20	PE-PGRS family protein PE_PGRS20
1191380	0	C	Del	GAP	6	18	29	88.89	27		Rv1068c	PE_PGRS20	PE-PGRS family protein PE_PGRS20
1191381	0	G	Del	GAP	6	18	29	92.31	26		Rv1068c	PE_PGRS20	PE-PGRS family protein PE_PGRS20
1191382	0	G	Del	GAP	6	18	29	92.31	26		Rv1068c	PE_PGRS20	PE-PGRS family protein PE_PGRS20
1191383	0	C	Del	GAP	6	18	29	92.31	26		Rv1068c	PE_PGRS20	PE-PGRS family protein PE_PGRS20
1191384	0	G	Del	GAP	6	18	29	92.31	26		Rv1068c	PE_PGRS20	PE-PGRS family protein PE_PGRS20
1191385	0	T	Del	GAP	6	18	29	92.31	26		Rv1068c	PE_PGRS20	PE-PGRS family protein PE_PGRS20
1191386	0	C	Del	GAP	6	18	29	85.71	28		Rv1068c	PE_PGRS20	PE-PGRS family protein PE_PGRS20
1191497	0	T	SNP	A	59	37	91	83.48	115	Thr218Ser (acg/Tcg)	Rv1068c	PE_PGRS20	PE-PGRS family protein PE_PGRS20
1197157	0	T	SNP	G	35	31	65	100	66
1200418	0	A	SNP	G	30	39	69	97.18	71
1201581	0	A	SNP	C	36	42	76	98.73	79	Gln272Pro (cag/cCg)	Rv1076	lipU	lipase LipU
1211369	0	A	SNP	C	17	27	42	97.78	45	Ser259Arg (agc/Cgc)	Rv1086	-	(2Z,6E)-farnesyl diphosphate synthase
1212163	0	C	Del	GAP	6	10	17	88.89	18		Rv1087	PE_PGRS21	PE-PGRS family protein PE_PGRS21
1212164	0	T	Del	GAP	6	10	17	88.89	18		Rv1087	PE_PGRS21	PE-PGRS family protein PE_PGRS21
1212165	0	C	Del	GAP	6	10	17	88.89	18		Rv1087	PE_PGRS21	PE-PGRS family protein PE_PGRS21
1212166	0	G	Del	GAP	6	10	17	88.89	18		Rv1087	PE_PGRS21	PE-PGRS family protein PE_PGRS21
1212167	0	G	Del	GAP	6	10	17	88.89	18		Rv1087	PE_PGRS21	PE-PGRS family protein PE_PGRS21
1212168	0	C	Del	GAP	6	10	17	88.89	18		Rv1087	PE_PGRS21	PE-PGRS family protein PE_PGRS21
1212169	0	G	Del	GAP	6	10	17	94.12	17		Rv1087	PE_PGRS21	PE-PGRS family protein PE_PGRS21
1212170	0	T	Del	GAP	6	10	17	100	16		Rv1087	PE_PGRS21	PE-PGRS family protein PE_PGRS21
1212171	0	A	Del	GAP	6	10	17	100	16		Rv1087	PE_PGRS21	PE-PGRS family protein PE_PGRS21
1212172	0	G	Del	GAP	6	10	17	100	16		Rv1087	PE_PGRS21	PE-PGRS family protein PE_PGRS21
1212173	0	C	Del	GAP	6	10	17	100	16		Rv1087	PE_PGRS21	PE-PGRS family protein PE_PGRS21
1212174	0	G	Del	GAP	6	10	17	100	16		Rv1087	PE_PGRS21	PE-PGRS family protein PE_PGRS21
1212175	0	C	Del	GAP	6	10	17	100	16		Rv1087	PE_PGRS21	PE-PGRS family protein PE_PGRS21
1212176	0	C	Del	GAP	6	10	17	100	16		Rv1087	PE_PGRS21	PE-PGRS family protein PE_PGRS21
1212177	0	C	Del	GAP	6	10	17	100	16		Rv1087	PE_PGRS21	PE-PGRS family protein PE_PGRS21
1212178	0	G	Del	GAP	6	10	17	100	16		Rv1087	PE_PGRS21	PE-PGRS family protein PE_PGRS21
1212179	0	G	Del	GAP	6	10	17	100	16		Rv1087	PE_PGRS21	PE-PGRS family protein PE_PGRS21
1212180	0	C	Del	GAP	6	10	17	100	16		Rv1087	PE_PGRS21	PE-PGRS family protein PE_PGRS21
1212181	0	G	Del	GAP	6	10	17	100	16		Rv1087	PE_PGRS21	PE-PGRS family protein PE_PGRS21
1212182	0	T	Del	GAP	6	10	17	100	16		Rv1087	PE_PGRS21	PE-PGRS family protein PE_PGRS21
1212183	0	G	Del	GAP	6	10	17	100	16		Rv1087	PE_PGRS21	PE-PGRS family protein PE_PGRS21
1212184	0	C	Del	GAP	6	10	17	100	16		Rv1087	PE_PGRS21	PE-PGRS family protein PE_PGRS21
1212185	0	C	Del	GAP	6	10	17	94.12	17		Rv1087	PE_PGRS21	PE-PGRS family protein PE_PGRS21
1212432	0	C	SNP	A	117	114	222	94.67	244	Gly291Gly (ggc/ggA)	Rv1087	PE_PGRS21	PE-PGRS family protein PE_PGRS21
1215105	0	T	Del	GAP	32	39	70	91.03	78
1215742	0	G	SNP	A	30	23	53	98.15	54
1215743	0	C	SNP	A	29	22	51	96.23	53
1217065	0	C	SNP	A	128	154	275	97.92	288	Ala199Ala (gcc/gcA)	Rv1091	PE_PGRS22	PE-PGRS family protein PE_PGRS22
1217157	0	A	SNP	C	119	148	255	96.39	277	Asp230Ala (gac/gCc)	Rv1091	PE_PGRS22	PE-PGRS family protein PE_PGRS22
1218658	0	G	SNP	C	174	207	369	98.7	386	Gly730Gly (ggg/ggC)	Rv1091	PE_PGRS22	PE-PGRS family protein PE_PGRS22
1218896	0	G	SNP	A	106	127	230	99.15	235	Gly810Ser (ggc/Agc)	Rv1091	PE_PGRS22	PE-PGRS family protein PE_PGRS22
1220680	0	T	SNP	C	35	30	64	97.01	67	Val36Ala (gta/gCa)	Rv1093	glyA1	serine hydroxymethyltransferase
1224367	0	T	SNP	C	35	30	60	98.48	66
1227830	0	G	SNP	T	28	27	52	100	55	Thr285Thr (acc/acA)	Rv1099c	glpX	fructose 1,6-bisphosphatase
1230778	0	G	SNP	A	42	35	75	98.72	78	Thr65Ile (acc/aTc)	Rv1102c	mazF3	mRNA interferase MazF3
1248382	0	A	SNP	G	43	33	71	97.44	78	Ser101Gly (agc/Ggc)	Rv1125	-	hypothetical protein
1248936	0	G	SNP	C	52	25	73	97.47	79	Pro285Pro (ccg/ccC)	Rv1125	-	hypothetical protein
1248978	0	T	SNP	C	51	37	87	97.78	90	Ala299Ala (gct/gcC)	Rv1125	-	hypothetical protein
1250340	0	A	SNP	G	48	30	75	100	78	Ala355Ala (gct/gcC)	Rv1127c	ppdK	pyruvate, phosphate dikinase PpdK
1251199	0	C	SNP	T	28	46	72	97.37	76	Gly69Glu (gga/gAa)	Rv1127c	ppdK	pyruvate, phosphate dikinase PpdK
1252054	0	G	Del	GAP	22	26	47	96	50		Rv1128c	-	hypothetical protein
1252164	0	T	SNP	C	49	33	82	100	82	Glu270Gly (gaa/gGa)	Rv1128c	-	hypothetical protein
1254562	0	A	SNP	G	48	23	68	97.26	73	Asp3Gly (gat/gGt)	Rv1130	prpD	methylcitrate dehydratase PrpD
1265070	0	G	SNP	T	47	35	82	97.62	84	Gly13Cys (ggt/Tgt)	Rv1138a	-	hypothetical protein
1273250	1	G	Ins	A	37	35	72	91.14	72		Rv1145	-	transmembrane transport protein
1275957	0	T	SNP	C	44	35	78	100	79
1276588	0	C	SNP	G	17	32	48	100	49	Ala387Ala (gcg/gcC)	Rv1148c	-	hypothetical protein
1278278	0	G	SNP	A	72	49	119	99.18	122	Gly129Glu (gga/gAa)	Rv1149	-	transposase
1281118	0	T	SNP	C	39	28	67	98.53	68	Thr123Ala (acg/Gcg)	Rv1154c	-	hypothetical protein
1281771	0	T	SNP	C	36	26	61	100	62	Ser115Pro (tcg/Ccg)	Rv1155	-	pyridoxine/pyridoxamine 5'-phosphate oxidase
1285001	0	A	SNP	C	32	43	73	98.68	76	Thr4Pro (acc/Ccc)	Rv1159	pimE	polyprenol-phosphate-mannose-dependent alpha-(1-2)-phosphatidylinositol pentamannoside mannosyltransferase
1286766	0	G	SNP	C	32	38	67	97.22	72	Gly58Arg (gga/Cga)	Rv1160	mutT2	8-oxo-dGTP diphosphatase
1288698	0	G	SNP	A	61	44	101	98.13	107	Gly457Gly (ggg/ggA)	Rv1161	narG	nitrate reductase subunit alpha
1292102	0	A	SNP	G	41	39	77	98.77	81	Pro346Pro (cca/ccG)	Rv1162	narH	nitrate reductase subunit beta
1293333	0	C	SNP	G	43	43	84	98.85	87	Pro179Arg (ccg/cGg)	Rv1163	narJ	nitrate reductase subunit delta
1299305	0	G	SNP	A	42	42	82	96.55	87	Pro167Leu (ccg/cTg)	Rv1168c	PPE17	PPE family protein PPE17
1306259	0	A	SNP	G	52	36	85	98.88	89	Ala656Ala (gct/gcC)	Rv1175c	fadH	NADPH dependent 2,4-dienoyl-CoA reductase FadH
1307383	0	C	SNP	A	40	35	73	98.68	76	Val282Phe (gtc/Ttc)	Rv1175c	fadH	NADPH dependent 2,4-dienoyl-CoA reductase FadH
1307598	0	C	SNP	G	40	46	84	100	86	Cys210Ser (tgc/tCc)	Rv1175c	fadH	NADPH dependent 2,4-dienoyl-CoA reductase FadH
1315191	0	A	SNP	C	44	45	87	100	89	_489Tyr (taa/taC)	Rv1180	pks3	polyketide beta-ketoacyl synthase
1315884	0	G	SNP	A	33	34	64	100	67	Ala217Ala (gcg/gcA)	Rv1181	pks4	polyketide beta-ketoacyl synthase
1317655	0	C	SNP	T	29	41	68	100	70	Leu808Leu (ctg/Ttg)	Rv1181	pks4	polyketide beta-ketoacyl synthase
1322741	0	A	SNP	G	26	30	55	100	56	Thr408Ala (act/Gct)	Rv1183	mmpL10	transmembrane transport protein MmpL10
1327890	0	G	SNP	A	43	36	77	100	79	Asp472Asp (gac/gaT)	Rv1186c	-	hypothetical protein
1328687	0	G	SNP	C	39	42	80	100	81	Pro207Ala (ccc/Gcc)	Rv1186c	-	hypothetical protein
1329234	0	G	SNP	A	52	76	125	100	128	Asp24Asp (gac/gaT)	Rv1186c	-	hypothetical protein
1333669	0	T	SNP	G	19	53	71	98.63	73	Gly230Gly (ggt/ggG)	Rv1190	-	hypothetical protein
1336164	0	C	SNP	T	51	55	105	100	106	Pro124Leu (ccg/cTg)	Rv1193	fadD36	fatty-acid--CoA ligase FadD36
1339399	0	C	SNP	T	35	46	78	94.19	86	Tyr17Tyr (tac/taT)	Rv1196	PPE18	PPE family protein PPE18
1339432	0	G	SNP	C	22	36	57	98.31	59	Ala28Ala (gcg/gcC)	Rv1196	PPE18	PPE family protein PPE18
1339435	0	T	SNP	G	22	36	57	98.31	59	Ala29Ala (gct/gcG)	Rv1196	PPE18	PPE family protein PPE18
1339436	0	C	SNP	A	21	36	55	98.28	58	Gln30Lys (cag/Aag)	Rv1196	PPE18	PPE family protein PPE18
1340208	0	G	SNP	A	83	60	142	97.95	146	Arg287Gln (cgg/cAg)	Rv1196	PPE18	PPE family protein PPE18
1349733	0	G	SNP	C	42	41	83	96.51	86	Glu134Asp (gag/gaC)	Rv1206	fadD6	fatty-acid--CoA ligase FadD6
1351172	0	A	SNP	G	32	30	61	98.41	63
1357308	0	T	SNP	G	38	85	121	99.19	124	Ala106Ala (gca/gcC)	Rv1214c	PE14	PE family protein PE14
1360209	0	T	SNP	C	52	29	79	100	81	Ala531Ala (gca/gcG)	Rv1217c	-	tetronasin ABC transporter integral membrane protein
1361190	0	G	SNP	A	60	69	126	99.23	130	Ser204Ser (agc/agT)	Rv1217c	-	tetronasin ABC transporter integral membrane protein
1361285	0	C	SNP	T	51	61	109	99.12	113	Ala173Thr (gct/Act)	Rv1217c	-	tetronasin ABC transporter integral membrane protein
1362006	0	T	SNP	C	32	31	63	96.92	65	Gln243Arg (caa/cGa)	Rv1218c	-	tetronasin ABC transporter ATP-binding protein
1364706	0	G	SNP	A	32	24	55	96.55	58	Leu98Leu (ctg/ctA)	Rv1221	sigE	ECF RNA polymerase sigma factor SigE
1365837	1	C	Ins	G	26	39	65	84.42	69
1365837	2	C	Ins	G	27	42	69	89.61	69
1367484	0	T	SNP	G	27	37	64	100	64	Trp8Gly (tgg/Ggg)	Rv1224	tatB	Sec-independent protein translocase protein TatB
1368322	1	C	Ins	G	31	27	58	87.88	59		Rv1225c	-	hypothetical protein
1370852	0	T	SNP	G	33	43	73	98.7	77
1374065	0	T	SNP	C	38	47	82	100	85	Ser45Gly (agc/Ggc)	Rv1230c	-	membrane protein
1374201	0	A	SNP	G	34	44	78	100	78
1375044	0	C	SNP	G	30	33	62	98.44	64	Ala375Ala (gcg/gcC)	Rv1232c	-	hypothetical protein
1375724	0	A	SNP	C	30	36	66	97.06	68	Cys149Gly (tgc/Ggc)	Rv1232c	-	hypothetical protein
1382628	0	T	SNP	C	26	40	65	100	66	Lys139Glu (aaa/Gaa)	Rv1239c	corA	magnesium and cobalt transport transmembrane protein CorA
1390763	0	C	SNP	T	38	36	72	98.67	75	Val764Met (gtg/Atg)	Rv1248c	-	multifunctional 2-oxoglutarate dehydrogenase E1 component /2-oxoglutarate dehydrogenase dihydrolipoyllysine-residue succinyltransferase
1393626	0	A	SNP	G	29	28	53	98.28	58	Leu119Leu (ctt/ctC)	Rv1249c	-	membrane protein
1396922	0	T	SNP	C	48	39	86	98.86	88	Thr773Thr (aca/acG)	Rv1251c	-	hypothetical protein
1406760	1	T	Ins	G	38	23	61	95.31	61		Rv1258c	-	multidrug-efflux transporter
1411210	0	T	SNP	G	42	46	87	100	88	Val260Val (gtt/gtG)	Rv1263	amiB2	amidase AmiB
1412334	0	C	SNP	T	38	32	69	95.89	73	Tyr147Tyr (tac/taT)	Rv1264	-	adenylyl cyclase
1413130	0	G	Del	GAP	25	52	74	97.47	79
1413148	0	C	SNP	T	26	49	73	98.68	76
1414021	0	C	SNP	T	32	36	67	100	68	Arg607Gln (cgg/cAg)	Rv1266c	pknH	serine/threonine-protein kinase PknH
1416990	0	T	Del	GAP	28	39	67	89.33	75		Rv1267c	embR	transcriptional regulator EmbR
1440469	0	C	SNP	G	19	35	53	100	54	Pro521Pro (ccc/ccG)	Rv1286	-	bifunctional sulfate adenyltransferase subunit 1 CysN/adenylylsulfate kinase CysC
1445781	0	A	SNP	G	32	51	82	100	83	Ala18Ala (gct/gcC)	Rv1291c	-	hypothetical protein
1446733	0	G	SNP	A	44	46	88	100	90	Ala119Thr (gcc/Acc)	Rv1292	argS	arginine--tRNA ligase
1457144	0	C	SNP	T	22	45	66	98.53	68	Arg194Cys (cgc/Tgc)	Rv1300	hemK	release factor glutamine methyltransferase
1468208	0	A	SNP	C	61	51	110	99.12	113	Leu433Arg (ctg/cGg)	Rv1313c	-	insertion sequence element IS1557 transposase
1468492	0	C	SNP	A	54	53	106	98.17	109	Leu338Leu (ctg/ctT)	Rv1313c	-	insertion sequence element IS1557 transposase
1471659	0	C	SNP	T	54	34	86	100	88
1471896	0	T	SNP	C	332	725	1045	91.04	1161		Rvnr01	-	rRNA			streptomycin (SM)
1471900	0	C	SNP	T	331	693	998	90.54	1131		Rvnr01	-	rRNA			streptomycin (SM)
1472127	0	C	SNP	T	282	374	649	86.77	756		Rvnr01	-	rRNA			streptomycin (SM)
1472129	0	G	SNP	C	287	381	663	86.75	770		Rvnr01	-	rRNA			streptomycin (SM)
1472137	0	G	SNP	A	334	438	758	88.23	875		Rvnr01	-	rRNA			streptomycin (SM)
1472150	0	T	SNP	A	372	461	822	89.38	932		Rvnr01	-	rRNA			streptomycin (SM)
1472151	0	C	SNP	T	380	459	827	89.54	937		Rvnr01	-	rRNA			streptomycin (SM)
1472172	0	T	SNP	C	520	555	1066	91.8	1171		Rvnr01	-	rRNA			streptomycin (SM)
1472203	0	G	SNP	A	507	440	926	92.39	1025		Rvnr01	-	rRNA			streptomycin (SM)
1472378	0	G	SNP	T	484	512	983	91.88	1084		Rvnr01	-	rRNA			streptomycin (SM)
1472379	0	T	SNP	G	483	504	978	92.16	1071		Rvnr01	-	rRNA			streptomycin (SM)
1472382	0	G	SNP	A	479	511	977	92.7	1068		Rvnr01	-	rRNA			streptomycin (SM)
1472400	0	C	SNP	T	499	467	963	91.83	1052		Rvnr01	-	rRNA			streptomycin (SM)
1472412	0	A	SNP	G	454	393	838	90.2	939		Rvnr01	-	rRNA			streptomycin (SM)
1472507	0	C	SNP	G	172	303	471	83.33	570		Rvnr01	-	rRNA			streptomycin (SM)
1472517	0	T	SNP	A	198	337	525	84.38	634		Rvnr01	-	rRNA			streptomycin (SM)
1472518	0	G	SNP	C	207	342	544	84.46	650		Rvnr01	-	rRNA			streptomycin (SM)
1472530	0	G	SNP	A	246	384	629	86.07	732		Rvnr01	-	rRNA			streptomycin (SM)
1472537	0	C	SNP	T	241	379	611	85.52	725		Rvnr01	-	rRNA			streptomycin (SM)
1472541	0	T	SNP	G	246	383	621	85.35	737		Rvnr01	-	rRNA			streptomycin (SM)
1472544	0	C	SNP	G	244	379	621	84.99	733		Rvnr01	-	rRNA			streptomycin (SM)
1472545	0	A	SNP	T	243	383	618	85.29	734		Rvnr01	-	rRNA			streptomycin (SM)
1472557	0	G	SNP	A	348	469	813	88.42	924		Rvnr01	-	rRNA			streptomycin (SM)
1472570	0	G	SNP	A	375	466	816	89.66	938		Rvnr01	-	rRNA			streptomycin (SM)
1472571	0	G	SNP	C	378	472	842	89.85	946		Rvnr01	-	rRNA			streptomycin (SM)
1472579	0	G	SNP	T	392	481	855	89.72	973		Rvnr01	-	rRNA			streptomycin (SM)
1472581	0	A	SNP	T	414	488	895	90.38	998		Rvnr01	-	rRNA			streptomycin (SM)
1472713	0	T	SNP	C	254	464	706	84.97	845		Rvnr01	-	rRNA			streptomycin (SM)
1472716	0	C	SNP	T	280	459	729	85.24	867		Rvnr01	-	rRNA			streptomycin (SM)
1472734	0	C	SNP	T	395	520	903	87.81	1042		Rvnr01	-	rRNA			streptomycin (SM)
1472741	0	G	SNP	A	401	536	925	87.73	1068		Rvnr01	-	rRNA			streptomycin (SM)
1472744	0	A	SNP	G	426	543	968	88.25	1098		Rvnr01	-	rRNA			streptomycin (SM)
1472781	0	C	SNP	T	457	507	940	89.01	1083		Rvnr01	-	rRNA			streptomycin (SM)
1472793	0	A	SNP	T	424	453	867	86.83	1010		Rvnr01	-	rRNA			streptomycin (SM)
1472803	0	T	SNP	A	420	416	820	86.19	970		Rvnr01	-	rRNA			streptomycin (SM)
1472895	0	C	SNP	T	287	395	670	82.27	829		Rvnr01	-	rRNA			streptomycin (SM)
1473035	0	G	SNP	A	281	544	818	88.24	935		Rvnr01	-	rRNA			streptomycin (SM)
1473053	0	T	SNP	A	274	395	650	87.22	767		Rvnr01	-	rRNA			streptomycin (SM)
1473056	0	A	SNP	T	273	367	624	86.14	743		Rvnr01	-	rRNA			streptomycin (SM)
1473062	0	T	SNP	A	268	328	570	84.9	702		Rvnr01	-	rRNA			streptomycin (SM)
1473068	0	A	SNP	G	268	293	558	84.36	665		Rvnr01	-	rRNA			streptomycin (SM)
1473080	0	C	SNP	A	203	191	385	76.8	513		Rvnr01	-	rRNA			streptomycin (SM)
1473082	0	G	SNP	A	208	188	396	77.34	512		Rvnr01	-	rRNA			streptomycin (SM)
1473084	0	T	SNP	A	205	187	387	77.17	508		Rvnr01	-	rRNA			streptomycin (SM)
1473094	0	T	SNP	A	208	181	384	77.34	503		Rvnr01	-	rRNA			streptomycin (SM)
1473099	0	T	SNP	A	206	172	373	76.67	493		Rvnr01	-	rRNA			streptomycin (SM)
1473100	0	G	SNP	A	206	171	367	76.47	493		Rvnr01	-	rRNA			streptomycin (SM)
1473115	0	G	SNP	C	195	148	340	75.38	455		Rvnr01	-	rRNA			streptomycin (SM)
1473147	0	G	SNP	C	267	310	571	84.6	682		Rvnr01	-	rRNA			streptomycin (SM)
1473148	0	G	SNP	A	274	309	578	85.23	684		Rvnr01	-	rRNA			streptomycin (SM)
1473163	0	C	SNP	T	240	301	532	83.36	649		Rvnr01	-	rRNA			streptomycin (SM)
1473164	0	C	SNP	G	237	299	532	83.62	641		Rvnr01	-	rRNA			streptomycin (SM)
1473172	0	T	SNP	C	248	308	554	84.37	659		Rvnr01	-	rRNA			streptomycin (SM)
1473173	0	C	SNP	T	250	307	552	84.52	659		Rvnr01	-	rRNA			streptomycin (SM)
1473177	0	G	SNP	A	262	316	575	85.13	679		Rvnr01	-	rRNA			streptomycin (SM)
1473192	0	A	SNP	G	301	333	627	86.26	735		Rvnr01	-	rRNA			streptomycin (SM)
1473200	0	A	Del	GAP	284	298	576	82.09	709		Rvnr01	-	rRNA			streptomycin (SM)
1473202	0	C	SNP	T	287	297	580	86.01	679		Rvnr01	-	rRNA			streptomycin (SM)
1473205	0	T	SNP	C	304	302	602	86.7	699		Rvnr01	-	rRNA			streptomycin (SM)
1473352	0	C	SNP	T	558	342	889	92.69	971		Rvnr01	-	rRNA			streptomycin (SM)
1474218	0	T	SNP	A	120	585	701	90.27	781		Rvnr02	-	rRNA			linezolid (LZD)
1474228	0	T	SNP	C	151	621	761	89.98	858		Rvnr02	-	rRNA			linezolid (LZD)
1474236	0	G	SNP	A	176	628	795	90.24	891		Rvnr02	-	rRNA			linezolid (LZD)
1474252	0	T	SNP	A	193	628	812	88.95	923		Rvnr02	-	rRNA			linezolid (LZD)
1474253	0	A	SNP	T	196	626	813	89.06	923		Rvnr02	-	rRNA			linezolid (LZD)
1474747	0	C	SNP	A	227	406	627	86.48	732		Rvnr02	-	rRNA			linezolid (LZD)
1474754	0	C	Del	GAP	242	422	655	86.01	772		Rvnr02	-	rRNA			linezolid (LZD)
1474777	0	T	SNP	C	317	474	780	88.98	889		Rvnr02	-	rRNA			linezolid (LZD)
1474782	0	G	SNP	A	311	454	758	89.37	856		Rvnr02	-	rRNA			linezolid (LZD)
1474790	0	C	SNP	T	240	389	623	86.76	725		Rvnr02	-	rRNA			linezolid (LZD)
1474794	0	C	SNP	A	242	375	615	87.27	707		Rvnr02	-	rRNA			linezolid (LZD)
1474797	1	G	Ins	T	237	363	600	86.33	600		Rvnr02	-	rRNA			linezolid (LZD)
1474797	2	G	Ins	A	237	363	600	86.33	600		Rvnr02	-	rRNA			linezolid (LZD)
1474797	3	G	Ins	T	237	361	598	86.04	600		Rvnr02	-	rRNA			linezolid (LZD)
1474797	4	G	Ins	A	237	363	600	86.33	600		Rvnr02	-	rRNA			linezolid (LZD)
1474801	0	G	Del	GAP	230	363	588	87.21	680		Rvnr02	-	rRNA			linezolid (LZD)
1474802	0	T	Del	GAP	230	363	588	87.33	679		Rvnr02	-	rRNA			linezolid (LZD)
1474803	0	G	Del	GAP	230	363	588	86.57	685		Rvnr02	-	rRNA			linezolid (LZD)
1474804	0	C	Del	GAP	230	363	588	84.47	702		Rvnr02	-	rRNA			linezolid (LZD)
1474812	0	G	SNP	A	509	548	1052	92.4	1144		Rvnr02	-	rRNA			linezolid (LZD)
1474823	0	C	SNP	G	541	565	1096	92.86	1191		Rvnr02	-	rRNA			linezolid (LZD)
1474827	0	C	SNP	T	541	562	1103	93.32	1182		Rvnr02	-	rRNA			linezolid (LZD)
1474830	0	A	SNP	T	539	558	1093	93.2	1177		Rvnr02	-	rRNA			linezolid (LZD)
1474831	0	A	SNP	T	548	562	1105	93.59	1186		Rvnr02	-	rRNA			linezolid (LZD)
1474844	0	G	SNP	T	743	661	1393	94.74	1482		Rvnr02	-	rRNA			linezolid (LZD)
1474866	0	C	SNP	A	833	621	1441	94.6	1537		Rvnr02	-	rRNA			linezolid (LZD)
1474869	0	G	SNP	T	834	604	1394	94.54	1521		Rvnr02	-	rRNA			linezolid (LZD)
1474896	0	A	SNP	G	760	407	1155	93.66	1246		Rvnr02	-	rRNA			linezolid (LZD)
1474902	0	T	SNP	C	689	360	1040	93.08	1127		Rvnr02	-	rRNA			linezolid (LZD)
1474904	0	G	SNP	C	685	348	1024	93.06	1110		Rvnr02	-	rRNA			linezolid (LZD)
1474913	0	T	SNP	A	652	322	962	92.85	1049		Rvnr02	-	rRNA			linezolid (LZD)
1474920	0	G	SNP	C	601	290	882	92.43	964		Rvnr02	-	rRNA			linezolid (LZD)
1475574	0	C	SNP	A	204	375	562	88.26	656		Rvnr02	-	rRNA			linezolid (LZD)
1475672	0	C	SNP	G	231	113	342	77.83	442		Rvnr02	-	rRNA			linezolid (LZD)
1475673	0	T	SNP	C	232	118	343	78.12	448		Rvnr02	-	rRNA			linezolid (LZD)
1475687	0	C	SNP	T	279	122	390	80.52	498		Rvnr02	-	rRNA			linezolid (LZD)
1475688	0	G	SNP	C	278	127	399	80.2	505		Rvnr02	-	rRNA			linezolid (LZD)
1475696	0	T	SNP	C	289	142	425	81.94	526		Rvnr02	-	rRNA			linezolid (LZD)
1475699	0	C	SNP	T	291	140	427	81.94	526		Rvnr02	-	rRNA			linezolid (LZD)
1475703	0	A	SNP	G	296	150	442	81.68	546		Rvnr02	-	rRNA			linezolid (LZD)
1475707	0	T	SNP	A	315	159	473	82.29	576		Rvnr02	-	rRNA			linezolid (LZD)
1475713	0	C	SNP	G	367	161	521	84.08	628		Rvnr02	-	rRNA			linezolid (LZD)
1475716	0	A	SNP	G	400	178	570	84.75	682		Rvnr02	-	rRNA			linezolid (LZD)
1475783	0	T	SNP	G	568	421	976	89.02	1111		Rvnr02	-	rRNA			linezolid (LZD)
1475803	0	T	SNP	C	684	460	1130	90.65	1262		Rvnr02	-	rRNA			linezolid (LZD)
1475804	0	G	SNP	C	682	459	1134	90.63	1259		Rvnr02	-	rRNA			linezolid (LZD)
1475816	0	C	SNP	G	759	474	1229	91.2	1352		Rvnr02	-	rRNA			linezolid (LZD)
1475817	0	A	SNP	G	767	473	1229	91.11	1361		Rvnr02	-	rRNA			linezolid (LZD)
1475858	0	T	SNP	C	919	275	1180	89.17	1339		Rvnr02	-	rRNA			linezolid (LZD)
1475866	0	T	SNP	A	847	238	1071	88.36	1228		Rvnr02	-	rRNA			linezolid (LZD)
1475871	0	T	SNP	C	817	195	1002	87.24	1160		Rvnr02	-	rRNA			linezolid (LZD)
1476141	0	A	SNP	G	296	644	935	90.3	1041		Rvnr02	-	rRNA			linezolid (LZD)
1476153	0	T	SNP	C	383	725	1077	91.72	1208		Rvnr02	-	rRNA			linezolid (LZD)
1476165	0	T	SNP	G	418	737	1151	91.67	1260		Rvnr02	-	rRNA			linezolid (LZD)
1476194	0	A	SNP	G	231	270	492	82.13	610		Rvnr02	-	rRNA			linezolid (LZD)
1476195	0	C	SNP	A	229	268	488	82.28	604		Rvnr02	-	rRNA			linezolid (LZD)
1476196	0	C	SNP	A	231	270	499	82.4	608		Rvnr02	-	rRNA			linezolid (LZD)
1476200	0	A	SNP	T	228	267	492	82.09	603		Rvnr02	-	rRNA			linezolid (LZD)
1476201	0	C	SNP	T	225	269	494	81.92	603		Rvnr02	-	rRNA			linezolid (LZD)
1476204	0	C	SNP	A	231	268	497	82.48	605		Rvnr02	-	rRNA			linezolid (LZD)
1476210	0	G	SNP	T	231	266	497	81.21	612		Rvnr02	-	rRNA			linezolid (LZD)
1476211	0	G	SNP	T	231	267	498	81.64	610		Rvnr02	-	rRNA			linezolid (LZD)
1476212	0	T	SNP	C	230	271	497	81.86	612		Rvnr02	-	rRNA			linezolid (LZD)
1476214	0	G	SNP	C	229	269	494	81.91	608		Rvnr02	-	rRNA			linezolid (LZD)
1476215	0	C	SNP	A	234	283	515	82.99	623		Rvnr02	-	rRNA			linezolid (LZD)
1476225	0	T	SNP	G	517	621	1131	91.55	1243		Rvnr02	-	rRNA			linezolid (LZD)
1476251	0	T	SNP	C	693	731	1405	93.93	1516		Rvnr02	-	rRNA			linezolid (LZD)
1476260	0	A	SNP	G	726	681	1391	93.93	1498		Rvnr02	-	rRNA			linezolid (LZD)
1476280	0	A	SNP	C	662	592	1239	92.96	1349		Rvnr02	-	rRNA			linezolid (LZD)
1476293	0	C	SNP	T	374	295	666	86.55	773		Rvnr02	-	rRNA			linezolid (LZD)
1476294	0	A	SNP	G	370	285	654	86.53	757		Rvnr02	-	rRNA			linezolid (LZD)
1476295	0	C	SNP	G	369	287	655	86.43	759		Rvnr02	-	rRNA			linezolid (LZD)
1476296	0	C	SNP	T	370	286	650	86.43	759		Rvnr02	-	rRNA			linezolid (LZD)
1476297	0	C	SNP	T	367	284	645	86.34	754		Rvnr02	-	rRNA			linezolid (LZD)
1476301	0	A	SNP	C	366	290	654	86.66	757		Rvnr02	-	rRNA			linezolid (LZD)
1476302	0	G	SNP	A	369	292	658	87.09	759		Rvnr02	-	rRNA			linezolid (LZD)
1476311	0	G	SNP	C	377	300	670	87.24	776		Rvnr02	-	rRNA			linezolid (LZD)
1476312	0	T	SNP	C	376	302	670	87.48	775		Rvnr02	-	rRNA			linezolid (LZD)
1476313	0	G	SNP	A	383	304	685	87.4	786		Rvnr02	-	rRNA			linezolid (LZD)
1476332	0	G	SNP	C	665	660	1318	93.57	1416		Rvnr02	-	rRNA			linezolid (LZD)
1476353	0	G	SNP	T	755	718	1427	93.64	1573		Rvnr02	-	rRNA			linezolid (LZD)
1476358	0	T	SNP	C	788	740	1511	93.63	1632		Rvnr02	-	rRNA			linezolid (LZD)
1476372	0	T	SNP	C	786	713	1481	93.63	1601		Rvnr02	-	rRNA			linezolid (LZD)
1476382	0	A	SNP	G	716	664	1360	92	1500		Rvnr02	-	rRNA			linezolid (LZD)
1476383	0	T	SNP	A	700	655	1325	91.74	1477		Rvnr02	-	rRNA			linezolid (LZD)
1476408	0	G	SNP	A	821	714	1512	92.92	1652		Rvnr02	-	rRNA			linezolid (LZD)
1476425	0	G	SNP	T	781	642	1388	92.7	1535		Rvnr02	-	rRNA			linezolid (LZD)
1476428	0	C	SNP	T	772	623	1366	92.38	1510		Rvnr02	-	rRNA			linezolid (LZD)
1476429	0	A	SNP	C	797	638	1412	92.58	1550		Rvnr02	-	rRNA			linezolid (LZD)
1476466	0	C	SNP	T	1031	797	1770	95.21	1920		Rvnr02	-	rRNA			linezolid (LZD)
1476481	0	T	SNP	C	1042	765	1777	95.46	1893		Rvnr02	-	rRNA			linezolid (LZD)
1476506	0	T	SNP	C	842	651	1477	95.16	1569		Rvnr02	-	rRNA			linezolid (LZD)
1476514	0	C	SNP	T	477	418	883	92.27	970		Rvnr02	-	rRNA			linezolid (LZD)
1476519	0	C	SNP	G	441	396	834	91.88	911		Rvnr02	-	rRNA			linezolid (LZD)
1476523	0	T	SNP	C	417	382	794	91	878		Rvnr02	-	rRNA			linezolid (LZD)
1476524	0	C	SNP	A	420	381	800	90.92	881		Rvnr02	-	rRNA			linezolid (LZD)
1476525	0	A	SNP	G	422	373	793	91.27	871		Rvnr02	-	rRNA			linezolid (LZD)
1476530	0	C	SNP	T	421	378	797	91.52	873		Rvnr02	-	rRNA			linezolid (LZD)
1476536	0	G	SNP	A	419	379	788	91.62	871		Rvnr02	-	rRNA			linezolid (LZD)
1476537	0	A	SNP	G	421	376	794	91.5	871		Rvnr02	-	rRNA			linezolid (LZD)
1476538	0	A	SNP	G	420	380	790	91.64	873		Rvnr02	-	rRNA			linezolid (LZD)
1476540	0	C	SNP	G	443	388	826	92.03	903		Rvnr02	-	rRNA			linezolid (LZD)
1476547	0	C	SNP	T	623	573	1186	94.85	1261		Rvnr02	-	rRNA			linezolid (LZD)
1476567	0	C	SNP	T	606	583	1171	93.84	1267		Rvnr02	-	rRNA			linezolid (LZD)
1476573	0	A	SNP	C	562	558	1109	93.57	1197		Rvnr02	-	rRNA			linezolid (LZD)
1476577	0	T	SNP	G	561	538	1097	93.69	1173		Rvnr02	-	rRNA			linezolid (LZD)
1476584	0	C	SNP	T	506	507	991	93.54	1083		Rvnr02	-	rRNA			linezolid (LZD)
1476594	0	C	SNP	T	270	309	578	88.94	651		Rvnr02	-	rRNA			linezolid (LZD)
1476596	0	C	SNP	T	257	300	556	88.98	626		Rvnr02	-	rRNA			linezolid (LZD)
1476601	0	G	SNP	A	251	291	537	87.99	616		Rvnr02	-	rRNA			linezolid (LZD)
1476607	0	C	SNP	T	244	267	504	87.95	581		Rvnr02	-	rRNA			linezolid (LZD)
1476614	0	A	SNP	G	227	234	459	86.82	531		Rvnr02	-	rRNA			linezolid (LZD)
1476619	0	C	SNP	T	198	189	385	84.5	458		Rvnr02	-	rRNA			linezolid (LZD)
1476621	0	C	SNP	T	194	177	370	83.75	443		Rvnr02	-	rRNA			linezolid (LZD)
1476624	0	T	SNP	G	194	176	364	84.09	440		Rvnr02	-	rRNA			linezolid (LZD)
1476628	0	T	SNP	A	192	177	367	84.44	437		Rvnr02	-	rRNA			linezolid (LZD)
1476630	0	A	SNP	G	194	173	366	83.98	437		Rvnr02	-	rRNA			linezolid (LZD)
1476637	0	C	SNP	G	193	178	368	83.18	446		Rvnr02	-	rRNA			linezolid (LZD)
1476638	0	C	SNP	T	193	178	370	83.94	442		Rvnr02	-	rRNA			linezolid (LZD)
1477596	0	C	SNP	T	39	40	76	100	79	Gly12Gly (ggg/ggA)	Rv1316c	ogt	methylated-DNA--protein-cysteinemethyltransferase
1479085	0	T	SNP	C	32	46	78	98.73	79	Ile12Val (atc/Gtc)	Rv1317c	alkA	bifunctional regulatory protein/DNA repair enzyme AlkA
1482627	0	T	SNP	C	28	33	59	100	61	Thr531Ala (acg/Gcg)	Rv1320c	-	adenylate cyclase
1484708	0	A	SNP	C	29	29	56	98.31	59	Ser144Arg (agc/Cgc)	Rv1321	-	endonuclease NucS
1489253	0	G	Del	GAP	25	49	81	90.24	82		Rv1325c	PE_PGRS24	PE-PGRS family protein PE_PGRS24
1489254	0	C	Del	GAP	25	49	81	92.5	80		Rv1325c	PE_PGRS24	PE-PGRS family protein PE_PGRS24
1489255	0	G	Del	GAP	25	49	81	92.5	80		Rv1325c	PE_PGRS24	PE-PGRS family protein PE_PGRS24
1489256	0	C	Del	GAP	25	49	81	92.5	80		Rv1325c	PE_PGRS24	PE-PGRS family protein PE_PGRS24
1489257	0	C	Del	GAP	25	49	81	92.5	80		Rv1325c	PE_PGRS24	PE-PGRS family protein PE_PGRS24
1489258	0	A	Del	GAP	25	49	81	94.87	78		Rv1325c	PE_PGRS24	PE-PGRS family protein PE_PGRS24
1489259	0	C	Del	GAP	25	49	81	96.1	77		Rv1325c	PE_PGRS24	PE-PGRS family protein PE_PGRS24
1489260	0	C	Del	GAP	25	49	81	98.67	75		Rv1325c	PE_PGRS24	PE-PGRS family protein PE_PGRS24
1489261	0	G	Del	GAP	25	49	81	98.67	75		Rv1325c	PE_PGRS24	PE-PGRS family protein PE_PGRS24
1489262	0	T	Del	GAP	25	49	81	98.67	75		Rv1325c	PE_PGRS24	PE-PGRS family protein PE_PGRS24
1489263	0	T	Del	GAP	25	49	81	98.67	75		Rv1325c	PE_PGRS24	PE-PGRS family protein PE_PGRS24
1489264	0	G	Del	GAP	25	49	81	98.67	75		Rv1325c	PE_PGRS24	PE-PGRS family protein PE_PGRS24
1489265	0	A	Del	GAP	25	49	81	98.67	75		Rv1325c	PE_PGRS24	PE-PGRS family protein PE_PGRS24
1489266	0	A	Del	GAP	25	49	81	98.67	75		Rv1325c	PE_PGRS24	PE-PGRS family protein PE_PGRS24
1489267	0	G	Del	GAP	25	49	81	98.67	75		Rv1325c	PE_PGRS24	PE-PGRS family protein PE_PGRS24
1489268	0	C	Del	GAP	25	49	81	98.67	75		Rv1325c	PE_PGRS24	PE-PGRS family protein PE_PGRS24
1489269	0	C	Del	GAP	25	49	81	98.67	75		Rv1325c	PE_PGRS24	PE-PGRS family protein PE_PGRS24
1489270	0	T	Del	GAP	25	49	81	98.67	75		Rv1325c	PE_PGRS24	PE-PGRS family protein PE_PGRS24
1489271	0	G	Del	GAP	25	49	81	98.67	75		Rv1325c	PE_PGRS24	PE-PGRS family protein PE_PGRS24
1489272	0	G	Del	GAP	25	46	80	92.21	77		Rv1325c	PE_PGRS24	PE-PGRS family protein PE_PGRS24
1489273	0	C	Del	GAP	25	46	80	89.87	79		Rv1325c	PE_PGRS24	PE-PGRS family protein PE_PGRS24
1489512	1	G	Ins	G	77	55	132	84.62	132		Rv1325c	PE_PGRS24	PE-PGRS family protein PE_PGRS24
1489512	2	G	Ins	C	77	55	132	84.62	132		Rv1325c	PE_PGRS24	PE-PGRS family protein PE_PGRS24
1489512	3	G	Ins	C	77	55	132	84.62	132		Rv1325c	PE_PGRS24	PE-PGRS family protein PE_PGRS24
1490905	0	A	SNP	G	36	37	71	100	73	Ser470Pro (tct/Cct)	Rv1326c	glgB	1,4-alpha-glucan branching protein
1498951	0	G	SNP	T	42	37	77	100	79	Thr80Lys (acg/aAg)	Rv1329c	dinG	ATP-dependent helicase DinG
1499274	0	C	SNP	G	52	38	86	98.9	91	Gly429Ala (ggc/gCc)	Rv1330c	pncB1	nicotinic acid phosphoribosyltransferase PncB1
1501276	0	C	SNP	T	44	27	67	100	71	Ser117Ser (agc/agT)	Rv1332	-	transcriptional regulator
1501700	0	G	SNP	A	69	43	108	100	112	Val34Val (gtg/gtA)	Rv1333	-	hydrolase
1523817	0	C	SNP	T	32	34	63	98.51	67	Arg72Arg (cgg/cgA)	Rv1355c	moeY	molybdopterin biosynthesis protein MoeY
1526311	0	G	SNP	T	25	33	57	100	58
1526819	0	C	SNP	A	30	39	67	98.57	70	Arg70Arg (cgg/Agg)	Rv1358	-	transcriptional regulator
1529134	0	C	Del	GAP	35	41	74	100	76		Rv1358	-	transcriptional regulator
1529135	0	G	Del	GAP	35	41	74	100	76		Rv1358	-	transcriptional regulator
1529136	0	A	Del	GAP	35	41	74	100	76		Rv1358	-	transcriptional regulator
1533241	0	G	SNP	C	47	46	92	86.92	107	Thr131Thr (acc/acG)	Rv1361c	PPE19	PPE family protein PPE19
1533583	0	G	SNP	A	65	87	148	93.83	162	Tyr17Tyr (tac/taT)	Rv1361c	PPE19	PPE family protein PPE19
1536251	0	G	SNP	T	29	35	61	100	64	Ala465Glu (gcg/gAg)	Rv1364c	-	sigma factor regulatory protein
1540141	0	T	SNP	C	31	28	57	98.33	60	Ile169Val (atc/Gtc)	Rv1367c	-	hypothetical protein
1541798	0	C	SNP	T	36	48	80	100	84	Ala260Val (gcg/gTg)	Rv1368	lprF	lipoprotein LprF
1544255	0	C	SNP	T	48	42	89	100	90	Arg299Arg (cgc/cgT)	Rv1371	-	membrane protein
1546703	0	C	SNP	T	40	39	79	100	79	Pro231Leu (ccg/cTg)	Rv1373	-	glycolipid sulfotransferase
1547125	0	T	SNP	C	31	43	72	100	74	Thr136Ala (aca/Gca)	Rv1374c	-	hypothetical protein
1552547	0	G	SNP	A	33	52	80	98.84	86	Arg37Trp (cgg/Tgg)	Rv1378c	-	hypothetical protein
1556787	0	T	SNP	C	25	29	52	96.43	56	Ser273Pro (tcg/Ccg)	Rv1383	carA	carbamoyl-phosphate synthase small subunit
1561939	0	G	SNP	C	34	44	77	97.5	80	Glu57Asp (gag/gaC)	Rv1387	PPE20	PPE family protein PPE20
1563717	0	C	SNP	T	32	40	72	100	72	Val8Val (gtc/gtT)	Rv1388	mihF	integration host factor MihF
1570566	0	C	SNP	A	43	28	70	95.95	74	Arg135Leu (cgg/cTg)	Rv1394c	cyp132	cytochrome P450 Cyp132
1573660	0	T	SNP	G	50	67	116	100	117	Arg66Ser (aga/agC)	Rv1396c	PE_PGRS25	PE-PGRS family protein PE_PGRS25
1576481	0	T	SNP	G	37	47	84	100	84	Thr106Pro (acc/Ccc)	Rv1400c	lipI	lipase
1576527	0	G	SNP	T	38	43	77	98.78	82	Phe90Leu (ttc/ttA)	Rv1400c	lipI	lipase
1577241	0	G	SNP	A	44	50	92	98.95	95	Pro104Pro (ccg/ccA)	Rv1401	-	membrane protein
1588899	0	G	SNP	T	23	41	61	100	64	Ala111Ala (gcg/gcT)	Rv1412	ribC	riboflavin synthase
1593331	0	G	SNP	A	32	28	58	100	60
1594906	0	G	SNP	A	46	44	87	97.83	92	Val289Ile (gtc/Atc)	Rv1420	uvrC	excinuclease ABC subunit UvrC
1595342	0	T	SNP	C	29	33	62	100	62	Val434Ala (gtg/gCg)	Rv1420	uvrC	excinuclease ABC subunit UvrC
1606673	0	G	SNP	T	28	41	66	97.18	71	Ala96Ala (gcg/gcT)	Rv1430	PE16	PE family protein PE16
1608276	0	A	SNP	C	29	39	67	100	68	Asn65Thr (aac/aCc)	Rv1431	-	hypothetical protein
1609840	0	A	SNP	G	60	35	92	100	95	Pro586Pro (cca/ccG)	Rv1431	-	hypothetical protein
1613035	0	T	SNP	C	37	36	72	100	73
1616061	0	C	SNP	T	52	40	90	100	92	Ser166Ser (agc/agT)	Rv1438	tpi	triosephosphate isomerase
1617302	0	G	SNP	T	32	31	60	96.92	65	Leu29Ile (ctt/Att)	Rv1439c	-	hypothetical protein
1618978	0	T	SNP	C	121	113	222	99.15	236	Asp236Gly (gat/gGt)	Rv1441c	PE_PGRS26	PE-PGRS family protein PE_PGRS26
1619109	0	A	Del	GAP	65	72	138	75.69	181		Rv1441c	PE_PGRS26	PE-PGRS family protein PE_PGRS26
1619110	0	C	Del	GAP	65	72	138	76.54	179		Rv1441c	PE_PGRS26	PE-PGRS family protein PE_PGRS26
1619111	0	C	Del	GAP	65	72	138	75.69	181		Rv1441c	PE_PGRS26	PE-PGRS family protein PE_PGRS26
1619112	0	G	Del	GAP	65	72	138	76.54	179		Rv1441c	PE_PGRS26	PE-PGRS family protein PE_PGRS26
1619113	0	G	Del	GAP	65	72	138	77.84	176		Rv1441c	PE_PGRS26	PE-PGRS family protein PE_PGRS26
1619114	0	C	Del	GAP	65	72	138	79.65	172		Rv1441c	PE_PGRS26	PE-PGRS family protein PE_PGRS26
1619115	0	G	Del	GAP	64	71	136	95.07	142		Rv1441c	PE_PGRS26	PE-PGRS family protein PE_PGRS26
1619116	0	C	Del	GAP	64	71	136	93.1	145		Rv1441c	PE_PGRS26	PE-PGRS family protein PE_PGRS26
1619117	0	C	Del	GAP	64	71	136	91.22	148		Rv1441c	PE_PGRS26	PE-PGRS family protein PE_PGRS26
1619118	0	G	Del	GAP	64	71	136	91.22	148		Rv1441c	PE_PGRS26	PE-PGRS family protein PE_PGRS26
1620181	0	C	SNP	G	25	49	71	98.67	75	Leu131Val (ctc/Gtc)	Rv1442	bisC	biotin sulfoxide reductase BisC
1624791	0	C	SNP	G	33	28	58	100	61	Arg192Pro (cga/cCa)	Rv1446c	opcA	OXPP cycle protein OpcA
1625332	1	C	Ins	G	36	43	79	75.24	79		Rv1446c	opcA	OXPP cycle protein OpcA
1625332	2	C	Ins	G	36	43	79	75.24	79		Rv1446c	opcA	OXPP cycle protein OpcA
1625332	3	C	Ins	T	36	43	79	75.24	79		Rv1446c	opcA	OXPP cycle protein OpcA
1627351	0	T	SNP	C	50	37	86	97.75	89	Thr244Ala (acc/Gcc)	Rv1448c	tal	transaldolase
1630148	0	A	SNP	C	29	42	69	98.61	72	Tyr18Asp (tac/Gac)	Rv1449c	tkt	transketolase
1634609	0	C	SNP	T	6	4	10	100	10	Ala7Thr (gcc/Acc)	Rv1450c	PE_PGRS27	PE-PGRS family protein PE_PGRS27
1634610	0	C	SNP	T	6	4	10	100	10	Val6Val (gtg/gtA)	Rv1450c	PE_PGRS27	PE-PGRS family protein PE_PGRS27
1636172	1	T	Ins	C	73	33	106	76.26	106		Rv1452c	PE_PGRS28	PE-PGRS family protein PE_PGRS28
1636172	2	T	Ins	C	73	32	105	75.54	106		Rv1452c	PE_PGRS28	PE-PGRS family protein PE_PGRS28
1636172	3	T	Ins	G	73	33	106	76.26	106		Rv1452c	PE_PGRS28	PE-PGRS family protein PE_PGRS28
1636826	0	C	SNP	A	134	144	267	94.56	294	Gly468Gly (ggg/ggT)	Rv1452c	PE_PGRS28	PE-PGRS family protein PE_PGRS28
1638364	0	C	SNP	T	25	24	46	79.03	62
1638787	0	C	SNP	G	41	40	80	97.59	83	Pro136Arg (cca/cGa)	Rv1453	-	transcriptional activator protein
1639594	0	C	SNP	A	60	62	119	100	122	Pro405Gln (cca/cAa)	Rv1453	-	transcriptional activator protein
1643864	0	T	SNP	C	53	38	91	98.91	92	Thr133Ala (acc/Gcc)	Rv1458c	-	antibiotic ABC transporter ATP-binding protein
1645802	0	T	SNP	C	43	35	75	100	78	Lys113Glu (aaa/Gaa)	Rv1459c	-	alpha-(1->6)-mannopyranosyltransferase
1647436	0	G	SNP	A	39	39	78	98.73	79	Val150Ile (gta/Ata)	Rv1461	-	hypothetical protein
1650072	0	A	SNP	G	45	44	87	100	89	Asn183Asp (aac/Gac)	Rv1462	-	hypothetical protein
1651308	0	A	SNP	G	39	36	74	98.68	76	Glu198Gly (gaa/gGa)	Rv1463	-	ABC transporter ATP-binding protein
1654730	0	T	SNP	G	35	33	67	100	68	Lys258Thr (aag/aCg)	Rv1467c	fadE15	acyl-CoA dehydrogenase FadE15
1669158	0	T	SNP	C	42	40	77	100	82
1676290	0	C	SNP	A	36	26	61	98.41	63	Lys198Asn (aag/aaT)	Rv1486c	-	hypothetical protein
1678706	0	A	SNP	C	53	38	91	100	91	Lys52Thr (aag/aCg)	Rv1489	-	hypothetical protein
1688064	0	A	SNP	G	60	48	108	100	108	Met42Val (atg/Gtg)	Rv1497	lipL	esterase LipL
1688300	0	T	SNP	C	43	40	81	97.65	85	Phe120Phe (ttt/ttC)	Rv1497	lipL	esterase LipL
1689349	0	C	SNP	T	27	31	58	100	58	Arg191His (cgc/cAc)	Rv1498c	-	methyltransferase
1692141	0	A	SNP	C	42	55	95	98.98	98	Ile84Ile (ata/atC)	Rv1501	-	hypothetical protein
1693561	0	A	SNP	G	57	27	80	100	84	Tyr213Cys (tac/tGc)	Rv1502	-	hypothetical protein
1695037	0	G	SNP	A	39	34	71	100	73
1695796	0	C	SNP	T	39	37	74	98.7	77	Ala51Thr (gcc/Acc)	Rv1505c	-	hypothetical protein
1696672	0	A	Del	GAP	40	54	93	87.85	107
1697896	0	C	SNP	T	39	35	72	100	74
1698911	0	G	SNP	A	50	39	85	98.89	90	Gly328Gly (ggc/ggT)	Rv1508c	-	membrane protein
1699849	0	G	SNP	A	45	35	76	100	80	Pro16Ser (ccg/Tcg)	Rv1508c	-	membrane protein
1701215	0	C	SNP	T	45	35	78	100	80
1706119	0	T	SNP	C	49	48	95	97	100	Ser159Ser (tca/tcG)	Rv1514c	-	glycosyltransferase
1706685	0	C	SNP	A	43	31	71	96.1	77	Gly281Val (gga/gTa)	Rv1515c	-	hypothetical protein
1709432	0	C	SNP	T	38	39	74	100	77	Leu188Phe (ctc/Ttc)	Rv1517	-	hypothetical protein
1711670	0	C	SNP	T	31	29	60	93.75	64	Arg215Cys (cgc/Tgc)	Rv1520	-	sugar transferase
1713192	0	A	SNP	G	43	34	75	97.47	79	Val297Val (gta/gtG)	Rv1521	fadD25	fatty-acid--CoA ligase FadD25
1714289	0	C	SNP	T	34	28	60	96.88	64	Ser1108Ser (tcg/tcA)	Rv1522c	mmpL12	transmembrane transport protein MmpL12
1716472	0	A	SNP	G	38	29	64	97.1	69	Ser381Pro (tcc/Ccc)	Rv1522c	mmpL12	transmembrane transport protein MmpL12
1722200	0	C	SNP	G	41	40	80	100	81	Val2070Val (gtg/gtC)	Rv1527c	pks5	polyketide synthase
1722228	0	A	SNP	C	42	37	77	98.75	80	Leu2061Arg (ctg/cGg)	Rv1527c	pks5	polyketide synthase
1728603	0	C	SNP	T	46	41	83	100	87
1728837	0	A	SNP	G	40	48	85	100	88
1733134	0	C	SNP	T	29	38	66	100	67	Gln139Gln (cag/caA)	Rv1532c	-	hypothetical protein
1733325	0	C	SNP	G	39	37	75	97.44	78	Ala76Pro (gct/Cct)	Rv1532c	-	hypothetical protein
1739559	0	T	SNP	C	28	32	60	100	60	Ile1014Thr (atc/aCc)	Rv1536	ileS	isoleucine--tRNA ligase
1741352	0	C	SNP	T	59	50	108	99.09	110	Gly281Ser (ggc/Agc)	Rv1538c	ansA	L-aparaginase
1752561	0	T	SNP	C	86	93	176	100	179	Asp258Gly (gac/gGc)	Rv1548c	PPE21	PPE family protein PPE21
1753483	0	T	SNP	C	33	48	75	96.43	84
1753519	1	G	Ins	C	18	40	58	80.56	60
1756359	0	G	Del	GAP	41	37	75	97.5	80		Rv1551	plsB1	acyltransferase PlsB
1759252	0	G	SNP	T	39	47	86	100	86	Ser524Ser (tcg/tcT)	Rv1552	frdA	fumarate reductase flavoprotein subunit		phylo (not 4,9)
1760164	1	T	Ins	G	35	41	76	93.83	76		Rv1553	frdB	fumarate reductase iron-sulfur subunit
1760292	0	A	SNP	G	49	54	102	100	103	Met40Val (atg/Gtg)	Rv1554	frdC	fumarate reductase membrane anchor subunit
1774659	0	C	SNP	T	28	42	66	100	70
1775156	0	C	SNP	T	23	32	51	98.21	56
1778430	0	T	SNP	C	69	72	138	99.3	142	Met191Thr (atg/aCg)	Rv1570	bioD	ATP-dependent dethiobiotin synthetase BioD
1789564	0	C	SNP	T	114	144	248	99.23	260	Arg91Arg (cgg/cgA)	Rv1588c	-	hypothetical protein
1789565	0	C	SNP	A	106	145	246	99.21	253	Arg91Leu (cgg/cTg)	Rv1588c	-	hypothetical protein
1789650	0	C	SNP	T	62	87	148	76.02	196	Ala63Thr (gcc/Acc)	Rv1588c	-	hypothetical protein
1789654	0	A	SNP	G	65	84	146	78.01	191	Leu61Leu (ctt/ctC)	Rv1588c	-	hypothetical protein
1792777	0	T	SNP	C	26	34	59	100	60	Ile322Val (att/Gtt)	Rv1592c	-	hypothetical protein
1792778	0	T	SNP	C	25	32	57	100	57	Glu321Glu (gaa/gaG)	Rv1592c	-	hypothetical protein
1798355	0	G	SNP	A	35	43	76	96.3	81	Gly21Asp (ggt/gAt)	Rv1597	-	hypothetical protein
1799831	0	C	SNP	T	49	60	109	99.09	110	Val83Val (gtc/gtT)	Rv1599	hisD	histidinol dehydrogenase
1803265	0	G	SNP	A	44	43	84	97.75	89	Ser201Asn (agc/aAc)	Rv1602	hisH	imidazole glycerol phosphate synthase subunit HisH
1804409	0	C	SNP	A	35	47	81	100	82	Pro124Gln (cca/cAa)	Rv1604	impA	inositol-monophosphatase ImpA
1806140	0	G	SNP	T	40	39	79	100	79
1811375	0	G	SNP	T	40	41	79	98.78	82	Gly83Gly (ggg/ggT)	Rv1612	trpB	tryptophan synthase subunit beta
1815961	0	C	Del	GAP	52	37	87	94.68	94		Rv1616	-	hypothetical protein
1817976	0	A	SNP	T	46	47	93	98.94	94	His121Leu (cac/cTc)	Rv1618	tesB1	acyl-CoA thioesterase TesB
1831220	0	A	SNP	C	39	30	68	97.18	71	Thr186Pro (acc/Ccc)	Rv1629	polA	DNA polymerase I
1831226	0	A	SNP	G	40	28	67	97.14	70	Arg188Gly (agg/Ggg)	Rv1629	polA	DNA polymerase I
1831288	0	C	SNP	T	37	28	64	100	65	Pro208Pro (ccc/ccT)	Rv1629	polA	DNA polymerase I
1834177	0	A	SNP	C	40	39	73	100	79	Arg212Arg (cga/cgC)	Rv1630	rpsA	30S ribosomal protein S1		phylo (Beijing, 2)	pyrazinamide (PZA)
1836286	0	G	SNP	C	52	51	101	100	103
1839759	0	G	SNP	C	70	59	128	100	129	Gly198Arg (ggg/Cgg)	Rv1634	-	multidrug-efflux transporter
1847919	0	C	SNP	G	56	39	95	100	95	Thr180Thr (acg/acC)	Rv1639c	-	hypothetical protein
1849051	0	C	SNP	T	30	30	60	98.36	61	Pro995Pro (ccg/ccA)	Rv1640c	lysX	bifunctional lysine--tRNA ligase/phosphatidylglycerol lysyltransferase
1849609	0	T	SNP	C	34	26	59	96.77	62	Arg809Arg (cga/cgG)	Rv1640c	lysX	bifunctional lysine--tRNA ligase/phosphatidylglycerol lysyltransferase
1849934	0	A	SNP	G	34	38	71	97.3	74	Ile701Thr (att/aCt)	Rv1640c	lysX	bifunctional lysine--tRNA ligase/phosphatidylglycerol lysyltransferase
1854300	0	T	SNP	C	46	36	81	97.62	84	Leu232Pro (ctg/cCg)	Rv1644	tsnR	23S rRNA methyltransferase TsnR
1856777	0	G	SNP	C	41	24	65	100	65	Ala2Pro (gcg/Ccg)	Rv1647	-	adenylate cyclase
1859559	0	C	SNP	A	41	39	77	98.77	81	Ala276Asp (gcc/gAc)	Rv1649	pheS	phenylalanine--tRNA ligase subunit alpha
1877744	0	A	SNP	C	29	34	62	98.44	64	Glu814Ala (gaa/gCa)	Rv1661	pks7	polyketide synthase
1885385	0	T	SNP	G	75	57	128	99.25	133	Leu1228Val (ttg/Gtg)	Rv1662	pks8	polyketide synthase
1885772	0	G	SNP	A	65	52	114	100	117	Ala1357Thr (gcc/Acc)	Rv1662	pks8	polyketide synthase
1887060	0	C	SNP	G	91	72	161	98.19	166	Thr183Thr (acc/acG)	Rv1663	pks17	polyketide synthase
1888373	0	T	SNP	C	31	38	68	100	69	Ala116Ala (gct/gcC)	Rv1664	pks9	polyketide synthase
1892017	0	T	SNP	C	60	40	99	97.09	103	His264His (cat/caC)	Rv1665	pks11	chalcone synthase
1893572	0	C	SNP	A	39	37	75	100	76
1894300	1	G	Ins	G	23	25	48	84.21	48
1894300	2	G	Ins	T	23	25	48	84.21	48
1894300	3	G	Ins	C	23	23	46	80.7	46
1894300	4	G	Ins	T	23	23	46	80.7	46
1894300	5	G	Ins	T	23	23	46	80.7	46
1894300	6	G	Ins	G	22	22	44	77.19	44
1894300	7	G	Ins	C	22	22	44	77.19	44
1894300	8	G	Ins	C	22	22	44	77.19	44
1894300	9	G	Ins	G	22	22	44	77.19	44
1894300	10	G	Ins	C	22	22	44	77.19	44
1894422	0	A	SNP	G	52	31	82	100	83
1897608	0	C	SNP	T	44	39	81	100	83	Leu200Leu (ttg/ttA)	Rv1672c	-	integral membrane transport protein
1901493	0	T	SNP	C	47	45	90	100	92	Ser149Ser (agt/agC)	Rv1676	-	hypothetical protein
1902337	0	A	SNP	C	45	35	78	98.77	81
1906078	0	A	SNP	G	42	50	91	98.92	93	Thr277Ala (acc/Gcc)	Rv1681	moeX	molybdopterin biosynthesis protein MoeX
1907296	0	G	SNP	C	19	25	43	97.78	45	Ala298Ala (gcg/gcC)	Rv1682	-	hypothetical protein
1916137	0	A	SNP	G	52	60	110	100	112	Leu63Leu (cta/ctG)	Rv1691	-	hypothetical protein
1917972	0	A	SNP	G	60	40	98	100	100	Leu11Leu (cta/ctG)	Rv1694	tlyA	16S/23S rRNA (cytidine-2'-O)-methyltransferase TlyA			capreomycin (CPR)
1924008	0	G	SNP	A	43	30	72	100	73	Pro60Pro (ccg/ccA)	Rv1699	pyrG	CTP synthase
1925547	0	C	SNP	T	31	37	66	100	68	Asp573Asp (gac/gaT)	Rv1699	pyrG	CTP synthase
1927681	0	C	SNP	T	80	73	152	100	153	Glu299Lys (gaa/Aaa)	Rv1702c	-	hypothetical protein
1931179	0	C	SNP	A	45	47	87	100	92	Arg93Leu (cgg/cTg)	Rv1704c	cycA	D-serine/alanine/glycine transporter protein CycA
1931718	0	G	SNP	C	44	29	72	98.65	74	Leu313Val (ctg/Gtg)	Rv1705c	PPE22	PPE family protein PPE22
1933988	0	G	SNP	A	35	31	66	100	66
1944107	0	A	SNP	G	50	43	92	100	93	Ser178Gly (agt/Ggt)	Rv1716	-	hypothetical protein
1944402	0	T	SNP	C	44	50	90	100	94	Val276Ala (gtc/gCc)	Rv1716	-	hypothetical protein
1950767	0	T	SNP	C	26	31	56	100	57	Lys95Lys (aaa/aaG)	Rv1724c	-	hypothetical protein
1955761	0	G	Del	GAP	34	21	56	91.67	60		Rv1730c	-	penicillin-binding protein
1955762	0	A	Del	GAP	34	21	56	98.21	56		Rv1730c	-	penicillin-binding protein
1955763	0	A	Del	GAP	34	21	56	96.49	57		Rv1730c	-	penicillin-binding protein
1955914	0	C	Del	GAP	27	25	50	94.55	55		Rv1730c	-	penicillin-binding protein
1955915	0	C	Del	GAP	27	25	50	94.55	55		Rv1730c	-	penicillin-binding protein
1955916	0	G	Del	GAP	27	25	50	94.55	55		Rv1730c	-	penicillin-binding protein
1955917	0	G	Del	GAP	27	25	50	94.55	55		Rv1730c	-	penicillin-binding protein
1955918	0	A	Del	GAP	27	25	50	94.55	55		Rv1730c	-	penicillin-binding protein
1955919	0	A	Del	GAP	27	25	50	94.55	55		Rv1730c	-	penicillin-binding protein
1955920	0	G	Del	GAP	27	25	50	94.55	55		Rv1730c	-	penicillin-binding protein
1955921	0	T	Del	GAP	27	25	50	94.55	55		Rv1730c	-	penicillin-binding protein
1955922	0	C	Del	GAP	27	25	50	94.55	55		Rv1730c	-	penicillin-binding protein
1955923	0	G	Del	GAP	27	25	50	94.55	55		Rv1730c	-	penicillin-binding protein
1955924	0	A	Del	GAP	27	25	50	94.55	55		Rv1730c	-	penicillin-binding protein
1955925	0	T	Del	GAP	27	25	50	94.55	55		Rv1730c	-	penicillin-binding protein
1955926	0	G	Del	GAP	27	25	50	94.55	55		Rv1730c	-	penicillin-binding protein
1955927	0	A	Del	GAP	27	25	50	94.55	55		Rv1730c	-	penicillin-binding protein
1955928	0	C	Del	GAP	27	25	50	94.55	55		Rv1730c	-	penicillin-binding protein
1955929	0	C	Del	GAP	27	25	50	94.55	55		Rv1730c	-	penicillin-binding protein
1955930	0	G	Del	GAP	27	25	50	98.11	53		Rv1730c	-	penicillin-binding protein
1955931	0	T	Del	GAP	27	25	50	98.11	53		Rv1730c	-	penicillin-binding protein
1955932	0	T	Del	GAP	27	25	50	98.11	53		Rv1730c	-	penicillin-binding protein
1955933	0	G	SNP	T	27	23	50	98.04	51	Thr438Lys (aca/aAa)	Rv1730c	-	penicillin-binding protein
1955941	0	G	SNP	C	32	30	61	98.41	63	Asp435Glu (gac/gaG)	Rv1730c	-	penicillin-binding protein
1960284	0	C	SNP	A	61	61	121	100	122	Gln68His (cag/caT)	Rv1733c	-	transmembrane protein
1961735	0	A	SNP	G	48	35	83	96.51	86	Ala18Ala (gct/gcC)	Rv1735c	-	membrane protein
1967026	0	C	SNP	T	34	40	72	97.37	76	Ala204Ala (gcg/gcA)	Rv1739c	-	sulfate ABC transporter permease
1967237	0	C	SNP	A	42	39	80	100	81	Arg134Leu (cga/cTa)	Rv1739c	-	sulfate ABC transporter permease
1967543	0	C	SNP	A	48	41	89	96.74	92	Gly32Val (ggc/gTc)	Rv1739c	-	sulfate ABC transporter permease
1971725	0	G	SNP	C	40	30	69	100	70	Arg89Arg (cgc/cgG)	Rv1745c	idi	isopentenyl-diphosphate delta-isomerase
1980652	0	G	SNP	T	48	34	82	98.8	83	Pro344Pro (ccg/ccT)	Rv1751	-	oxidoreductase
1983291	0	C	SNP	T	58	88	141	97.99	149	Pro495Pro (ccg/ccA)	Rv1753c	PPE24	PPE family protein PPE24
1983313	0	T	SNP	G	70	98	166	98.82	170	Asn488Thr (aac/aCc)	Rv1753c	PPE24	PPE family protein PPE24
1990745	0	A	SNP	G	5	4	9	81.82	11	Gly611Gly (ggt/ggC)	Rv1759c	wag22	PE-PGRS family protein Wag22
1990748	0	G	SNP	C	5	4	8	81.82	11	Ile610Met (atc/atG)	Rv1759c	wag22	PE-PGRS family protein Wag22
1990760	0	G	SNP	C	5	4	9	81.82	11	Ser606Ser (tcc/tcG)	Rv1759c	wag22	PE-PGRS family protein Wag22
1990762	0	A	SNP	C	5	4	9	81.82	11	Ser606Ala (tcc/Gcc)	Rv1759c	wag22	PE-PGRS family protein Wag22
1990763	0	T	SNP	C	5	4	9	81.82	11	Gly605Gly (gga/ggG)	Rv1759c	wag22	PE-PGRS family protein Wag22
1990775	0	A	SNP	G	6	7	13	86.67	15	Gly601Gly (ggt/ggC)	Rv1759c	wag22	PE-PGRS family protein Wag22
1990779	0	G	SNP	T	6	5	11	84.62	13	Ala600Asp (gcc/gAc)	Rv1759c	wag22	PE-PGRS family protein Wag22
1990789	0	C	SNP	T	6	7	13	86.67	15	Ala597Thr (gcc/Acc)	Rv1759c	wag22	PE-PGRS family protein Wag22
1990790	0	A	SNP	G	6	7	13	86.67	15	Gly596Gly (ggt/ggC)	Rv1759c	wag22	PE-PGRS family protein Wag22
1990795	0	C	SNP	T	6	7	11	86.67	15	Ala595Thr (gcg/Acg)	Rv1759c	wag22	PE-PGRS family protein Wag22
1990799	0	T	SNP	G	6	6	11	85.71	14	Gly593Gly (gga/ggC)	Rv1759c	wag22	PE-PGRS family protein Wag22
1990826	0	A	SNP	G	5	4	9	90	10	Gly584Gly (ggt/ggC)	Rv1759c	wag22	PE-PGRS family protein Wag22
1998063	0	T	SNP	A	19	14	32	94.29	35	Glu151Asp (gaa/gaT)	Rv1765c	-	hypothetical protein
1998122	0	G	SNP	A	23	21	42	97.78	45	Leu132Leu (ctg/Ttg)	Rv1765c	-	hypothetical protein
1998141	0	G	SNP	C	22	18	40	97.56	41	Gly125Gly (ggc/ggG)	Rv1765c	-	hypothetical protein
1998300	0	T	SNP	C	40	42	81	100	82	Ser72Ser (tca/tcG)	Rv1765c	-	hypothetical protein
2003105	0	C	SNP	T	30	44	72	98.67	75	Phe160Phe (ttc/ttT)	Rv1769	-	hypothetical protein
2003827	0	A	SNP	C	36	22	58	100	58	Asp401Ala (gac/gCc)	Rv1769	-	hypothetical protein
2009291	0	C	Del	GAP	35	32	68	95.71	70		Rv1775	-	hypothetical protein
2009848	0	C	SNP	G	37	36	73	100	73	Ser226Cys (tcc/tGc)	Rv1775	-	hypothetical protein
2010614	0	G	SNP	A	53	38	89	98.91	92
2022868	0	T	SNP	C	42	31	73	98.65	74	Ser1204Ser (agt/agC)	Rv1783	eccC5	ESX-5 type VII secretion system protein EccC5
2023628	0	C	SNP	G	52	47	97	100	99	Gly334Ala (gga/gCa)	Rv1785c	cyp143	cytochrome P450 Cyp143
2042050	0	C	Del	GAP	20	20	39	76.92	52		Rv1801	PPE29	PPE family protein PPE29
2042051	0	G	Del	GAP	20	20	39	76.92	52		Rv1801	PPE29	PPE family protein PPE29
2042052	0	G	Del	GAP	20	20	39	78.43	51		Rv1801	PPE29	PPE family protein PPE29
2042053	0	G	Del	GAP	20	20	39	80	50		Rv1801	PPE29	PPE family protein PPE29
2042054	0	G	Del	GAP	20	20	39	80	50		Rv1801	PPE29	PPE family protein PPE29
2042055	0	C	Del	GAP	20	20	39	78.43	51		Rv1801	PPE29	PPE family protein PPE29
2044456	0	T	SNP	G	39	45	83	100	84	Leu358Arg (ctg/cGg)	Rv1802	PPE30	PPE family protein PPE30
2045310	0	A	SNP	G	74	106	173	100	180	Ile511Ile (att/atC)	Rv1803c	PE_PGRS32	PE-PGRS family protein PE_PGRS32
2049065	0	T	SNP	C	33	53	85	98.85	87
2049097	0	G	SNP	C	34	45	79	100	79
2050822	0	G	SNP	C	33	30	61	98.44	64	Gly301Ala (gga/gCa)	Rv1808	PPE32	PPE family protein PPE32
2051746	0	T	SNP	C	52	37	86	98.89	90	Ala155Ala (gct/gcC)	Rv1809	PPE33	PPE family protein PPE33
2052035	0	G	SNP	T	29	32	60	100	61	Val252Leu (gtg/Ttg)	Rv1809	PPE33	PPE family protein PPE33
2055271	0	A	SNP	G	56	45	97	100	101	Leu30Pro (cta/cCa)	Rv1812c	-	dehydrogenase
2057774	0	A	SNP	T	23	26	49	100	49	Ile83Phe (atc/Ttc)	Rv1815	-	hypothetical protein
2061958	0	A	SNP	G	91	152	224	98.78	246	Ala239Ala (gct/gcC)	Rv1818c	PE_PGRS33	PE-PGRS family protein PE_PGRS33
2067684	0	G	SNP	A	37	34	69	98.61	72	Val410Met (gtg/Atg)	Rv1821	secA2	protein translocase subunit SecA
2069771	0	C	SNP	A	51	41	91	100	92	Gln24Lys (cag/Aag)	Rv1823	-	hypothetical protein
2072313	0	C	SNP	A	34	24	57	98.31	59	Thr121Lys (aca/aAa)	Rv1826	gcvH	glycine cleavage system protein H
2074754	0	C	SNP	T	18	29	47	100	47
2078246	0	C	SNP	G	28	23	51	100	51	Gly790Gly (ggc/ggG)	Rv1832	gcvB	glycine dehydrogenase
2082053	0	A	SNP	G	45	47	89	100	92	Cys179Arg (tgc/Cgc)	Rv1835c	-	serine esterase
2086672	0	C	SNP	T	41	32	71	100	73	Gly104Ser (ggt/Agt)	Rv1837c	glcB	malate synthase
2094912	0	C	Del	GAP	23	26	49	84.48	58		Rv1844c	gnd1	6-phosphogluconate dehydrogenase
2094913	0	A	Del	GAP	23	26	49	85.96	57		Rv1844c	gnd1	6-phosphogluconate dehydrogenase
2094914	0	G	Del	GAP	23	26	49	85.96	57		Rv1844c	gnd1	6-phosphogluconate dehydrogenase
2094915	0	C	Del	GAP	23	26	49	89.09	55		Rv1844c	gnd1	6-phosphogluconate dehydrogenase
2094916	0	G	Del	GAP	23	26	49	89.09	55		Rv1844c	gnd1	6-phosphogluconate dehydrogenase
2094917	0	T	Del	GAP	23	26	49	89.09	55		Rv1844c	gnd1	6-phosphogluconate dehydrogenase
2095716	0	C	SNP	T	53	34	84	98.86	88	Ala151Ala (gcg/gcA)	Rv1845c	blaR	sensor-transducer protein BlaR
2096186	0	A	SNP	G	48	52	100	100	100	Thr138Thr (act/acC)	Rv1846c	blaI	transcriptional repressor BlaI
2097270	0	C	SNP	T	40	29	66	100	69	Arg132Trp (cgg/Tgg)	Rv1847	-	esterase
2108141	0	T	SNP	C	46	75	120	100	121	Phe136Leu (ttc/Ctc)	Rv1860	apa	hypothetical protein
2108890	0	A	SNP	C	24	48	71	96	75
2109523	1	C	Ins	G	41	29	70	89.74	71
2112832	0	A	SNP	C	36	41	75	98.72	78	Ala45Ala (gct/gcG)	Rv1865c	-	short-chain type dehydrogenase
2116903	0	C	SNP	T	33	29	62	100	62	Gly380Gly (ggc/ggT)	Rv1867	-	hypothetical protein
2122395	0	C	SNP	T	40	33	72	97.33	75	Val253Met (gtg/Atg)	Rv1872c	lldD2	L-lactate dehydrogenase
2122976	0	C	SNP	G	33	32	65	98.48	66	Gly59Ala (ggt/gCt)	Rv1872c	lldD2	L-lactate dehydrogenase
2123169	0	T	SNP	G	36	39	71	100	75
2128870	0	A	SNP	G	44	39	81	95.4	87	Leu283Leu (cta/ctG)	Rv1878	glnA3	glutamine synthetase GlnA
2133468	1	T	Ins	T	34	24	58	86.57	58		Rv1883c	-	hypothetical protein
2133468	2	T	Ins	C	34	24	58	86.57	58		Rv1883c	-	hypothetical protein
2133468	3	T	Ins	G	34	24	58	86.57	58		Rv1883c	-	hypothetical protein
2133468	4	T	Ins	C	34	24	58	86.57	58		Rv1883c	-	hypothetical protein
2133468	5	T	Ins	A	34	24	58	86.57	58		Rv1883c	-	hypothetical protein
2133468	6	T	Ins	T	34	24	58	86.57	58		Rv1883c	-	hypothetical protein
2133468	7	T	Ins	G	34	24	58	86.57	58		Rv1883c	-	hypothetical protein
2133468	8	T	Ins	C	34	24	58	86.57	58		Rv1883c	-	hypothetical protein
2133468	9	T	Ins	C	34	24	58	86.57	58		Rv1883c	-	hypothetical protein
2133468	10	T	Ins	G	33	24	57	85.07	58		Rv1883c	-	hypothetical protein
2133468	11	T	Ins	T	34	24	58	86.57	58		Rv1883c	-	hypothetical protein
2133468	12	T	Ins	C	34	24	58	86.57	58		Rv1883c	-	hypothetical protein
2133508	0	C	SNP	T	36	24	59	96.77	62	Arg62Gln (cgg/cAg)	Rv1883c	-	hypothetical protein
2135154	0	G	SNP	T	25	42	67	97.1	69	Pro238Pro (ccc/ccA)	Rv1886c	fbpB	diacylglycerol acyltransferase/mycolyltransferase Ag85B
2135870	0	T	SNP	C	20	44	64	100	64
2137521	1	A	Ins	C	24	17	41	77.36	41
2137521	2	A	Ins	T	24	17	41	77.36	41
2137521	3	A	Ins	C	24	17	41	77.36	41
2137521	4	A	Ins	C	24	17	41	77.36	41
2137521	5	A	Ins	G	24	17	41	77.36	41
2137521	6	A	Ins	A	24	17	41	77.36	41
2137521	7	A	Ins	T	24	17	41	77.36	41
2137521	8	A	Ins	C	24	17	41	77.36	41
2137521	9	A	Ins	A	24	17	41	77.36	41
2137521	10	A	Ins	C	24	17	41	77.36	41
2138436	0	A	SNP	G	40	22	62	100	62
2138453	0	C	SNP	T	40	28	65	100	68
2142266	0	C	SNP	A	34	42	74	97.44	78
2143328	0	G	SNP	C	29	50	78	97.53	81	Val270Leu (gtg/Ctg)	Rv1895	-	zinc-binding alcohol dehydrogenase
2147022	0	A	SNP	C	24	27	51	100	51	Ile204Met (att/atG)	Rv1900c	lipJ	lignin peroxidase LipJ
2151222	0	T	SNP	G	26	28	52	100	54	Leu90Trp (ttg/tGg)	Rv1904	-	hypothetical protein
2154724	0	C	SNP	A	24	27	50	96.23	53	Arg463Leu (cgg/cTg)	Rv1908c	katG	catalase-peroxidase		phylo (not Euro-American, M. africanum, M. bovis, M . canettii, M. caprae, M. Microti, M. pinipedii, Beijing, Delhi/CAS, EAI, 4)	isoniazid (INH)
2155168	0	C	SNP	G	35	34	68	97.18	71	Ser315Thr (agc/aCc)	Rv1908c	katG	catalase-peroxidase	isoniazid (INH)		isoniazid (INH)
2158109	0	T	SNP	C	40	33	73	100	73	Asp328Gly (gac/gGc)	Rv1912c	fadB5	oxidoreductase FadB
2160998	0	G	SNP	A	32	37	65	98.57	70	Gly179Asp (ggc/gAc)	Rv1915	aceAa	isocitrate lyase AceAa
2161343	1	G	Ins	T	41	38	79	87.78	79		Rv1915	aceAa	isocitrate lyase AceAa
2163790	0	A	SNP	C	41	32	71	97.33	75	Pro1174Pro (cct/ccG)	Rv1917c	PPE34	PPE family protein PPE34
2165286	0	A	SNP	C	50	58	106	100	108	Ser676Ala (tca/Gca)	Rv1917c	PPE34	PPE family protein PPE34
2167926	0	A	SNP	G	58	58	114	97.48	119	Leu896Ser (ttg/tCg)	Rv1918c	PPE35	PPE family protein PPE35
2172380	0	A	SNP	C	35	31	66	98.51	67	Glu253Ala (gag/gCg)	Rv1920	-	membrane protein
2173860	0	A	SNP	C	43	43	85	98.85	87
2177366	0	C	SNP	T	28	19	47	100	47	Arg94Cys (cgc/Tgc)	Rv1925	fadD31	fatty-acid--CoA ligase FadD31
2179825	0	G	SNP	C	26	38	64	100	64	Glu51Asp (gag/gaC)	Rv1927	-	hypothetical protein
2185674	0	A	SNP	G	40	49	87	100	89	Ile172Thr (atc/aCc)	Rv1934c	fadE17	acyl-CoA dehydrogenase FadE17
2187587	0	G	SNP	C	32	38	69	100	70	Gln68His (cag/caC)	Rv1936	-	monooxygenase
2191498	0	G	SNP	T	29	36	65	98.48	66	Gly158Trp (ggg/Tgg)	Rv1938	ephB	epoxide hydrolase EphB
2197661	0	T	Del	GAP	37	30	63	98.53	68		Rv1946c	lppG	lipoprotein
2197662	0	G	Del	GAP	37	30	63	98.53	68		Rv1946c	lppG	lipoprotein
2199052	0	C	SNP	G	36	39	74	100	75	Gly5Arg (ggt/Cgt)	Rv1948c	-	hypothetical protein
2202500	0	C	SNP	T	33	35	68	93.15	73	His121His (cac/caT)	Rv1956	higA	antitoxin HigA
2207591	1	T	Ins	C	33	38	71	94.67	71
2209465	0	G	SNP	A	50	48	96	98	100	Ala47Thr (gcg/Acg)	Rv1966	mce3A	Mce family protein Mce3A
2211826	0	A	SNP	G	29	33	62	100	62	Lys67Lys (aaa/aaG)	Rv1968	mce3C	Mce family protein Mce3C
2215320	0	G	Del	GAP	21	17	37	84.44	45		Rv1971	mce3F	Mce family protein Mce3F
2215321	0	T	Del	GAP	21	17	37	97.44	39		Rv1971	mce3F	Mce family protein Mce3F
2215322	0	G	Del	GAP	21	17	37	97.44	39		Rv1971	mce3F	Mce family protein Mce3F
2215323	0	C	Del	GAP	21	17	37	97.44	39		Rv1971	mce3F	Mce family protein Mce3F
2215324	0	T	Del	GAP	21	17	37	97.44	39		Rv1971	mce3F	Mce family protein Mce3F
2216443	0	C	SNP	A	23	35	54	98.31	59	Ala396Glu (gcg/gAg)	Rv1971	mce3F	Mce family protein Mce3F
2216963	0	C	SNP	G	49	36	85	97.7	87	His124Gln (cac/caG)	Rv1972	-	Mce associated membrane protein
2220512	0	T	SNP	G	48	37	85	97.7	87	Ser253Ser (tct/tcG)	Rv1977	-	hypothetical protein
2221584	0	G	SNP	C	57	42	99	98.02	101	Ser226Thr (agt/aCt)	Rv1978	-	hypothetical protein
2223293	0	T	SNP	C	48	50	97	98.99	99
2225365	0	T	SNP	C	35	35	70	98.59	71
2228967	0	A	SNP	G	36	47	80	100	83
2229801	0	C	SNP	G	34	39	73	94.81	77	Pro34Pro (ccg/ccC)	Rv1985c	-	HTH-type transcriptional regulator
2230045	0	G	SNP	A	38	25	63	98.44	64	Cys12Tyr (tgc/tAc)	Rv1986	-	amino acid transporter
2235087	0	G	SNP	A	50	47	95	100	97	Phe740Phe (ttc/ttT)	Rv1992c	ctpG	cation transporter ATPase G
2241032	0	G	Del	GAP	32	26	61	96.67	60		Rv1997	ctpF	cation transporter ATPase F
2244421	0	G	SNP	T	43	49	90	98.92	93	Leu240Met (ctg/Atg)	Rv1999c	-	transporter
2245864	0	C	SNP	A	32	38	68	98.59	71	Pro219Gln (ccg/cAg)	Rv2000	-	hypothetical protein
2247677	0	A	SNP	C	58	41	98	99	100	Ile6Ile (ata/atC)	Rv2002	fabG3	20-beta-hydroxysteroid dehydrogenase
2251605	0	G	SNP	A	48	36	80	100	84	Ser93Ser (agc/agT)	Rv2005c	-	universal stress protein
2251999	0	A	SNP	G	49	33	81	100	82
2260100	0	C	SNP	T	44	33	76	100	77
2260525	0	C	SNP	T	66	46	109	100	112
2262620	0	T	SNP	A	22	21	43	100	43	Glu151Asp (gaa/gaT)	Rv2015c	-	hypothetical protein
2262679	0	G	SNP	A	30	20	48	100	50	Leu132Leu (ctg/Ttg)	Rv2015c	-	hypothetical protein
2262698	0	G	SNP	C	30	18	48	100	48	Gly125Gly (ggc/ggG)	Rv2015c	-	hypothetical protein
2262857	0	T	SNP	C	39	36	74	100	75	Ser72Ser (tca/tcG)	Rv2015c	-	hypothetical protein
2264782	0	C	SNP	A	36	32	68	100	68	Ala262Glu (gcg/gAg)	Rv2017	-	transcriptional regulator
2265059	0	T	SNP	G	35	50	82	97.7	87
2267015	0	T	SNP	C	26	30	56	100	56	Ala32Ala (gca/gcG)	Rv2021c	-	transcriptional regulator
2268433	0	C	SNP	A	52	47	98	98.02	101
2268627	0	G	SNP	C	39	52	91	100	91
2269545	0	G	SNP	A	55	33	83	100	88	Ser232Ser (agc/agT)	Rv2024c	-	hypothetical protein
2269780	0	T	SNP	C	32	52	84	100	84	Asp154Gly (gac/gGc)	Rv2024c	-	hypothetical protein
2270102	0	A	SNP	G	56	41	96	100	97	Trp47Arg (tgg/Cgg)	Rv2024c	-	hypothetical protein
2273734	0	C	Del	GAP	34	29	66	96.92	65		Rv2027c	dosT	two component sensor histidine kinase DosT
2282787	0	C	SNP	T	38	38	74	100	76	Cys312Tyr (tgt/tAt)	Rv2037c	-	transmembrane protein
2283191	0	G	SNP	C	38	47	80	100	85	Ala177Ala (gcc/gcG)	Rv2037c	-	transmembrane protein
2285251	0	C	SNP	A	54	44	95	100	98	Val131Phe (gtc/Ttc)	Rv2039c	-	sugar ABC transporter permease
2287121	0	A	SNP	G	46	35	80	98.78	82	Asp242Asp (gat/gaC)	Rv2041c	-	sugar ABC transporter substrate-binding lipoprotein
2288085	0	G	SNP	C	33	42	74	97.4	77	Ala199Ala (gcc/gcG)	Rv2042c	-	hypothetical protein
2288704	0	C	SNP	A	44	47	89	97.85	93	Val180Phe (gtc/Ttc)	Rv2043c	pncA	pyrazinamidase/nicotinamidase PncA	pyrazinamide (PZA)		pyrazinamide (PZA)
2294007	0	T	SNP	C	32	22	54	100	54	Thr174Ala (acg/Gcg)	Rv2047c	-	hypothetical protein
2295685	0	C	SNP	A	78	74	151	90.48	168	Val3768Leu (gtg/Ttg)	Rv2048c	pks12	polyketide synthase
2296042	0	G	SNP	C	39	57	95	97.96	98	Pro3649Ala (ccg/Gcg)	Rv2048c	pks12	polyketide synthase
2298194	0	G	SNP	T	70	69	136	98.58	141	Ala2931Ala (gcc/gcA)	Rv2048c	pks12	polyketide synthase
2300237	0	A	SNP	G	48	75	121	87.23	141	Ala2250Ala (gct/gcC)	Rv2048c	pks12	polyketide synthase
2300546	0	A	SNP	T	33	39	70	96	75	His2147Gln (cat/caA)	Rv2048c	pks12	polyketide synthase
2300552	0	T	SNP	G	30	37	65	95.71	70	Pro2145Pro (cca/ccC)	Rv2048c	pks12	polyketide synthase
2300555	0	A	SNP	G	29	39	65	95.77	71	Asp2144Asp (gat/gaC)	Rv2048c	pks12	polyketide synthase
2302033	0	G	SNP	A	25	30	55	98.21	56	Arg1652Cys (cgc/Tgc)	Rv2048c	pks12	polyketide synthase
2311099	0	C	SNP	G	75	57	128	100	132	Pro473Pro (ccg/ccC)	Rv2052c	-	hypothetical protein
2314689	0	C	SNP	A	23	25	43	94.12	51	Arg46Leu (cgt/cTt)	Rv2057c	rpmG1	50S ribosomal protein L33
2315386	0	C	SNP	A	36	28	62	98.46	65	His71Gln (cac/caA)	Rv2059	-	hypothetical protein
2316123	0	C	SNP	A	46	41	84	96.67	90	Thr317Lys (aca/aAa)	Rv2059	-	hypothetical protein
2318725	0	C	SNP	T	38	60	95	100	98	Glu677Lys (gaa/Aaa)	Rv2062c	cobN	cobalamin biosynthesis protein CobN
2320320	0	C	SNP	T	52	61	109	99.12	114	Arg145His (cgt/cAt)	Rv2062c	cobN	cobalamin biosynthesis protein CobN
2321975	0	T	SNP	C	37	82	114	98.35	121	Asp175Asp (gat/gaC)	Rv2064	cobG	precorrin-3B synthase
2324351	0	G	SNP	C	41	65	103	97.25	109	Ala393Pro (gcc/Ccc)	Rv2066	cobIJ	bifunctional S-adenosyl-L-methionine-precorrin-2 methyl transferase/precorrin-3 methylase
2328543	0	T	SNP	C	50	38	87	100	88	Ile145Met (ata/atG)	Rv2071c	cobM	precorrin-4 C(11)-methyltransferase
2329533	0	A	SNP	G	49	51	99	99.01	101	Leu205Pro (ctc/cCc)	Rv2072c	cobL	precorrin-6Y C(5,15)-methyltransferase
2331620	0	A	SNP	C	38	37	73	100	75	Gly420Gly (ggt/ggG)	Rv2075c	-	hypothetical protein
2331789	0	G	SNP	T	34	32	66	100	66	Pro364Gln (ccg/cAg)	Rv2075c	-	hypothetical protein
2334007	0	A	SNP	G	36	39	72	100	75	Ala96Ala (gct/gcC)	Rv2077c	-	transmembrane protein
2335075	0	A	SNP	G	39	39	75	100	78	Glu6Gly (gaa/gGa)	Rv2078	-	hypothetical protein
2335494	0	A	SNP	G	39	44	82	100	83	Tyr47Cys (tac/tGc)	Rv2079	-	hypothetical protein
2337179	0	C	SNP	T	29	30	57	100	59	Gln609_ (caa/Taa)	Rv2079	-	hypothetical protein
2338810	0	T	SNP	C	35	25	60	98.36	61	Arg34Arg (cgt/cgC)	Rv2082	-	hypothetical protein
2338811	0	A	SNP	G	35	26	61	98.39	62	Lys35Glu (aag/Gag)	Rv2082	-	hypothetical protein
2339255	0	A	SNP	G	52	38	88	100	90	Thr183Ala (act/Gct)	Rv2082	-	hypothetical protein
2339835	0	C	SNP	T	87	96	175	97.34	188	Pro376Leu (ccc/cTc)	Rv2082	-	hypothetical protein
2340621	0	C	SNP	G	54	86	135	100	140	Pro638Arg (ccc/cGc)	Rv2082	-	hypothetical protein
2341636	0	C	SNP	G	39	53	92	100	92	Leu256Val (ctg/Gtg)	Rv2083	-	hypothetical protein
2343263	0	G	SNP	A	32	35	65	97.1	69	Glu79Glu (gag/gaA)	Rv2085	-	hypothetical protein
2344246	0	G	SNP	C	41	29	69	100	70
2344499	0	T	SNP	G	40	32	71	97.3	74	Leu30Arg (ctg/cGg)	Rv2088	pknJ	transmembrane serine/threonine-protein kinase PknJ
2345037	0	C	SNP	A	37	48	84	98.84	86	Leu209Leu (ctc/ctA)	Rv2088	pknJ	transmembrane serine/threonine-protein kinase PknJ
2346318	0	G	SNP	A	28	32	60	98.36	61	Pro336Leu (ccg/cTg)	Rv2089c	pepE	dipeptidase PepE
2348446	0	C	SNP	G	30	31	61	100	61	Phe358Leu (ttc/ttG)	Rv2090	-	5'-3' exonuclease
2354791	0	A	SNP	G	42	35	76	95.06	81	Ser174Pro (tcg/Ccg)	Rv2096c	pafB	proteasome accessory factor B
2357270	0	C	Del	GAP	131	95	223	75.08	301
2357271	0	C	Del	GAP	131	95	223	75.84	298
2358029	1	T	Ins	G	47	54	101	96.19	101
2361604	0	C	SNP	G	54	62	116	100	116	Val455Val (gtc/gtG)	Rv2101	helZ	helicase HelZ
2362041	0	C	SNP	A	36	32	68	98.55	69	Pro601Gln (ccg/cAg)	Rv2101	helZ	helicase HelZ
2364475	0	T	SNP	C	24	31	54	98.21	56	Thr16Ala (aca/Gca)	Rv2103c	vapC37	ribonuclease VapC37
2368565	0	A	Del	GAP	50	42	91	100	92
2369186	0	G	SNP	C	46	44	89	98.9	91	Arg182Gly (cgt/Ggt)	Rv2109c	prcA	proteasome subunit alpha
2369326	0	C	SNP	G	42	42	81	100	84	Arg135Pro (cgc/cCc)	Rv2109c	prcA	proteasome subunit alpha
2374274	0	A	SNP	T	31	28	58	100	59	Gln147His (caa/caT)	Rv2114	-	hypothetical protein
2381573	0	C	Del	GAP	21	28	50	90.74	54		Rv2123	PPE37	PPE family protein PPE37
2386389	0	G	SNP	A	41	33	73	96.1	77	Gly33Ser (ggc/Agc)	Rv2125	-	hypothetical protein
2387733	0	T	SNP	C	103	82	178	100	185	Glu80Glu (gaa/gaG)	Rv2126c	PE_PGRS37	PE-PGRS family protein PE_PGRS37
2388641	0	G	SNP	A	41	27	66	97.14	70	Gly9Asp (ggc/gAc)	Rv2127	ansP1	L-asparagine permease
2399734	0	G	SNP	A	34	50	83	98.82	85	Gly339Ser (ggc/Agc)	Rv2139	pyrD	dihydroorotate dehydrogenase
2406843	0	C	Del	GAP	29	22	47	94.44	54		Rv2148c	-	hypothetical protein
2411496	0	G	SNP	A	16	40	55	98.25	57	Phe209Phe (ttc/ttT)	Rv2152c	murC	UDP-N-acetylmuramate--alanine ligase
2413246	0	C	SNP	A	91	68	157	100	159	Val36Leu (gtg/Ttg)	Rv2153c	murG	UDP-N-acetylglucosamine--N-acetylmuramyl- (pentapeptide) pyrophosphoryl-undecaprenol-N-acetylglucosamine transferase
2415656	0	G	SNP	C	61	83	142	100	144	Arg247Gly (cgg/Ggg)	Rv2155c	murD	UDP-N-acetylmuramoylalanine--D-glutamate ligase
2421816	0	A	SNP	G	68	56	121	100	124
2421975	1	G	Ins	G	64	63	127	93.38	127
2421975	2	G	Ins	G	64	61	125	91.91	127
2421975	3	G	Ins	A	64	63	127	93.38	127
2421975	4	G	Ins	A	64	63	127	93.38	127
2423819	0	C	SNP	G	144	144	272	96.64	298	Gly340Gly (ggg/ggC)	Rv2162c	PE_PGRS38	PE-PGRS family protein PE_PGRS38
2423822	0	A	SNP	G	148	151	286	96.76	309	Gly339Gly (ggt/ggC)	Rv2162c	PE_PGRS38	PE-PGRS family protein PE_PGRS38
2424925	0	A	SNP	G	43	49	89	100	92
2425471	0	T	SNP	C	26	46	72	98.63	73	Arg539Arg (cga/cgG)	Rv2163c	pbpB	penicillin-binding membrane protein PbpB
2433006	0	T	SNP	C	34	24	58	100	58	Val19Ala (gtg/gCg)	Rv2171	lppM	lipoprotein LppM
2440926	0	G	SNP	T	37	30	65	100	67	Asp265Glu (gac/gaA)	Rv2178c	aroG	phospho-2-dehydro-3-deoxyheptonate aldolase AroG
2442468	0	C	SNP	T	29	24	50	98.15	54	Trp249_ (tgg/tgA)	Rv2180c	-	integral membrane protein
2448458	0	C	SNP	T	36	38	74	100	74	Thr100Ile (acc/aTc)	Rv2187	fadD15	long-chain-fatty-acid--CoA ligase FadD15
2451700	0	A	SNP	C	41	44	75	97.7	87	Ala107Ala (gct/gcG)	Rv2189c	-	hypothetical protein
2462871	0	G	SNP	A	27	38	64	95.59	68	Ala59Ala (gcc/gcT)	Rv2198c	mmpS3	membrane protein MmpS3
2470591	0	A	SNP	C	39	47	84	100	86
2472610	0	C	SNP	T	74	54	123	98.46	130	Leu40Leu (ctg/Ttg)	Rv2208	cobS	cobalamin synthase
2491597	0	G	SNP	T	50	27	76	97.47	79	Arg253Arg (cgg/Agg)	Rv2221c	glnE	glutamate-ammonia-ligase adenylyltransferase
2499726	0	G	SNP	A	45	35	79	100	80	Asp299Asn (gat/Aat)	Rv2226	-	hypothetical protein
2505085	0	G	SNP	A	50	61	110	100	111	Ala205Ala (gcc/gcT)	Rv2231c	cobC	aminotransferase		phylo (2,2)
2509140	0	G	SNP	C	51	71	119	99.19	123	Ser79Cys (tcc/tGc)	Rv2236c	cobD	cobalamin biosynthesis transmembrane protein CobD
2509722	0	A	SNP	G	35	27	61	100	62	Pro78Pro (cca/ccG)	Rv2237	-	hypothetical protein
2510350	0	C	SNP	G	35	32	65	100	67
2513645	0	G	SNP	A	34	48	81	98.8	83	Lys369Lys (aag/aaA)	Rv2241	aceE	pyruvate dehydrogenase E1 component
2516567	0	G	SNP	C	32	55	83	98.86	88
2521342	0	T	SNP	C	38	35	72	98.65	74	Asp200Asp (gat/gaC)	Rv2247	accD6	acetyl-/propionyl-CoA carboxylase subunit beta
2521428	0	A	SNP	G	45	40	83	100	85	Asp229Gly (gac/gGc)	Rv2247	accD6	acetyl-/propionyl-CoA carboxylase subunit beta
2522955	0	T	SNP	G	41	40	78	100	81	Val199Gly (gtc/gGc)	Rv2248	-	hypothetical protein
2523205	1	G	Ins	C	28	39	67	91.78	67
2523205	2	G	Ins	G	28	39	67	91.78	67
2523205	3	G	Ins	C	28	39	67	91.78	67
2525723	0	G	Del	GAP	33	37	68	94.59	74		Rv2251	-	flavoprotein
2526974	0	T	SNP	C	45	34	79	100	79	Pro470Pro (cct/ccC)	Rv2251	-	flavoprotein
2529680	0	A	SNP	G	22	33	54	100	55	Thr65Thr (act/acC)	Rv2256c	-	hypothetical protein
2531742	0	A	SNP	G	39	36	75	100	75	Ala52Ala (gct/gcC)	Rv2258c	-	transcriptional regulator
2533377	0	T	SNP	C	45	47	87	97.87	94	Asp16Asp (gat/gaC)	Rv2260	-	hypothetical protein
2534563	0	G	Del	GAP	46	48	95	94	100
2534564	0	A	Del	GAP	46	48	95	98.95	95
2536599	0	C	SNP	T	56	40	91	97.96	98	Gly584Gly (ggg/ggA)	Rv2264c	-	hypothetical protein
2536628	1	G	Ins	A	63	39	102	96.23	102		Rv2264c	-	hypothetical protein
2536892	0	T	SNP	C	77	98	165	99.43	176	Thr487Ala (acc/Gcc)	Rv2264c	-	hypothetical protein
2543395	0	T	SNP	C	49	45	91	97.92	96	Glu294Glu (gaa/gaG)	Rv2268c	cyp128	cytochrome P450 Cyp128
2546684	0	C	SNP	A	42	30	70	100	72	Gly41Val (ggt/gTt)	Rv2274c	mazF8	toxin MazF8
2548700	0	C	SNP	T	58	50	102	100	108	His318Tyr (cac/Tac)	Rv2276	cyp121	cytochrome P450 Cyp121
2551576	0	C	SNP	G	48	28	74	100	76
2551577	0	T	SNP	C	47	30	77	98.72	78
2562644	0	G	SNP	T	30	23	52	98.15	54	Ala16Ser (gcg/Tcg)	Rv2290	lppO	lipoprotein LppO
2564368	1	G	Ins	C	42	40	82	92.13	82		Rv2293c	-	hypothetical protein
2566766	1	C	Ins	G	19	34	53	84.13	53
2566768	0	A	SNP	C	19	34	53	96.36	55
2573756	0	C	SNP	A	26	31	56	100	57
2578626	0	A	SNP	G	69	66	133	99.26	136	Met24Thr (atg/aCg)	Rv2307c	-	hypothetical protein
2581052	0	G	SNP	A	24	31	55	98.21	56	Asp212Asn (gac/Aac)	Rv2308	-	hypothetical protein
2586076	0	C	SNP	G	30	43	73	100	73	Arg405Arg (cgg/cgC)	Rv2314c	-	hypothetical protein
2586127	0	A	SNP	G	31	41	72	100	72	Gly388Gly (ggt/ggC)	Rv2314c	-	hypothetical protein
2589036	0	G	SNP	C	45	28	73	100	73	Asp67His (gac/Cac)	Rv2316	uspA	sugar ABC transporter permease UspA
2589216	0	G	SNP	C	41	49	87	96.77	93	Val127Leu (gtg/Ctg)	Rv2316	uspA	sugar ABC transporter permease UspA
2598400	0	A	SNP	G	40	37	75	100	77	Asn516Asn (aat/aaC)	Rv2326c	-	ABC transporter ATP-binding protein
2600260	0	A	SNP	G	59	42	99	99.02	102	Arg91Arg (cga/cgG)	Rv2327	-	hypothetical protein
2601576	0	T	SNP	G	34	44	78	98.73	79	Ser282Arg (agt/agG)	Rv2328	PE23	PE family protein PE23
2601760	0	G	SNP	A	36	32	66	98.55	69	Ala344Thr (gcc/Acc)	Rv2328	PE23	PE family protein PE23
2608117	0	C	SNP	A	30	30	58	98.36	61	Asp69Tyr (gac/Tac)	Rv2333c	stp	multidrug resistance protein
2612256	0	G	SNP	T	30	51	75	100	81	Leu244Leu (ctc/ctA)	Rv2337c	-	hypothetical protein
2612632	0	C	SNP	A	42	40	80	100	82	Gly119Val (ggc/gTc)	Rv2337c	-	hypothetical protein
2614910	0	C	Del	GAP	42	38	80	97.56	82		Rv2339	mmpL9	transmembrane transport protein MmpL9
2619155	0	G	SNP	C	40	27	67	100	67
2619271	0	T	SNP	C	31	43	73	97.37	76
2625924	0	T	SNP	C	27	36	62	91.3	69	Ala83Ala (gca/gcG)	Rv2346c	esxO	ESAT-6 like protein EsxO
2626004	0	G	SNP	A	25	21	45	93.88	49	Leu57Leu (ctg/Ttg)	Rv2346c	esxO	ESAT-6 like protein EsxO
2626011	0	G	SNP	A	26	22	45	100	48	Ile54Ile (atc/atT)	Rv2346c	esxO	ESAT-6 like protein EsxO
2626018	0	T	SNP	C	28	20	47	88.89	54	Glu52Gly (gag/gGg)	Rv2346c	esxO	ESAT-6 like protein EsxO
2626513	0	T	SNP	A	22	22	43	100	44	Thr3Ser (aca/Tca)	Rv2347c	esxP	ESAT-6 like protein EsxP
2626514	0	T	SNP	G	24	23	45	100	47	Ala2Ala (gca/gcC)	Rv2347c	esxP	ESAT-6 like protein EsxP
2627618	0	C	SNP	A	40	35	75	100	75	Gly361Cys (ggc/Tgc)	Rv2349c	plcC	phospholipase C
2627946	0	A	SNP	G	30	29	58	100	59	Arg251Arg (cgt/cgC)	Rv2349c	plcC	phospholipase C
2630740	0	T	SNP	C	41	30	70	100	71	Thr446Ala (act/Gct)	Rv2351c	plcA	membrane-associated phospholipase A
2631371	0	C	SNP	T	36	34	70	98.59	71	Val235Val (gtg/gtA)	Rv2351c	plcA	membrane-associated phospholipase A
2632341	1	C	Ins	A	38	41	79	92.94	79
2634282	0	T	SNP	G	34	61	95	96.94	98
2636956	0	C	SNP	T	12	18	28	93.75	32
2637162	0	C	SNP	T	44	54	91	98	100
2637541	0	C	SNP	T	51	63	112	99.13	115
2642383	0	C	SNP	T	27	39	64	100	66	Ala66Thr (gcc/Acc)	Rv2360c	-	hypothetical protein
2647905	0	G	SNP	A	25	16	39	95.35	43	Arg155Cys (cgc/Tgc)	Rv2366c	-	transmembrane protein
2656225	0	A	SNP	G	30	30	60	98.36	61	Val69Ala (gtc/gCc)	Rv2377c	-	hypothetical protein
2660319	0	C	SNP	G	36	33	67	100	69	Glu589Asp (gag/gaC)	Rv2379c	mbtF	peptide synthetase
2663795	0	G	SNP	A	49	43	90	96.84	95	Ala1107Ala (gcc/gcT)	Rv2380c	mbtE	peptide synthetase
2668467	0	G	SNP	A	41	36	74	98.72	78	Pro601Pro (ccc/ccT)	Rv2381c	mbtD	polyketide synthetase
2672394	0	G	SNP	A	25	25	50	100	50	Tyr1148Tyr (tac/taT)	Rv2383c	mbtB	phenyloxazoline synthase
2673818	0	C	SNP	G	71	39	109	98.21	112	Val674Leu (gtg/Ctg)	Rv2383c	mbtB	phenyloxazoline synthase
2680658	0	T	SNP	G	28	24	52	98.11	53	Thr67Thr (act/acG)	Rv2386a	-	hypothetical protein
2692100	0	C	SNP	T	33	40	73	90.12	81
2695378	0	C	SNP	G	48	30	76	100	78	Gly141Ala (ggc/gCc)	Rv2398c	cysW	sulfate ABC transporter permease CysW
2697489	0	C	SNP	T	33	32	64	98.48	66	Ala76Thr (gcg/Acg)	Rv2400c	subI	sulfate ABC transporter substrate-binding lipoprotein SubI
2703902	1	C	Ins	G	55	44	99	93.4	100
2704884	1	A	Ins	C	27	31	58	80.56	58		Rv2407	-	ribonuclease Z
2704884	2	A	Ins	A	27	31	58	80.56	58		Rv2407	-	ribonuclease Z
2704884	3	A	Ins	G	27	31	58	80.56	58		Rv2407	-	ribonuclease Z
2704884	4	A	Ins	C	27	31	58	80.56	58		Rv2407	-	ribonuclease Z
2704884	5	A	Ins	G	27	31	58	80.56	58		Rv2407	-	ribonuclease Z
2704884	6	A	Ins	A	27	31	58	80.56	58		Rv2407	-	ribonuclease Z
2704884	7	A	Ins	C	27	30	57	79.17	57		Rv2407	-	ribonuclease Z
2706663	0	G	SNP	T	31	24	53	96.49	57	Thr224Asn (acc/aAc)	Rv2409c	-	hypothetical protein
2711722	0	T	SNP	G	63	81	143	98.63	146	Pro385Pro (cca/ccC)	Rv2414c	-	hypothetical protein
2713795	0	C	SNP	T	63	47	107	100	110
2718852	0	T	SNP	G	24	23	45	100	47
2720952	0	T	SNP	C	13	12	22	100	25	Thr276Ala (acc/Gcc)	Rv2424c	-	transposase
2720954	0	G	SNP	A	14	12	24	100	26	Thr275Ile (acc/aTc)	Rv2424c	-	transposase
2721562	0	C	SNP	G	47	38	82	100	85	Ala72Ala (gcg/gcC)	Rv2424c	-	transposase
2723506	0	T	SNP	C	44	26	70	98.59	71	Leu226Leu (tta/ttG)	Rv2426c	-	hypothetical protein
2729058	0	A	SNP	C	62	51	113	99.12	114	Leu26Arg (ctg/cGg)	Rv2433c	-	hypothetical protein
2734074	0	T	SNP	C	45	68	112	100	113	Val282Ala (gtc/gCc)	Rv2436	rbsK	ribokinase RbsK
2734482	0	A	Del	GAP	18	30	47	100	48		Rv2437	-	transmembrane protein
2737572	0	C	SNP	A	45	83	125	100	128	Ala226Ser (gcg/Tcg)	Rv2439c	proB	glutamate 5-kinase protein
2738274	0	A	SNP	C	64	58	122	99.19	123	Ser471Arg (agt/agG)	Rv2440c	obg	GTPase Obg
2740693	0	T	SNP	C	19	33	51	100	52
2741209	0	G	SNP	A	53	43	94	98.97	97	Leu167Leu (ctg/ctA)	Rv2443	dctA	C4-dicarboxylate-transport transmembrane protein DctA
2751804	0	C	SNP	T	43	40	82	100	83	Arg126Gln (cgg/cAg)	Rv2450c	rpfE	resuscitation-promoting factor RpfE
2752122	0	G	SNP	C	70	68	137	96.5	143	Thr20Arg (acg/aGg)	Rv2450c	rpfE	resuscitation-promoting factor RpfE		phylo (Beijing)
2752698	0	C	SNP	A	39	34	71	98.65	74
2760152	0	A	SNP	G	22	31	51	100	53	Tyr125Cys (tac/tGc)	Rv2458	mmuM	homocysteine S-methyltransferase MmuM
2774555	0	T	SNP	C	61	50	109	96.52	115	Val331Ala (gtg/gCg)	Rv2471	aglA	alpha-glucosidase AglA
2775361	0	C	SNP	T	37	40	76	98.72	78	Arg30Arg (cgc/cgT)	Rv2472	-	hypothetical protein
2779136	0	T	SNP	C	29	39	68	100	68	Ser1043Gly (agc/Ggc)	Rv2476c	gdh	NAD-dependent glutamate dehydrogenase
2786952	0	A	SNP	G	24	24	48	96	50	Cys778Arg (tgc/Cgc)	Rv2482c	plsB2	glycerol-3-phosphate acyltransferase
2789798	0	G	SNP	T	32	34	66	98.51	67	Arg409Arg (cgg/Agg)	Rv2483c	plsC	bifunctional L-3-phosphoserine phosphatase/1-acyl-sn-glycerol-3-phosphate acyltransferase
2791098	0	C	SNP	T	32	37	67	100	69	Gly466Asp (ggt/gAt)	Rv2484c	-	diacyglycerol O-acyltransferase
2791887	0	A	SNP	T	40	37	77	98.72	78	Leu203Gln (ctg/cAg)	Rv2484c	-	diacyglycerol O-acyltransferase
2793810	0	C	SNP	A	49	52	100	99.02	102	Arg60Leu (cgc/cTc)	Rv2485c	lipQ	carboxylesterase LipQ
2794071	0	G	SNP	A	18	37	54	98.21	56
2800087	0	G	SNP	A	34	41	70	98.68	76	Thr265Ile (acc/aTc)	Rv2488c	-	LuxR family transcriptional regulator
2802041	0	C	SNP	T	122	127	237	98.42	253	Gly1399Asp (ggc/gAc)	Rv2490c	PE_PGRS43	PE-PGRS family protein PE_PGRS43
2807486	0	C	SNP	A	53	51	100	99.05	105	Ala70Asp (gcc/gAc)	Rv2492	-	hypothetical protein
2808452	0	T	SNP	C	43	53	93	97.96	98	Val48Ala (gtg/gCg)	Rv2494	vapC38	ribonuclease VapC38
2809621	0	T	SNP	C	46	59	101	98.13	107	Thr107Ala (acc/Gcc)	Rv2495c	bkdC	branched-chain keto acid dehydrogenase E2 component
2809633	0	A	SNP	C	45	57	101	97.14	105	Tyr103Asp (tac/Gac)	Rv2495c	bkdC	branched-chain keto acid dehydrogenase E2 component
2817502	0	A	SNP	C	26	28	53	96.43	56	Phe325Val (ttt/Gtt)	Rv2502c	accD1	acetyl-/propionyl-CoA carboxylase subunit beta
2818837	0	A	SNP	G	51	41	90	94.85	97	Gly97Gly (ggt/ggC)	Rv2503c	scoB	succinyl-CoA:3-ketoacid-CoA transferase subunit B
2821342	0	C	SNP	T	42	48	87	100	90	Ala85Ala (gcg/gcA)	Rv2505c	fadD35	fatty-acid--CoA ligase FadD35
2825466	0	G	SNP	A	45	37	81	100	82	Lys263Lys (aag/aaA)	Rv2509	-	short-chain type dehydrogenase/reductase
2825581	0	T	SNP	G	37	42	78	100	79	Ile503Ile (ata/atC)	Rv2510c	-	hypothetical protein
2827984	0	G	SNP	T	34	27	59	100	61
2828019	0	T	SNP	C	35	30	65	95.59	68
2830525	0	C	SNP	A	31	28	58	98.33	60	Thr122Lys (acg/aAg)	Rv2513	-	hypothetical protein
2833329	0	G	SNP	A	30	35	62	94.2	69	Ala62Val (gct/gTt)	Rv2516c	-	hypothetical protein
2835984	0	T	SNP	C	53	38	87	98.91	92	Val67Ala (gtg/gCg)	Rv2519	PE26	PE family protein PE26
2838897	0	C	SNP	G	34	40	72	98.67	75	Met215Ile (atg/atC)	Rv2522c	-	hypothetical protein
2841022	0	A	SNP	G	48	73	119	99.18	122	Cys2771Arg (tgc/Cgc)	Rv2524c	fas	fatty acid synthase
2844573	0	C	SNP	T	45	47	91	96.84	95	Arg1587His (cgc/cAc)	Rv2524c	fas	fatty acid synthase
2847281	0	A	SNP	G	29	36	65	98.48	66	Asp684Asp (gat/gaC)	Rv2524c	fas	fatty acid synthase
2850631	0	T	SNP	C	36	38	73	94.87	78
2851162	0	A	Del	GAP	53	21	73	100	74		Rv2526	vapB17	antitoxin VapB17
2851163	0	A	Del	GAP	53	21	73	100	74		Rv2526	vapB17	antitoxin VapB17
2851164	0	C	Del	GAP	53	21	73	100	74		Rv2526	vapB17	antitoxin VapB17
2851165	0	A	Del	GAP	53	21	73	100	74		Rv2526	vapB17	antitoxin VapB17
2851166	0	T	Del	GAP	53	21	73	100	74		Rv2526	vapB17	antitoxin VapB17
2851167	0	T	SNP	C	53	21	74	100	74	Leu26Ser (ttg/tCg)	Rv2526	vapB17	antitoxin VapB17
2855259	0	A	SNP	G	27	26	50	98.15	54	Ala841Ala (gct/gcC)	Rv2531c	-	amino acid decarboxylase
2865760	0	A	SNP	G	43	25	67	100	68	Thr211Ala (acc/Gcc)	Rv2542	-	hypothetical protein
2865882	0	T	SNP	C	62	46	106	100	108	Val251Val (gtt/gtC)	Rv2542	-	hypothetical protein
2866607	0	G	SNP	A	90	90	177	99.45	181	Gly47Asp (ggc/gAc)	Rv2543	lppA	lipoprotein LppA
2866647	0	G	SNP	A	60	70	128	100	130	Lys60Lys (aag/aaA)	Rv2543	lppA	lipoprotein LppA
2866671	0	G	SNP	A	55	56	108	98.23	113	Glu68Glu (gag/gaA)	Rv2543	lppA	lipoprotein LppA
2866677	0	A	SNP	C	50	57	104	100	107	Leu70Leu (cta/ctC)	Rv2543	lppA	lipoprotein LppA
2866863	0	C	SNP	G	43	52	93	96.94	98	Ala132Ala (gcc/gcG)	Rv2543	lppA	lipoprotein LppA
2866876	0	A	SNP	G	47	55	100	97.14	105	Ile137Val (att/Gtt)	Rv2543	lppA	lipoprotein LppA
2866880	0	C	SNP	T	47	57	101	98.11	106	Ala138Val (gcc/gTc)	Rv2543	lppA	lipoprotein LppA
2866882	0	G	SNP	A	45	57	101	98.08	104	Ala139Thr (gcc/Acc)	Rv2543	lppA	lipoprotein LppA
2867207	0	C	SNP	G	37	41	76	97.5	80	Ala28Ala (gcc/gcG)	Rv2544	lppB	lipoprotein LppB
2867263	0	G	SNP	A	9	25	33	91.89	37	Gly47Asp (ggc/gAc)	Rv2544	lppB	lipoprotein LppB
2867298	0	C	SNP	A	27	34	61	93.85	65	His59Asn (cac/Aac)	Rv2544	lppB	lipoprotein LppB
2867347	0	A	SNP	G	30	40	69	94.59	74	Gln75Arg (cag/cGg)	Rv2544	lppB	lipoprotein LppB
2867552	0	A	SNP	G	15	8	22	88.46	26	Arg143Arg (cga/cgG)	Rv2544	lppB	lipoprotein LppB
2867575	0	T	SNP	C	23	15	37	92.68	41	Val151Ala (gtg/gCg)	Rv2544	lppB	lipoprotein LppB
2867594	0	G	SNP	A	24	26	45	98.04	51	Leu157Leu (ctg/ctA)	Rv2544	lppB	lipoprotein LppB
2867756	0	T	SNP	C	49	38	86	100	87	Ile211Ile (att/atC)	Rv2544	lppB	lipoprotein LppB
2867881	0	A	Del	GAP	35	50	84	95.51	89		Rv2545	vapB18	antitoxin VapB18
2878550	0	G	SNP	A	36	31	66	100	67
2880702	0	G	SNP	C	53	53	102	99.07	107	Val210Leu (gtc/Ctc)	Rv2560	-	hypothetical protein
2881598	0	G	Del	GAP	23	38	61	85.92	71
2881974	0	G	SNP	A	41	36	76	97.47	79
2884068	0	A	SNP	C	44	34	78	100	78	Met243Leu (atg/Ctg)	Rv2564	glnQ	glutamine ABC transporter ATP-binding protein
2886570	0	A	SNP	G	38	38	76	100	76	Glu66Glu (gaa/gaG)	Rv2566	-	hypothetical protein
2888201	0	T	SNP	C	36	59	93	97.94	97	Leu610Pro (ctc/cCc)	Rv2566	-	hypothetical protein
2889633	0	T	SNP	C	40	42	82	98.8	83	Ala1087Ala (gct/gcC)	Rv2566	-	hypothetical protein
2891267	0	C	SNP	T	38	44	80	100	82	Gly491Gly (ggc/ggT)	Rv2567	-	hypothetical protein
2891728	0	A	SNP	G	42	32	74	100	74	Gln645Arg (cag/cGg)	Rv2567	-	hypothetical protein
2894208	0	G	SNP	A	46	68	110	98.28	116	Ser67Ser (agc/agT)	Rv2569c	-	hypothetical protein
2898522	0	T	SNP	C	50	57	106	99.07	108	Tyr160Tyr (tat/taC)	Rv2573	-	2-dehydropantoate 2-reductase
2903439	0	G	SNP	A	38	32	65	100	70	Ser31Ser (agc/agT)	Rv2578c	-	hypothetical protein
2910461	0	G	SNP	T	51	30	80	98.78	82	Ala147Glu (gcg/gAg)	Rv2584c	apt	adenine phosphoribosyltransferase
2911293	0	C	SNP	G	30	42	71	100	72	Cys462Ser (tgt/tCt)	Rv2585c	-	lipoprotein
2912294	0	T	SNP	G	32	20	51	96.3	54	Ala128Ala (gca/gcC)	Rv2585c	-	lipoprotein
2913494	0	G	SNP	T	48	37	82	97.7	87	Ala173Asp (gcc/gAc)	Rv2586c	secF	protein translocase subunit SecF
2922591	0	C	SNP	A	132	123	248	98.84	258	Ala347Ala (gcc/gcA)	Rv2591	PE_PGRS44	PE-PGRS family protein PE_PGRS44
2922846	0	C	SNP	T	112	126	224	97.94	243	Gly432Gly (ggc/ggT)	Rv2591	PE_PGRS44	PE-PGRS family protein PE_PGRS44
2922848	0	A	SNP	T	112	122	226	98.73	237	Gln433Leu (cag/cTg)	Rv2591	PE_PGRS44	PE-PGRS family protein PE_PGRS44
2923391	0	T	SNP	C	57	67	120	99.2	125	Pro281Pro (cca/ccG)	Rv2592c	ruvB	Holliday junction ATP-dependent DNA helicase RuvB
2925962	0	T	SNP	C	40	34	74	100	74	Cys77Arg (tgc/Cgc)	Rv2596	vapC40	ribonuclease VapC40
2927939	0	T	SNP	C	28	29	57	100	57
2928825	0	A	SNP	G	62	75	133	100	137	Ala146Ala (gca/gcG)	Rv2601	speE	spermidine synthase
2939373	0	G	SNP	C	29	35	64	100	64	Ser197Cys (tct/tGt)	Rv2611c	-	phosphatidylinositol mannoside acyltransferase
2939657	0	T	SNP	C	39	42	80	98.78	82	Ile102Met (ata/atG)	Rv2611c	-	phosphatidylinositol mannoside acyltransferase
2948230	0	G	SNP	A	43	48	91	100	91	Ala110Val (gcc/gTc)	Rv2621c	-	transcriptional regulator
2954439	0	T	SNP	C	34	39	71	100	73	Arg104Gly (aga/Gga)	Rv2627c	-	hypothetical protein
2955957	0	A	SNP	C	28	26	53	98.18	55	Asp64Ala (gat/gCt)	Rv2629	-	hypothetical protein		phylo (Beijing)
2961808	0	C	SNP	T	87	140	215	98.27	231	Gly212Ser (ggt/Agt)	Rv2634c	PE_PGRS46	PE-PGRS family protein PE_PGRS46
2969197	0	A	SNP	G	43	32	75	97.4	77
2969795	0	A	SNP	G	143	91	230	78.79	297		Rvnt32	-	tRNA
2969819	0	A	SNP	T	139	85	223	80.29	279		Rvnt32	-	tRNA
2974933	0	A	SNP	G	50	66	115	100	116	Ile101Thr (atc/aCc)	Rv2650c	-	prophage protein
2975227	0	T	SNP	G	27	42	67	98.57	70	Asn3Thr (aat/aCt)	Rv2650c	-	prophage protein
2975628	0	G	SNP	A	39	55	93	98.95	95	Arg50Cys (cgc/Tgc)	Rv2651c	-	prophage protease
2980861	0	A	SNP	G	32	55	85	97.75	89
2983873	0	A	SNP	G	48	68	113	100	116
2984740	0	A	SNP	G	48	52	97	100	100	His3Arg (cac/cGc)	Rv2668	-	hypothetical protein
2988630	0	C	SNP	G	55	46	100	100	101	His317Asp (cat/Gat)	Rv2672	-	protease
2994187	0	T	SNP	C	55	51	106	100	106	Leu292Leu (tta/ttG)	Rv2678c	hemE	uroporphyrinogen decarboxylase
3003115	0	C	SNP	G	35	33	66	100	68	Ala378Gly (gca/gGa)	Rv2685	arsB1	arsenic-transport integral membrane protein ArsB
3005185	0	G	SNP	T	36	37	73	100	73	Pro156Thr (ccc/Acc)	Rv2688c	-	antibiotic ABC transporter ATP-binding protein
3009692	0	A	SNP	G	34	56	86	95.74	94	Thr117Ala (acc/Gcc)	Rv2691	ceoB	TRK system potassium uptake protein CeoB
3009834	0	A	SNP	G	32	28	58	98.36	61	Asp164Gly (gat/gGt)	Rv2691	ceoB	TRK system potassium uptake protein CeoB
3010420	0	A	SNP	G	39	42	80	100	81	Ile133Val (atc/Gtc)	Rv2692	ceoC	TRK system potassium uptake protein CeoC
3010993	0	C	SNP	T	69	42	110	100	111	Gly126Arg (ggg/Agg)	Rv2693c	-	integral membrane protein
3017465	0	T	SNP	C	26	23	49	100	49	Ile203Thr (ata/aCa)	Rv2702	ppgK	polyphosphate glucokinase
3021893	0	T	Del	GAP	31	27	55	89.23	65		Rv2709	-	transmembrane protein
3021894	0	T	Del	GAP	31	27	55	90.62	64		Rv2709	-	transmembrane protein
3021895	0	C	Del	GAP	31	27	55	93.55	62		Rv2709	-	transmembrane protein
3021896	0	G	Del	GAP	31	27	55	95.08	61		Rv2709	-	transmembrane protein
3021897	0	A	Del	GAP	31	27	55	96.67	60		Rv2709	-	transmembrane protein
3021898	0	C	Del	GAP	31	27	55	95.08	61		Rv2709	-	transmembrane protein
3021899	0	G	Del	GAP	31	27	55	95.08	61		Rv2709	-	transmembrane protein
3021900	0	A	Del	GAP	31	27	55	95.08	61		Rv2709	-	transmembrane protein
3021901	0	C	Del	GAP	31	27	55	95.08	61		Rv2709	-	transmembrane protein
3024021	0	C	SNP	A	36	33	69	98.57	70	Arg153Arg (cgg/Agg)	Rv2711	ideR	iron-dependent repressor and activator IdeR
3024343	0	G	SNP	A	55	43	95	97.03	101	Thr329Ile (acc/aTc)	Rv2712c	-	hypothetical protein
3027798	0	T	SNP	C	39	43	81	98.8	83	Val245Ala (gtg/gCg)	Rv2714	-	hypothetical protein
3031168	0	A	SNP	G	42	47	87	100	89	Tyr124His (tat/Cat)	Rv2719c	-	membrane protein
3033189	0	G	SNP	A	55	42	97	98.98	98	Pro477Pro (ccc/ccT)	Rv2721c	-	hypothetical protein
3036826	0	C	SNP	T	27	33	60	100	60	Val156Met (gtg/Atg)	Rv2724c	fadE20	acyl-CoA dehydrogenase FadE20
3037377	0	T	SNP	C	44	22	64	100	66
3041871	0	G	SNP	T	46	49	89	100	95	Ala202Glu (gcg/gAg)	Rv2729c	-	integral membrane protein
3048912	0	C	SNP	G	31	37	67	100	68	Val59Leu (gtt/Ctt)	Rv2736c	recX	regulatory protein RecX
3054081	0	A	SNP	G	46	44	87	98.9	91	Gly56Gly (gga/ggG)	Rv2741	PE_PGRS47	PE-PGRS family protein PE_PGRS47
3054321	0	A	SNP	G	82	47	127	100	129	Gly136Gly (gga/ggG)	Rv2741	PE_PGRS47	PE-PGRS family protein PE_PGRS47
3054724	0	A	SNP	G	79	50	127	100	129	Ser271Gly (agc/Ggc)	Rv2741	PE_PGRS47	PE-PGRS family protein PE_PGRS47
3056767	0	G	SNP	T	58	50	101	96.43	112	Pro156Thr (ccg/Acg)	Rv2743c	-	hypothetical protein
3069167	0	A	SNP	G	46	50	94	100	96	Leu306Pro (ctg/cCg)	Rv2756c	hsdM	type I restriction/modification system DNA methylase HsdM
3078178	0	C	SNP	T	60	39	99	98.02	101	Val270Met (gtg/Atg)	Rv2769c	PE27	PE family protein PE27
3079877	0	A	SNP	G	47	33	78	100	80	Phe194Ser (ttc/tCc)	Rv2770c	PPE44	PPE family protein PPE44
3080795	0	A	SNP	G	20	31	51	100	51	Leu80Pro (ctc/cCc)	Rv2771c	-	hypothetical protein
3086788	0	T	SNP	C	26	37	62	100	63
3103682	0	T	SNP	C	59	49	107	100	108	Met87Val (atg/Gtg)	Rv2794c	pptT	phosphopantetheinyl transferase
3104189	0	A	SNP	G	33	31	64	96.97	66	Cys241Cys (tgt/tgC)	Rv2795c	-	hypothetical protein
3110140	0	G	SNP	T	37	45	80	98.8	83
3111476	0	C	SNP	T	51	37	87	100	88	Ser116Ser (tcg/tcA)	Rv2802c	-	arginine/hypothetical protein
3112877	0	G	SNP	A	33	34	67	98.53	68	Gly4Asp (ggc/gAc)	Rv2805	-	hypothetical protein
3113872	0	A	SNP	T	52	60	112	100	112	Glu72Val (gag/gTg)	Rv2807	-	hypothetical protein
3115384	0	G	SNP	C	45	43	86	100	88
3118000	0	A	SNP	G	50	58	103	100	108	Arg395Gly (agg/Ggg)	Rv2812	-	transposase
3131469	1	T	Ins	T	34	33	67	85.9	67		Rv2823c	-	CRISPR-associated protein Cas10/Csm1
3131469	2	T	Ins	G	34	33	67	85.9	67		Rv2823c	-	CRISPR-associated protein Cas10/Csm1
3131469	3	T	Ins	T	34	33	67	85.9	67		Rv2823c	-	CRISPR-associated protein Cas10/Csm1
3131469	4	T	Ins	C	34	33	67	85.9	67		Rv2823c	-	CRISPR-associated protein Cas10/Csm1
3131469	5	T	Ins	G	34	32	66	84.62	67		Rv2823c	-	CRISPR-associated protein Cas10/Csm1
3131469	6	T	Ins	G	34	33	67	85.9	67		Rv2823c	-	CRISPR-associated protein Cas10/Csm1
3131469	7	T	Ins	C	34	33	67	85.9	67		Rv2823c	-	CRISPR-associated protein Cas10/Csm1
3131469	8	T	Ins	G	34	33	67	85.9	67		Rv2823c	-	CRISPR-associated protein Cas10/Csm1
3131469	9	T	Ins	A	34	33	67	85.9	67		Rv2823c	-	CRISPR-associated protein Cas10/Csm1
3133054	0	C	SNP	G	55	67	119	99.19	123	Ser162Ser (tcg/tcC)	Rv2825c	-	hypothetical protein
3133055	0	G	SNP	C	56	69	123	100	125	Ser162Trp (tcg/tGg)	Rv2825c	-	hypothetical protein
3133536	0	T	SNP	C	27	48	74	98.68	76	Lys2Glu (aaa/Gaa)	Rv2825c	-	hypothetical protein
3135606	0	A	SNP	G	46	33	78	100	79
3135912	0	G	SNP	C	41	44	82	98.84	86	Thr141Arg (acg/aGg)	Rv2828c	-	hypothetical protein
3135950	0	C	SNP	G	49	53	101	100	102	Ser128Ser (tcg/tcC)	Rv2828c	-	hypothetical protein
3135951	0	G	SNP	C	48	56	102	100	104	Ser128Trp (tcg/tGg)	Rv2828c	-	hypothetical protein
3137058	0	G	SNP	A	36	38	72	98.67	75	Ala56Val (gcg/gTg)	Rv2830c	vapB22	antitoxin VapB22
3137736	0	G	SNP	T	46	37	83	100	83	Asp156Tyr (gac/Tac)	Rv2831	echA16	enoyl-CoA hydratase EchA16
3144623	0	C	SNP	T	50	69	118	100	119	Glu183Glu (gag/gaA)	Rv2838c	rbfA	ribosome-binding factor RbfA
3156201	1	C	Ins	G	21	26	47	87.04	47		Rv2848c	cobB	cobyrinic acid A,C-diamide synthase
3162805	0	C	SNP	G	111	117	221	98.7	231	Arg180Gly (cgc/Ggc)	Rv2853	PE_PGRS48	PE-PGRS family protein PE_PGRS48
3165636	0	G	SNP	A	30	30	59	95.24	63	Ser144Ser (tcg/tcA)	Rv2855	mtr	mycothione reductase
3174496	0	A	SNP	G	35	45	79	100	80	Cys50Arg (tgt/Cgt)	Rv2862c	-	hypothetical protein
3174693	0	C	Del	GAP	27	31	55	89.23	65
3177452	0	C	SNP	A	40	50	90	100	90
3177884	0	C	SNP	A	36	25	60	100	61	Arg21Arg (cgc/cgA)	Rv2866	relG	toxin RelG
3180988	0	C	SNP	A	47	42	84	96.74	92	Val259Phe (gtc/Ttc)	Rv2869c	rip	zinc metalloprotease
3186860	0	T	SNP	G	24	26	50	100	50	Tyr672Asp (tat/Gat)	Rv2874	dipZ	integral membrane C-type cytochrome biogenesis protein DipZ
3187772	0	T	SNP	C	40	28	67	98.55	69	Val37Ala (gtt/gCt)	Rv2876	-	transmembrane protein
3189242	0	A	SNP	G	43	41	84	96.55	87	Ala52Ala (gct/gcC)	Rv2878c	mpt53	soluble secreted antigen Mpt53
3190146	0	C	Del	GAP	42	31	75	92.41	79
3194241	1	C	Ins	G	23	23	46	80.7	46		Rv2885c	-	transposase
3200282	0	C	SNP	T	58	32	87	98.9	91	Ala6Val (gcg/gTg)	Rv2891	-	hypothetical protein
3202369	0	C	SNP	T	51	33	80	98.82	85
3209156	0	G	SNP	A	27	35	58	93.94	66	Ala84Val (gcc/gTc)	Rv2899c	fdhD	formate dehydrogenase accessory protein FdhD
3214869	0	A	SNP	G	43	36	78	100	79	Gln81Arg (cag/cGg)	Rv2905	lppW	lipoprotein LppW
3215623	0	G	Del	GAP	22	27	46	96.08	51
3226181	0	A	SNP	C	26	33	59	100	59	Arg35Arg (cgt/cgG)	Rv2916c	ffh	signal recognition particle protein
3228143	0	G	SNP	T	48	51	99	100	99	Arg594Leu (cgg/cTg)	Rv2917	-	hypothetical protein
3232759	0	G	SNP	A	256	174	404	81.9	525
3238120	0	G	Del	GAP	37	48	85	93.41	91		Rv2923c	-	hypothetical protein
3238121	0	T	Del	GAP	37	48	85	94.44	90		Rv2923c	-	hypothetical protein
3238122	0	G	Del	GAP	37	48	85	94.44	90		Rv2923c	-	hypothetical protein
3247316	0	C	SNP	G	45	43	84	98.88	89	Asp624Glu (gac/gaG)	Rv2931	ppsA	phthiocerol synthesis polyketide synthase type I PpsA
3247851	0	G	SNP	A	27	20	46	95.92	49	Ala803Thr (gcc/Acc)	Rv2931	ppsA	phthiocerol synthesis polyketide synthase type I PpsA
3247853	0	C	SNP	T	27	18	44	95.74	47	Ala803Ala (gcc/gcT)	Rv2931	ppsA	phthiocerol synthesis polyketide synthase type I PpsA
3247856	0	G	SNP	C	27	20	47	94	50	Arg804Arg (cgg/cgC)	Rv2931	ppsA	phthiocerol synthesis polyketide synthase type I PpsA
3247864	1	C	Ins	T	24	20	44	93.62	44		Rv2931	ppsA	phthiocerol synthesis polyketide synthase type I PpsA
3247864	2	C	Ins	A	24	20	44	93.62	44		Rv2931	ppsA	phthiocerol synthesis polyketide synthase type I PpsA
3247864	3	C	Ins	G	24	20	44	93.62	44		Rv2931	ppsA	phthiocerol synthesis polyketide synthase type I PpsA
3247864	4	C	Ins	G	24	20	44	93.62	44		Rv2931	ppsA	phthiocerol synthesis polyketide synthase type I PpsA
3247866	0	C	Del	GAP	25	19	44	95.65	46		Rv2931	ppsA	phthiocerol synthesis polyketide synthase type I PpsA
3247867	0	A	Del	GAP	24	19	44	93.48	46		Rv2931	ppsA	phthiocerol synthesis polyketide synthase type I PpsA
3247868	0	A	Del	GAP	24	19	44	93.48	46		Rv2931	ppsA	phthiocerol synthesis polyketide synthase type I PpsA
3247869	0	A	Del	GAP	24	19	44	95.56	45		Rv2931	ppsA	phthiocerol synthesis polyketide synthase type I PpsA
3247874	0	G	SNP	A	26	20	45	93.88	49	Arg810Arg (cgg/cgA)	Rv2931	ppsA	phthiocerol synthesis polyketide synthase type I PpsA
3247877	0	T	SNP	C	25	21	44	93.88	49	Phe811Phe (ttt/ttC)	Rv2931	ppsA	phthiocerol synthesis polyketide synthase type I PpsA
3247883	0	T	SNP	C	49	47	95	96.97	99	Ser813Ser (agt/agC)	Rv2931	ppsA	phthiocerol synthesis polyketide synthase type I PpsA
3248074	0	G	SNP	A	62	82	143	90.57	159	Arg877His (cgc/cAc)	Rv2931	ppsA	phthiocerol synthesis polyketide synthase type I PpsA
3248075	0	C	SNP	T	62	83	145	90.62	160	Arg877Arg (cgc/cgT)	Rv2931	ppsA	phthiocerol synthesis polyketide synthase type I PpsA
3249025	0	T	SNP	G	21	42	63	98.44	64	Leu1194Arg (cta/cGa)	Rv2931	ppsA	phthiocerol synthesis polyketide synthase type I PpsA
3256494	0	A	SNP	G	41	36	77	98.72	78	Gly270Gly (gga/ggG)	Rv2933	ppsC	phthiocerol synthesis polyketide synthase type I PpsC
3266030	0	A	SNP	G	45	36	79	100	81	Ser1261Ser (tca/tcG)	Rv2934	ppsD	phthiocerol synthesis polyketide synthase type I PpsD
3269581	0	A	SNP	G	37	31	65	100	68	Ala615Ala (gca/gcG)	Rv2935	ppsE	phthiocerol synthesis polyketide synthase type I PpsE
3270784	0	A	SNP	G	49	39	85	95.65	92	Gln1016Gln (caa/caG)	Rv2935	ppsE	phthiocerol synthesis polyketide synthase type I PpsE
3276703	0	T	SNP	G	37	38	74	97.4	77	Thr2005Pro (act/Cct)	Rv2940c	mas	multifunctional mycocerosic acid synthase
3284640	0	A	SNP	G	35	35	68	100	70	Thr436Ala (aca/Gca)	Rv2941	fadD28	long-chain-fatty-acid--AMP ligase FadD28
3284855	0	C	SNP	T	36	36	71	100	72	Ile507Ile (atc/atT)	Rv2941	fadD28	long-chain-fatty-acid--AMP ligase FadD28
3285931	0	G	SNP	A	48	42	88	98.9	91	Ala288Thr (gcc/Acc)	Rv2942	mmpL7	transmembrane transport protein MmpL7
3296371	1	G	Ins	C	33	35	68	77.27	68		Rv2947c	pks15	polyketide synthase
3296371	2	G	Ins	C	33	34	67	76.14	67		Rv2947c	pks15	polyketide synthase
3296371	3	G	Ins	G	32	34	66	75	67		Rv2947c	pks15	polyketide synthase
3296371	4	G	Ins	C	33	34	67	76.14	67		Rv2947c	pks15	polyketide synthase
3296371	5	G	Ins	G	33	34	67	76.14	67		Rv2947c	pks15	polyketide synthase
3296371	6	G	Ins	G	33	34	67	76.14	67		Rv2947c	pks15	polyketide synthase
3296371	7	G	Ins	C	33	34	67	76.14	67		Rv2947c	pks15	polyketide synthase
3296843	0	A	SNP	G	58	39	96	100	97	Val333Ala (gtg/gCg)	Rv2947c	pks15	polyketide synthase
3304966	0	G	SNP	A	36	27	62	98.44	64	Gly176Arg (ggg/Agg)	Rv2952	-	phthiotriol/phenolphthiotriol dimycocerosates methyltransferase
3308606	0	G	SNP	A	50	26	73	98.7	77
3310174	0	G	SNP	A	34	47	80	100	81	Lys235Lys (aag/aaA)	Rv2957	-	PGL/p-HBAD biosynthesis glycosyltransferase
3310427	0	T	SNP	C	36	31	66	98.53	68
3310626	0	T	SNP	C	33	29	62	98.41	63
3314412	0	A	SNP	G	47	41	88	98.88	89	Ala237Ala (gct/gcC)	Rv2962c	-	PGL/p-HBAD biosynthesis rhamnosyltransferase
3316955	0	A	SNP	C	44	32	76	98.7	77	Met143Leu (atg/Ctg)	Rv2964	purU	formyltetrahydrofolate deformylase
3325406	0	T	SNP	C	34	41	72	97.4	77	Met100Val (atg/Gtg)	Rv2970c	lipN	lipase/esterase LipN
3326554	0	A	SNP	C	50	57	107	96.4	111	Asn152His (aac/Cac)	Rv2971	-	oxidoreductase		phylo (not Euro-American, M. africanum, M. bovis, M . canettii, M. caprae, M. Microti, M. pinipedii, Beijing, Delhi/CAS, EAI)
3331362	0	C	Del	GAP	24	56	80	93.02	86		Rv2975c	-	hypothetical protein
3331363	0	G	Del	GAP	24	56	80	93.02	86		Rv2975c	-	hypothetical protein
3335708	0	G	SNP	C	42	47	89	96.74	92	Pro14Arg (ccg/cGg)	Rv2979c	-	resolvase
3336680	0	A	Del	GAP	70	68	122	78.41	176
3336825	0	T	SNP	C	49	63	109	100	112	Thr365Ala (aca/Gca)	Rv2981c	ddlA	D-alanine--D-alanine ligase
3338603	0	G	SNP	C	29	36	65	100	65	Pro133Ala (ccg/Gcg)	Rv2982c	gpdA2	glycerol-3-phosphate dehydrogenase
3352932	0	C	SNP	G	51	22	71	98.65	74	Thr179Thr (acg/acC)	Rv2995c	leuB	3-isopropylmalate dehydrogenase
3356135	0	A	SNP	C	60	57	117	99.15	118	Glu346Ala (gaa/gCa)	Rv2997	-	dehydrogenase
3358235	0	A	SNP	T	42	27	69	100	69	Met212Leu (atg/Ttg)	Rv2999	lppY	lipoprotein LppY
3363338	0	A	SNP	G	51	44	94	100	95
3367765	0	G	SNP	A	53	60	109	99.12	114	Gly343Gly (ggc/ggT)	Rv3009c	gatB	aspartyl/glutamyl-tRNA(Asn/Gln) amidotransferase subunit B
3375165	0	A	SNP	C	64	56	118	99.17	121	Phe167Cys (ttc/tGc)	Rv3015c	-	hypothetical protein
3379432	0	T	SNP	C	92	72	157	75.23	218
3379751	0	A	SNP	C	43	116	157	75.36	211
3379757	0	A	SNP	C	49	119	164	78.87	213
3379763	0	G	SNP	A	54	125	172	83.64	214
3379784	0	C	SNP	A	60	122	178	93.81	194
3379788	0	C	SNP	G	61	121	179	97.33	187
3380439	1	G	Ins	C	13	6	19	90.48	19
3401871	0	A	SNP	G	46	47	93	98.94	94	Ala16Ala (gct/gcC)	Rv3041c	-	ABC transporter ATP-binding protein
3402816	0	C	SNP	T	31	38	69	98.57	70	Gly116Glu (gga/gAa)	Rv3042c	serB2	phosphoserine phosphatase SerB
3404376	0	C	SNP	G	38	26	63	96.97	66	Thr182Thr (acg/acC)	Rv3043c	ctaD	cytochrome C oxidase cytochrome 1
3408150	0	T	SNP	C	51	53	103	100	104	Thr53Ala (aca/Gca)	Rv3047c	-	hypothetical protein
3412611	0	T	SNP	C	51	38	87	98.89	90	Gln519Arg (cag/cGg)	Rv3051c	nrdE	ribonucleoside-diphosphate reductase subunit alpha
3415181	0	C	Del	GAP	25	12	38	75.51	49
3415182	0	A	Del	GAP	25	12	38	78.72	47
3415183	0	C	Del	GAP	25	12	38	78.72	47
3415184	0	C	Del	GAP	25	12	38	78.72	47
3415185	0	T	Del	GAP	25	12	38	78.72	47
3415186	0	A	Del	GAP	25	12	38	80.43	46
3415187	0	G	Del	GAP	25	12	38	82.22	45
3415188	0	G	Del	GAP	25	12	38	82.22	45
3415189	0	G	Del	GAP	25	12	38	82.22	45
3415190	0	G	Del	GAP	25	12	38	84.09	44
3415191	0	G	Del	GAP	25	12	38	84.09	44
3415192	0	T	Del	GAP	25	12	38	84.09	44
3415193	0	G	Del	GAP	25	12	38	86.05	43
3415194	0	G	Del	GAP	25	12	38	82.22	45
3420825	0	A	SNP	G	49	45	92	100	94	Asp445Gly (gac/gGc)	Rv3059	cyp136	cytochrome P450 Cyp136
3425854	0	C	SNP	T	44	36	79	100	80	Pro91Ser (ccg/Tcg)	Rv3062	ligB	DNA ligase
3428917	0	C	SNP	A	51	59	107	100	110	Arg559Ser (cgt/Agt)	Rv3063	cstA	carbon starvation protein A
3432261	0	G	SNP	C	35	25	60	95.24	63	Pro454Pro (ccc/ccG)	Rv3068c	pgmA	phosphoglucomutase PgmA
3440464	0	T	SNP	G	33	33	65	98.51	67	Arg308Arg (cgt/cgG)	Rv3077	-	hydrolase
3440468	0	G	SNP	C	33	30	61	100	63	Gly310Arg (ggc/Cgc)	Rv3077	-	hydrolase
3446699	0	C	SNP	G	34	28	62	98.41	63	Phe220Leu (ttc/ttG)	Rv3081	-	hypothetical protein
3447293	0	T	SNP	G	35	46	80	97.59	83
3450725	0	T	SNP	C	52	40	91	100	92	Val243Val (gtt/gtC)	Rv3084	lipR	acetyl-hydrolase LipR
3454263	0	C	SNP	G	45	39	84	97.67	86	Leu447Val (ctc/Gtc)	Rv3087	-	diacyglycerol O-acyltransferase
3455686	0	G	SNP	C	57	54	110	100	111	Leu449Leu (ctg/ctC)	Rv3088	tgs4	diacyglycerol O-acyltransferase
3456666	0	A	SNP	G	40	22	61	100	62	Ala302Ala (gca/gcG)	Rv3089	fadD13	long chain-fatty-acid--CoA ligase FadD13
3462135	0	G	SNP	C	57	71	125	99.22	129	Cys210Trp (tgc/tgG)	Rv3093c	-	oxidoreductase
3466919	0	C	SNP	G	54	37	86	100	91	Gly58Ala (ggc/gCc)	Rv3097c	lipY	triacylglycerol lipase Lip
3467465	0	C	SNP	G	54	49	102	100	103	Ala66Ala (gcg/gcC)	Rv3098c	-	hypothetical protein
3473996	1	G	Ins	A	30	36	66	98.51	66
3477942	0	A	SNP	G	34	52	86	100	86	Thr98Thr (aca/acG)	Rv3109	moaA1	cyclic pyranopterin monophosphate synthase
3480474	0	G	SNP	A	43	40	81	98.81	84	Gly134Glu (gga/gAa)	Rv3113	-	phosphatase
3480789	0	T	SNP	C	40	57	95	100	97	Ser11Pro (tca/Cca)	Rv3114	-	hypothetical protein
3484126	0	G	SNP	A	33	53	85	98.85	87	Leu51Leu (ctg/ctA)	Rv3117	cysA3	thiosulfate sulfurtransferase
3486977	0	A	SNP	G	30	22	50	96.3	54	Lys157Glu (aaa/Gaa)	Rv3121	cyp141	cytochrome P450 Cyp141
3487108	0	C	SNP	T	47	31	78	100	78	Ala200Ala (gcc/gcT)	Rv3121	cyp141	cytochrome P450 Cyp141
3498198	0	C	SNP	T	58	56	114	97.44	117	Glu356Glu (gag/gaA)	Rv3132c	devS	two component sensor histidine kinase DevS
3500149	0	G	SNP	A	48	35	82	100	83	Leu201Leu (ctg/Ttg)	Rv3134c	-	universal stress protein
3500243	0	G	SNP	C	55	35	88	100	90	Ala169Ala (gcc/gcG)	Rv3134c	-	universal stress protein
3503895	0	C	SNP	T	60	65	123	98.43	127	Pro168Leu (ccg/cTg)	Rv3137	-	histidinol-phosphatase
3508970	0	A	SNP	G	34	36	69	98.59	71	Glu292Glu (gaa/gaG)	Rv3141	fadB4	NADPH quinone oxidoreductase FadB
3509626	0	C	SNP	A	28	25	53	98.15	54
3510120	0	T	SNP	G	32	43	74	97.4	77	Lys400Gln (aag/Cag)	Rv3144c	PPE52	PPE family protein PPE52
3518167	0	A	SNP	G	82	53	133	100	135	Ile474Met (ata/atG)	Rv3151	nuoG	NADH-quinone oxidoreductase subunit G
3518555	0	A	SNP	G	48	79	126	100	127	Thr604Ala (acg/Gcg)	Rv3151	nuoG	NADH-quinone oxidoreductase subunit G
3529067	0	G	SNP	C	140	247	375	99.23	390	Arg33Gly (cgt/Ggt)	Rv3159c	PPE53	PPE family protein PPE53
3530955	0	C	SNP	G	30	24	53	96.43	56	Val62Leu (gtc/Ctc)	Rv3161c	-	dioxygenase
3542049	0	G	SNP	A	34	25	58	96.72	61
3542219	0	G	SNP	A	39	33	72	100	72	Gly28Ser (ggt/Agt)	Rv3174	-	short-chain dehydrogenase/reductase
3543031	0	G	SNP	A	45	39	81	97.67	86	Ala58Thr (gcc/Acc)	Rv3175	-	amidase
3550347	0	C	SNP	T	40	30	69	100	70
3550789	0	C	SNP	G	56	51	104	98.17	109	Ala25Ala (gcc/gcG)	Rv3183	-	transcriptional regulator
3556275	0	A	SNP	G	30	30	59	100	60	Leu138Pro (ctg/cCg)	Rv3190c	-	hypothetical protein
3571828	0	G	SNP	C	43	33	75	97.44	78	Pro239Arg (ccg/cGg)	Rv3199c	nudC	NADH pyrophosphatase
3576231	0	T	SNP	C	52	43	93	97.94	97	Gln269Arg (cag/cGg)	Rv3201c	-	ATP-dependent DNA helicase
3577497	0	C	SNP	T	28	34	62	100	62	Glu902Lys (gaa/Aaa)	Rv3202c	-	ATP-dependent DNA helicase
3580637	0	T	Del	GAP	39	36	74	89.29	84
3581414	0	A	SNP	G	33	36	69	100	69	Thr34Ala (aca/Gca)	Rv3204	-	DNA-methyltransferase
3587446	0	G	SNP	A	36	20	56	100	56	Leu32Leu (ctg/Ttg)	Rv3210c	-	hypothetical protein
3590686	1	G	Ins	C	20	9	29	100	29
3591063	0	T	SNP	C	32	43	73	100	75	Lys144Glu (aag/Gag)	Rv3213c	-	SOJ/ParA-like protein
3594254	1	C	Ins	G	46	46	92	84.4	92
3597249	0	C	SNP	G	48	50	98	100	98	Gly96Arg (ggc/Cgc)	Rv3220c	-	two component sensor kinase
3600576	0	C	SNP	T	35	38	72	97.33	75	Cys242Cys (tgc/tgT)	Rv3224	-	iron-regulated short-chain dehydrogenase/reductase
3604821	0	G	SNP	C	76	80	153	100	156	Ala32Ala (gcg/gcC)	Rv3228	-	hypothetical protein
3610391	1	A	Ins	C	25	23	48	94.12	48		Rv3234c	tgs3	diacyglycerol O-acyltransferase
3612813	0	T	SNP	C	73	65	134	99.28	139	Thr102Ala (acg/Gcg)	Rv3236c	-	integral membrane transport protein
3614982	0	T	SNP	C	27	30	57	93.44	61	Leu874Leu (cta/ctG)	Rv3239c	-	transmembrane transport protein
3621423	0	A	SNP	G	42	35	75	96.25	80
3622441	0	A	SNP	C	43	39	78	100	82	Val217Val (gtt/gtG)	Rv3243c	-	hypothetical protein
3625065	0	T	SNP	G	45	44	88	98.89	90	Met517Leu (atg/Ctg)	Rv3245c	mtrB	two component sensory histidine kinase MtrB
3626562	0	G	SNP	A	58	33	89	97.85	93	Pro18Ser (ccg/Tcg)	Rv3245c	mtrB	two component sensory histidine kinase MtrB
3628520	0	G	SNP	A	28	22	50	100	50	Ser376Ser (tcc/tcT)	Rv3248c	sahH	adenosylhomocysteinase
3638093	0	G	SNP	A	32	24	53	100	56	Ser206Leu (tcg/tTg)	Rv3257c	pmmA	phosphomannomutase PmmA
3643326	0	C	SNP	G	44	28	72	98.63	73	Ala50Ala (gcc/gcG)	Rv3263	-	DNA methylase
3643985	0	A	SNP	C	51	48	99	100	99	Glu270Ala (gag/gCg)	Rv3263	-	DNA methylase
3653988	0	G	SNP	A	34	29	63	96.92	65	Val181Met (gtg/Atg)	Rv3272	-	hypothetical protein
3664457	0	C	SNP	A	30	35	64	100	65	Ala80Asp (gcc/gAc)	Rv3282	-	hypothetical protein
3665753	0	G	SNP	A	28	16	44	97.78	45	Glu276Lys (gag/Aag)	Rv3283	sseA	thiosulfate sulfurtransferase SseA
3670040	0	C	SNP	T	37	42	78	98.75	80	Ala124Ala (gcg/gcA)	Rv3289c	-	transmembrane protein
3674157	0	T	SNP	A	69	49	117	97.52	121	Cys186Ser (tgc/Agc)	Rv3293	pcd	piperideine-6-carboxylic acid dehydrogenase
3675504	0	G	SNP	T	39	36	71	97.4	77	Ile164Ile (atc/atA)	Rv3294c	-	hypothetical protein
3678249	0	A	SNP	C	48	44	92	97.87	94	Lys492Thr (aag/aCg)	Rv3296	lhr	ATP-dependent helicase
3680932	0	G	SNP	A	78	40	115	99.16	119	Pro1386Pro (ccg/ccA)	Rv3296	lhr	ATP-dependent helicase
3681548	0	A	SNP	C	53	45	97	100	98	Arg77Arg (agg/Cgg)	Rv3297	nei	endonuclease VIII
3689523	0	G	SNP	T	34	53	87	100	87	Cys472_ (tgc/tgA)	Rv3303c	lpdA	NAD(P)H quinone reductase LpdA
3690016	0	A	SNP	G	46	56	100	98.08	104	Leu308Ser (ttg/tCg)	Rv3303c	lpdA	NAD(P)H quinone reductase LpdA
3693681	0	A	SNP	C	47	46	91	98.94	94	Ala103Ala (gct/gcG)	Rv3306c	amiB1	amidase AmiB
3704596	0	G	SNP	C	33	35	63	100	68	Val54Leu (gtg/Ctg)	Rv3317	sdhD	succinate dehydrogenase hydrophobic membrane anchor subunit
3704770	0	A	SNP	G	38	44	80	100	82	Thr112Ala (acc/Gcc)	Rv3317	sdhD	succinate dehydrogenase hydrophobic membrane anchor subunit
3711910	0	G	SNP	A	53	41	92	100	94	Trp54_ (tgg/tgA)	Rv3327	-	transposase fusion protein
3712372	0	A	SNP	G	73	54	122	100	127	Leu208Leu (cta/ctG)	Rv3327	-	transposase fusion protein
3714211	0	G	SNP	T	31	57	85	98.88	89	Pro41Gln (ccg/cAg)	Rv3328c	sigJ	ECF RNA polymerase sigma factor SigJ
3714757	0	A	SNP	C	37	43	78	100	80	Gln122His (caa/caC)	Rv3329	-	aminotransferase
3718357	0	C	SNP	T	55	43	95	98.99	99	Pro423Leu (ccg/cTg)	Rv3331	sugI	sugar-transport integral membrane protein SugI
3721806	0	G	SNP	C	61	50	109	99.11	112	Gly265Gly (ggc/ggG)	Rv3335c	-	integral membrane protein
3730616	0	G	SNP	A	31	29	58	77.92	77	Ala2107Val (gcc/gTc)	Rv3343c	PPE54	PPE family protein PPE54
3730993	0	A	SNP	G	226	240	447	93.2	500	Gly1981Gly (ggt/ggC)	Rv3343c	PPE54	PPE family protein PPE54
3732344	0	G	SNP	A	170	133	294	97.74	310	Ala1531Val (gcc/gTc)	Rv3343c	PPE54	PPE family protein PPE54
3735802	0	C	SNP	G	63	70	130	89.86	148	Thr378Thr (acg/acC)	Rv3343c	PPE54	PPE family protein PPE54
3736024	0	A	SNP	G	31	33	60	100	64	Gly304Gly (ggt/ggC)	Rv3343c	PPE54	PPE family protein PPE54
3736282	0	G	SNP	A	63	48	111	97.37	114	Asn218Asn (aac/aaT)	Rv3343c	PPE54	PPE family protein PPE54
3736286	0	T	SNP	A	59	45	101	98.11	106	Tyr217Phe (tac/tTc)	Rv3343c	PPE54	PPE family protein PPE54
3736288	0	G	SNP	C	61	48	109	99.09	110	Ser216Arg (agc/agG)	Rv3343c	PPE54	PPE family protein PPE54
3736290	0	T	SNP	C	60	48	106	99.08	109	Ser216Gly (agc/Ggc)	Rv3343c	PPE54	PPE family protein PPE54
3736291	0	C	SNP	A	62	49	106	99.11	112	Gly215Gly (ggg/ggT)	Rv3343c	PPE54	PPE family protein PPE54
3736628	0	T	SNP	G	88	65	149	100	153	Glu103Ala (gag/gCg)	Rv3343c	PPE54	PPE family protein PPE54
3737479	0	G	Del	GAP	50	60	116	92.44	119		Rv3344c	PE_PGRS49	PE-PGRS family protein PE_PGRS49
3737480	0	G	Del	GAP	50	60	116	99.1	111		Rv3344c	PE_PGRS49	PE-PGRS family protein PE_PGRS49
3737481	0	C	Del	GAP	50	60	116	98.21	112		Rv3344c	PE_PGRS49	PE-PGRS family protein PE_PGRS49
3737482	0	G	Del	GAP	50	60	116	96.49	114		Rv3344c	PE_PGRS49	PE-PGRS family protein PE_PGRS49
3737483	0	C	Del	GAP	50	60	116	96.49	114		Rv3344c	PE_PGRS49	PE-PGRS family protein PE_PGRS49
3737484	0	C	Del	GAP	50	60	116	96.49	114		Rv3344c	PE_PGRS49	PE-PGRS family protein PE_PGRS49
3737485	0	G	Del	GAP	50	60	116	96.49	114		Rv3344c	PE_PGRS49	PE-PGRS family protein PE_PGRS49
3737486	0	C	Del	GAP	50	60	116	96.49	114		Rv3344c	PE_PGRS49	PE-PGRS family protein PE_PGRS49
3737487	0	C	Del	GAP	50	60	116	96.49	114		Rv3344c	PE_PGRS49	PE-PGRS family protein PE_PGRS49
3737488	0	G	Del	GAP	50	60	116	97.35	113		Rv3344c	PE_PGRS49	PE-PGRS family protein PE_PGRS49
3737489	0	G	Del	GAP	50	60	116	96.49	114		Rv3344c	PE_PGRS49	PE-PGRS family protein PE_PGRS49
3737490	0	C	Del	GAP	50	60	116	96.49	114		Rv3344c	PE_PGRS49	PE-PGRS family protein PE_PGRS49
3737491	0	G	Del	GAP	50	60	116	96.49	114		Rv3344c	PE_PGRS49	PE-PGRS family protein PE_PGRS49
3737492	0	C	Del	GAP	50	60	116	95.65	115		Rv3344c	PE_PGRS49	PE-PGRS family protein PE_PGRS49
3737493	0	C	Del	GAP	50	60	116	95.65	115		Rv3344c	PE_PGRS49	PE-PGRS family protein PE_PGRS49
3737494	0	G	Del	GAP	50	60	116	95.65	115		Rv3344c	PE_PGRS49	PE-PGRS family protein PE_PGRS49
3737495	0	C	Del	GAP	50	60	116	95.65	115		Rv3344c	PE_PGRS49	PE-PGRS family protein PE_PGRS49
3737496	0	C	Del	GAP	50	60	116	95.65	115		Rv3344c	PE_PGRS49	PE-PGRS family protein PE_PGRS49
3737497	0	G	Del	GAP	50	60	116	95.65	115		Rv3344c	PE_PGRS49	PE-PGRS family protein PE_PGRS49
3737498	0	C	Del	GAP	50	60	116	95.65	115		Rv3344c	PE_PGRS49	PE-PGRS family protein PE_PGRS49
3737499	0	C	Del	GAP	49	60	116	96.46	113		Rv3344c	PE_PGRS49	PE-PGRS family protein PE_PGRS49
3737500	0	A	Del	GAP	49	60	116	96.46	113		Rv3344c	PE_PGRS49	PE-PGRS family protein PE_PGRS49
3737501	0	C	Del	GAP	49	60	116	95.61	114		Rv3344c	PE_PGRS49	PE-PGRS family protein PE_PGRS49
3737502	0	C	Del	GAP	49	60	116	90.08	121		Rv3344c	PE_PGRS49	PE-PGRS family protein PE_PGRS49
3738121	0	C	SNP	A	120	129	245	98.42	253
3738417	0	G	Del	GAP	40	144	184	95.34	193		Rv3345c	PE_PGRS50	PE-PGRS family protein PE_PGRS50
3741572	0	G	SNP	A	119	90	196	97.66	214	Gly401Gly (ggc/ggT)	Rv3345c	PE_PGRS50	PE-PGRS family protein PE_PGRS50
3743656	0	G	SNP	A	56	37	91	97.89	95
3743899	0	G	SNP	A	53	71	118	96.88	128	Leu3096Leu (ctg/Ttg)	Rv3347c	PPE55	PPE family protein PPE55
3746409	0	A	SNP	G	59	53	112	100	112	Leu2259Pro (ctg/cCg)	Rv3347c	PPE55	PPE family protein PPE55
3750177	0	A	SNP	T	54	34	85	97.78	90	Phe1003Tyr (ttc/tAc)	Rv3347c	PPE55	PPE family protein PPE55
3750178	0	A	SNP	C	53	33	85	94.51	91	Phe1003Val (ttc/Gtc)	Rv3347c	PPE55	PPE family protein PPE55
3750185	0	C	SNP	G	55	31	85	97.73	88	Ser1000Ser (tcg/tcC)	Rv3347c	PPE55	PPE family protein PPE55
3750187	0	A	SNP	T	52	33	83	96.59	88	Ser1000Thr (tcg/Acg)	Rv3347c	PPE55	PPE family protein PPE55
3750188	0	C	SNP	G	56	33	88	100	89	Met999Ile (atg/atC)	Rv3347c	PPE55	PPE family protein PPE55
3750193	0	G	SNP	A	57	34	90	98.91	92	Leu998Phe (ctc/Ttc)	Rv3347c	PPE55	PPE family protein PPE55
3750205	0	C	SNP	T	75	53	124	100	128	Asp994Asn (gac/Aac)	Rv3347c	PPE55	PPE family protein PPE55
3750209	0	A	SNP	G	75	52	126	100	127	Asn992Asn (aat/aaC)	Rv3347c	PPE55	PPE family protein PPE55
3750210	0	T	SNP	G	75	54	126	100	129	Asn992Thr (aat/aCt)	Rv3347c	PPE55	PPE family protein PPE55
3750407	0	G	SNP	C	79	70	144	97.39	153	Gly926Gly (ggc/ggG)	Rv3347c	PPE55	PPE family protein PPE55
3750417	0	A	SNP	T	80	59	133	98.58	141	Phe923Tyr (ttc/tAc)	Rv3347c	PPE55	PPE family protein PPE55
3750421	0	T	SNP	C	80	61	137	97.24	145	Ser922Gly (agc/Ggc)	Rv3347c	PPE55	PPE family protein PPE55
3752207	0	A	SNP	G	84	78	160	97.59	166	Ile326Ile (att/atC)	Rv3347c	PPE55	PPE family protein PPE55
3753116	0	C	SNP	T	57	125	178	83.11	219	Pro23Pro (ccg/ccA)	Rv3347c	PPE55	PPE family protein PPE55
3753164	0	T	SNP	G	47	96	141	94.7	151	Pro7Pro (cca/ccC)	Rv3347c	PPE55	PPE family protein PPE55
3754508	0	G	SNP	C	40	39	78	96.34	82	Leu244Val (ctc/Gtc)	Rv3349c	-	transposase
3761017	0	C	Del	GAP	71	74	141	86.31	168		Rv3350c	PPE56	PPE family protein PPE56
3761169	0	C	SNP	T	42	66	107	93.91	115	Ala1978Ala (gcg/gcA)	Rv3350c	PPE56	PPE family protein PPE56
3761191	0	A	SNP	G	33	63	96	97.96	98	Val1971Ala (gtc/gCc)	Rv3350c	PPE56	PPE family protein PPE56
3762013	0	A	SNP	C	50	35	85	98.84	86	Leu1697Arg (ctc/cGc)	Rv3350c	PPE56	PPE family protein PPE56
3775409	0	T	SNP	C	59	60	116	100	119	Gln698Arg (cag/cGg)	Rv3365c	-	hypothetical protein
3775441	0	A	SNP	C	51	61	106	98.25	114	Ser687Arg (agt/agG)	Rv3365c	-	hypothetical protein
3778011	0	G	SNP	A	25	39	61	98.46	65	Arg92Gln (cgg/cAg)	Rv3366	spoU	tRNA/rRNA methylase SpoU
3778012	0	G	SNP	T	25	36	59	98.39	62	Arg92Arg (cgg/cgT)	Rv3366	spoU	tRNA/rRNA methylase SpoU
3778396	0	C	SNP	T	35	38	71	94.81	77
3794867	1	C	Ins	C	38	37	75	89.29	75		Rv3379c	dxs2	1-deoxy-D-xylulose 5-phosphate synthase
3794867	2	C	Ins	A	38	37	75	89.29	75		Rv3379c	dxs2	1-deoxy-D-xylulose 5-phosphate synthase
3798095	0	A	SNP	C	57	65	121	98.39	124	Val132Gly (gtc/gGc)	Rv3383c	idsB	polyprenyl synthetase IdsB
3798596	0	A	SNP	G	44	41	83	100	85
3802155	0	G	Del	GAP	67	84	152	83.43	181		Rv3388	PE_PGRS52	PE-PGRS family protein PE_PGRS52
3802156	0	C	Del	GAP	68	84	153	87.36	174		Rv3388	PE_PGRS52	PE-PGRS family protein PE_PGRS52
3802157	0	G	Del	GAP	68	84	153	90.48	168		Rv3388	PE_PGRS52	PE-PGRS family protein PE_PGRS52
3802158	0	G	Del	GAP	68	84	153	91.02	167		Rv3388	PE_PGRS52	PE-PGRS family protein PE_PGRS52
3802612	0	G	SNP	A	86	121	202	98.1	211	Gly320Gly (ggg/ggA)	Rv3388	PE_PGRS52	PE-PGRS family protein PE_PGRS52
3804299	0	G	SNP	A	37	45	79	96.47	85	Pro165Ser (ccc/Tcc)	Rv3389c	htdY	3-hydroxyacyl-thioester dehydratase HtdY
3811672	0	G	SNP	T	23	38	60	98.39	62
3811675	0	A	SNP	G	24	35	56	98.33	60
3813266	0	C	SNP	T	54	46	98	99.01	101	Val271Val (gtg/gtA)	Rv3396c	guaA	GMP synthase
3815477	0	G	SNP	T	42	28	70	97.22	72	Ala210Ala (gcc/gcA)	Rv3398c	idsA1	multifunctional dimethylallyltransferase/geranyltranstransferase/farnesylt ranstransferase
3817117	0	C	SNP	A	20	23	40	95.56	45	Ala330Glu (gcg/gAg)	Rv3399	-	S-adenosylmethionine-dependentmethyltransferase
3821845	0	G	SNP	T	30	33	61	100	63	Ala16Glu (gca/gAa)	Rv3402c	-	hypothetical protein
3823159	0	A	SNP	T	18	28	43	100	46	Val235Val (gtt/gtA)	Rv3403c	-	hypothetical protein
3826501	0	C	SNP	T	36	33	66	100	69	Arg84Cys (cgc/Tgc)	Rv3407	vapB47	antitoxin VapB47
3826684	0	C	SNP	T	37	33	69	98.59	71	Ser46Leu (tcg/tTg)	Rv3408	vapC47	ribonuclease VapC47
3829770	0	T	SNP	C	42	34	76	98.7	77	Pro47Pro (cca/ccG)	Rv3410c	guaB3	oxidoreductase
3830349	0	C	SNP	T	55	40	93	98.96	96	Ala391Thr (gcg/Acg)	Rv3411c	guaB2	inosine-5'-monophosphate dehydrogenase
3830695	0	A	SNP	G	54	54	106	99.08	109	Ala275Ala (gct/gcC)	Rv3411c	guaB2	inosine-5'-monophosphate dehydrogenase
3834486	0	T	SNP	C	48	69	115	100	117	Gln12Gln (caa/caG)	Rv3415c	-	hypothetical protein
3838871	0	A	SNP	G	48	33	79	98.78	82	Ala64Ala (gct/gcC)	Rv3420c	rimI	ribosomal-protein-alanine acetyltransferase RimI
3841790	0	A	SNP	G	95	100	191	99.49	196	Val96Ala (gtg/gCg)	Rv3424c	-	hypothetical protein
3842464	0	A	Del	GAP	40	24	59	81.01	79		Rv3425	PPE57	PPE family protein PPE57
3842620	0	A	SNP	G	47	52	98	95.19	104	Thr128Ala (act/Gct)	Rv3425	PPE57	PPE family protein PPE57
3842625	0	A	SNP	G	48	51	97	95.19	104	Pro129Pro (cca/ccG)	Rv3425	PPE57	PPE family protein PPE57
3843408	0	G	Del	GAP	59	46	101	92.92	113		Rv3426	PPE58	PPE family protein PPE58
3843853	0	T	SNP	G	54	47	100	97.12	104
3844757	0	C	Del	GAP	70	63	130	95.68	139		Rv3428c	-	transposase
3844992	0	T	SNP	A	45	62	106	100	107	Ser327Cys (agc/Tgc)	Rv3428c	-	transposase
3845695	0	C	SNP	T	68	52	118	98.36	122	Arg92Arg (cgg/cgA)	Rv3428c	-	transposase
3847215	0	T	SNP	C	33	35	68	95.77	71	Gly17Gly (ggt/ggC)	Rv3429	PPE59	PPE family protein PPE59
3847221	0	T	SNP	C	35	40	71	98.68	76	Gly19Gly (ggt/ggC)	Rv3429	PPE59	PPE family protein PPE59
3847235	0	C	SNP	T	37	40	76	98.72	78	Ser24Phe (tct/tTt)	Rv3429	PPE59	PPE family protein PPE59
3847237	0	G	SNP	T	36	41	75	98.72	78	Ala25Ser (gcc/Tcc)	Rv3429	PPE59	PPE family protein PPE59
3847238	0	C	SNP	T	37	41	78	100	78	Ala25Val (gcc/gTc)	Rv3429	PPE59	PPE family protein PPE59
3851887	0	A	SNP	C	86	46	128	98.51	134	Ser443Ala (tcg/Gcg)	Rv3433c	-	bifunctional ADP-dependent (S)-NAD(P)H-hydrate dehydratase/NAD(P)H-hydrate epimerase
3851888	0	T	SNP	C	89	47	134	97.84	139	Ala442Ala (gca/gcG)	Rv3433c	-	bifunctional ADP-dependent (S)-NAD(P)H-hydrate dehydratase/NAD(P)H-hydrate epimerase
3859893	0	C	SNP	T	50	69	116	99.17	120	Glu28Glu (gag/gaA)	Rv3440c	-	hypothetical protein
3862473	0	A	Del	GAP	28	27	52	91.67	60
3863138	0	G	SNP	A	38	41	77	97.53	81	Pro43Ser (ccg/Tcg)	Rv3445c	esxU	ESAT-6 like protein EsxU
3863681	0	C	SNP	G	66	41	104	98.17	109	Arg284Pro (cgg/cCg)	Rv3446c	-	hypothetical protein
3864995	0	T	SNP	C	35	36	67	98.61	72	Ser1082Gly (agc/Ggc)	Rv3447c	eccC4	ESX-4 secretion system protein EccC4
3870010	0	A	SNP	G	46	48	93	100	94	Thr87Ala (acc/Gcc)	Rv3449	mycP4	membrane-anchored mycosin
3871246	0	T	SNP	C	40	57	95	97.98	99	Gly417Gly (gga/ggG)	Rv3450c	eccB4	ESX-4 secretion system protein EccB4
3874723	0	T	Del	GAP	27	31	56	96.67	60
3877421	0	A	SNP	G	37	40	77	98.72	78	Pro4Pro (cct/ccC)	Rv3456c	rplQ	50S ribosomal protein L17
3883178	0	A	SNP	C	30	31	57	96.83	63	Glu115Asp (gaa/gaC)	Rv3465	rmlC	dTDP-4-dehydrorhamnose 3,5-epimerase
3883796	0	G	SNP	T	130	91	217	98.66	224	Arg91Leu (cgg/cTg)	Rv3466	-	hypothetical protein
3883797	0	G	SNP	A	133	92	217	99.12	227	Arg91Arg (cgg/cgA)	Rv3466	-	hypothetical protein
3884906	0	A	SNP	G	69	98	164	94.35	177	Lys315Glu (aaa/Gaa)	Rv3467	-	hypothetical protein
3885886	0	T	SNP	C	34	37	70	100	71	Ile62Val (atc/Gtc)	Rv3468c	-	dTDP-glucose 4,6-dehydratase
3892671	0	A	SNP	G	39	37	73	100	76
3893480	0	G	SNP	A	35	46	79	100	81
3894732	0	A	SNP	G	60	62	120	98.39	124	Arg103Gly (agg/Ggg)	Rv3478	PPE60	PE family protein PPE60
3895585	0	C	SNP	T	38	64	99	97.14	105	Pro387Leu (ccc/cTc)	Rv3478	PPE60	PE family protein PPE60
3895727	0	C	SNP	A	31	38	68	98.57	70
3896340	0	T	SNP	G	36	46	81	100	82	Leu174Arg (ctc/cGc)	Rv3479	-	transmembrane protein
3898408	0	A	SNP	G	38	42	77	100	80	Ala863Ala (gca/gcG)	Rv3479	-	transmembrane protein
3901386	0	C	SNP	T	39	46	83	98.84	86	Val241Met (gtg/Atg)	Rv3482c	-	membrane protein
3902318	1	A	Ins	T	40	33	73	92.41	73		Rv3483c	-	hypothetical protein
3906311	0	G	SNP	A	25	32	56	95	60	Arg233Cys (cgt/Tgt)	Rv3487c	lipF	carboxylesterase LipF
3908465	0	A	SNP	G	31	31	61	98.41	63	Glu77Gly (gaa/gGa)	Rv3490	otsA	trehalose-phosphate synthase
3909235	0	G	SNP	C	45	38	80	100	83	Val334Leu (gtg/Ctg)	Rv3490	otsA	trehalose-phosphate synthase
3916386	0	G	SNP	T	29	25	54	100	54	Arg191Ser (cgt/Agt)	Rv3497c	mce4C	Mce family protein Mce4C
3919455	0	T	SNP	C	30	30	60	95.24	63	Asn203Ser (aac/aGc)	Rv3500c	yrbE4B	integral membrane protein
3927378	0	C	Del	GAP	58	58	110	95.87	121		Rv3507	PE_PGRS53	PE-PGRS family protein PE_PGRS53
3927379	0	G	Del	GAP	58	59	111	95.9	122		Rv3507	PE_PGRS53	PE-PGRS family protein PE_PGRS53
3927380	0	G	Del	GAP	58	59	111	95.9	122		Rv3507	PE_PGRS53	PE-PGRS family protein PE_PGRS53
3927381	0	T	Del	GAP	58	59	111	99.15	118		Rv3507	PE_PGRS53	PE-PGRS family protein PE_PGRS53
3927382	0	G	Del	GAP	58	59	111	99.15	118		Rv3507	PE_PGRS53	PE-PGRS family protein PE_PGRS53
3927383	0	C	Del	GAP	58	59	111	99.15	118		Rv3507	PE_PGRS53	PE-PGRS family protein PE_PGRS53
3927384	0	C	Del	GAP	58	59	111	99.15	118		Rv3507	PE_PGRS53	PE-PGRS family protein PE_PGRS53
3927385	0	G	Del	GAP	58	59	111	99.15	118		Rv3507	PE_PGRS53	PE-PGRS family protein PE_PGRS53
3927386	0	C	Del	GAP	58	59	111	99.15	118		Rv3507	PE_PGRS53	PE-PGRS family protein PE_PGRS53
3927387	0	C	Del	GAP	58	59	111	100	117		Rv3507	PE_PGRS53	PE-PGRS family protein PE_PGRS53
3927388	0	G	Del	GAP	58	59	111	100	117		Rv3507	PE_PGRS53	PE-PGRS family protein PE_PGRS53
3927389	0	G	Del	GAP	58	59	111	100	117		Rv3507	PE_PGRS53	PE-PGRS family protein PE_PGRS53
3927390	0	C	Del	GAP	58	59	111	100	117		Rv3507	PE_PGRS53	PE-PGRS family protein PE_PGRS53
3927391	0	G	Del	GAP	58	59	111	100	117		Rv3507	PE_PGRS53	PE-PGRS family protein PE_PGRS53
3927392	0	C	Del	GAP	58	59	111	100	117		Rv3507	PE_PGRS53	PE-PGRS family protein PE_PGRS53
3927393	0	C	Del	GAP	58	59	111	98.32	119		Rv3507	PE_PGRS53	PE-PGRS family protein PE_PGRS53
3927394	0	G	Del	GAP	58	59	111	98.32	119		Rv3507	PE_PGRS53	PE-PGRS family protein PE_PGRS53
3927395	0	G	Del	GAP	58	58	111	98.31	118		Rv3507	PE_PGRS53	PE-PGRS family protein PE_PGRS53
3927396	0	C	Del	GAP	58	58	111	96.67	120		Rv3507	PE_PGRS53	PE-PGRS family protein PE_PGRS53
3927397	0	G	Del	GAP	58	58	111	96.67	120		Rv3507	PE_PGRS53	PE-PGRS family protein PE_PGRS53
3927398	0	G	Del	GAP	58	58	111	96.67	120		Rv3507	PE_PGRS53	PE-PGRS family protein PE_PGRS53
3927399	0	C	Del	GAP	58	58	111	95.87	121		Rv3507	PE_PGRS53	PE-PGRS family protein PE_PGRS53
3927400	0	A	Del	GAP	58	58	111	95.87	121		Rv3507	PE_PGRS53	PE-PGRS family protein PE_PGRS53
3927595	0	G	SNP	A	59	79	133	98.57	140	Ala343Thr (gcc/Acc)	Rv3507	PE_PGRS53	PE-PGRS family protein PE_PGRS53
3927605	0	T	SNP	A	61	82	141	100	143	Met346Lys (atg/aAg)	Rv3507	PE_PGRS53	PE-PGRS family protein PE_PGRS53
3927606	0	G	SNP	A	61	83	139	98.63	146	Met346Ile (atg/atA)	Rv3507	PE_PGRS53	PE-PGRS family protein PE_PGRS53
3933939	0	T	SNP	G	22	46	68	100	68	Ser979Ala (tct/Gct)	Rv3508	PE_PGRS54	PE-PGRS family protein PE_PGRS54
3934542	0	T	SNP	G	144	118	251	98.5	266	Ser1180Ala (tct/Gct)	Rv3508	PE_PGRS54	PE-PGRS family protein PE_PGRS54
3934699	0	G	SNP	A	147	171	293	95.78	332	Ser1232Asn (agc/aAc)	Rv3508	PE_PGRS54	PE-PGRS family protein PE_PGRS54
3934733	0	G	SNP	C	163	191	333	96.2	368	Gly1243Gly (ggg/ggC)	Rv3508	PE_PGRS54	PE-PGRS family protein PE_PGRS54
3934734	0	G	SNP	A	149	185	315	95.16	351	Ala1244Thr (gcc/Acc)	Rv3508	PE_PGRS54	PE-PGRS family protein PE_PGRS54
3935335	0	T	SNP	C	37	37	69	97.37	76	Val1444Ala (gtc/gCc)	Rv3508	PE_PGRS54	PE-PGRS family protein PE_PGRS54
3935494	0	C	SNP	A	28	15	43	87.76	49	Ala1497Asp (gcc/gAc)	Rv3508	PE_PGRS54	PE-PGRS family protein PE_PGRS54
3935950	0	T	SNP	C	26	28	53	98.18	55	Val1649Ala (gtc/gCc)	Rv3508	PE_PGRS54	PE-PGRS family protein PE_PGRS54
3936109	0	C	SNP	A	21	16	35	94.87	39	Ala1702Asp (gcc/gAc)	Rv3508	PE_PGRS54	PE-PGRS family protein PE_PGRS54
3940802	0	A	SNP	G	76	119	188	98.98	197	Asn396Asp (aac/Gac)	Rv3511	PE_PGRS55	PE-PGRS family protein PE_PGRS55
3941724	0	C	Del	GAP	12	119	127	78.44	167		Rv3511	PE_PGRS55	PE-PGRS family protein PE_PGRS55
3942481	0	C	SNP	G	121	157	269	98.58	282
3942640	0	T	SNP	C	117	140	246	99.61	258
3943019	0	C	SNP	G	53	163	214	98.63	219
3944466	0	G	Del	GAP	38	36	72	87.06	85		Rv3512	PE_PGRS56	PE-PGRS family protein PE_PGRS56
3947125	0	C	SNP	G	60	77	134	88.39	155	Gly444Gly (ggc/ggG)	Rv3514	PE_PGRS57	PE-PGRS family protein PE_PGRS57
3947126	0	G	SNP	A	56	76	128	87.42	151	Ala445Thr (gcc/Acc)	Rv3514	PE_PGRS57	PE-PGRS family protein PE_PGRS57
3947127	0	C	SNP	T	56	76	130	88.59	149	Ala445Val (gcc/gTc)	Rv3514	PE_PGRS57	PE-PGRS family protein PE_PGRS57
3947128	0	C	SNP	G	60	77	137	89.54	153	Ala445Ala (gcc/gcG)	Rv3514	PE_PGRS57	PE-PGRS family protein PE_PGRS57
3948347	0	T	SNP	G	11	8	19	100	19	Ser852Ala (tcc/Gcc)	Rv3514	PE_PGRS57	PE-PGRS family protein PE_PGRS57
3948404	0	T	SNP	G	13	5	17	100	18	Cys871Gly (tgc/Ggc)	Rv3514	PE_PGRS57	PE-PGRS family protein PE_PGRS57
3948414	0	T	SNP	G	13	5	17	100	18	Val874Gly (gtc/gGc)	Rv3514	PE_PGRS57	PE-PGRS family protein PE_PGRS57
3948417	0	T	SNP	G	12	5	16	89.47	19	Val875Gly (gtc/gGc)	Rv3514	PE_PGRS57	PE-PGRS family protein PE_PGRS57
3949531	0	C	SNP	G	63	92	147	96.88	160	Gly1246Gly (ggc/ggG)	Rv3514	PE_PGRS57	PE-PGRS family protein PE_PGRS57
3949532	0	C	SNP	G	67	95	158	96.43	168	Pro1247Ala (ccc/Gcc)	Rv3514	PE_PGRS57	PE-PGRS family protein PE_PGRS57
3952308	0	C	SNP	A	28	25	51	96.36	55	Asp55Tyr (gac/Tac)	Rv3515c	fadD19	long-chain-fatty-acid--CoA ligase FadD19
[truncated: 189 more rows]
