# Supplementary material for: Novel Mutations in Putative Nicotinic Acid Phosphoribosyltransferases of Mycobacterium tuberculosis and Their Effect on Protein Thermodynamic Properties
Source: Polymers (Basel). 2022 Apr 18;14(8):1623. doi: 10.3390/polym14081623 (PMC9031469; doi:10.3390/polym14081623)
Supplement: Supplementary file 1 [file polymers-14-01623-s001.zip › Supplementary files S1/799.xlsx]

## Sheet: 799
#Pos	Insindex	Ref	Type	Allel	CovFor	CovRev	Qual20	Freq	Cov	Subst	Gene	GeneName	Product	ResistanceSNP	PhyloSNP	InterestingRegion
1849	0	C	SNP	A	279	311	581	99.83	591
1977	0	A	SNP	G	281	296	565	100	577
3446	0	C	SNP	T	244	224	455	99.79	469	Ala56Val (gcc/gTc)	Rv0003	recF	DNA replication/repair protein RecF
4013	0	T	SNP	C	267	216	483	99.38	486	Ile245Thr (atc/aCc)	Rv0003	recF	DNA replication/repair protein RecF
7362	0	G	SNP	C	180	175	352	99.16	358	Glu21Gln (gag/Cag)	Rv0006	gyrA	DNA gyrase subunit A			fluoroquinolones (FQ)
7582	0	A	SNP	G	148	168	314	99.37	318	Asp94Gly (gac/gGc)	Rv0006	gyrA	DNA gyrase subunit A	fluoroquinolones (FQ)		fluoroquinolones (FQ)
7585	0	G	SNP	C	149	169	318	100	318	Ser95Thr (agc/aCc)	Rv0006	gyrA	DNA gyrase subunit A		phylo (not H37Rv)	fluoroquinolones (FQ)
9304	0	G	SNP	A	133	128	257	98.86	264	Gly668Asp (ggc/gAc)	Rv0006	gyrA	DNA gyrase subunit A			fluoroquinolones (FQ)
11637	0	C	SNP	T	97	104	198	100	201
11879	0	A	SNP	G	120	65	181	99.46	186	Ser145Pro (tcc/Ccc)	Rv0008c	-	cell wall synthesis protein CwsA
12204	0	G	SNP	A	96	147	241	100	243	Leu36Leu (ctc/ctT)	Rv0008c	-	cell wall synthesis protein CwsA
14785	0	T	SNP	C	83	110	189	100	193	Cys233Arg (tgc/Cgc)	Rv0012	-	membrane protein
15117	0	C	SNP	G	105	95	200	100	200	Ile68Met (atc/atG)	Rv0013	trpG	anthranilate synthase component II
21795	0	G	SNP	A	144	121	254	99.62	266	Pro463Ser (ccg/Tcg)	Rv0018c	pstP	phosphoserine/threonine phosphatase PstP
24007	0	G	SNP	T	110	84	194	99.49	195	Arg480Arg (cgg/Agg)	Rv0020c	fhaA	FHA domain-containing protein FhaA
24705	0	T	Del	GAP	50	61	112	75.51	147		Rv0020c	fhaA	FHA domain-containing protein FhaA
24706	0	G	Del	GAP	50	61	112	75.51	147		Rv0020c	fhaA	FHA domain-containing protein FhaA
24707	0	C	Del	GAP	50	61	112	76.03	146		Rv0020c	fhaA	FHA domain-containing protein FhaA
24708	0	T	Del	GAP	50	61	112	76.03	146		Rv0020c	fhaA	FHA domain-containing protein FhaA
24709	0	C	Del	GAP	50	61	112	76.03	146		Rv0020c	fhaA	FHA domain-containing protein FhaA
24710	0	G	Del	GAP	50	61	112	77.62	143		Rv0020c	fhaA	FHA domain-containing protein FhaA
24711	0	G	Del	GAP	50	61	112	76.55	145		Rv0020c	fhaA	FHA domain-containing protein FhaA
24712	0	G	Del	GAP	50	61	112	76.55	145		Rv0020c	fhaA	FHA domain-containing protein FhaA
24713	0	G	Del	GAP	50	61	112	77.62	143		Rv0020c	fhaA	FHA domain-containing protein FhaA
24714	0	T	Del	GAP	50	61	112	77.62	143		Rv0020c	fhaA	FHA domain-containing protein FhaA
24715	0	A	Del	GAP	50	61	112	79.29	140		Rv0020c	fhaA	FHA domain-containing protein FhaA
24716	0	A	Del	GAP	50	61	112	79.29	140		Rv0020c	fhaA	FHA domain-containing protein FhaA
26099	0	G	SNP	A	114	118	226	99.15	234	Asp261Asp (gac/gaT)	Rv0021c	-	hypothetical protein
26748	0	C	Del	GAP	90	120	206	96.77	217		Rv0021c	-	hypothetical protein
26957	0	C	SNP	G	96	95	191	100	191
26959	0	C	SNP	G	95	94	186	100	189
27487	0	G	SNP	A	109	102	211	100	211
33372	0	T	SNP	C	158	151	309	99.36	311	Leu50Ser (ttg/tCg)	Rv0030	-	hypothetical protein
34044	0	T	SNP	C	192	196	383	100	388
34569	0	C	Del	GAP	143	141	286	95.3	298		Rv0032	bioF2	8-amino-7-oxononanoate synthase
37031	0	C	SNP	G	117	111	228	100	228	Ala55Ala (gcc/gcG)	Rv0034	-	hypothetical protein
42281	0	C	SNP	A	116	134	245	100	250	Cys24Phe (tgc/tTc)	Rv0039c	-	transmembrane protein
42967	0	G	SNP	C	115	99	211	100	214	Pro133Pro (ccc/ccG)	Rv0040c	mtc28	hypothetical protein
49360	0	C	SNP	T	112	119	228	99.57	232	Val194Ile (gtc/Atc)	Rv0045c	-	hydrolase
49691	0	C	Del	GAP	127	84	208	93.36	226		Rv0045c	-	hydrolase
49692	0	C	Del	GAP	127	84	208	98.14	215		Rv0045c	-	hydrolase
50557	0	T	SNP	C	91	108	198	96.14	207	Arg190Gly (agg/Ggg)	Rv0046c	ino1	inositol-3-phosphate synthase
51949	0	A	SNP	G	123	104	225	99.56	228	Val250Ala (gtc/gCc)	Rv0048c	-	membrane protein
53422	0	G	SNP	A	113	114	225	99.13	229
54394	0	A	SNP	G	116	116	230	100	232	Ala244Ala (gca/gcG)	Rv0050	ponA1	bifunctional penicillin-insensitive transglycosylase/penicillin-sensitive transpeptidase
54842	0	G	SNP	T	124	120	234	98.79	247	Ala394Ser (gcg/Tcg)	Rv0050	ponA1	bifunctional penicillin-insensitive transglycosylase/penicillin-sensitive transpeptidase
55553	0	C	SNP	T	106	88	191	88.58	219	Pro631Ser (ccg/Tcg)	Rv0050	ponA1	bifunctional penicillin-insensitive transglycosylase/penicillin-sensitive transpeptidase
56001	0	G	SNP	A	123	117	237	99.59	241	Gln102Gln (cag/caA)	Rv0051	-	transmembrane protein
60669	0	G	SNP	A	164	145	302	100	309	Gly92Arg (ggg/Agg)	Rv0058	dnaB	replicative DNA helicase
62049	0	A	SNP	G	223	171	389	100	394	Arg552Gly (agg/Ggg)	Rv0058	dnaB	replicative DNA helicase
65083	0	G	SNP	A	143	129	266	100	272	Pro90Ser (ccc/Tcc)	Rv0061c	-	hypothetical protein
66632	0	C	SNP	T	125	137	252	100	262	Pro361Ser (cct/Tct)	Rv0062	celA1	cellulase CelA
67012	0	C	SNP	T	98	138	234	99.16	238	Thr30Thr (acc/acT)	Rv0063	-	oxidoreductase
69984	0	C	SNP	A	178	146	318	100	324	Ala455Ala (gcc/gcA)	Rv0064	-	transmembrane protein
69989	0	G	SNP	A	168	142	308	99.68	311	Gly457Asp (ggt/gAt)	Rv0064	-	transmembrane protein
70267	0	G	SNP	T	168	160	325	100	328	Val550Phe (gtc/Ttc)	Rv0064	-	transmembrane protein
70816	0	A	SNP	G	127	132	258	99.62	260	Asn733Asp (aac/Gac)	Rv0064	-	transmembrane protein
71336	0	G	SNP	C	124	127	247	100	251	Arg906Pro (cgc/cCc)	Rv0064	-	transmembrane protein
72549	0	C	SNP	T	147	173	317	99.38	322	Gly655Ser (ggt/Agt)	Rv0066c	icd2	isocitrate dehydrogenase
75233	0	C	SNP	A	113	101	209	99.53	215
75940	0	G	SNP	C	124	101	222	99.56	226	Val214Leu (gtg/Ctg)	Rv0068	-	oxidoreductase
79726	0	C	SNP	T	88	126	211	99.07	216	Arg81Trp (cgg/Tgg)	Rv0071	-	maturase
80616	0	C	SNP	G	120	135	253	99.61	256
87084	0	A	SNP	C	91	107	195	99.5	199	Glu186Ala (gag/gCg)	Rv0078	-	transcriptional regulator
92199	0	T	SNP	G	124	131	250	100	255	Thr600Thr (act/acG)	Rv0083	-	oxidoreductase
103552	0	G	SNP	T	112	116	223	99.13	230	Arg38Ser (cgt/Agt)	Rv0093c	-	membrane protein
104712	0	C	SNP	T	144	118	257	82.39	318
104824	0	C	SNP	A	114	135	248	99.6	250	Ser131Ile (agc/aTc)	Rv0095c	-	hypothetical protein
105736	0	T	SNP	C	144	106	247	99.6	251	Val138Ala (gtc/gCc)	Rv0096	PPE1	PPE family protein PPE1
113633	0	G	SNP	A	117	125	241	100	242	Pro1211Pro (ccg/ccA)	Rv0101	nrp	peptide synthetase Nrp
116000	0	T	SNP	G	115	80	192	100	195	Val2000Val (gtt/gtG)	Rv0101	nrp	peptide synthetase Nrp
117389	0	C	SNP	T	103	109	210	99.53	213	Thr2463Thr (acc/acT)	Rv0101	nrp	peptide synthetase Nrp
122109	0	A	SNP	G	129	117	245	100	246	Leu22Ser (ttg/tCg)	Rv0103c	ctpB	cation-transporter P-type ATPase B
123198	0	T	SNP	C	112	140	251	99.6	253	Pro294Pro (cct/ccC)	Rv0104	-	hypothetical protein
123520	0	T	SNP	C	136	126	261	99.62	263	Tyr402His (tat/Cat)	Rv0104	-	hypothetical protein
123745	0	G	SNP	A	136	145	279	98.6	285	Gly477Arg (ggg/Agg)	Rv0104	-	hypothetical protein
125830	1	G	Ins	A	73	62	135	95.74	135		Rv0107c	ctpI	cation-transporter ATPase I
129576	0	A	SNP	C	101	100	200	99.5	202	Ala322Ala (gct/gcG)	Rv0107c	ctpI	cation-transporter ATPase I
131174	1	T	Ins	G	99	64	163	93.14	163
132417	0	C	SNP	G	197	191	383	100	388	Arg346Gly (cgc/Ggc)	Rv0109	PE_PGRS1	PE-PGRS family protein PE_PGRS1
133839	0	C	SNP	T	83	86	168	100	169
143207	0	T	SNP	C	144	131	271	99.64	276	Ser224Gly (agc/Ggc)	Rv0118c	oxcA	oxalyl-CoA decarboxylase OxcA
143362	0	G	SNP	A	121	110	225	99.57	232	Pro172Leu (ccc/cTc)	Rv0118c	oxcA	oxalyl-CoA decarboxylase OxcA
144865	0	C	SNP	T	107	129	232	99.16	238	Leu273Leu (ctg/Ttg)	Rv0119	fadD7	fatty-acid--CoA ligase FadD7
146087	0	T	SNP	C	95	89	183	100	184	Asn562Ser (aat/aGt)	Rv0120c	fusA2	elongation factor G
154283	0	T	SNP	C	91	77	166	100	168	Ser18Pro (tcg/Ccg)	Rv0127	mak	maltokinase
157129	0	C	SNP	T	105	104	205	100	209	Gly158Ser (ggc/Agc)	Rv0129c	fbpC	diacylglycerol acyltransferase/mycolyltransferase Ag85C		phylo (Delhi/CAS)
157936	0	G	SNP	C	132	130	260	97.76	268	Glu30Asp (gag/gaC)	Rv0130	htdZ	3-hydroxyl-thioester dehydratase
158427	0	C	SNP	T	123	112	231	99.58	236	Arg411His (cgc/cAc)	Rv0131c	fadE1	acyl-CoA dehydrogenase FadE1
166356	0	G	SNP	A	130	105	229	99.58	236	Gly177Asp (ggc/gAc)	Rv0139	-	oxidoreductase
170671	0	G	SNP	A	67	70	135	98.56	139	Ala130Thr (gcc/Acc)	Rv0144	-	transcriptional regulator
172492	0	C	SNP	G	89	108	197	100	197	Tyr94_ (tac/taG)	Rv0146	-	S-adenosylmethionine-dependentmethyltransferase
176535	0	G	Del	GAP	114	115	226	93.85	244		Rv0149	-	quinone oxidoreductase
177058	0	T	Del	GAP	104	123	218	98.7	230
177059	0	T	Del	GAP	104	123	219	99.13	229
177060	0	C	Del	GAP	104	123	219	99.56	228
177061	0	G	Del	GAP	104	123	219	99.13	229
177062	0	C	Del	GAP	104	123	219	98.7	230
177063	0	G	Del	GAP	104	123	219	98.7	230
177064	0	G	Del	GAP	104	123	219	98.27	231
177857	0	G	SNP	A	117	127	242	99.59	245	Leu485Leu (ctg/Ttg)	Rv0151c	PE1	PE family protein PE1
178205	0	C	SNP	G	140	135	273	99.28	277	Gly369Arg (ggc/Cgc)	Rv0151c	PE1	PE family protein PE1
178453	0	C	SNP	G	112	85	196	99.49	198	Gly286Ala (ggg/gCg)	Rv0151c	PE1	PE family protein PE1
181090	0	C	SNP	T	80	104	183	100	184
188317	0	A	SNP	G	102	105	206	99.04	209	Ser175Pro (tcc/Ccc)	Rv0159c	PE3	PE family protein PE3
188800	0	T	SNP	C	65	112	177	100	177	Thr14Ala (acg/Gcg)	Rv0159c	PE3	PE family protein PE3
189850	0	A	SNP	G	98	117	214	99.08	217	Phe197Ser (ttc/tCc)	Rv0160c	PE4	PE family protein PE4
194305	1	C	Ins	G	79	113	192	92.31	192		Rv0165c	mce1R	transcriptional regulator Mce1R
194305	2	C	Ins	G	79	112	191	91.83	191		Rv0165c	mce1R	transcriptional regulator Mce1R
194681	0	G	SNP	C	120	118	235	100	238	Leu45Leu (ctc/ctG)	Rv0165c	mce1R	transcriptional regulator Mce1R
196642	0	C	SNP	T	150	135	283	99.65	286	Asn550Asn (aac/aaT)	Rv0166	fadD5	fatty-acid--CoA ligase FadD5
198401	0	G	SNP	T	163	127	284	99.32	292	Gly248Cys (ggc/Tgc)	Rv0168	yrbE1B	membrane protein
199470	0	T	SNP	G	97	127	222	100	224	Ser313Ala (tcc/Gcc)	Rv0169	mce1A	Mce family protein Mce1A
201949	0	G	SNP	A	126	110	232	98.33	240	Gly340Arg (ggg/Agg)	Rv0171	mce1C	Mce family protein Mce1C
206339	0	T	SNP	C	91	96	186	99.47	188	Leu370Pro (ctg/cCg)	Rv0174	mce1F	Mce family protein Mce1F
206481	0	C	SNP	G	88	61	144	94.9	157	Pro417Pro (ccc/ccG)	Rv0174	mce1F	Mce family protein Mce1F
206484	0	G	SNP	T	85	76	155	96.41	167	Gly418Gly (ggg/ggT)	Rv0174	mce1F	Mce family protein Mce1F
207079	0	G	SNP	C	73	90	160	100	163	Arg89Pro (cgc/cCc)	Rv0175	-	Mce associated membrane protein
210624	0	C	SNP	T	130	92	214	100	222	Leu63Leu (ctg/ctA)	Rv0179c	lprO	lipoprotein LprO
217201	0	T	SNP	C	97	82	174	99.44	180	Asn311Asn (aat/aaC)	Rv0186	bglS	beta-glucosidase BglS
218599	0	T	SNP	C	100	81	179	100	181
223942	0	T	SNP	C	99	114	209	100	213	Ser127Pro (tcg/Ccg)	Rv0192	-	hypothetical protein
224338	0	C	SNP	T	76	85	160	100	161	Pro259Ser (ccg/Tcg)	Rv0192	-	hypothetical protein
225323	0	T	SNP	C	87	83	165	99.42	171	Lys417Glu (aag/Gag)	Rv0193c	-	hypothetical protein
227098	0	T	SNP	C	74	80	154	100	154	Met74Thr (atg/aCg)	Rv0194	-	multidrug ABC transporter ATPase/permease
230576	1	G	Ins	T	89	93	182	93.81	183
230921	0	C	Del	GAP	127	88	216	100	215		Rv0195	-	two component transcriptional regulator
231114	0	C	SNP	G	110	106	212	99.54	217	Ala72Ala (gcc/gcG)	Rv0195	-	two component transcriptional regulator
234477	0	T	SNP	G	86	76	159	100	162	Tyr749_ (tat/taG)	Rv0197	-	oxidoreductase
234496	1	C	Ins	G	75	50	125	92.59	127		Rv0197	-	oxidoreductase
234496	2	C	Ins	T	76	51	127	94.07	127		Rv0197	-	oxidoreductase
243924	0	G	Del	GAP	105	81	186	92.54	201		Rv0205	-	transmembrane protein
246886	0	T	SNP	C	99	102	197	98.53	204	Asn145Asp (aac/Gac)	Rv0206c	mmpL3	transmembrane transport protein MmpL3
249522	0	T	SNP	C	101	107	206	99.52	209	Val162Ala (gtg/gCg)	Rv0209	-	hypothetical protein
251575	0	G	SNP	A	75	146	216	100	221	Ala486Thr (gcg/Acg)	Rv0210	-	hypothetical protein
255373	0	T	SNP	C	115	122	237	100	237	Asp193Gly (gac/gGc)	Rv0213c	-	methyltransferase
257071	0	C	SNP	T	119	103	222	100	222	Tyr336Tyr (tac/taT)	Rv0214	fadD4	fatty-acid--CoA ligase FadD4
261869	0	T	SNP	C	135	116	251	100	251	Cys316Arg (tgt/Cgt)	Rv0218	-	transmembrane protein
262268	0	A	SNP	T	116	130	244	100	246	Ala5Ala (gca/gcT)	Rv0219	-	transmembrane protein
264992	0	T	SNP	C	106	111	214	99.54	218	Leu309Pro (ctg/cCg)	Rv0221	-	diacyglycerol O-acyltransferase
265554	0	A	SNP	C	166	139	302	100	305	Val16Val (gta/gtC)	Rv0222	echA1	enoyl-CoA hydratase EchA1
266405	0	C	SNP	T	120	100	216	99.55	221	Gly454Ser (ggc/Agc)	Rv0223c	-	aldehyde dehydrogenase
274463	0	C	SNP	A	89	102	189	100	191	Arg86Leu (cgt/cTt)	Rv0229c	-	hypothetical protein
276539	0	G	SNP	C	115	91	204	99.04	208	Gly161Ala (ggc/gCc)	Rv0231	fadE4	acyl-CoA dehydrogenase FadE4
278681	0	C	SNP	G	111	119	228	98.71	233	His33Asp (cat/Gat)	Rv0233	nrdB	ribonucleoside-diphosphate reductase subunit beta NrdB
283503	0	G	SNP	A	102	115	213	99.09	219	His1117Tyr (cac/Tac)	Rv0236c	aftD	alpha-(1->3)-arabinofuranosyltransferase
283614	0	T	SNP	C	83	124	201	99.52	208	Ser1080Gly (agc/Ggc)	Rv0236c	aftD	alpha-(1->3)-arabinofuranosyltransferase
285772	0	A	SNP	C	115	116	231	100	231	Pro360Pro (cct/ccG)	Rv0236c	aftD	alpha-(1->3)-arabinofuranosyltransferase
285871	0	A	SNP	G	136	106	241	100	242	Val327Val (gtt/gtC)	Rv0236c	aftD	alpha-(1->3)-arabinofuranosyltransferase
287142	0	C	Del	GAP	89	84	169	89.64	193
289253	0	C	SNP	T	95	84	179	100	179	Asp50Asp (gac/gaT)	Rv0239	vapB24	antitoxin VapB24
293470	0	G	SNP	A	81	108	179	98.95	191	Val434Met (gtg/Atg)	Rv0243	fadA2	acetyl-CoA acetyltransferase FadA
293628	1	A	Ins	C	54	73	127	88.81	127
301341	0	C	SNP	A	161	154	315	99.68	316	Pro105Pro (ccg/ccT)	Rv0249c	-	succinate dehydrogenase membrane anchor subunit
304923	0	A	SNP	G	139	106	245	100	245	Lys686Lys (aaa/aaG)	Rv0252	nirB	nitrite reductase large subunit NirB
308661	0	A	SNP	G	103	108	210	99.53	212	Leu296Pro (ctg/cCg)	Rv0256c	PPE2	PPE family protein PPE2
310973	0	G	SNP	A	120	126	244	99.6	247	Ala182Val (gcg/gTg)	Rv0259c	-	hypothetical protein
311613	0	G	SNP	T	127	130	255	98.85	260	Val349Val (gtc/gtA)	Rv0260c	-	transcriptional regulator
324812	0	C	SNP	T	69	59	125	99.22	129	Asp82Asp (gac/gaT)	Rv0270	fadD2	fatty-acid--CoA ligase FadD2
325505	0	T	SNP	C	62	102	162	99.39	165	Val313Val (gtt/gtC)	Rv0270	fadD2	fatty-acid--CoA ligase FadD2
328569	0	G	SNP	C	132	124	253	100	256
333468	0	C	SNP	T	101	76	175	97.25	182	Gly948Asp (ggc/gAc)	Rv0278c	-	PE-PGRS family protein PE_PGRS3
333892	0	G	SNP	C	83	94	171	99.44	178	Arg807Gly (cgc/Ggc)	Rv0278c	-	PE-PGRS family protein PE_PGRS3
336683	0	G	SNP	T	8	12	20	86.96	23	Val797Val (gtc/gtA)	Rv0279c	PE_PGRS4	PE-PGRS family protein PE_PGRS4
336684	0	A	SNP	G	8	13	21	87.5	24	Val797Ala (gtc/gCc)	Rv0279c	PE_PGRS4	PE-PGRS family protein PE_PGRS4
336688	0	A	Del	GAP	9	15	24	100	24		Rv0279c	PE_PGRS4	PE-PGRS family protein PE_PGRS4
336689	0	G	Del	GAP	9	15	24	100	24		Rv0279c	PE_PGRS4	PE-PGRS family protein PE_PGRS4
336690	0	C	Del	GAP	9	15	24	100	24		Rv0279c	PE_PGRS4	PE-PGRS family protein PE_PGRS4
336691	0	T	Del	GAP	9	15	24	100	24		Rv0279c	PE_PGRS4	PE-PGRS family protein PE_PGRS4
336692	0	C	Del	GAP	9	15	24	100	24		Rv0279c	PE_PGRS4	PE-PGRS family protein PE_PGRS4
336693	0	G	Del	GAP	9	15	24	100	24		Rv0279c	PE_PGRS4	PE-PGRS family protein PE_PGRS4
336694	0	A	Del	GAP	9	15	24	100	24		Rv0279c	PE_PGRS4	PE-PGRS family protein PE_PGRS4
336695	0	A	Del	GAP	9	15	24	100	24		Rv0279c	PE_PGRS4	PE-PGRS family protein PE_PGRS4
336696	0	T	Del	GAP	9	15	24	100	24		Rv0279c	PE_PGRS4	PE-PGRS family protein PE_PGRS4
336697	0	T	Del	GAP	9	15	24	100	24		Rv0279c	PE_PGRS4	PE-PGRS family protein PE_PGRS4
336699	1	C	Ins	G	8	13	21	87.5	21		Rv0279c	PE_PGRS4	PE-PGRS family protein PE_PGRS4
336699	2	C	Ins	G	8	13	21	87.5	21		Rv0279c	PE_PGRS4	PE-PGRS family protein PE_PGRS4
336707	0	G	Del	GAP	9	14	24	100	23		Rv0279c	PE_PGRS4	PE-PGRS family protein PE_PGRS4
336708	0	T	Del	GAP	9	14	24	100	23		Rv0279c	PE_PGRS4	PE-PGRS family protein PE_PGRS4
336709	0	C	Del	GAP	9	14	24	95.83	24		Rv0279c	PE_PGRS4	PE-PGRS family protein PE_PGRS4
336710	0	A	Del	GAP	9	14	24	79.31	29		Rv0279c	PE_PGRS4	PE-PGRS family protein PE_PGRS4
337820	0	G	SNP	A	17	63	78	96.39	83	Gly418Gly (ggc/ggT)	Rv0279c	PE_PGRS4	PE-PGRS family protein PE_PGRS4
337959	0	A	SNP	C	28	13	39	100	41	Ile372Ser (atc/aGc)	Rv0279c	PE_PGRS4	PE-PGRS family protein PE_PGRS4
338020	0	A	SNP	C	45	31	75	100	76	Cys352Gly (tgc/Ggc)	Rv0279c	PE_PGRS4	PE-PGRS family protein PE_PGRS4
338100	0	T	SNP	C	90	42	130	100	132	Asn325Ser (aac/aGc)	Rv0279c	PE_PGRS4	PE-PGRS family protein PE_PGRS4
338453	0	A	SNP	G	9	14	22	100	23	Ala207Ala (gct/gcC)	Rv0279c	PE_PGRS4	PE-PGRS family protein PE_PGRS4
338648	0	T	SNP	G	69	14	83	77.57	107	Gly142Gly (gga/ggC)	Rv0279c	PE_PGRS4	PE-PGRS family protein PE_PGRS4
338669	0	T	SNP	C	79	13	91	82.88	111	Leu135Leu (tta/ttG)	Rv0279c	PE_PGRS4	PE-PGRS family protein PE_PGRS4
338682	0	T	SNP	G	75	8	83	83	100	Asp131Ala (gac/gCc)	Rv0279c	PE_PGRS4	PE-PGRS family protein PE_PGRS4
338683	0	C	SNP	G	74	8	81	82.83	99	Asp131His (gac/Cac)	Rv0279c	PE_PGRS4	PE-PGRS family protein PE_PGRS4
338685	0	C	SNP	G	75	8	81	83	100	Gly130Ala (ggg/gCg)	Rv0279c	PE_PGRS4	PE-PGRS family protein PE_PGRS4
338690	0	A	SNP	G	78	9	86	83.65	104	Asn128Asn (aat/aaC)	Rv0279c	PE_PGRS4	PE-PGRS family protein PE_PGRS4
338692	0	T	SNP	C	79	9	85	86.27	102	Asn128Asp (aat/Gat)	Rv0279c	PE_PGRS4	PE-PGRS family protein PE_PGRS4
339230	0	G	SNP	C	99	79	175	100	178
340372	0	T	SNP	C	15	66	80	100	81	Ser337Pro (tcg/Ccg)	Rv0280	PPE3	PPE family protein PPE3
342146	0	A	SNP	C	94	103	195	99.49	198	Glu6Ala (gaa/gCa)	Rv0282	eccA3	ESX-3 secretion system protein EccA
342873	0	C	SNP	T	133	121	254	100	254	Val248Val (gtc/gtT)	Rv0282	eccA3	ESX-3 secretion system protein EccA
346275	0	C	SNP	G	117	94	207	99.06	213	Pro214Arg (ccg/cGg)	Rv0284	eccC3	ESX-3 secretion system protein EccC3
350088	0	C	SNP	A	81	83	163	98.8	166	Leu52Met (ctg/Atg)	Rv0286	PPE4	PPE family protein PPE4
353197	0	C	SNP	T	114	83	196	100	197	Arg39Cys (cgc/Tgc)	Rv0290	eccD3	ESX-3 secretion system protein EccD
356528	0	A	SNP	G	131	115	242	100	246	Asn217Asp (aat/Gat)	Rv0292	eccE3	ESX-3 secretion system protein EccE
358287	0	G	SNP	A	137	108	240	100	245	Gly39Gly (ggg/ggA)	Rv0294	tam	trans-aconitate methyltransferase
358473	0	G	SNP	C	95	120	212	99.54	216	Trp101Cys (tgg/tgC)	Rv0294	tam	trans-aconitate methyltransferase
363563	0	G	SNP	A	101	117	215	98.2	222	Ala30Thr (gcg/Acg)	Rv0299	-	toxin
364499	0	G	Del	GAP	85	77	162	91.53	177
366917	0	T	SNP	C	71	98	168	92.86	182	Thr1950Ala (acc/Gcc)	Rv0304c	PPE5	PPE family protein PPE5
366922	0	G	SNP	C	64	92	156	94.55	165	Ala1948Gly (gcc/gGc)	Rv0304c	PPE5	PPE family protein PPE5
367718	0	G	SNP	T	148	145	289	99.66	294	Leu1683Ile (ctt/Att)	Rv0304c	PPE5	PPE family protein PPE5
369886	0	C	SNP	G	166	207	370	100	373	Gly960Ala (ggg/gCg)	Rv0304c	PPE5	PPE family protein PPE5
372913	0	A	SNP	C	134	183	315	99.69	318	Gly933Gly (ggt/ggG)	Rv0305c	PPE6	PPE family protein PPE6
373283	0	A	Del	GAP	177	150	328	95.34	343		Rv0305c	PPE6	PPE family protein PPE6
376774	0	T	SNP	C	160	154	307	100	314	Ala94Ala (gca/gcG)	Rv0307c	-	hypothetical protein
384380	0	A	SNP	C	80	87	164	99.4	168	Lys260Thr (aag/aCg)	Rv0315	-	beta-1,3-glucanase
386432	0	C	SNP	G	108	125	232	99.15	235	Gly223Ala (ggg/gCg)	Rv0318c	-	integral membrane protein
390828	0	T	SNP	C	112	84	193	100	196	Ser142Gly (agt/Ggt)	Rv0323c	-	hypothetical protein
391853	0	A	SNP	G	100	106	205	100	206	Thr168Ala (act/Gct)	Rv0324	-	transcriptional regulator
392261	0	T	SNP	C	147	124	259	100	271	_75Gln (tag/Cag)	Rv0325	-	hypothetical protein
396199	0	T	SNP	C	103	118	217	99.55	222
402836	0	G	SNP	A	90	73	163	99.39	164	Tyr109Tyr (tac/taT)	Rv0337c	aspC	aspartate aminotransferase
403980	0	G	SNP	A	84	86	169	100	170	Ala621Val (gcc/gTc)	Rv0338c	-	iron-sulfur-binding reductase
404326	0	T	SNP	C	81	106	185	99.47	188	Arg506Gly (agg/Ggg)	Rv0338c	-	iron-sulfur-binding reductase
406251	0	T	SNP	C	99	90	188	100	189	Asp733Gly (gat/gGt)	Rv0339c	-	transcriptional regulator
414486	0	C	SNP	T	135	110	241	100	245	Glu152Glu (gag/gaA)	Rv0344c	lpqJ	lipoprotein LpqJ
420008	0	A	SNP	G	127	130	256	100	257	Ala58Ala (gca/gcG)	Rv0350	dnaK	chaperone protein DnaK
422678	0	G	SNP	A	116	114	225	100	230	Arg76His (cgc/cAc)	Rv0352	dnaJ1	chaperone protein DnaJ
424320	1	T	Ins	C	137	109	246	88.81	247		Rv0354c	PPE7	PPE family protein PPE7
428698	0	C	SNP	T	174	197	363	95.62	388	Ala1994Ala (gcg/gcA)	Rv0355c	PPE8	PPE family protein PPE8
428921	0	G	SNP	A	173	158	328	100	331	Ser1920Phe (tcc/tTc)	Rv0355c	PPE8	PPE family protein PPE8
432459	0	C	SNP	T	255	211	463	97.29	479	Asp741Asn (gac/Aac)	Rv0355c	PPE8	PPE family protein PPE8
438470	0	C	SNP	T	114	96	208	99.53	211	Lys90Lys (aag/aaA)	Rv0360c	-	hypothetical protein
440365	0	G	SNP	A	109	107	213	100	216	Ser165Ser (tcg/tcA)	Rv0362	mgtE	Mg2+ transport transmembrane protein MgtE
440878	0	C	SNP	T	105	117	220	98.67	225	Thr336Thr (acc/acT)	Rv0362	mgtE	Mg2+ transport transmembrane protein MgtE
445780	0	C	SNP	T	106	80	182	99.47	187	Arg249His (cgt/cAt)	Rv0368c	-	hypothetical protein
447642	0	G	SNP	C	92	121	210	100	213	Leu134Leu (ctc/ctG)	Rv0370c	-	oxidoreductase
448054	0	A	SNP	G	126	107	232	99.57	234	Ser194Pro (tcg/Ccg)	Rv0371c	-	hypothetical protein
454295	0	T	SNP	C	111	122	228	99.57	234	Pro26Pro (cca/ccG)	Rv0376c	-	hypothetical protein
454333	0	T	SNP	G	90	120	207	100	210	Thr14Pro (acg/Ccg)	Rv0376c	-	hypothetical protein
455024	0	G	SNP	A	90	90	179	99.45	181	Val202Ile (gta/Ata)	Rv0377	-	HTH-type transcriptional regulator
455624	0	T	Del	GAP	124	119	245	99.59	244
457452	0	T	SNP	G	99	68	166	100	167	Thr124Thr (aca/acC)	Rv0381c	-	hypothetical protein
459399	0	A	SNP	C	66	77	142	99.31	144
466808	0	G	SNP	C	23	66	89	100	89
467497	1	C	Ins	G	90	101	191	90.09	192
467508	1	C	Ins	G	90	104	194	92.82	194
467516	0	G	SNP	C	95	112	205	100	207
467526	0	C	SNP	G	94	118	211	99.53	213
467546	0	G	SNP	C	100	123	222	100	223
467557	0	A	SNP	C	97	124	220	100	221
467564	0	A	SNP	C	91	121	211	99.53	213
467585	0	G	SNP	C	88	114	199	100	202
467590	0	T	SNP	C	89	118	203	100	207
467621	0	T	SNP	G	99	105	202	99.51	205
467638	0	G	SNP	T	95	106	201	100	201
467733	0	G	SNP	T	87	92	176	100	179
473310	0	A	SNP	G	152	124	274	99.64	277	Gln177Arg (cag/cGg)	Rv0393	-	hypothetical protein
475178	0	T	SNP	C	129	109	235	98.76	241	Val80Ala (gtc/gCc)	Rv0395	-	hypothetical protein
475915	0	A	SNP	C	169	105	268	97.86	280	Ser34Arg (agc/Cgc)	Rv0397	-	hypothetical protein
476612	0	G	SNP	A	106	111	207	99.54	218	Val73Val (gtg/gtA)	Rv0397A	-	hypothetical protein
481527	0	G	Del	GAP	175	181	356	92.71	384		Rv0402c	mmpL1	transmembrane transport protein MmpL1
483935	0	T	SNP	G	257	230	479	99.59	489
484504	0	C	SNP	G	309	258	560	100	567	Ala176Ala (gcc/gcG)	Rv0404	fadD30	long-chain-fatty-acid--AMP ligase FadD30
485561	0	A	SNP	C	277	248	522	99.81	526	Ile529Leu (atc/Ctc)	Rv0404	fadD30	long-chain-fatty-acid--AMP ligase FadD30
485730	0	C	SNP	T	324	291	599	100	615	Pro585Leu (cca/cTa)	Rv0404	fadD30	long-chain-fatty-acid--AMP ligase FadD30
485811	0	A	Del	GAP	296	271	558	97.76	580		Rv0405	pks6	membrane bound polyketide synthase
489935	0	G	SNP	C	160	162	318	100	322	Thr257Thr (acc/acG)	Rv0406c	-	beta lactamase-like protein
491742	0	T	SNP	C	119	113	232	100	232	Phe320Phe (ttt/ttC)	Rv0407	fgd1	F420-dependent glucose-6-phosphate dehydrogenase		phylo (not Euro-American, M. africanum, M. bovis, M. canettii, M. caprae, M. microti, M. pinipedii, Beijing, Delhi/CAS, EAI)
492150	0	G	SNP	C	124	115	238	100	239	Gly122Ala (ggc/gCc)	Rv0408	pta	phosphate acetyltransferase
498531	0	A	SNP	G	82	82	164	100	164	Ala363Ala (gct/gcC)	Rv0412c	-	membrane protein
498557	0	C	SNP	A	91	91	180	100	182	Asp355Tyr (gac/Tac)	Rv0412c	-	membrane protein
502589	0	C	SNP	G	135	112	245	100	247	Ser75Cys (tcc/tGc)	Rv0417	thiG	thiazole synthase
503354	0	G	SNP	C	137	112	248	99.6	250
503534	0	C	SNP	T	136	135	269	99.63	272	Ala13Ala (gcc/gcT)	Rv0418	lpqL	lipoprotein aminopeptidase LpqL
505974	0	G	SNP	A	100	119	212	99.1	221	Ala297Thr (gcg/Acg)	Rv0419	lpqM	lipoprotein peptidase LpqM
513257	0	T	SNP	C	114	77	189	100	191	Met689Val (atg/Gtg)	Rv0425c	ctpH	metal cation transporting ATPase H
517358	0	T	SNP	C	95	88	182	98.92	185	Asp149Gly (gac/gGc)	Rv0428c	-	GCN5-like N-acetyltransferase
517389	0	C	SNP	A	99	95	190	99.49	195	Val139Phe (gtc/Ttc)	Rv0428c	-	GCN5-like N-acetyltransferase
523654	0	C	SNP	T	116	131	241	100	247	Ala294Thr (gcc/Acc)	Rv0435c	-	ATPase
524891	0	C	SNP	A	82	97	177	100	179	Gly167Val (ggc/gTc)	Rv0436c	pssA	CDP-diacylglycerol--serineO-phosphatidyltransferase
530870	0	C	SNP	T	88	86	171	99.43	175	Ala449Thr (gcc/Acc)	Rv0442c	PPE10	PPE family protein PPE10
531775	0	C	SNP	G	136	147	277	99.65	284	Trp147Ser (tgg/tCg)	Rv0442c	PPE10	PPE family protein PPE10
541201	0	A	SNP	G	165	152	315	99.69	318	Leu97Leu (ctt/ctC)	Rv0450c	mmpL4	transmembrane transport protein MmpL4
546357	0	A	SNP	G	103	99	202	99.51	203	Thr149Thr (act/acC)	Rv0456c	echA2	enoyl-CoA hydratase EchA2
548185	0	C	SNP	T	132	162	285	98.99	297	Gly475Ser (ggc/Agc)	Rv0457c	-	peptidase
548326	0	T	SNP	C	131	128	256	99.62	260	Thr428Ala (aca/Gca)	Rv0457c	-	peptidase
551525	0	A	SNP	C	91	84	170	99.43	176	Arg110Arg (aga/Cga)	Rv0459	-	hypothetical protein
555991	0	A	SNP	G	98	129	226	97.42	233	Cys106Arg (tgc/Cgc)	Rv0465c	-	HTH-type transcriptional regulator
560541	0	C	Del	GAP	167	186	352	100	353		Rv0469	umaA	mycolic acid synthase UmaA
560542	0	T	Del	GAP	167	186	353	100	353		Rv0469	umaA	mycolic acid synthase UmaA
560543	0	T	Del	GAP	167	186	353	100	353		Rv0469	umaA	mycolic acid synthase UmaA
560544	0	T	Del	GAP	167	186	353	100	353		Rv0469	umaA	mycolic acid synthase UmaA
560545	0	T	Del	GAP	167	186	353	100	353		Rv0469	umaA	mycolic acid synthase UmaA
560546	0	C	Del	GAP	167	186	353	99.44	355		Rv0469	umaA	mycolic acid synthase UmaA
562063	0	G	Del	GAP	83	108	189	93.17	205		Rv0470A	-	hypothetical protein
562064	0	C	Del	GAP	83	108	189	98.96	193		Rv0470A	-	hypothetical protein
562065	0	C	Del	GAP	83	107	188	99.48	191		Rv0470A	-	hypothetical protein
562066	0	A	Del	GAP	83	107	188	98.45	193		Rv0470A	-	hypothetical protein
565655	0	A	SNP	G	111	109	218	100	220
566648	0	G	SNP	T	100	81	181	99.45	182	Ala47Ala (gcg/gcT)	Rv0476	-	transmembrane protein
572591	0	C	SNP	T	79	89	165	100	168	Asp294Asp (gac/gaT)	Rv0483	lprQ	lipoprotein LprQ
573262	0	A	SNP	G	92	84	173	100	176	Gly180Gly (ggt/ggC)	Rv0484c	-	short-chain type oxidoreductase
579284	0	T	SNP	C	131	123	249	100	254
580772	0	T	SNP	A	52	64	112	81.69	142
580774	0	G	Del	GAP	51	62	113	77.4	146
580775	0	G	Del	GAP	51	62	113	77.93	145
580776	0	G	Del	GAP	51	62	113	77.4	146
580777	0	G	Del	GAP	51	62	113	79.02	143
580778	0	C	Del	GAP	51	62	113	81.88	138
580779	0	A	Del	GAP	51	62	113	83.09	136
580780	0	C	Del	GAP	51	62	113	83.09	136
580781	0	C	Del	GAP	51	62	113	83.7	135
580782	0	A	Del	GAP	51	62	113	83.09	136
580783	0	C	Del	GAP	51	62	113	83.7	135
580784	0	C	Del	GAP	51	62	113	84.96	133
580785	0	C	Del	GAP	51	62	113	86.92	130
580786	0	G	Del	GAP	51	62	113	85.61	132
580787	0	C	Del	GAP	51	62	113	86.26	131
580788	0	T	Del	GAP	51	62	113	86.26	131
580789	0	T	Del	GAP	51	62	113	86.26	131
580790	0	G	Del	GAP	51	62	113	84.96	133
580791	0	C	Del	GAP	51	62	113	86.26	131
580792	0	G	Del	GAP	51	62	113	84.96	133
580793	0	G	Del	GAP	51	62	113	85.61	132
580794	0	G	Del	GAP	51	62	113	85.61	132
580795	0	G	Del	GAP	51	62	113	86.92	130
580796	0	G	Del	GAP	51	62	113	85.61	132
580797	0	A	Del	GAP	51	62	113	88.28	128
584171	0	T	SNP	C	125	109	231	99.57	235	Ser174Gly (agt/Ggt)	Rv0493c	-	hypothetical protein
586030	0	C	SNP	A	81	108	187	100	189	Arg95Arg (cgg/cgT)	Rv0495c	-	hypothetical protein
590436	0	T	SNP	C	95	117	210	99.53	213	Ala118Ala (gct/gcC)	Rv0500	proC	pyrroline-5-carboxylate reductase
597816	0	A	SNP	G	177	159	333	99.7	337	Ala206Ala (gca/gcG)	Rv0507	mmpL2	transmembrane transport protein MmpL2
598475	0	G	SNP	A	239	168	403	98.55	413	Arg426His (cgc/cAc)	Rv0507	mmpL2	transmembrane transport protein MmpL2
599868	0	A	SNP	G	167	152	318	99.69	320	Arg890Arg (cga/cgG)	Rv0507	mmpL2	transmembrane transport protein MmpL2
608037	0	A	SNP	C	80	82	160	98.78	164	His496Pro (cac/cCc)	Rv0515	-	hypothetical protein
610120	0	T	SNP	G	136	111	245	99.6	248
611977	0	C	SNP	T	106	120	220	99.56	227	Gly33Asp (ggc/gAc)	Rv0519c	-	membrane protein
623163	0	C	SNP	T	58	136	191	100	194	Ala124Val (gcc/gTc)	Rv0532	PE_PGRS6	PE-PGRS family protein PE_PGRS6
623472	0	A	SNP	G	135	66	198	100	201	Asp227Gly (gac/gGc)	Rv0532	PE_PGRS6	PE-PGRS family protein PE_PGRS6
623508	0	C	SNP	G	121	82	200	99.51	204	Ala239Gly (gcc/gGc)	Rv0532	PE_PGRS6	PE-PGRS family protein PE_PGRS6
629714	0	G	SNP	A	94	106	196	99.5	201	Asp6Asp (gac/gaT)	Rv0537c	-	integral membrane protein
630722	0	G	SNP	C	72	93	164	98.8	167	Arg228Pro (cgg/cCg)	Rv0538	-	membrane protein
633562	0	C	SNP	T	104	114	212	100	218	Val281Val (gtg/gtA)	Rv0541c	-	integral membrane protein
635139	0	G	SNP	C	82	101	181	98.39	186	Gly122Gly (ggc/ggG)	Rv0542c	menE	2-succinylbenzoic acid--CoA ligase
637319	0	G	SNP	A	103	108	211	100	211	Pro49Ser (cct/Tct)	Rv0545c	pitA	low-affinity inorganic phosphate transporter
640142	0	T	Del	GAP	100	101	196	97.1	207
648002	0	T	SNP	G	146	127	268	100	273	Leu15Arg (ctc/cGc)	Rv0556	-	transmembrane protein
648856	0	T	SNP	C	118	122	238	100	240	Gly107Gly (ggt/ggC)	Rv0557	mgtA	GDP-mannose-dependent alpha-mannosyltransferase		phylo (not Euro-American, M. africanum, M. bovis, M. canettii, M. caprae, M. microti, M. pinipedii, Beijing, Delhi/CAS, EAI)
652950	0	T	SNP	C	110	114	223	100	224	Arg60Arg (cgt/cgC)	Rv0562	grcC1	polyprenyl-diphosphate synthase GrcC
654543	0	C	SNP	T	102	93	190	99.49	196	Ala222Val (gcg/gTg)	Rv0563	htpX	protease HtpX
655986	0	T	SNP	G	148	126	270	100	274
657081	0	C	SNP	T	165	139	294	100	304	Val130Val (gtg/gtA)	Rv0565c	-	monooxygenase
659341	0	T	SNP	C	110	98	207	99.05	210
662911	0	T	SNP	C	131	132	257	100	263	Ala539Ala (gct/gcC)	Rv0570	nrdZ	vitamin B12-dependent ribonucleoside-diphosphate reductase
665293	0	A	SNP	G	117	132	247	100	249	Phe31Leu (ttc/Ctc)	Rv0572c	-	hypothetical protein
669398	0	T	SNP	C	95	92	185	100	187	Gln116Gln (caa/caG)	Rv0575c	-	oxidoreductase
670545	0	G	SNP	A	99	109	204	99.52	209	Arg233His (cgc/cAc)	Rv0576	-	transcriptional regulator
672491	0	C	SNP	G	70	72	142	97.93	145	Gly1142Gly (ggg/ggC)	Rv0578c	PE_PGRS7	PE-PGRS family protein PE_PGRS7
673238	0	A	SNP	G	101	141	237	100	242	His893His (cat/caC)	Rv0578c	PE_PGRS7	PE-PGRS family protein PE_PGRS7
674702	0	A	SNP	T	122	142	261	98.51	268	Gly405Gly (ggt/ggA)	Rv0578c	PE_PGRS7	PE-PGRS family protein PE_PGRS7
684376	0	T	SNP	C	175	136	309	99.36	313
685461	0	C	SNP	G	157	136	291	98.65	297	Ala111Ala (gcc/gcG)	Rv0587	yrbE2A	hypothetical protein
685608	0	T	SNP	C	152	173	321	99.69	326	Leu160Leu (ctt/ctC)	Rv0587	yrbE2A	hypothetical protein
686123	0	C	SNP	A	205	175	375	99.22	383	Leu66Met (ctg/Atg)	Rv0588	-	hypothetical protein
686972	0	T	SNP	C	223	220	435	99.77	444	Phe51Ser (ttc/tCc)	Rv0589	mce2A	Mce family protein Mce2A
688792	1	T	Ins	G	156	156	312	89.4	315
690450	0	A	SNP	C	129	168	293	99.66	298	Ala464Ala (gca/gcC)	Rv0591	mce2C	Mce family protein Mce2C
690465	0	T	SNP	G	133	160	291	100	293	Leu469Leu (ctt/ctG)	Rv0591	mce2C	Mce family protein Mce2C
691887	1	G	Ins	C	114	90	204	79.69	205		Rv0592	mce2D	Mce family protein Mce2D
698968	0	G	SNP	A	132	152	278	98.95	287	Gly9Gly (ggc/ggT)	Rv0601c	-	two component sensor kinase HK2
708056	0	T	SNP	C	112	134	245	100	246	His487Arg (cac/cGc)	Rv0613c	-	hypothetical protein
712693	0	A	SNP	G	113	83	196	98.99	198
712985	1	C	Ins	G	136	111	247	96.11	247		Rv0620	galK	galactokinase
713310	0	T	SNP	C	137	129	261	99.25	268	Cys199Arg (tgt/Cgt)	Rv0620	galK	galactokinase
723361	0	C	SNP	T	128	107	234	99.58	236	Leu551Leu (ctg/ctA)	Rv0630c	recB	exonuclease V subunit beta RecB
725190	0	G	SNP	A	65	78	139	99.31	144	Phe1039Phe (ttc/ttT)	Rv0631c	recC	exonuclease V subunit gamma RecC
729685	0	C	SNP	T	124	106	226	99.57	231	Arg161Gln (cga/cAa)	Rv0633c	-	hypothetical protein
734810	0	A	SNP	C	90	122	206	100	212	Glu186Ala (gag/gCg)	Rv0639	nusG	transcription termination/antitermination protein NusG
742776	0	A	SNP	G	106	112	212	99.54	219	Ile20Val (atc/Gtc)	Rv0648	-	alpha-mannosidase
753174	0	C	SNP	A	110	115	225	99.56	226	Trp65Leu (tgg/tTg)	Rv0656c	vapC6	ribonuclease VapC6
754186	0	A	SNP	G	121	126	245	100	247	Leu75Pro (ctc/cCc)	Rv0658c	-	integral membrane protein
757182	0	A	SNP	G	118	120	238	100	238	Asp349Gly (gac/gGc)	Rv0663	atsD	arylsulfatase AtsD
759746	0	C	SNP	T	123	119	230	99.59	243							rifampicin (RMP)
761155	0	C	SNP	T	79	86	160	99.4	166	Ser450Leu (tcg/tTg)	Rv0667	rpoB	DNA-directed RNA polymerase subunit beta	rifampicin (RMP)		rifampicin (RMP)
762434	0	T	SNP	G	113	95	205	99.52	209	Gly876Gly (ggt/ggG)	Rv0667	rpoB	DNA-directed RNA polymerase subunit beta		phylo (3)	rifampicin (RMP)
763031	0	T	SNP	C	127	88	214	99.54	216	Ala1075Ala (gct/gcC)	Rv0667	rpoB	DNA-directed RNA polymerase subunit beta		phylo (4)	rifampicin (RMP)
764817	0	T	SNP	G	96	99	193	100	195	Val483Gly (gtg/gGg)	Rv0668	rpoC	DNA-directed RNA polymerase subunit beta'
766582	0	C	SNP	A	93	108	195	98.53	204	Gly1071Gly (ggc/ggA)	Rv0668	rpoC	DNA-directed RNA polymerase subunit beta'
767339	0	A	SNP	G	107	79	184	99.47	187
767414	0	G	SNP	A	87	91	178	99.44	179
775639	0	T	SNP	C	79	111	189	100	190	Ile948Val (att/Gtt)	Rv0676c	mmpL5	transmembrane transport protein MmpL5
776100	0	G	SNP	A	96	111	206	99.52	208	Thr794Ile (acc/aTc)	Rv0676c	mmpL5	transmembrane transport protein MmpL5
781395	0	T	SNP	C	110	96	205	99.04	208							streptomycin (SM)
788615	0	G	SNP	C	121	149	268	100	270	Gly226Arg (ggg/Cgg)	Rv0688	-	ferredoxin reductase
798779	0	T	SNP	C	120	130	249	99.21	252
798934	0	C	SNP	A	146	124	265	98.9	273	Arg34Arg (cgc/cgA)	Rv0698	-	hypothetical protein
800389	0	G	SNP	A	78	102	176	98.36	183
807405	0	C	SNP	T	145	131	276	99.64	277	Ser357Ser (tcc/tcT)	Rv0711	atsA	arylsulfatase AtsA
809813	0	G	SNP	A	112	129	240	99.59	242
820483	0	G	SNP	T	99	101	197	99.5	201	Ala6Asp (gcc/gAc)	Rv0727c	fucA	L-fuculose phosphate aldolase FucA
820734	0	A	SNP	G	110	88	196	98.51	201	Val248Ala (gtc/gCc)	Rv0728c	serA2	D-3-phosphoglycerate dehydrogenase SerA
820752	0	C	SNP	T	110	89	196	100	199	Arg242His (cgc/cAc)	Rv0728c	serA2	D-3-phosphoglycerate dehydrogenase SerA
830868	1	G	Ins	G	85	75	160	79.21	160		Rv0739	-	hypothetical protein
830868	2	G	Ins	C	85	75	160	79.21	160		Rv0739	-	hypothetical protein
834857	0	C	SNP	T	75	90	160	99.4	166	Met30Ile (atg/atA)	Rv0744c	-	transcriptional regulator
836426	0	A	SNP	C	26	92	116	100	118	Leu242Leu (cta/ctC)	Rv0746	PE_PGRS9	PE-PGRS family protein PE_PGRS9
836454	0	A	SNP	G	20	64	84	100	84	Thr252Ala (act/Gct)	Rv0746	PE_PGRS9	PE-PGRS family protein PE_PGRS9
836538	0	A	SNP	G	101	33	131	99.26	135	Asn280Asp (aac/Gac)	Rv0746	PE_PGRS9	PE-PGRS family protein PE_PGRS9
836658	0	A	SNP	G	139	73	206	100	212	Thr320Ala (acc/Gcc)	Rv0746	PE_PGRS9	PE-PGRS family protein PE_PGRS9
837033	0	A	SNP	G	50	148	198	100	198	Thr445Ala (acc/Gcc)	Rv0746	PE_PGRS9	PE-PGRS family protein PE_PGRS9
838990	0	C	SNP	G	41	34	74	80.65	93	Ala180Ala (gcc/gcG)	Rv0747	PE_PGRS10	PE-PGRS family protein PE_PGRS10
839123	0	A	SNP	G	42	35	75	98.72	78	Arg225Gly (agg/Ggg)	Rv0747	PE_PGRS10	PE-PGRS family protein PE_PGRS10
839129	0	C	SNP	G	45	35	78	100	80	Arg227Gly (cgc/Ggc)	Rv0747	PE_PGRS10	PE-PGRS family protein PE_PGRS10
839194	0	A	SNP	G	48	47	90	98.96	96	Thr248Thr (aca/acG)	Rv0747	PE_PGRS10	PE-PGRS family protein PE_PGRS10
839334	0	A	SNP	G	24	58	81	100	82	Lys295Arg (aaa/aGa)	Rv0747	PE_PGRS10	PE-PGRS family protein PE_PGRS10
839348	0	A	SNP	G	24	58	80	100	82	Ser300Gly (agc/Ggc)	Rv0747	PE_PGRS10	PE-PGRS family protein PE_PGRS10
840496	0	C	SNP	G	15	26	41	75.93	54	Gly682Gly (ggc/ggG)	Rv0747	PE_PGRS10	PE-PGRS family protein PE_PGRS10
840847	0	C	SNP	T	108	145	246	100	253	Gly799Gly (ggc/ggT)	Rv0747	PE_PGRS10	PE-PGRS family protein PE_PGRS10
841290	0	A	Del	GAP	106	99	205	96.7	212		Rv0749	vapC31	ribonuclease VapC31
841291	0	A	Del	GAP	106	99	205	97.62	210		Rv0749	vapC31	ribonuclease VapC31
841764	0	G	SNP	C	74	83	156	99.37	158	Thr37Thr (acc/acG)	Rv0749A	-	hypothetical protein
842153	0	G	SNP	A	75	81	155	84.32	185	Glu41Lys (gag/Aag)	Rv0750	-	hypothetical protein
847995	0	T	SNP	C	142	111	250	99.61	254
852910	0	C	SNP	T	102	88	187	99.48	191	Pro172Leu (ccc/cTc)	Rv0758	phoR	two component system response sensor kinase PhoR
854253	0	C	Del	GAP	67	98	164	81.68	202
857643	0	C	SNP	G	115	138	250	100	253	Gly132Ala (ggc/gCc)	Rv0764c	cyp51	lanosterol 14-alpha demethylase
857696	0	A	SNP	G	117	129	244	100	246	Ala114Ala (gct/gcC)	Rv0764c	cyp51	lanosterol 14-alpha demethylase
858464	0	A	SNP	G	125	107	230	100	232	Val134Ala (gtg/gCg)	Rv0765c	-	oxidoreductase
874835	1	C	Ins	C	152	157	309	95.08	309
874835	2	C	Ins	G	151	157	308	94.77	309
874908	0	C	SNP	T	166	164	319	98.8	334
876141	0	G	SNP	T	181	169	348	100	350
880562	0	G	SNP	T	159	138	296	99.66	298	Cys408Phe (tgc/tTc)	Rv0785	-	KsdD-like steroid dehydrogenase
882257	0	T	SNP	C	116	126	236	98.78	245	Tyr267His (tac/Cac)	Rv0787	-	hypothetical protein
890549	0	G	SNP	A	46	43	88	100	89	Trp54_ (tgg/tgA)	Rv0797	-	insertion sequence element IS1547 transposase
891011	0	A	SNP	G	62	55	116	98.32	119	Leu208Leu (cta/ctG)	Rv0797	-	insertion sequence element IS1547 transposase
893733	0	T	SNP	G	131	133	262	100	264	Leu139Arg (ctg/cGg)	Rv0800	pepC	M18 family aminopeptidase
895761	0	G	SNP	T	86	87	170	99.43	174
896979	0	T	SNP	C	132	112	241	100	244	Val387Ala (gta/gCa)	Rv0803	purL	phosphoribosylformylglycinamidine synthase 2
900221	0	T	SNP	C	135	119	248	100	254	Val370Val (gta/gtG)	Rv0806c	cpsY	exopolysaccharide phosphotransferase CpsY
903537	0	G	SNP	T	87	71	156	100	158	Arg476Leu (cgg/cTg)	Rv0808	purF	amidophosphoribosyltransferase
903550	0	T	SNP	C	94	77	169	98.84	173	Ala480Ala (gct/gcC)	Rv0808	purF	amidophosphoribosyltransferase
903913	0	T	SNP	C	96	114	209	100	210	Gly63Gly (ggt/ggC)	Rv0809	purM	phosphoribosylformylglycinamidine cyclo-ligase PurM
906742	0	T	SNP	C	110	99	207	100	209	Val107Ala (gtc/gCc)	Rv0812	-	amino acid aminotransferase
906857	0	A	SNP	G	75	99	171	98.86	176	Ile145Met (ata/atG)	Rv0812	-	amino acid aminotransferase
913918	0	C	SNP	G	90	85	169	98.87	177	Gly94Gly (ggg/ggC)	Rv0821c	phoY2	phosphate-transport system transcriptional regulator PhoY2
919551	0	C	SNP	T	110	116	225	100	226	Val1Val (gtg/gtA)	Rv0825c	-	hypothetical protein
921813	0	C	SNP	G	79	80	158	87.85	181
921909	0	C	SNP	T	84	84	164	100	168
925453	0	C	SNP	T	124	75	192	99	201	Ala31Ala (gcc/gcT)	Rv0833	PE_PGRS13	PE-PGRS family protein PE_PGRS13
927110	0	A	SNP	G	33	34	66	100	67	Ser584Gly (agt/Ggt)	Rv0833	PE_PGRS13	PE-PGRS family protein PE_PGRS13
927385	0	A	SNP	G	49	18	67	97.1	69	Gly675Gly (gga/ggG)	Rv0833	PE_PGRS13	PE-PGRS family protein PE_PGRS13
931123	0	T	SNP	C	85	109	192	100	194	Tyr57Tyr (tat/taC)	Rv0835	lpqQ	lipoprotein LpqQ		phylo (not 4)
932280	0	T	SNP	C	148	108	250	100	256	_218Trp (tag/tGg)	Rv0836c	-	hypothetical protein
933962	0	G	SNP	A	94	85	176	99.44	180	Leu24Phe (ctc/Ttc)	Rv0837c	-	hypothetical protein
934230	0	C	SNP	G	100	112	208	99.53	213
934611	0	G	SNP	T	131	129	255	99.62	261
936621	0	C	Del	GAP	115	111	225	89.33	253		Rv0840c	pip	proline iminopeptidase
936622	0	C	Del	GAP	115	111	225	90.04	251		Rv0840c	pip	proline iminopeptidase
936623	0	A	Del	GAP	115	111	225	90.4	250		Rv0840c	pip	proline iminopeptidase
940929	0	G	Del	GAP	98	90	188	99.47	189		Rv0844c	narL	nitrate/nitrite response transcriptional regulator NarL
940930	0	C	Del	GAP	98	90	188	99.47	189		Rv0844c	narL	nitrate/nitrite response transcriptional regulator NarL
940931	0	A	Del	GAP	98	90	188	99.47	189		Rv0844c	narL	nitrate/nitrite response transcriptional regulator NarL
940932	0	A	Del	GAP	98	90	188	99.47	189		Rv0844c	narL	nitrate/nitrite response transcriptional regulator NarL
940933	0	T	Del	GAP	98	90	188	99.47	189		Rv0844c	narL	nitrate/nitrite response transcriptional regulator NarL
940934	0	G	Del	GAP	98	90	188	98.43	191		Rv0844c	narL	nitrate/nitrite response transcriptional regulator NarL
941845	0	C	SNP	A	143	135	274	98.93	281	Ala219Glu (gcg/gAg)	Rv0845	-	sensor histidine kinase NarS
942616	0	C	SNP	A	96	123	216	99.1	221
945214	0	G	SNP	A	85	80	160	100	165	Gly93Ser (ggt/Agt)	Rv0848	cysK2	cysteine synthase CysK
945238	0	G	SNP	T	84	73	154	98.12	160	Ala101Ser (gcc/Tcc)	Rv0848	cysK2	cysteine synthase CysK
949535	0	T	SNP	C	101	131	228	100	232	Ala528Ala (gca/gcG)	Rv0853c	pdc	alpha-keto-acid decarboxylase
950116	0	C	SNP	G	111	117	228	100	228	Ala335Pro (gcg/Ccg)	Rv0853c	pdc	alpha-keto-acid decarboxylase
955524	0	A	SNP	G	102	107	209	100	209	Ser150Gly (agc/Ggc)	Rv0859	-	acyltransferase
957117	0	T	SNP	C	96	118	210	99.53	215	Asp275Asp (gat/gaC)	Rv0860	fadB	fatty oxidation protein FadB
957306	0	C	SNP	T	72	82	150	98.09	157	Ala338Ala (gcc/gcT)	Rv0860	fadB	fatty oxidation protein FadB
960367	0	A	SNP	G	109	105	212	100	214	Leu749Ser (ttg/tCg)	Rv0862c	-	hypothetical protein
964969	0	T	SNP	C	117	94	204	91.34	231	Ala189Ala (gca/gcG)	Rv0867c	rpfA	resuscitation-promoting factor RpfA
969762	0	C	SNP	G	127	136	252	99.25	265	Gly161Gly (ggg/ggC)	Rv0872c	PE_PGRS15	PE-PGRS family protein PE_PGRS15
972882	0	C	SNP	G	96	104	200	100	200	Gly275Gly (ggg/ggC)	Rv0874c	-	hypothetical protein
976898	0	G	Del	GAP	76	78	146	88	175		Rv0878c	PPE13	PPE family protein PPE13
979704	0	G	SNP	C	92	116	206	100	208	Gly115Arg (ggc/Cgc)	Rv0881	-	tRNA/rRNA methyltransferase
986463	0	G	SNP	C	190	184	369	99.73	375
990001	0	G	SNP	C	100	106	204	100	206	Pro866Ala (ccc/Gcc)	Rv0890c	-	HTH-type transcriptional regulator
991939	0	G	SNP	A	134	134	263	100	268	Arg220Cys (cgc/Tgc)	Rv0890c	-	HTH-type transcriptional regulator
993346	0	A	SNP	C	218	211	428	100	429	Val37Gly (gtt/gGt)	Rv0891c	-	hypothetical protein
996154	0	C	SNP	A	292	262	546	99.64	556	Ala48Ser (gca/Tca)	Rv0893c	-	S-adenosylmethionine-dependentmethyltransferase
996263	0	G	SNP	A	248	277	517	99.81	526	Thr11Thr (acc/acT)	Rv0893c	-	S-adenosylmethionine-dependentmethyltransferase
1002172	0	G	SNP	A	110	124	229	99.15	236	Arg82Trp (cgg/Tgg)	Rv0897c	-	oxidoreductase
1007198	0	A	SNP	G	109	120	225	100	229	Leu328Pro (ctg/cCg)	Rv0904c	accD3	acetyl-CoAcarboxylase carboxyl transferase subunit beta
1007660	0	G	Del	GAP	89	80	169	92.86	182		Rv0904c	accD3	acetyl-CoAcarboxylase carboxyl transferase subunit beta
1008460	0	C	SNP	T	95	100	192	100	195	Ser85Phe (tcc/tTc)	Rv0905	echA6	enoyl-CoA hydratase EchA6
1009500	0	C	SNP	T	108	112	215	99.55	221	Pro186Leu (ccg/cTg)	Rv0906	-	hypothetical protein
1010204	1	C	Ins	G	111	111	222	95.28	222		Rv0907	-	hypothetical protein
1012815	0	C	SNP	G	167	152	317	99.69	320	Ala362Gly (gcc/gGc)	Rv0908	ctpE	metal cation transporter ATPase E
1023911	0	C	SNP	G	150	125	270	99.64	276
1024346	0	A	SNP	G	148	159	302	100	307	Ser46Gly (agt/Ggt)	Rv0918	-	hypothetical protein
1025106	0	T	SNP	C	208	176	380	100	384	Phe141Phe (ttt/ttC)	Rv0919	-	GCN5-like N-acetyltransferase
1026482	0	G	SNP	A	108	110	216	99.54	219	Pro112Leu (ccc/cTc)	Rv0920c	-	transposase
1029586	0	G	SNP	A	76	61	136	100	137	Pro331Leu (ccc/cTc)	Rv0923c	-	hypothetical protein
1034381	0	G	SNP	A	149	138	277	99.31	289	Ala84Val (gct/gTt)	Rv0927c	-	oxidoreductase
1037012	0	T	SNP	C	174	144	315	99.69	319	Met5Thr (atg/aCg)	Rv0930	pstA1	phosphate ABC transporter permease PstA
1037911	0	C	SNP	T	90	127	214	100	217	Arg305_ (cga/Tga)	Rv0930	pstA1	phosphate ABC transporter permease PstA
1047165	0	T	SNP	C	133	148	277	100	281	Cys344Arg (tgc/Cgc)	Rv0938	ligD	multifunctional non-homologous end joining DNA repair protein/ATP dependent DNA ligase LigD
1049791	0	T	SNP	G	153	144	297	99.33	299	Gly460Gly (ggt/ggG)	Rv0939	-	bifunctional 2-hydroxyhepta-2,4-diene-1,7-dioate isomerase/cyclase/dehydrase
1054784	0	C	SNP	G	126	104	227	100	230	Arg180Gly (cgc/Ggc)	Rv0945	-	oxidoreductase
1068151	0	T	SNP	C	113	98	204	99.53	212	His197His (cat/caC)	Rv0956	purN	phosphoribosylglycinamide formyltransferase PurN
1068432	0	A	SNP	G	91	88	178	100	179	Pro76Pro (cca/ccG)	Rv0957	purH	bifunctionalphosphoribosylaminoimidazolecarboxamide formyltransferase/inosinemonophosphate cyclohydrolase
1070702	0	T	SNP	C	109	87	194	100	196	Ser274Pro (tcc/Ccc)	Rv0958	-	magnesium chelatase
1071349	0	G	SNP	C	123	108	226	99.57	232	Gly32Ala (ggc/gCc)	Rv0959	-	hypothetical protein
1074558	0	G	SNP	A	162	144	301	100	306	Pro186Leu (ccc/cTc)	Rv0962c	lprP	lipoprotein LprP
1075279	0	T	SNP	C	151	118	262	100	269
1076309	0	G	SNP	T	153	135	280	99.65	289	Pro124Thr (cct/Act)	Rv0964c	-	hypothetical protein
1077312	0	A	SNP	G	77	83	158	100	160	Val175Ala (gtg/gCg)	Rv0966c	-	hypothetical protein
1079927	0	C	SNP	A	98	98	193	100	196	Thr395Thr (acc/acA)	Rv0969	ctpV	copper-exporting ATPase
1080192	0	G	SNP	A	101	95	192	98.99	198	Asp484Asn (gat/Aat)	Rv0969	ctpV	copper-exporting ATPase
1081681	0	T	SNP	C	104	107	210	98.6	214	Val210Val (gtt/gtC)	Rv0970	-	integral membrane protein
1083294	0	T	SNP	C	123	98	219	99.55	222	Lys153Glu (aag/Gag)	Rv0972c	fadE12	acyl-CoA dehydrogenase FadE12
1087193	0	G	SNP	C	101	115	213	99.08	218	Asn51Lys (aac/aaG)	Rv0974c	accD2	acetyl-/propionyl-CoA carboxylase subunit beta
1087700	0	C	Del	GAP	95	71	165	90.71	183		Rv0975c	fadE13	acyl-CoA dehydrogenase FadE13
1087701	0	G	Del	GAP	95	71	165	98.81	168		Rv0975c	fadE13	acyl-CoA dehydrogenase FadE13
1087702	0	G	Del	GAP	95	71	166	99.4	167		Rv0975c	fadE13	acyl-CoA dehydrogenase FadE13
1087703	0	C	Del	GAP	95	71	166	99.4	167		Rv0975c	fadE13	acyl-CoA dehydrogenase FadE13
1087704	0	A	Del	GAP	95	71	166	100	166		Rv0975c	fadE13	acyl-CoA dehydrogenase FadE13
1087705	0	C	Del	GAP	95	71	166	99.4	167		Rv0975c	fadE13	acyl-CoA dehydrogenase FadE13
1087706	0	C	Del	GAP	95	71	166	97.65	170		Rv0975c	fadE13	acyl-CoA dehydrogenase FadE13
1087707	0	A	Del	GAP	95	71	166	97.65	170		Rv0975c	fadE13	acyl-CoA dehydrogenase FadE13
1088977	0	C	SNP	T	99	100	194	100	199	Gly400Asp (ggc/gAc)	Rv0976c	-	hypothetical protein
1090188	1	A	Ins	G	65	76	141	93.38	141
1093248	0	C	SNP	T	87	71	151	97.53	162
1093406	0	A	SNP	G	101	81	178	99.45	183	Val317Val (gtt/gtC)	Rv0978c	PE_PGRS17	PE-PGRS family protein PE_PGRS17
1095490	0	A	SNP	G	68	91	155	98.15	162	Val321Ala (gtc/gCc)	Rv0980c	PE_PGRS18	PE-PGRS family protein PE_PGRS18
1095644	0	C	SNP	T	15	33	47	90.57	53	Ala270Thr (gcg/Acg)	Rv0980c	PE_PGRS18	PE-PGRS family protein PE_PGRS18
1095678	0	A	SNP	G	34	24	58	100	58	Gly258Gly (ggt/ggC)	Rv0980c	PE_PGRS18	PE-PGRS family protein PE_PGRS18
1095981	0	A	SNP	C	134	113	243	97.63	253	Gly157Gly (ggt/ggG)	Rv0980c	PE_PGRS18	PE-PGRS family protein PE_PGRS18
1096633	0	T	SNP	G	79	73	152	96.2	158
1097220	0	C	SNP	T	101	119	217	100	220	Ser133Ser (tcc/tcT)	Rv0981	mprA	two-component response regulator MrpA
1098523	0	T	SNP	A	100	93	192	100	193	Leu339His (ctt/cAt)	Rv0982	mprB	two component histidine-protein kinase/phosphatase MprB
1099058	0	G	SNP	A	78	69	145	98.66	149
1100234	0	T	SNP	C	108	111	216	100	219	Leu390Pro (ctg/cCg)	Rv0983	pepD	serine protease PepD
1100414	0	G	SNP	A	118	122	237	99.59	241	Gly450Asp (ggc/gAc)	Rv0983	pepD	serine protease PepD
1104690	0	T	SNP	G	263	287	547	99.1	555	Phe717Val (ttc/Gtc)	Rv0987	-	adhesion component ABC transporter permease
1106099	0	C	SNP	T	271	251	519	100	522	Ile328Ile (atc/atT)	Rv0988	-	hypothetical protein
1106422	0	T	SNP	C	188	188	374	99.21	379	Ile321Val (ata/Gta)	Rv0989c	grcC2	polyprenyl-diphosphate synthase GrcC
1107940	0	A	SNP	C	122	96	213	100	218	Ser54Ala (tcc/Gcc)	Rv0990c	-	hypothetical protein
1109975	0	A	SNP	G	114	99	211	100	213	Gln235Arg (cag/cGg)	Rv0993	galU	UTP--glucose-1-phosphate uridylyltransferase
1110721	0	T	SNP	C	109	106	211	99.08	217	Arg151Arg (cgt/cgC)	Rv0994	moeA1	molybdopterin molybdenumtransferase 1
1110904	0	G	SNP	T	100	126	217	99.12	228	Gly212Gly (ggg/ggT)	Rv0994	moeA1	molybdopterin molybdenumtransferase 1
1111852	0	G	SNP	T	104	118	220	99.11	224	Asp81Tyr (gat/Tat)	Rv0995	rimJ	ribosomal-protein-alanine acetyltransferase RimJ
1113733	0	C	SNP	A	111	119	229	99.57	231
1115509	0	C	SNP	T	124	96	218	99.1	222	Ile254Ile (atc/atT)	Rv0998	-	acetyltransferase
1126889	0	G	SNP	C	89	108	197	100	197	Arg39Gly (cgc/Ggc)	Rv1007c	metS	methionine--tRNA ligase
1127648	0	C	SNP	A	85	94	178	100	179	Thr187Asn (acc/aAc)	Rv1008	tatD	deoxyribonuclease TatD
1139089	0	G	SNP	C	107	89	192	99.49	197	Thr41Thr (acg/acC)	Rv1020	mfd	transcription-repair coupling factor
1144409	0	T	SNP	G	91	93	181	100	184	Ile225Ser (atc/aGc)	Rv1022	lpqU	lipoprotein LpqU
1144585	0	A	SNP	G	108	99	206	100	207	Arg8Gly (agg/Ggg)	Rv1023	eno	enolase
1148259	0	A	SNP	G	108	89	197	99.49	198
1148297	0	A	SNP	G	123	91	214	100	214
1149551	0	C	SNP	T	125	109	232	100	234	Glu712Glu (gag/gaA)	Rv1028c	kdpD	sensor protein KdpD
1150585	0	G	SNP	A	105	126	222	99.14	233	Pro368Ser (ccc/Tcc)	Rv1028c	kdpD	sensor protein KdpD
1151054	0	C	SNP	G	116	144	258	100	260	Ser211Ser (tcg/tcC)	Rv1028c	kdpD	sensor protein KdpD
1152805	0	T	SNP	A	145	144	288	100	289	Leu265Gln (ctg/cAg)	Rv1029	kdpA	potassium-transporting ATPase subunit A
1152863	0	A	SNP	G	126	156	279	100	282	Gln284Gln (caa/caG)	Rv1029	kdpA	potassium-transporting ATPase subunit A
1153388	0	C	SNP	T	122	152	267	99.64	275	Asn459Asn (aac/aaT)	Rv1029	kdpA	potassium-transporting ATPase subunit A
1157574	0	G	SNP	A	104	109	208	99.07	215	Pro128Ser (ccc/Tcc)	Rv1032c	trcS	two component sensor histidine kinase TrcS
1160770	0	T	SNP	A	106	131	234	95.56	248	Gln20Leu (cag/cTg)	Rv1037c	esxI	ESAT-6 like protein EsxI
1163134	0	T	SNP	C	90	88	175	100	178	Gly81Gly (gga/ggG)	Rv1040c	PE8	PE family protein PE8
1164336	0	G	SNP	A	93	93	185	100	186
1164571	0	A	SNP	G	119	90	208	99.52	210
1165521	1	T	Ins	A	107	138	245	98	245
1168715	1	C	Ins	T	145	115	260	95.94	260
1171057	0	C	SNP	T	103	98	198	98.53	204	Arg366His (cgc/cAc)	Rv1048c	-	hypothetical protein
1173750	0	G	SNP	T	101	93	191	98.98	196	Ala290Ala (gcg/gcT)	Rv1050	-	oxidoreductase
1177184	0	C	SNP	A	122	106	228	99.13	230
1178116	0	T	SNP	C	108	89	193	100	197	Thr163Thr (act/acC)	Rv1056	-	hypothetical protein
1188985	0	G	SNP	A	39	62	99	95.28	106	Gly480Gly (ggc/ggT)	Rv1067c	PE_PGRS19	PE-PGRS family protein PE_PGRS19
1189197	0	C	Del	GAP	38	42	79	77.67	103		Rv1067c	PE_PGRS19	PE-PGRS family protein PE_PGRS19
1189198	0	G	Del	GAP	38	42	79	77.67	103		Rv1067c	PE_PGRS19	PE-PGRS family protein PE_PGRS19
1189199	0	C	Del	GAP	38	42	79	76.92	104		Rv1067c	PE_PGRS19	PE-PGRS family protein PE_PGRS19
1189200	0	C	Del	GAP	38	42	79	76.19	105		Rv1067c	PE_PGRS19	PE-PGRS family protein PE_PGRS19
1189201	0	G	Del	GAP	38	42	79	76.19	105		Rv1067c	PE_PGRS19	PE-PGRS family protein PE_PGRS19
1189202	0	T	Del	GAP	38	42	79	86.96	92		Rv1067c	PE_PGRS19	PE-PGRS family protein PE_PGRS19
1190093	0	A	SNP	C	86	47	131	84.18	158	Leu111Trp (ttg/tGg)	Rv1067c	PE_PGRS19	PE-PGRS family protein PE_PGRS19
1191462	0	A	SNP	C	7	6	13	86.67	15	Gly229Gly (ggt/ggG)	Rv1068c	PE_PGRS20	PE-PGRS family protein PE_PGRS20
1193463	0	T	SNP	A	88	97	182	100	185	Thr271Ser (acc/Tcc)	Rv1069c	-	hypothetical protein
1199444	0	G	SNP	A	109	85	194	99.49	195	Ala309Ala (gcc/gcT)	Rv1075c	-	hypothetical protein
1200418	0	A	SNP	G	85	109	194	99.49	195
1208921	0	T	SNP	C	131	127	252	100	258	Leu429Ser (ttg/tCg)	Rv1084	-	hypothetical protein
1211369	0	A	SNP	C	80	83	162	100	163	Ser259Arg (agc/Cgc)	Rv1086	-	(2Z,6E)-farnesyl diphosphate synthase
1212351	0	T	Del	GAP	24	22	48	77.97	59		Rv1087	PE_PGRS21	PE-PGRS family protein PE_PGRS21
1212352	0	G	Del	GAP	24	22	48	77.97	59		Rv1087	PE_PGRS21	PE-PGRS family protein PE_PGRS21
1212353	0	T	Del	GAP	24	22	48	80.7	57		Rv1087	PE_PGRS21	PE-PGRS family protein PE_PGRS21
1212354	0	C	Del	GAP	24	22	48	79.31	58		Rv1087	PE_PGRS21	PE-PGRS family protein PE_PGRS21
1212355	0	G	Del	GAP	24	22	48	77.97	59		Rv1087	PE_PGRS21	PE-PGRS family protein PE_PGRS21
1212356	0	G	Del	GAP	24	22	48	77.97	59		Rv1087	PE_PGRS21	PE-PGRS family protein PE_PGRS21
1212357	0	C	Del	GAP	24	22	48	77.97	59		Rv1087	PE_PGRS21	PE-PGRS family protein PE_PGRS21
1212358	0	G	Del	GAP	24	22	48	76.67	60		Rv1087	PE_PGRS21	PE-PGRS family protein PE_PGRS21
1212359	0	G	Del	GAP	24	22	48	75.41	61		Rv1087	PE_PGRS21	PE-PGRS family protein PE_PGRS21
1212360	0	T	Del	GAP	24	22	48	75.41	61		Rv1087	PE_PGRS21	PE-PGRS family protein PE_PGRS21
1212361	0	G	Del	GAP	24	22	48	75.41	61		Rv1087	PE_PGRS21	PE-PGRS family protein PE_PGRS21
1212362	0	C	Del	GAP	24	22	48	76.67	60		Rv1087	PE_PGRS21	PE-PGRS family protein PE_PGRS21
1212825	0	T	SNP	C	21	56	75	98.72	78	Gly422Gly (ggt/ggC)	Rv1087	PE_PGRS21	PE-PGRS family protein PE_PGRS21
1212827	0	T	SNP	G	21	57	78	98.73	79	Val423Gly (gtc/gGc)	Rv1087	PE_PGRS21	PE-PGRS family protein PE_PGRS21
1212834	0	T	SNP	G	22	57	79	100	79	Gly425Gly (ggt/ggG)	Rv1087	PE_PGRS21	PE-PGRS family protein PE_PGRS21
1212837	0	T	SNP	C	22	58	79	100	80	Ala426Ala (gct/gcC)	Rv1087	PE_PGRS21	PE-PGRS family protein PE_PGRS21
1212971	0	T	SNP	C	78	27	105	100	105	Val471Ala (gtc/gCc)	Rv1087	PE_PGRS21	PE-PGRS family protein PE_PGRS21
1215105	0	T	Del	GAP	100	113	210	97.26	219
1220680	0	T	SNP	C	113	120	232	100	233	Val36Ala (gta/gCa)	Rv1093	glyA1	serine hydroxymethyltransferase
1224367	0	T	SNP	C	80	50	128	100	130
1227830	0	G	SNP	T	104	90	192	99.49	195	Thr285Thr (acc/acA)	Rv1099c	glpX	fructose 1,6-bisphosphatase
1230778	0	G	SNP	A	112	103	211	100	215	Thr65Ile (acc/aTc)	Rv1102c	mazF3	mRNA interferase MazF3
1233751	0	A	SNP	G	94	97	189	98.45	194	Val69Ala (gtc/gCc)	Rv1106c	-	3 beta-hydroxysteroid dehydrogenase/delta 5-->4-isomerase
1236433	0	A	SNP	C	86	112	198	99	200	Glu83Asp (gaa/gaC)	Rv1110	lytB2	4-hydroxy-3-methylbut-2-enyl diphosphate reductase
1240744	0	C	SNP	A	109	131	239	100	240	Asn186Lys (aac/aaA)	Rv1115	-	hypothetical protein
1241572	0	A	SNP	G	92	83	173	100	175
1247391	0	A	SNP	C	105	88	189	99.48	194	Ser89Arg (agc/Cgc)	Rv1124	ephC	epoxide hydrolase EphC
1248382	0	A	SNP	G	137	92	226	100	229	Ser101Gly (agc/Ggc)	Rv1125	-	hypothetical protein
1248936	0	G	SNP	C	127	86	211	100	213	Pro285Pro (ccg/ccC)	Rv1125	-	hypothetical protein
1248978	0	T	SNP	C	136	90	225	100	226	Ala299Ala (gct/gcC)	Rv1125	-	hypothetical protein
1250340	0	A	SNP	G	116	128	242	99.19	246	Ala355Ala (gct/gcC)	Rv1127c	ppdK	pyruvate, phosphate dikinase PpdK
1251199	0	C	SNP	T	124	106	227	100	230	Gly69Glu (gga/gAa)	Rv1127c	ppdK	pyruvate, phosphate dikinase PpdK
1252164	0	T	SNP	C	137	118	251	100	255	Glu270Gly (gaa/gGa)	Rv1128c	-	hypothetical protein
1254562	0	A	SNP	G	149	143	290	100	292	Asp3Gly (gat/gGt)	Rv1130	prpD	methylcitrate dehydratase PrpD
1262859	0	C	SNP	T	222	192	405	98.81	419	Gly424Ser (ggc/Agc)	Rv1135c	PPE16	PPE family protein PPE16
1265828	0	G	SNP	A	92	109	200	100	201	Leu221Leu (ctg/Ttg)	Rv1138c	-	oxidoreductase
1269028	0	G	SNP	C	105	75	180	100	180
1271187	0	C	SNP	G	105	89	191	100	194	Thr11Ser (acc/aGc)	Rv1144	-	oxidoreductase
1273250	1	G	Ins	A	95	108	203	97.13	203		Rv1145	-	transmembrane transport protein
1274289	0	T	SNP	C	121	95	215	100	216	Met312Thr (atg/aCg)	Rv1146	-	transmembrane transport protein
1275957	0	T	SNP	C	152	99	249	99.21	253
1276432	0	C	SNP	T	125	138	261	96.69	272	Lys439Lys (aag/aaA)	Rv1148c	-	hypothetical protein
1276588	0	C	SNP	G	96	81	173	99.44	178	Ala387Ala (gcg/gcC)	Rv1148c	-	hypothetical protein
1277869	1	G	Ins	T	105	92	197	94.71	197
1281118	0	T	SNP	C	80	81	161	99.38	162	Thr123Ala (acg/Gcg)	Rv1154c	-	hypothetical protein
1281771	0	T	SNP	C	94	93	187	100	187	Ser115Pro (tcg/Ccg)	Rv1155	-	pyridoxine/pyridoxamine 5'-phosphate oxidase
1281984	0	G	SNP	A	85	104	185	99.47	190
1287372	0	G	SNP	C	90	92	180	100	182	Leu15Leu (ctg/ctC)	Rv1161	narG	nitrate reductase subunit alpha
1292102	0	A	SNP	G	100	92	186	100	192	Pro346Pro (cca/ccG)	Rv1162	narH	nitrate reductase subunit beta
1298233	0	C	SNP	T	104	94	195	99	200	Ala154Thr (gca/Aca)	Rv1167c	-	transcriptional regulator
1306259	0	A	SNP	G	107	115	220	100	222	Ala656Ala (gct/gcC)	Rv1175c	fadH	NADPH dependent 2,4-dienoyl-CoA reductase FadH
1307598	0	C	SNP	G	130	113	243	99.59	244	Cys210Ser (tgc/tCc)	Rv1175c	fadH	NADPH dependent 2,4-dienoyl-CoA reductase FadH
1308317	0	T	SNP	C	114	110	222	99.12	226	His159Arg (cat/cGt)	Rv1176c	-	hypothetical protein
1313337	1	A	Ins	G	23	102	125	86.81	126
1313338	0	A	SNP	C	22	103	124	98.43	127
1315191	0	A	SNP	C	158	136	294	100	294	_489Tyr (taa/taC)	Rv1180	pks3	polyketide beta-ketoacyl synthase
1315884	0	G	SNP	A	127	154	279	99.29	283	Ala217Ala (gcg/gcA)	Rv1181	pks4	polyketide beta-ketoacyl synthase
1321096	0	G	SNP	A	205	197	397	100	402	Ser354Ser (tcg/tcA)	Rv1182	papA3	acyltransferase PapA
1325650	0	G	SNP	A	222	224	440	100	446
1327890	0	G	SNP	A	164	172	329	100	336	Asp472Asp (gac/gaT)	Rv1186c	-	hypothetical protein
1328687	0	G	SNP	C	109	135	241	99.59	245	Pro207Ala (ccc/Gcc)	Rv1186c	-	hypothetical protein
1339774	0	C	SNP	G	85	71	154	97.5	160	Gly142Gly (ggc/ggG)	Rv1196	PPE18	PPE family protein PPE18
1339823	0	A	SNP	G	96	98	191	98.48	197	Thr159Ala (acg/Gcg)	Rv1196	PPE18	PPE family protein PPE18
1339894	0	C	SNP	T	81	98	179	99.44	180	Leu182Leu (ctc/ctT)	Rv1196	PPE18	PPE family protein PPE18
1339905	0	C	SNP	T	86	93	177	99.44	180	Ala186Val (gcc/gTc)	Rv1196	PPE18	PPE family protein PPE18
1340500	0	G	SNP	T	89	102	188	99.48	192	Met384Ile (atg/atT)	Rv1196	PPE18	PPE family protein PPE18
1340784	0	T	SNP	C	70	111	180	81.9	221	Gly42Gly (ggt/ggC)	Rv1197	esxK	ESAT-6 like protein EsxK
1341295	0	A	SNP	G	118	118	232	99.58	237
1345016	0	C	SNP	T	104	109	209	100	213	Ala52Thr (gcc/Acc)	Rv1201c	dapD	2,3,4,5-tetrahydropyridine-2,6-dicarboxylate N-succinyltransferase
1351172	0	A	SNP	G	91	79	168	99.42	171
1357114	0	C	SNP	T	33	58	90	96.81	94
1360209	0	T	SNP	C	119	92	211	99.53	212	Ala531Ala (gca/gcG)	Rv1217c	-	tetronasin ABC transporter integral membrane protein
1361190	0	G	SNP	A	112	105	214	100	217	Ser204Ser (agc/agT)	Rv1217c	-	tetronasin ABC transporter integral membrane protein
1362006	0	T	SNP	C	101	105	203	99.04	208	Gln243Arg (caa/cGa)	Rv1218c	-	tetronasin ABC transporter ATP-binding protein
1365837	1	C	Ins	G	94	100	194	93.27	195
1365837	2	C	Ins	G	94	100	194	93.27	195
1367484	0	T	SNP	G	92	87	179	99.44	180	Trp8Gly (tgg/Ggg)	Rv1224	tatB	Sec-independent protein translocase protein TatB
1370905	0	C	SNP	T	81	102	179	100	183
1371470	0	G	SNP	A	72	92	162	100	164	Arg184His (cgt/cAt)	Rv1228	lpqX	lipoprotein LpqX
1371581	0	C	SNP	A	98	79	175	98.88	179	Pro18His (ccc/cAc)	Rv1228a	-	hypothetical protein
1371697	0	G	SNP	A	103	100	202	100	203	Ala57Thr (gcc/Acc)	Rv1228a	-	hypothetical protein
1373242	0	C	SNP	A	103	126	226	99.57	230	Gly319Val (ggc/gTc)	Rv1230c	-	membrane protein
1374065	0	T	SNP	C	100	103	203	99.51	204	Ser45Gly (agc/Ggc)	Rv1230c	-	membrane protein
1375724	0	A	SNP	C	68	99	164	100	167	Cys149Gly (tgc/Ggc)	Rv1232c	-	hypothetical protein
1376568	1	C	Ins	G	69	56	125	86.21	125		Rv1233c	-	hypothetical protein
1377568	0	A	SNP	G	132	115	244	99.2	249	Val15Val (gta/gtG)	Rv1235	lpqY	trehalose ABC transporter substrate-binding lipoprotein LpqY
1382628	0	T	SNP	C	144	155	292	100	299	Lys139Glu (aaa/Gaa)	Rv1239c	corA	magnesium and cobalt transport transmembrane protein CorA
1386011	0	C	Del	GAP	109	100	213	88.19	237		Rv1243c	PE_PGRS23	PE-PGRS family protein PE_PGRS23
1387478	0	G	SNP	C	122	97	216	99.55	220	Asp208His (gac/Cac)	Rv1244	lpqZ	lipoprotein LpqZ
1390763	0	C	SNP	T	118	121	236	99.58	240	Val764Met (gtg/Atg)	Rv1248c	-	multifunctional 2-oxoglutarate dehydrogenase E1 component /2-oxoglutarate dehydrogenase dihydrolipoyllysine-residue succinyltransferase
1393626	0	A	SNP	G	99	91	186	100	190	Leu119Leu (ctt/ctC)	Rv1249c	-	membrane protein
1396618	0	C	SNP	A	101	77	174	100	178	Glu875_ (gag/Tag)	Rv1251c	-	hypothetical protein
1396922	0	T	SNP	C	114	93	207	100	207	Thr773Thr (aca/acG)	Rv1251c	-	hypothetical protein
1401033	0	C	SNP	T	129	122	247	99.6	252	Ser355Leu (tcg/tTg)	Rv1253	deaD	ATP-dependent RNA helicase DeaD
1411210	0	T	SNP	G	91	86	175	99.44	178	Val260Val (gtt/gtG)	Rv1263	amiB2	amidase AmiB
1413148	0	C	SNP	T	72	103	166	100	175
1414021	0	C	SNP	T	74	89	162	99.39	164	Arg607Gln (cgg/cAg)	Rv1266c	pknH	serine/threonine-protein kinase PknH
1422666	0	C	SNP	T	114	143	256	100	257	Gly462Glu (ggg/gAg)	Rv1273c	-	drug ABC transporter ATP-binding protein
1422667	0	C	SNP	T	111	142	251	100	253	Gly462Arg (ggg/Agg)	Rv1273c	-	drug ABC transporter ATP-binding protein
1431735	0	G	SNP	A	115	114	226	99.13	231	Thr569Met (acg/aTg)	Rv1280c	oppA	oligopeptide ABC transporter substrate-binding lipoprotein OppA
1438028	0	C	SNP	G	109	99	208	99.52	209	Ser40Arg (agc/agG)	Rv1285	cysD	sulfate adenylyltransferase subunit 2
1440090	0	C	SNP	T	116	125	239	100	241	Thr395Ile (acc/aTc)	Rv1286	-	bifunctional sulfate adenyltransferase subunit 1 CysN/adenylylsulfate kinase CysC
1440469	0	C	SNP	G	72	98	169	99.42	171	Pro521Pro (ccc/ccG)	Rv1286	-	bifunctional sulfate adenyltransferase subunit 1 CysN/adenylylsulfate kinase CysC
1441545	0	G	SNP	A	6	11	17	89.47	19	Ala66Ala (gcg/gcA)	Rv1288	-	hypothetical protein
1441576	0	T	SNP	C	10	5	15	93.75	16	Leu77Leu (ttg/Ctg)	Rv1288	-	hypothetical protein
1441579	0	A	SNP	T	10	8	17	94.74	19	Asn78Tyr (aat/Tat)	Rv1288	-	hypothetical protein
1441582	0	T	SNP	C	12	9	21	95.45	22	Trp79Arg (tgg/Cgg)	Rv1288	-	hypothetical protein
1445781	0	A	SNP	G	114	166	278	100	280	Ala18Ala (gct/gcC)	Rv1291c	-	hypothetical protein
1450316	0	C	SNP	T	108	126	228	100	234	Ala314Ala (gcc/gcT)	Rv1294	thrA	homoserine dehydrogenase
1457144	0	C	SNP	T	137	113	247	100	250	Arg194Cys (cgc/Tgc)	Rv1300	hemK	release factor glutamine methyltransferase
1468492	0	C	SNP	A	133	129	257	100	262	Leu338Leu (ctg/ctT)	Rv1313c	-	insertion sequence element IS1557 transposase
1471659	0	C	SNP	T	240	230	469	100	470
1478357	0	G	SNP	T	118	122	238	99.59	241	Pro254Pro (ccc/ccA)	Rv1317c	alkA	bifunctional regulatory protein/DNA repair enzyme AlkA
1479085	0	T	SNP	C	105	116	217	100	221	Ile12Val (atc/Gtc)	Rv1317c	alkA	bifunctional regulatory protein/DNA repair enzyme AlkA
1480945	0	C	SNP	G	230	232	459	100	462	Thr519Thr (acg/acC)	Rv1319c	-	adenylate cyclase
1480948	0	C	SNP	T	230	237	464	99.79	468	Glu518Glu (gag/gaA)	Rv1319c	-	adenylate cyclase
1481185	0	A	SNP	C	233	249	477	99.38	485	Asp439Glu (gat/gaG)	Rv1319c	-	adenylate cyclase
1481293	0	T	SNP	G	237	285	518	98.31	531	Gly403Gly (gga/ggC)	Rv1319c	-	adenylate cyclase
1481563	0	C	SNP	T	208	295	503	99.21	507	Glu313Glu (gag/gaA)	Rv1319c	-	adenylate cyclase
1482627	0	T	SNP	C	110	104	210	99.53	215	Thr531Ala (acg/Gcg)	Rv1320c	-	adenylate cyclase
1484708	0	A	SNP	C	106	114	216	100	220	Ser144Arg (agc/Cgc)	Rv1321	-	endonuclease NucS
1484794	0	G	SNP	A	87	116	203	99.02	205	Glu172Glu (gag/gaA)	Rv1321	-	endonuclease NucS
1489142	0	C	SNP	T	74	94	162	93.85	179	Gly275Asp (ggc/gAc)	Rv1325c	PE_PGRS24	PE-PGRS family protein PE_PGRS24
1490905	0	A	SNP	G	151	153	300	99.67	305	Ser470Pro (tct/Cct)	Rv1326c	glgB	1,4-alpha-glucan branching protein
1491192	0	A	SNP	C	151	161	311	100	312	Leu374Arg (ctg/cGg)	Rv1326c	glgB	1,4-alpha-glucan branching protein
1492106	0	G	SNP	T	167	143	303	98.41	315	Leu69Leu (ctc/ctA)	Rv1326c	glgB	1,4-alpha-glucan branching protein
1495836	0	G	SNP	A	74	93	163	100	167	Val425Met (gtg/Atg)	Rv1328	glgP	glycogen phosphorylase
1497870	0	A	SNP	G	97	131	226	98.28	232	Arg440Arg (cgt/cgC)	Rv1329c	dinG	ATP-dependent helicase DinG
1498951	0	G	SNP	T	84	63	146	100	147	Thr80Lys (acg/aAg)	Rv1329c	dinG	ATP-dependent helicase DinG
1499213	0	T	Del	GAP	90	60	145	100	150		Rv1330c	pncB1	nicotinic acid phosphoribosyltransferase PncB1
1499214	0	C	Del	GAP	90	60	145	100	150		Rv1330c	pncB1	nicotinic acid phosphoribosyltransferase PncB1
1499215	0	A	Del	GAP	90	60	145	100	150		Rv1330c	pncB1	nicotinic acid phosphoribosyltransferase PncB1
1499216	0	G	Del	GAP	90	60	145	100	150		Rv1330c	pncB1	nicotinic acid phosphoribosyltransferase PncB1
1499217	0	G	Del	GAP	90	60	145	100	150		Rv1330c	pncB1	nicotinic acid phosphoribosyltransferase PncB1
1499218	0	C	Del	GAP	90	60	145	100	150		Rv1330c	pncB1	nicotinic acid phosphoribosyltransferase PncB1
1499219	0	C	Del	GAP	90	60	145	100	150		Rv1330c	pncB1	nicotinic acid phosphoribosyltransferase PncB1
1499220	0	G	Del	GAP	90	59	144	99.33	150		Rv1330c	pncB1	nicotinic acid phosphoribosyltransferase PncB1
1499221	0	G	SNP	A	90	58	145	100	148	Pro447Ser (ccg/Tcg)	Rv1330c	pncB1	nicotinic acid phosphoribosyltransferase PncB1
1499274	0	C	SNP	G	112	93	203	100	205	Gly429Ala (ggc/gCc)	Rv1330c	pncB1	nicotinic acid phosphoribosyltransferase PncB1
1500909	0	C	SNP	T	85	81	164	100	166	Val83Val (gtc/gtT)	Rv1331	-	ATP-dependent Clp protease adapter protein ClpS
1501700	0	G	SNP	A	119	102	214	99.55	222	Val34Val (gtg/gtA)	Rv1333	-	hydrolase
1505909	0	G	SNP	C	84	92	175	100	176
1508029	0	C	SNP	T	112	125	234	100	237	Arg153Cys (cgc/Tgc)	Rv1341	-	non-canonical purine NTP pyrophosphatase
1513189	0	C	SNP	T	98	89	185	99.47	188	Ala48Val (gct/gTt)	Rv1348	irtA	iron ABC transporter ATP-binding protein/permease IrtA
1521991	0	C	SNP	T	254	246	492	99.6	502	Gly681Asp (ggc/gAc)	Rv1355c	moeY	molybdopterin biosynthesis protein MoeY
1526819	0	C	SNP	A	169	172	337	99.71	342	Arg70Arg (cgg/Agg)	Rv1358	-	transcriptional regulator
1533241	0	G	SNP	C	143	144	284	76.94	373	Thr131Thr (acc/acG)	Rv1361c	PPE19	PPE family protein PPE19
1533583	0	G	SNP	A	171	180	345	91.64	383	Tyr17Tyr (tac/taT)	Rv1361c	PPE19	PPE family protein PPE19
1533624	0	A	SNP	C	180	194	367	96.89	386	Phe4Val (ttc/Gtc)	Rv1361c	PPE19	PPE family protein PPE19
1534551	0	C	SNP	T	186	176	362	100	362	Glu20Glu (gag/gaA)	Rv1362c	-	membrane protein
1536251	0	G	SNP	T	138	139	271	100	277	Ala465Glu (gcg/gAg)	Rv1364c	-	sigma factor regulatory protein
1540141	0	T	SNP	C	98	108	203	100	206	Ile169Val (atc/Gtc)	Rv1367c	-	hypothetical protein
1540484	0	C	SNP	G	98	108	205	100	206	Leu54Leu (ctg/ctC)	Rv1367c	-	hypothetical protein
1544255	0	C	SNP	T	207	222	422	100	429	Arg299Arg (cgc/cgT)	Rv1371	-	membrane protein
1546703	0	C	SNP	T	152	123	274	98.92	278	Pro231Leu (ccg/cTg)	Rv1373	-	glycolipid sulfotransferase
1547125	0	T	SNP	C	120	171	291	100	291	Thr136Ala (aca/Gca)	Rv1374c	-	hypothetical protein
1552547	0	G	SNP	A	76	117	191	99.48	194	Arg37Trp (cgg/Tgg)	Rv1378c	-	hypothetical protein
1554216	0	C	SNP	T	93	104	195	100	197	Pro10Leu (ccc/cTc)	Rv1381	pyrC	dihydroorotase
1563717	0	C	SNP	T	104	136	237	100	240	Val8Val (gtc/gtT)	Rv1388	mihF	integration host factor MihF
1564363	0	C	SNP	G	96	72	167	100	168
1570566	0	C	SNP	A	119	132	249	99.6	252	Arg135Leu (cgg/cTg)	Rv1394c	cyp132	cytochrome P450 Cyp132
1573660	0	T	SNP	G	118	85	199	99.51	204	Arg66Ser (aga/agC)	Rv1396c	PE_PGRS25	PE-PGRS family protein PE_PGRS25
1574232	0	C	SNP	T	124	109	230	100	233	Leu94Leu (ctg/ctA)	Rv1397c	vapC10	ribonuclease VapC10
1583948	0	C	SNP	T	98	124	220	99.55	223	Thr283Ile (acc/aTc)	Rv1407	fmu	methyltransferase
1588899	0	G	SNP	T	97	92	187	100	189	Ala111Ala (gcg/gcT)	Rv1412	ribC	riboflavin synthase
1592075	0	C	SNP	A	117	87	203	99.51	205	Ala135Ala (gcc/gcA)	Rv1416	ribH	6,7-dimethyl-8-ribityllumazine synthase
1593331	0	G	SNP	A	93	94	184	100	187
1595342	0	T	SNP	C	83	90	170	100	173	Val434Ala (gtg/gCg)	Rv1420	uvrC	excinuclease ABC subunit UvrC
1599557	0	C	SNP	G	111	86	193	100	197	Arg33Thr (agg/aCg)	Rv1424c	-	membrane protein
1608276	0	A	SNP	C	154	155	306	99.04	312	Asn65Thr (aac/aCc)	Rv1431	-	hypothetical protein
1609840	0	A	SNP	G	131	113	241	99.19	246	Pro586Pro (cca/ccG)	Rv1431	-	hypothetical protein
1613035	0	T	SNP	C	92	105	196	100	197
1614143	0	G	SNP	A	114	127	239	100	241	Leu279Leu (ctg/ctA)	Rv1436	gap	glyceraldehyde 3-phosphate dehydrogenase
1618978	0	T	SNP	C	57	77	130	100	134	Asp236Gly (gat/gGt)	Rv1441c	PE_PGRS26	PE-PGRS family protein PE_PGRS26
1624791	0	C	SNP	G	98	97	193	100	195	Arg192Pro (cga/cCa)	Rv1446c	opcA	OXPP cycle protein OpcA
1627351	0	T	SNP	C	119	96	214	100	215	Thr244Ala (acc/Gcc)	Rv1448c	tal	transaldolase
1630148	0	A	SNP	C	84	110	188	99.49	195	Tyr18Asp (tac/Gac)	Rv1449c	tkt	transketolase
1634609	0	C	SNP	T	49	35	83	100	84	Ala7Thr (gcc/Acc)	Rv1450c	PE_PGRS27	PE-PGRS family protein PE_PGRS27
1634610	0	C	SNP	T	51	37	86	100	88	Val6Val (gtg/gtA)	Rv1450c	PE_PGRS27	PE-PGRS family protein PE_PGRS27
1636172	1	T	Ins	C	63	19	82	89.13	82		Rv1452c	PE_PGRS28	PE-PGRS family protein PE_PGRS28
1636172	2	T	Ins	C	63	19	82	89.13	82		Rv1452c	PE_PGRS28	PE-PGRS family protein PE_PGRS28
1636172	3	T	Ins	G	63	19	82	89.13	82		Rv1452c	PE_PGRS28	PE-PGRS family protein PE_PGRS28
1636826	0	C	SNP	A	71	128	189	98.51	202	Gly468Gly (ggg/ggT)	Rv1452c	PE_PGRS28	PE-PGRS family protein PE_PGRS28
1636918	0	C	SNP	T	54	62	116	89.23	130	Ala438Thr (gcc/Acc)	Rv1452c	PE_PGRS28	PE-PGRS family protein PE_PGRS28
1636927	0	C	SNP	T	36	42	78	82.98	94	Asp435Asn (gac/Aac)	Rv1452c	PE_PGRS28	PE-PGRS family protein PE_PGRS28
1636928	0	A	SNP	G	36	42	78	82.98	94	Gly434Gly (ggt/ggC)	Rv1452c	PE_PGRS28	PE-PGRS family protein PE_PGRS28
1636934	0	A	SNP	G	35	40	73	80.65	93	His432His (cat/caC)	Rv1452c	PE_PGRS28	PE-PGRS family protein PE_PGRS28
1636936	0	G	SNP	T	34	39	72	80.22	91	His432Asn (cat/Aat)	Rv1452c	PE_PGRS28	PE-PGRS family protein PE_PGRS28
1636944	0	G	SNP	T	31	39	68	76.92	91	Ala429Asp (gcc/gAc)	Rv1452c	PE_PGRS28	PE-PGRS family protein PE_PGRS28
1636945	0	C	SNP	G	31	39	68	77.78	90	Ala429Pro (gcc/Ccc)	Rv1452c	PE_PGRS28	PE-PGRS family protein PE_PGRS28
1636946	0	C	SNP	A	30	39	69	76.67	90	Gly428Gly (ggg/ggT)	Rv1452c	PE_PGRS28	PE-PGRS family protein PE_PGRS28
1636980	0	G	SNP	T	38	49	87	79.82	109	Pro417His (ccc/cAc)	Rv1452c	PE_PGRS28	PE-PGRS family protein PE_PGRS28
1636981	0	G	SNP	T	34	48	82	75.93	108	Pro417Thr (ccc/Acc)	Rv1452c	PE_PGRS28	PE-PGRS family protein PE_PGRS28
1636983	0	C	SNP	G	33	51	84	75.68	111	Gly416Ala (ggc/gCc)	Rv1452c	PE_PGRS28	PE-PGRS family protein PE_PGRS28
1638182	0	C	SNP	T	81	118	196	99.5	200	Ser16Ser (tcg/tcA)	Rv1452c	PE_PGRS28	PE-PGRS family protein PE_PGRS28
1638183	0	G	SNP	A	79	120	198	99.5	200	Ser16Leu (tcg/tTg)	Rv1452c	PE_PGRS28	PE-PGRS family protein PE_PGRS28
1638188	0	C	SNP	T	81	112	190	100	193	Ala14Ala (gcg/gcA)	Rv1452c	PE_PGRS28	PE-PGRS family protein PE_PGRS28
1638191	0	C	SNP	G	80	117	197	100	197	Ala13Ala (gcg/gcC)	Rv1452c	PE_PGRS28	PE-PGRS family protein PE_PGRS28
1638194	0	G	SNP	C	85	118	202	99.51	204	Ala12Ala (gcc/gcG)	Rv1452c	PE_PGRS28	PE-PGRS family protein PE_PGRS28
1639594	0	C	SNP	A	118	111	229	100	229	Pro405Gln (cca/cAa)	Rv1453	-	transcriptional activator protein
1644201	0	T	SNP	C	93	108	199	99.5	202	Arg20Arg (cga/cgG)	Rv1458c	-	antibiotic ABC transporter ATP-binding protein
1645802	0	T	SNP	C	127	129	256	100	256	Lys113Glu (aaa/Gaa)	Rv1459c	-	alpha-(1->6)-mannopyranosyltransferase
1650072	0	A	SNP	G	135	128	259	99.62	264	Asn183Asp (aac/Gac)	Rv1462	-	hypothetical protein
1650406	0	C	SNP	A	155	144	296	99.67	300	Thr294Asn (acc/aAc)	Rv1462	-	hypothetical protein
1656293	0	G	SNP	A	97	24	118	100	121	Asn143Asn (aac/aaT)	Rv1468c	PE_PGRS29	PE-PGRS family protein PE_PGRS29
1656917	0	T	SNP	G	105	92	195	100	197
1673425	0	C	SNP	T	97	71	166	100	168					isoniazid (INH)		isoniazid (INH)
1676290	0	C	SNP	A	133	157	284	99.32	292	Lys198Asn (aag/aaT)	Rv1486c	-	hypothetical protein
1676880	0	A	SNP	G	151	108	259	100	259	Trp2Arg (tgg/Cgg)	Rv1486c	-	hypothetical protein
1681147	0	G	SNP	A	139	124	257	100	263
1688300	0	T	SNP	C	108	115	220	100	223	Phe120Phe (ttt/ttC)	Rv1497	lipL	esterase LipL
1689349	0	C	SNP	T	129	132	260	100	261	Arg191His (cgc/cAc)	Rv1498c	-	methyltransferase
1692141	0	A	SNP	C	242	300	530	99.82	543	Ile84Ile (ata/atC)	Rv1501	-	hypothetical protein
1692960	0	T	SNP	C	268	261	521	99.44	532	Ser13Pro (tcg/Ccg)	Rv1502	-	hypothetical protein
1693561	0	A	SNP	G	238	199	430	100	437	Tyr213Cys (tac/tGc)	Rv1502	-	hypothetical protein
1698850	0	C	SNP	T	170	163	329	99.7	334	Ala349Thr (gca/Aca)	Rv1508c	-	membrane protein
1698911	0	G	SNP	A	174	140	312	99.05	317	Gly328Gly (ggc/ggT)	Rv1508c	-	membrane protein
1699849	0	G	SNP	A	164	152	316	100	316	Pro16Ser (ccg/Tcg)	Rv1508c	-	membrane protein
1702415	0	C	SNP	T	101	136	234	97.93	242	Ala374Val (gcg/gTg)	Rv1510	-	hypothetical protein
1706119	0	T	SNP	C	197	187	384	99.22	387	Ser159Ser (tca/tcG)	Rv1514c	-	glycosyltransferase
1708792	0	T	SNP	C	121	138	257	100	259
1709432	0	C	SNP	T	170	168	332	99.71	339	Leu188Phe (ctc/Ttc)	Rv1517	-	hypothetical protein
1713192	0	A	SNP	G	131	128	251	99.62	260	Val297Val (gta/gtG)	Rv1521	fadD25	fatty-acid--CoA ligase FadD25
1713923	0	A	SNP	G	170	158	325	99.7	329	His541Arg (cac/cGc)	Rv1521	fadD25	fatty-acid--CoA ligase FadD25
1716472	0	A	SNP	G	134	120	248	99.61	255	Ser381Pro (tcc/Ccc)	Rv1522c	mmpL12	transmembrane transport protein MmpL12
1718932	0	C	SNP	T	139	123	261	98.87	265	Asn69Asn (aac/aaT)	Rv1524	-	glycosyltransferase
1728161	0	G	SNP	T	180	208	374	99.74	389	Gly83Gly (ggc/ggA)	Rv1527c	pks5	polyketide synthase
1728460	0	A	SNP	C	223	187	402	98.56	416
1728837	0	A	SNP	G	200	187	384	99.23	390
1735739	0	T	SNP	C	106	102	203	100	208
1738751	0	C	SNP	A	149	166	307	100	315	Arg745Arg (cgg/Agg)	Rv1536	ileS	isoleucine--tRNA ligase
1748439	0	C	SNP	T	124	127	246	99.21	253	Thr249Ile (acc/aTc)	Rv1547	dnaE1	DNA polymerase III subunit alpha
1752561	0	T	SNP	C	179	186	356	100	365	Asp258Gly (gac/gGc)	Rv1548c	PPE21	PPE family protein PPE21
1753519	1	G	Ins	C	49	93	142	76.34	142
1759252	0	G	SNP	T	147	135	277	99.3	284	Ser524Ser (tcg/tcT)	Rv1552	frdA	fumarate reductase flavoprotein subunit		phylo (not 4,9)
1760292	0	A	SNP	G	194	163	355	99.72	358	Met40Val (atg/Gtg)	Rv1554	frdC	fumarate reductase membrane anchor subunit
1761765	0	G	SNP	A	117	107	222	100	224	Gly8Ser (ggc/Agc)	Rv1557	mmpL6	transmembrane transport protein MmpL6
1763482	0	G	SNP	A	96	99	193	100	195	Gly19Arg (ggg/Agg)	Rv1559	ilvA	threonine dehydratase IlvA
1764225	0	C	SNP	T	98	108	205	97.17	212	Ala266Ala (gcc/gcT)	Rv1559	ilvA	threonine dehydratase IlvA
1778430	0	T	SNP	C	149	140	288	99.66	290	Met191Thr (atg/aCg)	Rv1570	bioD	ATP-dependent dethiobiotin synthetase BioD
1779370	0	G	SNP	C	147	85	229	100	232	Thr19Thr (acg/acC)	Rv1573	-	phage protein
1780586	1	C	Ins	G	150	148	298	93.42	298		Rv1575	-	phage protein
1781251	0	C	SNP	T	181	168	346	99.71	350	Glu272Lys (gag/Aag)	Rv1576c	-	phage capsid protein
1781811	0	T	SNP	C	150	179	327	97.34	338	Asp85Gly (gac/gGc)	Rv1576c	-	phage capsid protein
1784238	0	A	Del	GAP	135	144	278	99.64	280		Rv1581c	-	phage protein
1789933	0	G	SNP	A	77	90	167	99.4	168
1792777	0	T	SNP	C	78	73	150	100	151	Ile322Val (att/Gtt)	Rv1592c	-	hypothetical protein
1792778	0	T	SNP	C	76	75	150	99.34	152	Glu321Glu (gaa/gaG)	Rv1592c	-	hypothetical protein
1798355	0	G	SNP	A	93	78	167	99.42	172	Gly21Asp (ggt/gAt)	Rv1597	-	hypothetical protein
1802047	0	C	SNP	G	164	134	292	100	298	Gln5Glu (cag/Gag)	Rv1601	hisB	imidazole glycerol-phosphate dehydratase
1803265	0	G	SNP	A	130	116	245	99.6	247	Ser201Asn (agc/aAc)	Rv1602	hisH	imidazole glycerol phosphate synthase subunit HisH
1804409	0	C	SNP	A	85	106	190	99.48	192	Pro124Gln (cca/cAa)	Rv1604	impA	inositol-monophosphatase ImpA
1811375	0	G	SNP	T	123	117	236	100	240	Gly83Gly (ggg/ggT)	Rv1612	trpB	tryptophan synthase subunit beta
1812448	0	C	SNP	T	147	137	282	99.65	285	Tyr30Tyr (tac/taT)	Rv1613	trpA	tryptophan synthase subunit alpha
1817976	0	A	SNP	T	132	115	236	99.2	249	His121Leu (cac/cTc)	Rv1618	tesB1	acyl-CoA thioesterase TesB
1818286	0	C	SNP	T	102	102	202	100	204	Gly224Gly (ggc/ggT)	Rv1618	tesB1	acyl-CoA thioesterase TesB
1827468	0	C	SNP	A	111	102	210	98.16	217	Val160Leu (gtg/Ttg)	Rv1625c	cya	adenylyl cyclase
1832509	0	C	SNP	G	107	100	205	100	207	Thr615Thr (acc/acG)	Rv1629	polA	DNA polymerase I
1833025	0	C	SNP	T	120	107	225	99.56	228	Asp787Asp (gac/gaT)	Rv1629	polA	DNA polymerase I
1836286	0	G	SNP	C	102	117	216	99.55	220
1836417	0	C	SNP	A	87	85	169	99.42	173	Gly138Gly (ggg/ggT)	Rv1632c	-	hypothetical protein
1839759	0	G	SNP	C	99	108	200	100	207	Gly198Arg (ggg/Cgg)	Rv1634	-	multidrug-efflux transporter
1847919	0	C	SNP	G	101	96	195	100	197	Thr180Thr (acg/acC)	Rv1639c	-	hypothetical protein
1849609	0	T	SNP	C	91	123	213	100	214	Arg809Arg (cga/cgG)	Rv1640c	lysX	bifunctional lysine--tRNA ligase/phosphatidylglycerol lysyltransferase
1852803	0	C	SNP	A	111	93	198	98.08	208	Ala177Ala (gcc/gcA)	Rv1641	infC	initiation factor IF-3
1852877	0	A	SNP	C	126	117	238	98.38	247	_202Ser (tag/tCg)	Rv1641	infC	initiation factor IF-3
1854300	0	T	SNP	C	80	92	172	99.42	173	Leu232Pro (ctg/cCg)	Rv1644	tsnR	23S rRNA methyltransferase TsnR
1856617	0	C	SNP	T	81	56	131	97.86	140	Thr285Ile (aca/aTa)	Rv1646	PE17	PE family protein PE17
1856777	0	G	SNP	C	94	63	155	100	157	Ala2Pro (gcg/Ccg)	Rv1647	-	adenylate cyclase
1859559	0	C	SNP	A	93	101	190	100	194	Ala276Asp (gcc/gAc)	Rv1649	pheS	phenylalanine--tRNA ligase subunit alpha
1859878	0	A	SNP	G	96	86	180	100	182	Ile41Val (atc/Gtc)	Rv1650	pheT	phenylalanine--tRNA ligase subunit beta
1863584	0	G	SNP	T	132	128	253	99.24	262	Thr600Asn (acc/aAc)	Rv1651c	PE_PGRS30	PE-PGRS family protein PE_PGRS30
1873700	0	G	SNP	A	87	102	188	99.47	190	Leu354Leu (ctg/ctA)	Rv1659	argH	argininosuccinate lyase
1885772	0	G	SNP	A	172	166	333	99.71	339	Ala1357Thr (gcc/Acc)	Rv1662	pks8	polyketide synthase
1894300	1	G	Ins	G	98	83	181	86.19	181
1894300	2	G	Ins	T	98	83	181	86.19	181
1894300	3	G	Ins	C	98	83	181	86.19	181
1894300	4	G	Ins	T	98	83	181	86.19	181
1894300	5	G	Ins	T	98	82	180	85.71	181
1894300	6	G	Ins	G	98	83	181	86.19	181
1894300	7	G	Ins	C	98	83	181	86.19	181
1894300	8	G	Ins	C	98	83	181	86.19	181
1894300	9	G	Ins	G	97	83	180	85.71	181
1894300	10	G	Ins	C	98	83	181	86.19	181
1894422	0	A	SNP	G	131	134	264	99.62	266
1901493	0	T	SNP	C	160	167	325	99.7	328	Ser149Ser (agt/agC)	Rv1676	-	hypothetical protein
1907296	0	G	SNP	C	118	149	261	99.63	268	Ala298Ala (gcg/gcC)	Rv1682	-	hypothetical protein
1908598	0	G	SNP	A	146	118	263	100	264	Arg335Arg (cgg/cgA)	Rv1683	-	bifunctional long-chain acyl-CoA synthase/lipase
1909575	0	A	SNP	G	125	122	244	99.6	248	His661Arg (cac/cGc)	Rv1683	-	bifunctional long-chain acyl-CoA synthase/lipase
1913967	0	G	SNP	A	120	133	250	98.06	258	Glu122Glu (gag/gaA)	Rv1689	tyrS	tyrosine--tRNA ligase
1916137	0	A	SNP	G	116	118	233	100	234	Leu63Leu (cta/ctG)	Rv1691	-	hypothetical protein
1917972	0	A	SNP	G	119	88	205	100	207	Leu11Leu (cta/ctG)	Rv1694	tlyA	16S/23S rRNA (cytidine-2'-O)-methyltransferase TlyA			capreomycin (CPR)
1918272	0	C	SNP	T	129	118	244	100	247	Ala111Ala (gcc/gcT)	Rv1694	tlyA	16S/23S rRNA (cytidine-2'-O)-methyltransferase TlyA			capreomycin (CPR)
1925136	0	G	SNP	A	149	169	315	100	318	Val436Val (gtg/gtA)	Rv1699	pyrG	CTP synthase
1926029	0	T	SNP	C	145	100	243	100	245	Tyr150His (tat/Cat)	Rv1700	-	NUDIX hydrolase
1927329	0	C	SNP	A	120	109	222	100	229	Arg416Leu (cgc/cTc)	Rv1702c	-	hypothetical protein
1931179	0	C	SNP	A	108	89	194	100	197	Arg93Leu (cgg/cTg)	Rv1704c	cycA	D-serine/alanine/glycine transporter protein CycA
1931718	0	G	SNP	C	96	72	168	99.41	169	Leu313Val (ctg/Gtg)	Rv1705c	PPE22	PPE family protein PPE22
1933988	0	G	SNP	A	100	87	186	100	187
1944107	0	A	SNP	G	103	87	187	99.48	191	Ser178Gly (agt/Ggt)	Rv1716	-	hypothetical protein
1944402	0	T	SNP	C	86	103	185	100	189	Val276Ala (gtc/gCc)	Rv1716	-	hypothetical protein
1946999	0	T	SNP	G	95	100	195	92.86	210
1950767	0	T	SNP	C	93	96	186	100	189	Lys95Lys (aaa/aaG)	Rv1724c	-	hypothetical protein
1952743	0	G	SNP	A	92	80	171	100	172	Val298Met (gtg/Atg)	Rv1726	-	oxidoreductase
1960284	0	C	SNP	A	133	112	244	98.79	248	Gln68His (cag/caT)	Rv1733c	-	transmembrane protein
1962386	0	T	SNP	C	100	114	214	99.53	215	Ile601Val (atc/Gtc)	Rv1736c	narX	nitrate reductase-like protein NarX
1967237	0	C	SNP	A	131	132	261	99.62	264	Arg134Leu (cga/cTa)	Rv1739c	-	sulfate ABC transporter permease
1971725	0	G	SNP	C	91	82	170	99.43	174	Arg89Arg (cgc/cgG)	Rv1745c	idi	isopentenyl-diphosphate delta-isomerase
1972901	0	C	SNP	T	120	81	199	100	201	Ala255Val (gcg/gTg)	Rv1746	pknF	serine/threonine-protein kinase PknF
1974100	0	C	SNP	G	96	94	186	97.94	194	Ala157Ala (gcc/gcG)	Rv1747	-	ABC transporter ATP-binding protein/permease
1977646	0	G	SNP	A	148	136	275	100	284	Ala80Ala (gcc/gcT)	Rv1749c	-	integral membrane protein
1983195	0	A	SNP	G	19	12	31	93.94	33	Gly527Gly (ggt/ggC)	Rv1753c	PPE24	PPE family protein PPE24
1983198	0	C	SNP	G	21	11	31	91.43	35	Val526Val (gtg/gtC)	Rv1753c	PPE24	PPE family protein PPE24
1983313	0	T	SNP	G	174	194	361	95.34	386	Asn488Thr (aac/aCc)	Rv1753c	PPE24	PPE family protein PPE24
1990883	0	G	SNP	T	7	4	10	100	11	Gly565Gly (ggc/ggA)	Rv1759c	wag22	PE-PGRS family protein Wag22
1990892	0	A	SNP	C	8	5	13	100	13	Gly562Gly (ggt/ggG)	Rv1759c	wag22	PE-PGRS family protein Wag22
1990924	0	A	SNP	G	7	4	10	100	11	Leu552Leu (ttg/Ctg)	Rv1759c	wag22	PE-PGRS family protein Wag22
1990928	0	G	SNP	C	6	4	10	100	10	Gly550Gly (ggc/ggG)	Rv1759c	wag22	PE-PGRS family protein Wag22
1998063	0	T	SNP	A	46	72	117	97.52	121	Glu151Asp (gaa/gaT)	Rv1765c	-	hypothetical protein
1998122	0	G	SNP	A	43	61	104	97.2	107	Leu132Leu (ctg/Ttg)	Rv1765c	-	hypothetical protein
1998141	0	G	SNP	C	48	58	106	97.25	109	Gly125Gly (ggc/ggG)	Rv1765c	-	hypothetical protein
1998300	0	T	SNP	C	64	62	124	99.21	127	Ser72Ser (tca/tcG)	Rv1765c	-	hypothetical protein
2003252	0	C	SNP	T	104	83	185	100	187	Ala209Ala (gcc/gcT)	Rv1769	-	hypothetical protein
2003827	0	A	SNP	C	87	78	164	99.4	166	Asp401Ala (gac/gCc)	Rv1769	-	hypothetical protein
2010614	0	G	SNP	A	129	141	263	99.63	271
2010880	0	T	SNP	G	128	146	273	98.92	277	Gly75Gly (ggt/ggG)	Rv1777	cyp144	cytochrome P450 Cyp144
2011568	0	G	SNP	C	127	103	224	98.71	233	Glu305Gln (gag/Cag)	Rv1777	cyp144	cytochrome P450 Cyp144
2022868	0	T	SNP	C	121	89	205	100	210	Ser1204Ser (agt/agC)	Rv1783	eccC5	ESX-5 type VII secretion system protein EccC5
2023628	0	C	SNP	G	150	136	283	99.65	287	Gly334Ala (gga/gCa)	Rv1785c	cyp143	cytochrome P450 Cyp143
2025977	0	C	SNP	G	128	106	232	92.86	252	Thr226Arg (acg/aGg)	Rv1787	PPE25	PPE family protein PPE25
2034676	0	C	SNP	T	79	94	171	100	173	Ile316Ile (atc/atT)	Rv1796	mycP5	membrane-anchored mycosin MycP
2045310	0	A	SNP	G	118	143	255	100	261	Ile511Ile (att/atC)	Rv1803c	PE_PGRS32	PE-PGRS family protein PE_PGRS32
2049065	0	T	SNP	C	136	172	303	98.72	312
2049097	0	G	SNP	C	132	178	307	99.36	312
2050822	0	G	SNP	C	89	78	164	100	167	Gly301Ala (gga/gCa)	Rv1808	PPE32	PPE family protein PPE32
2050851	0	A	SNP	G	80	82	154	98.18	165	Thr311Ala (aca/Gca)	Rv1808	PPE32	PPE family protein PPE32
2051345	0	G	SNP	A	96	80	172	98.88	178	Gly22Ser (ggt/Agt)	Rv1809	PPE33	PPE family protein PPE33
2051746	0	T	SNP	C	124	116	237	100	240	Ala155Ala (gct/gcC)	Rv1809	PPE33	PPE family protein PPE33
2052035	0	G	SNP	T	135	119	250	100	254	Val252Leu (gtg/Ttg)	Rv1809	PPE33	PPE family protein PPE33
2055271	0	A	SNP	G	114	99	207	100	213	Leu30Pro (cta/cCa)	Rv1812c	-	dehydrogenase
2056184	0	C	SNP	T	87	105	189	100	192
2057774	0	A	SNP	T	96	95	191	100	191	Ile83Phe (atc/Ttc)	Rv1815	-	hypothetical protein
2058950	0	C	Del	GAP	91	110	200	98.53	204		Rv1816	-	HTH-type transcriptional regulator
2061865	0	G	Del	GAP	9	11	20	86.96	23		Rv1818c	PE_PGRS33	PE-PGRS family protein PE_PGRS33
2061866	0	G	Del	GAP	9	11	20	95.24	21		Rv1818c	PE_PGRS33	PE-PGRS family protein PE_PGRS33
2061867	0	T	Del	GAP	9	11	20	95.24	21		Rv1818c	PE_PGRS33	PE-PGRS family protein PE_PGRS33
2061868	0	G	Del	GAP	9	11	20	100	20		Rv1818c	PE_PGRS33	PE-PGRS family protein PE_PGRS33
2061869	0	A	Del	GAP	9	11	20	100	20		Rv1818c	PE_PGRS33	PE-PGRS family protein PE_PGRS33
2061870	0	C	Del	GAP	9	11	20	100	20		Rv1818c	PE_PGRS33	PE-PGRS family protein PE_PGRS33
2061871	0	A	Del	GAP	9	11	20	100	20		Rv1818c	PE_PGRS33	PE-PGRS family protein PE_PGRS33
2061872	0	T	Del	GAP	9	11	20	100	20		Rv1818c	PE_PGRS33	PE-PGRS family protein PE_PGRS33
2061873	0	T	Del	GAP	9	11	20	100	20		Rv1818c	PE_PGRS33	PE-PGRS family protein PE_PGRS33
2061874	0	A	Del	GAP	9	11	20	100	20		Rv1818c	PE_PGRS33	PE-PGRS family protein PE_PGRS33
2061875	0	G	Del	GAP	9	11	20	100	20		Rv1818c	PE_PGRS33	PE-PGRS family protein PE_PGRS33
2061876	0	T	Del	GAP	9	11	20	100	20		Rv1818c	PE_PGRS33	PE-PGRS family protein PE_PGRS33
2061877	0	G	Del	GAP	9	11	20	95.24	21		Rv1818c	PE_PGRS33	PE-PGRS family protein PE_PGRS33
2061878	0	C	Del	GAP	9	11	20	95.24	21		Rv1818c	PE_PGRS33	PE-PGRS family protein PE_PGRS33
2061879	0	C	Del	GAP	9	11	20	95.24	21		Rv1818c	PE_PGRS33	PE-PGRS family protein PE_PGRS33
2061880	0	G	Del	GAP	9	11	20	95.24	21		Rv1818c	PE_PGRS33	PE-PGRS family protein PE_PGRS33
2061881	0	G	Del	GAP	9	11	20	95.24	21		Rv1818c	PE_PGRS33	PE-PGRS family protein PE_PGRS33
2061958	0	A	SNP	G	35	74	106	98.2	111	Ala239Ala (gct/gcC)	Rv1818c	PE_PGRS33	PE-PGRS family protein PE_PGRS33
2069699	0	A	SNP	C	123	107	229	98.29	234	Glu207Ala (gaa/gCa)	Rv1822	pgsA2	CDP-diacylglycerol--glycerol-3-phosphate 3-phosphatidyltransferase
2074754	0	C	SNP	T	94	96	188	100	190
2074819	0	G	SNP	T	95	80	175	100	175
2087652	0	C	SNP	T	91	63	153	99.35	155	Arg87Arg (cgg/cgA)	Rv1839c	vapB13	antitoxin VapB13
2089752	0	C	SNP	T	93	87	175	99.45	181	Val323Met (gtg/Atg)	Rv1841c	-	hypothetical protein
2094873	0	T	Del	GAP	58	68	123	94.03	134		Rv1844c	gnd1	6-phosphogluconate dehydrogenase
2094874	0	G	Del	GAP	58	68	123	96.18	131		Rv1844c	gnd1	6-phosphogluconate dehydrogenase
2094912	0	C	Del	GAP	63	51	115	85.07	134		Rv1844c	gnd1	6-phosphogluconate dehydrogenase
2094913	0	A	Del	GAP	63	51	115	86.36	132		Rv1844c	gnd1	6-phosphogluconate dehydrogenase
2094914	0	G	Del	GAP	63	51	115	87.69	130		Rv1844c	gnd1	6-phosphogluconate dehydrogenase
2094915	0	C	Del	GAP	63	51	115	87.69	130		Rv1844c	gnd1	6-phosphogluconate dehydrogenase
2094916	0	G	Del	GAP	63	51	115	88.37	129		Rv1844c	gnd1	6-phosphogluconate dehydrogenase
2094917	0	T	Del	GAP	63	51	115	89.06	128		Rv1844c	gnd1	6-phosphogluconate dehydrogenase
2096186	0	A	SNP	G	102	96	195	100	198	Thr138Thr (act/acC)	Rv1846c	blaI	transcriptional repressor BlaI
2100819	0	G	SNP	T	110	101	207	99.53	212	Val160Val (gtg/gtT)	Rv1852	ureG	urease accessory protein UreG
2108141	0	T	SNP	C	82	94	175	98.88	178	Phe136Leu (ttc/Ctc)	Rv1860	apa	hypothetical protein
2108890	0	A	SNP	C	70	96	164	100	166
2109523	1	C	Ins	G	111	96	207	91.19	208
2116903	0	C	SNP	T	93	84	168	100	177	Gly380Gly (ggc/ggT)	Rv1867	-	hypothetical protein
2122976	0	C	SNP	G	104	125	227	100	229	Gly59Ala (ggt/gCt)	Rv1872c	lldD2	L-lactate dehydrogenase
2123169	0	T	SNP	G	75	89	160	98.8	166
2128870	0	A	SNP	G	118	104	220	100	222	Leu283Leu (cta/ctG)	Rv1878	glnA3	glutamine synthetase GlnA
2133468	1	T	Ins	T	95	81	176	82.24	176		Rv1883c	-	hypothetical protein
2133468	2	T	Ins	C	95	81	176	82.24	176		Rv1883c	-	hypothetical protein
2133468	3	T	Ins	G	95	81	176	82.24	176		Rv1883c	-	hypothetical protein
2133468	4	T	Ins	C	95	81	176	82.24	176		Rv1883c	-	hypothetical protein
2133468	5	T	Ins	A	95	81	176	82.24	176		Rv1883c	-	hypothetical protein
2133468	6	T	Ins	T	95	80	175	81.78	176		Rv1883c	-	hypothetical protein
2133468	7	T	Ins	G	95	81	176	82.24	176		Rv1883c	-	hypothetical protein
2133468	8	T	Ins	C	94	81	175	81.78	176		Rv1883c	-	hypothetical protein
2133468	9	T	Ins	C	95	79	174	81.31	174		Rv1883c	-	hypothetical protein
2133468	10	T	Ins	G	94	79	173	80.84	173		Rv1883c	-	hypothetical protein
2133468	11	T	Ins	T	93	79	172	80.37	173		Rv1883c	-	hypothetical protein
2133468	12	T	Ins	C	94	79	173	80.84	173		Rv1883c	-	hypothetical protein
2135870	0	T	SNP	C	83	89	170	100	172
2137521	1	A	Ins	C	59	67	126	76.36	126
2137521	2	A	Ins	T	59	67	126	76.36	126
2137521	3	A	Ins	C	59	66	125	75.76	126
2137521	4	A	Ins	C	59	67	126	76.36	126
2137521	5	A	Ins	G	59	66	125	75.76	126
2137521	6	A	Ins	A	59	67	126	76.36	126
2137521	7	A	Ins	T	59	67	126	76.36	126
2137521	8	A	Ins	C	59	66	125	75.76	126
2137521	9	A	Ins	A	59	67	126	76.36	126
2137521	10	A	Ins	C	58	67	125	75.76	126
2138453	0	C	SNP	T	144	124	260	99.63	269
2142250	0	C	SNP	T	114	121	232	99.16	237
2143328	0	G	Del	GAP	101	96	193	99.49	198		Rv1895	-	zinc-binding alcohol dehydrogenase
2147022	0	A	SNP	C	85	76	159	100	161	Ile204Met (att/atG)	Rv1900c	lipJ	lignin peroxidase LipJ
2151780	0	G	SNP	T	110	75	185	100	185	Gln206Lys (caa/Aaa)	Rv1905c	aao	D-amino acid oxidase
2153184	0	T	SNP	G	104	114	217	99.09	220
2154724	0	C	SNP	A	78	76	149	100	154	Arg463Leu (cgg/cTg)	Rv1908c	katG	catalase-peroxidase		phylo (not Euro-American, M. africanum, M. bovis, M . canettii, M. caprae, M. Microti, M. pinipedii, Beijing, Delhi/CAS, EAI, 4)	isoniazid (INH)
2155168	0	C	SNP	G	100	93	191	100	193	Ser315Thr (agc/aCc)	Rv1908c	katG	catalase-peroxidase	isoniazid (INH)		isoniazid (INH)
2158109	0	T	SNP	C	111	102	212	100	213	Asp328Gly (gac/gGc)	Rv1912c	fadB5	oxidoreductase FadB
2158905	0	C	SNP	A	106	100	204	99.04	208	Gly63_ (gga/Tga)	Rv1912c	fadB5	oxidoreductase FadB
2160998	0	G	SNP	A	119	131	244	99.21	252	Gly179Asp (ggc/gAc)	Rv1915	aceAa	isocitrate lyase AceAa
2161343	1	G	Ins	T	131	115	246	90.77	246		Rv1915	aceAa	isocitrate lyase AceAa
2163493	0	A	SNP	G	24	58	78	91.11	90	Ala1273Ala (gct/gcC)	Rv1917c	PPE34	PPE family protein PPE34
2163494	0	G	SNP	C	22	56	76	95.12	82	Ala1273Gly (gct/gGt)	Rv1917c	PPE34	PPE family protein PPE34
2163496	0	A	SNP	C	18	54	71	94.74	76	Gly1272Gly (ggt/ggG)	Rv1917c	PPE34	PPE family protein PPE34
2163504	0	G	SNP	A	24	54	76	97.5	80	Leu1270Leu (ctg/Ttg)	Rv1917c	PPE34	PPE family protein PPE34
2163510	0	T	SNP	C	20	49	68	97.18	71	Ile1268Val (att/Gtt)	Rv1917c	PPE34	PPE family protein PPE34
2163517	0	A	SNP	C	16	32	48	97.96	49	Gly1265Gly (ggt/ggG)	Rv1917c	PPE34	PPE family protein PPE34
2163520	0	G	SNP	A	16	29	45	97.83	46	Phe1264Phe (ttc/ttT)	Rv1917c	PPE34	PPE family protein PPE34
2167310	0	A	SNP	G	182	182	357	99.45	366	Met1Thr (atg/aCg)	Rv1917c	PPE34	PPE family protein PPE34
2167926	0	A	SNP	G	201	215	414	100	416	Leu896Ser (ttg/tCg)	Rv1918c	PPE35	PPE family protein PPE35
2172526	0	A	SNP	C	139	152	289	100	291	_424Gly (tga/Gga)	Rv1921c	lppF	lipoprotein LppF
2173860	0	A	SNP	C	192	142	331	99.4	336
2180911	0	G	SNP	T	115	136	250	99.21	253	Pro103Thr (ccg/Acg)	Rv1928c	-	short-chain type dehydrogenase/reductase
2186127	0	G	SNP	A	108	98	201	100	206	Ala21Val (gcc/gTc)	Rv1934c	fadE17	acyl-CoA dehydrogenase FadE17
2186236	0	C	SNP	T	93	126	217	99.55	220	Pro308Pro (ccg/ccA)	Rv1935c	echA13	enoyl-CoA hydratase EchA13
2187587	0	G	SNP	C	94	115	209	99.52	210	Gln68His (cag/caC)	Rv1936	-	monooxygenase
2190328	0	A	SNP	G	94	93	185	100	187	Ser611Ser (tca/tcG)	Rv1937	-	oxygenase
2199052	0	C	SNP	G	157	146	303	98.7	307	Gly5Arg (ggt/Cgt)	Rv1948c	-	hypothetical protein
2207591	1	T	Ins	C	143	124	267	96.04	267
2209465	0	G	SNP	A	103	114	213	100	217	Ala47Thr (gcg/Acg)	Rv1966	mce3A	Mce family protein Mce3A
2211826	0	A	SNP	G	95	102	194	98.99	199	Lys67Lys (aaa/aaG)	Rv1968	mce3C	Mce family protein Mce3C
2216227	0	T	SNP	C	94	90	184	98.4	187	Leu324Pro (ctc/cCc)	Rv1971	mce3F	Mce family protein Mce3F
2216345	0	C	SNP	A	86	93	178	100	179	Pro363Pro (ccc/ccA)	Rv1971	mce3F	Mce family protein Mce3F
2216443	0	C	SNP	A	71	107	175	100	178	Ala396Glu (gcg/gAg)	Rv1971	mce3F	Mce family protein Mce3F
2220512	0	T	SNP	G	90	97	185	100	187	Ser253Ser (tct/tcG)	Rv1977	-	hypothetical protein
2220941	0	G	Del	GAP	83	94	174	84.29	210		Rv1978	-	hypothetical protein
2220942	0	C	Del	GAP	83	94	174	84.69	209		Rv1978	-	hypothetical protein
2220943	0	C	Del	GAP	83	94	174	85.1	208		Rv1978	-	hypothetical protein
2220944	0	A	Del	GAP	83	94	174	85.92	206		Rv1978	-	hypothetical protein
2220945	0	C	Del	GAP	83	94	174	86.34	205		Rv1978	-	hypothetical protein
2220946	0	G	Del	GAP	83	94	174	86.76	204		Rv1978	-	hypothetical protein
2220947	0	A	Del	GAP	83	94	174	98.33	180		Rv1978	-	hypothetical protein
2220948	0	T	Del	GAP	83	94	174	98.88	179		Rv1978	-	hypothetical protein
2221584	0	G	SNP	C	173	171	341	99.14	347	Ser226Thr (agt/aCt)	Rv1978	-	hypothetical protein
2223293	0	T	SNP	C	180	212	389	99.24	395
2228967	0	A	SNP	G	148	169	313	100	317
2229801	0	C	SNP	G	136	161	296	99.66	298	Pro34Pro (ccg/ccC)	Rv1985c	-	HTH-type transcriptional regulator
2235170	0	A	Del	GAP	9	12	21	95.45	22		Rv1992c	ctpG	cation transporter ATPase G
2235171	0	C	Del	GAP	9	12	21	100	21		Rv1992c	ctpG	cation transporter ATPase G
2235172	0	A	Del	GAP	9	12	21	100	21		Rv1992c	ctpG	cation transporter ATPase G
2235173	0	A	Del	GAP	9	12	21	100	21		Rv1992c	ctpG	cation transporter ATPase G
2235174	0	T	Del	GAP	9	12	21	100	21		Rv1992c	ctpG	cation transporter ATPase G
2235175	0	C	Del	GAP	9	12	21	100	21		Rv1992c	ctpG	cation transporter ATPase G
2235176	0	C	Del	GAP	9	12	21	100	21		Rv1992c	ctpG	cation transporter ATPase G
2235177	0	G	Del	GAP	9	12	21	100	21		Rv1992c	ctpG	cation transporter ATPase G
2235178	0	A	Del	GAP	9	12	21	100	21		Rv1992c	ctpG	cation transporter ATPase G
2235179	0	C	Del	GAP	9	12	21	100	21		Rv1992c	ctpG	cation transporter ATPase G
2235180	0	G	Del	GAP	9	12	21	100	21		Rv1992c	ctpG	cation transporter ATPase G
2235181	0	T	Del	GAP	9	12	21	100	21		Rv1992c	ctpG	cation transporter ATPase G
2235182	0	T	Del	GAP	9	12	21	100	21		Rv1992c	ctpG	cation transporter ATPase G
2235183	0	T	Del	GAP	9	12	21	100	21		Rv1992c	ctpG	cation transporter ATPase G
2235184	0	T	Del	GAP	9	12	21	100	21		Rv1992c	ctpG	cation transporter ATPase G
2235185	0	G	Del	GAP	9	12	21	100	21		Rv1992c	ctpG	cation transporter ATPase G
2235186	0	C	Del	GAP	9	12	21	100	21		Rv1992c	ctpG	cation transporter ATPase G
2235187	0	A	Del	GAP	9	12	21	100	21		Rv1992c	ctpG	cation transporter ATPase G
2235188	0	C	Del	GAP	9	12	21	100	21		Rv1992c	ctpG	cation transporter ATPase G
2235189	0	C	Del	GAP	9	12	21	100	21		Rv1992c	ctpG	cation transporter ATPase G
2235190	0	A	Del	GAP	9	12	21	100	21		Rv1992c	ctpG	cation transporter ATPase G
2235191	0	T	Del	GAP	9	12	21	100	21		Rv1992c	ctpG	cation transporter ATPase G
2235192	0	G	Del	GAP	9	12	21	100	21		Rv1992c	ctpG	cation transporter ATPase G
2235193	0	A	Del	GAP	9	12	21	100	21		Rv1992c	ctpG	cation transporter ATPase G
2235194	0	T	Del	GAP	9	12	21	100	21		Rv1992c	ctpG	cation transporter ATPase G
2235195	0	C	Del	GAP	9	12	21	100	21		Rv1992c	ctpG	cation transporter ATPase G
2235196	0	T	Del	GAP	9	12	21	100	21		Rv1992c	ctpG	cation transporter ATPase G
2235197	0	G	Del	GAP	9	12	21	100	21		Rv1992c	ctpG	cation transporter ATPase G
2235198	0	C	Del	GAP	9	12	21	100	21		Rv1992c	ctpG	cation transporter ATPase G
2235199	0	C	Del	GAP	9	12	21	100	21		Rv1992c	ctpG	cation transporter ATPase G
2235200	0	G	Del	GAP	9	12	21	100	21		Rv1992c	ctpG	cation transporter ATPase G
2235201	0	C	Del	GAP	9	12	21	100	21		Rv1992c	ctpG	cation transporter ATPase G
2235202	0	G	Del	GAP	9	12	21	100	21		Rv1992c	ctpG	cation transporter ATPase G
2235203	0	A	Del	GAP	9	12	21	100	21		Rv1992c	ctpG	cation transporter ATPase G
2235204	0	G	Del	GAP	9	12	21	100	21		Rv1992c	ctpG	cation transporter ATPase G
2235205	0	C	Del	GAP	9	12	21	100	21		Rv1992c	ctpG	cation transporter ATPase G
2235206	0	G	Del	GAP	9	12	21	100	21		Rv1992c	ctpG	cation transporter ATPase G
2235207	0	C	Del	GAP	9	12	21	100	21		Rv1992c	ctpG	cation transporter ATPase G
2235208	0	C	Del	GAP	9	12	21	100	21		Rv1992c	ctpG	cation transporter ATPase G
2235209	0	G	Del	GAP	9	12	21	100	21		Rv1992c	ctpG	cation transporter ATPase G
2235210	0	G	Del	GAP	9	12	21	100	21		Rv1992c	ctpG	cation transporter ATPase G
2235211	0	G	Del	GAP	9	12	21	100	21		Rv1992c	ctpG	cation transporter ATPase G
2235212	0	C	Del	GAP	9	12	21	100	21		Rv1992c	ctpG	cation transporter ATPase G
2235213	0	A	Del	GAP	9	12	21	100	21		Rv1992c	ctpG	cation transporter ATPase G
2235214	0	T	Del	GAP	9	12	21	100	21		Rv1992c	ctpG	cation transporter ATPase G
2235215	0	G	Del	GAP	9	12	21	100	21		Rv1992c	ctpG	cation transporter ATPase G
2235216	0	G	Del	GAP	9	12	21	100	21		Rv1992c	ctpG	cation transporter ATPase G
2235217	0	T	Del	GAP	9	12	21	100	21		Rv1992c	ctpG	cation transporter ATPase G
2235218	0	C	Del	GAP	9	12	21	100	21		Rv1992c	ctpG	cation transporter ATPase G
2235219	0	T	Del	GAP	9	12	21	100	21		Rv1992c	ctpG	cation transporter ATPase G
2235220	0	A	Del	GAP	9	12	21	100	21		Rv1992c	ctpG	cation transporter ATPase G
2235221	0	G	Del	GAP	9	12	21	100	21		Rv1992c	ctpG	cation transporter ATPase G
2235222	0	G	Del	GAP	9	12	21	100	21		Rv1992c	ctpG	cation transporter ATPase G
2235223	0	G	Del	GAP	9	12	21	100	21		Rv1992c	ctpG	cation transporter ATPase G
2235224	0	C	Del	GAP	9	12	21	100	21		Rv1992c	ctpG	cation transporter ATPase G
2235225	0	T	Del	GAP	9	12	21	100	21		Rv1992c	ctpG	cation transporter ATPase G
2235226	0	T	Del	GAP	9	12	21	100	21		Rv1992c	ctpG	cation transporter ATPase G
2235227	0	G	Del	GAP	9	12	21	100	21		Rv1992c	ctpG	cation transporter ATPase G
2235228	0	G	Del	GAP	9	12	21	95.45	22		Rv1992c	ctpG	cation transporter ATPase G
2235229	0	G	Del	GAP	9	12	21	95.45	22		Rv1992c	ctpG	cation transporter ATPase G
2235230	0	G	Del	GAP	9	12	21	95.45	22		Rv1992c	ctpG	cation transporter ATPase G
2235231	0	C	Del	GAP	9	12	21	95.45	22		Rv1992c	ctpG	cation transporter ATPase G
2235232	0	A	Del	GAP	9	12	21	91.3	23		Rv1992c	ctpG	cation transporter ATPase G
2244421	0	G	SNP	T	111	118	222	98.71	232	Leu240Met (ctg/Atg)	Rv1999c	-	transporter
2245916	0	T	SNP	G	152	156	303	99.68	309	Ala236Ala (gct/gcG)	Rv2000	-	hypothetical protein
2247677	0	A	SNP	C	178	185	359	99.18	366	Ile6Ile (ata/atC)	Rv2002	fabG3	20-beta-hydroxysteroid dehydrogenase
2251104	0	G	SNP	A	162	135	295	99.33	299	Val260Val (gtc/gtT)	Rv2005c	-	universal stress protein
2251999	0	A	SNP	G	146	137	282	99.3	285
2254481	0	G	SNP	A	194	173	366	99.46	369	Arg827Gln (cgg/cAg)	Rv2006	otsB1	trehalose-6-phosphate phosphatase OtsB
2260100	0	C	SNP	T	128	106	231	99.57	235
2260525	0	C	SNP	T	142	109	244	99.6	252
2262620	0	T	SNP	A	48	58	104	100	106	Glu151Asp (gaa/gaT)	Rv2015c	-	hypothetical protein
2262679	0	G	SNP	A	52	60	112	100	112	Leu132Leu (ctg/Ttg)	Rv2015c	-	hypothetical protein
2262698	0	G	SNP	C	50	51	101	100	101	Gly125Gly (ggc/ggG)	Rv2015c	-	hypothetical protein
2262857	0	T	SNP	C	71	58	126	100	129	Ser72Ser (tca/tcG)	Rv2015c	-	hypothetical protein
2264782	0	C	SNP	A	130	129	253	100	259	Ala262Glu (gcg/gAg)	Rv2017	-	transcriptional regulator
2265059	0	T	SNP	G	116	124	236	99.59	241
2269780	0	T	SNP	C	150	142	286	100	292	Asp154Gly (gac/gGc)	Rv2024c	-	hypothetical protein
2270102	0	A	SNP	G	142	147	286	99.66	290	Trp47Arg (tgg/Cgg)	Rv2024c	-	hypothetical protein
2275764	0	G	SNP	A	130	137	266	100	267	Leu221Phe (ctc/Ttc)	Rv2029c	pfkB	6-phosphofructokinase PfkB
2282587	0	A	SNP	C	132	164	294	99.66	297	Arg163Arg (cga/cgC)	Rv2036	-	hypothetical protein
2282787	0	C	SNP	T	148	127	272	100	275	Cys312Tyr (tgt/tAt)	Rv2037c	-	transmembrane protein
2284456	0	T	SNP	G	152	139	286	100	291	Glu114Ala (gag/gCg)	Rv2038c	-	sugar ABC transporter ATP-binding protein
2285251	0	C	SNP	A	162	193	349	100	355	Val131Phe (gtc/Ttc)	Rv2039c	-	sugar ABC transporter permease
2285558	0	G	SNP	A	165	185	348	99.15	353	Cys28Cys (tgc/tgT)	Rv2039c	-	sugar ABC transporter permease
2287121	0	A	SNP	G	151	158	307	99.68	310	Asp242Asp (gat/gaC)	Rv2041c	-	sugar ABC transporter substrate-binding lipoprotein
2288883	0	A	SNP	C	144	114	253	100	258	Leu120Arg (ctg/cGg)	Rv2043c	pncA	pyrazinamidase/nicotinamidase PncA	pyrazinamide (PZA)		pyrazinamide (PZA)
2289047	0	G	SNP	A	141	146	286	99.31	289	Ser65Ser (tcc/tcT)	Rv2043c	pncA	pyrazinamidase/nicotinamidase PncA		phylo (Delhi/CAS)	pyrazinamide (PZA)
2289366	0	G	Del	GAP	145	133	278	95.21	292		Rv2044c	-	hypothetical protein
2295943	0	A	SNP	G	82	73	153	100	155	Cys3682Arg (tgc/Cgc)	Rv2048c	pks12	polyketide synthase
2296042	0	G	SNP	C	127	135	260	96.68	271	Pro3649Ala (ccg/Gcg)	Rv2048c	pks12	polyketide synthase
2296876	0	C	SNP	G	111	99	209	99.06	212	Gly3371Arg (ggt/Cgt)	Rv2048c	pks12	polyketide synthase
2300546	0	A	SNP	T	73	101	172	95.08	183	His2147Gln (cat/caA)	Rv2048c	pks12	polyketide synthase
2300552	0	T	SNP	G	64	91	154	93.94	165	Pro2145Pro (cca/ccC)	Rv2048c	pks12	polyketide synthase
2300555	0	A	SNP	G	66	91	155	95.15	165	Asp2144Asp (gat/gaC)	Rv2048c	pks12	polyketide synthase
2301782	0	T	SNP	C	40	7	46	97.92	48	Val1735Val (gta/gtG)	Rv2048c	pks12	polyketide synthase
2306472	0	T	SNP	C	125	132	256	98.85	260	Tyr172Cys (tac/tGc)	Rv2048c	pks12	polyketide synthase
2307587	0	G	Del	GAP	68	84	149	88.37	172
2307588	0	T	Del	GAP	68	84	149	90.48	168
2307589	0	C	Del	GAP	68	84	149	91.02	167
2307590	0	G	Del	GAP	68	84	149	96.82	157
2309203	0	G	SNP	A	74	104	174	100	178	Ala518Val (gca/gTa)	Rv2051c	ppm1	polyprenol-monophosphomannose synthase
2309399	0	G	SNP	T	83	81	163	100	164	Arg453Arg (cgg/Agg)	Rv2051c	ppm1	polyprenol-monophosphomannose synthase
2311099	0	C	SNP	G	130	120	244	100	250	Pro473Pro (ccg/ccC)	Rv2052c	-	hypothetical protein
2311418	0	G	SNP	A	112	108	217	100	220	Ala367Val (gct/gTt)	Rv2052c	-	hypothetical protein
2325320	0	T	SNP	C	132	118	247	97.66	256	Asp184Gly (gat/gGt)	Rv2067c	-	hypothetical protein
2328543	0	T	SNP	C	126	104	228	100	230	Ile145Met (ata/atG)	Rv2071c	cobM	precorrin-4 C(11)-methyltransferase
2329533	0	A	SNP	G	92	92	182	100	184	Leu205Pro (ctc/cCc)	Rv2072c	cobL	precorrin-6Y C(5,15)-methyltransferase
2331620	0	A	SNP	C	74	68	139	98.61	144	Gly420Gly (ggt/ggG)	Rv2075c	-	hypothetical protein
2331789	0	G	SNP	T	86	79	161	99.4	166	Pro364Gln (ccg/cAg)	Rv2075c	-	hypothetical protein
2333215	0	C	SNP	T	95	87	177	100	182	Cys25Tyr (tgc/tAc)	Rv2076c	-	hypothetical protein
2334007	0	A	SNP	G	104	109	213	99.07	215	Ala96Ala (gct/gcC)	Rv2077c	-	transmembrane protein
2335075	0	A	SNP	G	111	110	220	100	221	Glu6Gly (gaa/gGa)	Rv2078	-	hypothetical protein
2335080	0	T	SNP	C	110	107	216	100	217	Leu8Leu (ttg/Ctg)	Rv2078	-	hypothetical protein
2335494	0	A	SNP	G	135	128	257	100	263	Tyr47Cys (tac/tGc)	Rv2079	-	hypothetical protein
2338195	0	C	Del	GAP	94	104	192	77.65	255		Rv2081c	-	transmembrane protein
2338990	0	G	SNP	C	218	236	446	100	454	Ala94Ala (gcg/gcC)	Rv2082	-	hypothetical protein
2338994	0	G	SNP	A	223	241	459	100	464	Ala96Thr (gcg/Acg)	Rv2082	-	hypothetical protein
2339444	0	A	SNP	C	56	109	163	98.8	167	Thr246Pro (aca/Cca)	Rv2082	-	hypothetical protein
2340621	0	C	SNP	G	200	267	459	99.36	470	Pro638Arg (ccc/cGc)	Rv2082	-	hypothetical protein
2341636	0	C	SNP	G	94	118	210	100	212	Leu256Val (ctg/Gtg)	Rv2083	-	hypothetical protein
2344246	0	G	SNP	C	128	107	231	100	235
2345037	0	C	SNP	A	133	106	238	100	239	Leu209Leu (ctc/ctA)	Rv2088	pknJ	transmembrane serine/threonine-protein kinase PknJ
2345085	0	A	SNP	C	145	127	270	98.91	275	Ala225Ala (gca/gcC)	Rv2088	pknJ	transmembrane serine/threonine-protein kinase PknJ
2346929	0	C	SNP	T	124	134	252	98.85	261	Leu132Leu (ctg/ctA)	Rv2089c	pepE	dipeptidase PepE
2348446	0	C	SNP	G	81	91	172	100	172	Phe358Leu (ttc/ttG)	Rv2090	-	5'-3' exonuclease
2348708	0	G	SNP	A	81	81	160	100	162	Val195Val (gtc/gtT)	Rv2091c	-	membrane protein
2353385	0	G	SNP	C	125	124	247	100	249	Gln311Glu (cag/Gag)	Rv2095c	pafC	proteasome accessory factor C
2357269	0	G	Del	GAP	117	114	226	78.04	296
2357270	0	C	Del	GAP	117	114	226	78.31	295
2357271	0	C	Del	GAP	117	113	226	77.97	295
2357536	0	C	SNP	T	126	154	272	98.59	284
2358029	1	T	Ins	G	75	91	166	89.73	166
2361604	0	C	SNP	G	111	104	213	100	215	Val455Val (gtc/gtG)	Rv2101	helZ	helicase HelZ
2362041	0	C	SNP	A	77	79	152	99.36	157	Pro601Gln (ccg/cAg)	Rv2101	helZ	helicase HelZ
2367061	0	A	Del	GAP	212	192	398	97.35	415
2368565	0	A	Del	GAP	231	237	463	99.57	470
2369186	0	G	SNP	C	188	191	378	99.74	380	Arg182Gly (cgt/Ggt)	Rv2109c	prcA	proteasome subunit alpha
2369326	0	C	SNP	G	191	194	383	100	385	Arg135Pro (cgc/cCc)	Rv2109c	prcA	proteasome subunit alpha
2381100	0	G	SNP	A	100	95	189	100	195	Pro10Pro (ccg/ccA)	Rv2123	PPE37	PPE family protein PPE37
2382287	0	C	Del	GAP	75	80	149	93.94	165		Rv2123	PPE37	PPE family protein PPE37
2382289	0	G	SNP	T	76	79	152	98.73	157	Asp407Tyr (gac/Tac)	Rv2123	PPE37	PPE family protein PPE37
2386389	0	G	SNP	A	93	81	173	100	174	Gly33Ser (ggc/Agc)	Rv2125	-	hypothetical protein
2387733	0	T	SNP	C	147	93	239	100	240	Glu80Glu (gaa/gaG)	Rv2126c	PE_PGRS37	PE-PGRS family protein PE_PGRS37
2388641	0	G	SNP	A	108	102	206	100	210	Gly9Asp (ggc/gAc)	Rv2127	ansP1	L-asparagine permease
2398969	0	G	SNP	A	114	122	233	99.58	237	Gly84Ser (ggc/Agc)	Rv2139	pyrD	dihydroorotate dehydrogenase
2402765	0	G	SNP	A	100	94	190	100	194
2413246	0	C	SNP	A	122	115	236	100	237	Val36Leu (gtg/Ttg)	Rv2153c	murG	UDP-N-acetylglucosamine--N-acetylmuramyl- (pentapeptide) pyrophosphoryl-undecaprenol-N-acetylglucosamine transferase
2415656	0	G	SNP	C	109	117	221	99.56	227	Arg247Gly (cgg/Ggg)	Rv2155c	murD	UDP-N-acetylmuramoylalanine--D-glutamate ligase
2421816	0	A	SNP	G	112	108	219	100	220
2421975	1	G	Ins	G	91	100	191	88.02	193
2421975	2	G	Ins	G	91	100	191	88.02	191
2421975	3	G	Ins	A	90	100	190	87.56	191
2421975	4	G	Ins	A	91	100	191	88.02	191
2423819	0	C	SNP	G	96	48	138	96	150	Gly340Gly (ggg/ggC)	Rv2162c	PE_PGRS38	PE-PGRS family protein PE_PGRS38
2423822	0	A	SNP	G	97	49	143	95.42	153	Gly339Gly (ggt/ggC)	Rv2162c	PE_PGRS38	PE-PGRS family protein PE_PGRS38
2424114	0	C	SNP	A	26	87	107	99.12	114	Arg242Leu (cgc/cTc)	Rv2162c	PE_PGRS38	PE-PGRS family protein PE_PGRS38
2424151	0	C	SNP	A	17	63	75	98.77	81	Ala230Ser (gca/Tca)	Rv2162c	PE_PGRS38	PE-PGRS family protein PE_PGRS38
2424925	0	A	SNP	G	101	111	210	100	212
2425471	0	T	SNP	C	90	97	187	100	187	Arg539Arg (cga/cgG)	Rv2163c	pbpB	penicillin-binding membrane protein PbpB
2434749	0	C	SNP	T	86	78	161	99.39	165
2440926	0	G	SNP	T	105	87	191	100	192	Asp265Glu (gac/gaA)	Rv2178c	aroG	phospho-2-dehydro-3-deoxyheptonate aldolase AroG
2440935	0	G	SNP	C	107	95	198	100	202	Ser262Ser (tcc/tcG)	Rv2178c	aroG	phospho-2-dehydro-3-deoxyheptonate aldolase AroG
2448458	0	C	SNP	T	94	84	176	100	178	Thr100Ile (acc/aTc)	Rv2187	fadD15	long-chain-fatty-acid--CoA ligase FadD15
2449826	0	C	SNP	G	105	105	208	98.13	214	Ser556Trp (tcg/tGg)	Rv2187	fadD15	long-chain-fatty-acid--CoA ligase FadD15
2452452	0	G	SNP	A	114	127	238	100	241	Thr274Met (acg/aTg)	Rv2190c	-	endopeptidase
2462871	0	G	SNP	A	85	79	160	100	164	Ala59Ala (gcc/gcT)	Rv2198c	mmpS3	membrane protein MmpS3
2470591	0	A	SNP	C	125	103	227	100	228
2472029	0	T	SNP	G	121	102	216	98.24	227	Trp207Gly (tgg/Ggg)	Rv2207	cobT	nicotinate-nucleotide-dimethylbenzimidazolphosphoribosyltransferase
2477174	0	T	SNP	C	70	64	133	100	134	Gln3Arg (cag/cGg)	Rv2211c	gcvT	aminomethyltransferase
2477984	0	G	SNP	A	85	103	186	99.47	189	Ser265Ser (tcg/tcA)	Rv2212	-	adenylyl cyclase
2478151	0	C	SNP	G	104	88	188	99.48	193	Ala321Gly (gcg/gGg)	Rv2212	-	adenylyl cyclase
2478619	0	G	SNP	A	85	93	177	100	178	Leu94Leu (ctg/ctA)	Rv2213	pepB	cytosol aminopeptidase
2480809	0	G	SNP	C	86	106	191	99.48	193	Ala298Gly (gcc/gGc)	Rv2214c	ephD	oxidoreductase EphD
2488343	0	G	SNP	A	102	89	189	100	191	Gln243Gln (cag/caA)	Rv2220	glnA1	glutamine synthetase
2494430	0	C	SNP	G	76	73	147	100	149	Gly324Arg (ggc/Cgc)	Rv2223c	-	carboxylesterase B
2495969	0	T	SNP	C	84	90	173	97.75	178	Asp352Gly (gac/gGc)	Rv2224c	caeA	carboxylesterase A
2499726	0	G	SNP	A	110	93	201	99.02	205	Asp299Asn (gat/Aat)	Rv2226	-	hypothetical protein
2504177	0	C	SNP	T	106	98	203	100	204	Glu144Glu (gag/gaA)	Rv2230c	-	GTP cyclohydrolase
2509140	0	G	SNP	C	89	125	212	100	214	Ser79Cys (tcc/tGc)	Rv2236c	cobD	cobalamin biosynthesis transmembrane protein CobD
2509722	0	A	SNP	G	95	80	170	100	175	Pro78Pro (cca/ccG)	Rv2237	-	hypothetical protein
2516271	0	T	SNP	C	67	109	174	100	176	Met323Thr (atg/aCg)	Rv2242	-	hypothetical protein
2516567	0	G	SNP	C	63	69	130	98.51	134
2521342	0	T	SNP	C	136	95	224	99.57	232	Asp200Asp (gat/gaC)	Rv2247	accD6	acetyl-/propionyl-CoA carboxylase subunit beta
2523205	1	G	Ins	C	75	83	158	87.29	158
2523205	2	G	Ins	G	75	83	158	87.29	158
2523205	3	G	Ins	C	75	83	158	87.29	158
2525723	0	G	Del	GAP	79	90	167	98.83	171		Rv2251	-	flavoprotein
2526974	0	T	SNP	C	105	101	204	99.52	207	Pro470Pro (cct/ccC)	Rv2251	-	flavoprotein
2527434	0	T	SNP	C	149	131	277	100	280	Val149Ala (gtg/gCg)	Rv2252	-	diacylglycerol kinase
2529680	0	A	SNP	G	91	95	184	100	186	Thr65Thr (act/acC)	Rv2256c	-	hypothetical protein
2531742	0	A	SNP	G	123	88	210	99.53	212	Ala52Ala (gct/gcC)	Rv2258c	-	transcriptional regulator
2533377	0	T	SNP	C	90	72	162	99.39	163	Asp16Asp (gat/gaC)	Rv2260	-	hypothetical protein
2534563	0	G	Del	GAP	92	87	177	93.23	192
2534564	0	A	Del	GAP	92	87	177	97.28	184
2536312	0	C	SNP	T	79	98	174	98.33	180	Arg224Arg (cgc/cgT)	Rv2263	-	oxidoreductase
2536625	1	C	Ins	G	89	62	151	89.88	151		Rv2264c	-	hypothetical protein
2540554	0	T	SNP	C	125	122	245	99.6	248	Ser151Pro (tcg/Ccg)	Rv2266	cyp124	cytochrome P450 Cyp124
2541477	0	C	SNP	G	158	143	293	99.34	303
2542543	0	G	SNP	A	225	189	409	99.52	416	Arg90Cys (cgt/Tgt)	Rv2267c	-	hypothetical protein
2554006	0	C	SNP	T	164	148	309	99.05	315	Thr278Thr (acc/acT)	Rv2281	pitB	phosphate permease
2558973	0	A	Del	GAP	50	57	108	98.17	109		Rv2286c	-	hypothetical protein
2558974	0	A	Del	GAP	50	57	108	100	107		Rv2286c	-	hypothetical protein
2558975	0	T	Del	GAP	50	57	108	100	107		Rv2286c	-	hypothetical protein
2558976	0	G	Del	GAP	50	57	108	100	107		Rv2286c	-	hypothetical protein
2558977	0	A	Del	GAP	50	57	108	100	107		Rv2286c	-	hypothetical protein
2558978	0	G	Del	GAP	50	57	108	100	107		Rv2286c	-	hypothetical protein
2558979	0	T	Del	GAP	50	57	108	100	107		Rv2286c	-	hypothetical protein
2558980	0	T	Del	GAP	50	57	108	100	107		Rv2286c	-	hypothetical protein
2558981	0	C	Del	GAP	50	57	108	100	107		Rv2286c	-	hypothetical protein
2558982	0	A	Del	GAP	50	57	108	100	107		Rv2286c	-	hypothetical protein
2558983	0	A	Del	GAP	50	57	108	100	107		Rv2286c	-	hypothetical protein
2558984	0	C	Del	GAP	50	57	108	100	107		Rv2286c	-	hypothetical protein
2558985	0	A	Del	GAP	50	57	108	100	107		Rv2286c	-	hypothetical protein
2558986	0	T	Del	GAP	50	57	108	96.4	111		Rv2286c	-	hypothetical protein
2562644	0	G	SNP	T	123	154	271	99.28	279	Ala16Ser (gcg/Tcg)	Rv2290	lppO	lipoprotein LppO
2564368	1	G	Ins	C	132	112	244	93.85	245		Rv2293c	-	hypothetical protein
2566766	1	C	Ins	G	84	82	166	88.77	166
2566768	0	A	SNP	C	87	86	172	98.3	176
2573756	0	C	SNP	A	112	82	194	100	194
2578626	0	A	SNP	G	147	144	287	99.66	292	Met24Thr (atg/aCg)	Rv2307c	-	hypothetical protein
2584442	0	C	SNP	A	106	130	236	100	236
2586127	0	A	SNP	G	93	117	206	99.06	212	Gly388Gly (ggt/ggC)	Rv2314c	-	hypothetical protein
2589216	0	G	SNP	C	157	164	321	99.38	323	Val127Leu (gtg/Ctg)	Rv2316	uspA	sugar ABC transporter permease UspA
2591172	0	G	SNP	A	144	147	291	99.32	293	Ala219Thr (gcc/Acc)	Rv2318	uspC	sugar ABC transporter substrate-binding lipoprotein UspC
2598400	0	A	SNP	G	117	108	221	99.56	226	Asn516Asn (aat/aaC)	Rv2326c	-	ABC transporter ATP-binding protein
2600260	0	A	SNP	G	151	110	260	100	261	Arg91Arg (cga/cgG)	Rv2327	-	hypothetical protein
2601576	0	T	SNP	G	132	134	260	99.25	268	Ser282Arg (agt/agG)	Rv2328	PE23	PE family protein PE23
2603171	0	C	SNP	T	196	184	375	99.74	381	Thr97Thr (acg/acA)	Rv2329c	narK1	nitrate/nitrite transporter
2604162	0	C	Del	GAP	114	129	243	75	324		Rv2330c	lppP	lipoprotein LppP
2604163	0	C	Del	GAP	114	129	243	76.18	319		Rv2330c	lppP	lipoprotein LppP
2604164	0	A	Del	GAP	114	129	243	76.9	316		Rv2330c	lppP	lipoprotein LppP
2604165	0	A	Del	GAP	114	129	243	76.66	317		Rv2330c	lppP	lipoprotein LppP
2608117	0	C	SNP	A	81	112	188	99.48	194	Asp69Tyr (gac/Tac)	Rv2333c	stp	multidrug resistance protein
2612632	0	C	SNP	A	150	181	321	99.7	332	Gly119Val (ggc/gTc)	Rv2337c	-	hypothetical protein
2615413	0	A	SNP	G	189	219	405	99.76	409	Thr241Ala (acc/Gcc)	Rv2339	mmpL9	transmembrane transport protein MmpL9
2619271	0	T	SNP	C	93	89	181	99.45	183
2624986	0	T	SNP	G	108	85	193	99.48	194	Val389Gly (gtg/gGg)	Rv2345	-	transmembrane protein
2625924	0	T	SNP	C	85	81	162	90.71	183	Ala83Ala (gca/gcG)	Rv2346c	esxO	ESAT-6 like protein EsxO
2626095	0	C	SNP	G	109	114	222	86.77	257	Ala26Ala (gcg/gcC)	Rv2346c	esxO	ESAT-6 like protein EsxO
2626513	0	T	SNP	A	61	49	103	98.21	112	Thr3Ser (aca/Tca)	Rv2347c	esxP	ESAT-6 like protein EsxP
2626514	0	T	SNP	G	58	49	104	98.17	109	Ala2Ala (gca/gcC)	Rv2347c	esxP	ESAT-6 like protein EsxP
2626600	0	G	SNP	A	66	59	121	98.43	127
2627946	0	A	SNP	G	88	95	181	99.46	184	Arg251Arg (cgt/cgC)	Rv2349c	plcC	phospholipase C
2632341	1	C	Ins	A	105	102	207	95.39	208
2632362	0	T	SNP	C	124	119	238	99.59	244
2637541	0	C	SNP	T	143	152	295	100	295
2638123	0	A	SNP	G	163	140	302	98.7	307
2642383	0	C	SNP	T	87	95	180	100	182	Ala66Thr (gcc/Acc)	Rv2360c	-	hypothetical protein
2652254	0	G	SNP	C	130	113	241	99.59	244	Ala191Gly (gct/gGt)	Rv2372c	-	rRNA small subunit methyltransferase E
2656225	0	A	SNP	G	81	97	176	99.44	179	Val69Ala (gtc/gCc)	Rv2377c	-	hypothetical protein
2656635	0	G	SNP	A	72	76	148	100	148	Pro357Ser (ccg/Tcg)	Rv2378c	mbtG	L-lysine N6-monooxygenase
2660319	0	C	SNP	G	116	103	216	100	219	Glu589Asp (gag/gaC)	Rv2379c	mbtF	peptide synthetase
2661039	0	G	SNP	A	100	96	192	99.49	197	Ile349Ile (atc/atT)	Rv2379c	mbtF	peptide synthetase
2680658	0	T	SNP	G	97	93	189	100	190	Thr67Thr (act/acG)	Rv2386a	-	hypothetical protein
2688700	0	C	SNP	T	106	86	192	100	192	Pro231Ser (ccg/Tcg)	Rv2394	ggtB	gamma-glutamyltranspeptidase precursor GgtB
2690160	0	A	SNP	G	78	98	175	99.44	177	Asn30Ser (aac/aGc)	Rv2395	-	integral membrane protein
2695378	0	C	SNP	G	119	122	239	100	241	Gly141Ala (ggc/gCc)	Rv2398c	cysW	sulfate ABC transporter permease CysW
2697489	0	C	SNP	T	84	110	188	99.49	195	Ala76Thr (gcg/Acg)	Rv2400c	subI	sulfate ABC transporter substrate-binding lipoprotein SubI
2700222	0	T	SNP	C	116	122	233	98.35	242	Leu565Pro (ctg/cCg)	Rv2402	-	trehalase
2712328	0	C	SNP	T	101	95	191	99.49	197	Pro183Pro (ccg/ccA)	Rv2414c	-	hypothetical protein
2713795	0	C	SNP	T	107	127	228	99.57	235
2718852	0	T	SNP	G	78	74	150	100	152
2720069	0	G	SNP	A	97	78	170	100	175	Gly158Glu (ggg/gAg)	Rv2423	-	hypothetical protein
2720444	0	C	SNP	T	113	102	214	100	215	Ser283Phe (tct/tTt)	Rv2423	-	hypothetical protein
2720895	0	G	SNP	A	7	33	40	97.56	41	His295Tyr (cac/Tac)	Rv2424c	-	transposase
2721562	0	C	SNP	G	110	99	207	100	209	Ala72Ala (gcg/gcC)	Rv2424c	-	transposase
2723506	0	T	SNP	C	123	110	231	99.57	234	Leu226Leu (tta/ttG)	Rv2426c	-	hypothetical protein
2724198	0	T	Del	GAP	41	68	109	75.17	145
2724199	0	A	Del	GAP	41	68	109	76.22	143
2724200	0	G	Del	GAP	41	68	109	76.76	142
2726105	0	G	SNP	A	203	183	380	99.74	387						phylo (Delhi/CAS, 3)	isoniazid (INH)
2729058	0	A	SNP	C	177	214	389	99.74	392	Leu26Arg (ctg/cGg)	Rv2433c	-	hypothetical protein
2734074	0	T	SNP	C	148	149	293	100	297	Val282Ala (gtc/gCc)	Rv2436	rbsK	ribokinase RbsK
2737572	0	C	SNP	A	128	104	227	100	232	Ala226Ser (gcg/Tcg)	Rv2439c	proB	glutamate 5-kinase protein
2738221	0	G	SNP	A	128	140	266	100	268	Ile9Ile (atc/atT)	Rv2439c	proB	glutamate 5-kinase protein
2740693	0	T	SNP	C	105	99	202	100	204
2751804	0	C	SNP	T	104	89	192	100	193	Arg126Gln (cgg/cAg)	Rv2450c	rpfE	resuscitation-promoting factor RpfE
2752698	0	C	SNP	A	143	166	308	99.36	311
2753869	0	A	SNP	G	104	108	211	99.07	214	Val293Ala (gtg/gCg)	Rv2454c	-	2-oxoglutarate oxidoreductase subunit KorB
2760152	0	A	SNP	G	103	114	217	99.54	218	Tyr125Cys (tac/tGc)	Rv2458	mmuM	homocysteine S-methyltransferase MmuM
2771383	0	A	SNP	G	103	120	221	100	223	Ser800Gly (agc/Ggc)	Rv2467	pepN	aminopeptidase PepN
2779136	0	T	SNP	C	131	106	235	100	237	Ser1043Gly (agc/Ggc)	Rv2476c	gdh	NAD-dependent glutamate dehydrogenase
2782498	0	G	SNP	A	74	79	150	99.35	154	Asp515Asp (gac/gaT)	Rv2477c	-	macrolide ABC transporter ATP-binding protein
2786952	0	A	SNP	G	95	83	175	100	178	Cys778Arg (tgc/Cgc)	Rv2482c	plsB2	glycerol-3-phosphate acyltransferase
2787855	0	C	SNP	A	123	142	262	99.25	267	Ala477Ser (gcc/Tcc)	Rv2482c	plsB2	glycerol-3-phosphate acyltransferase
2791098	0	C	SNP	T	95	87	177	100	182	Gly466Asp (ggt/gAt)	Rv2484c	-	diacyglycerol O-acyltransferase
2795974	0	T	Del	GAP	28	45	76	85.88	85		Rv2487c	PE_PGRS42	PE-PGRS family protein PE_PGRS42
2795975	0	T	Del	GAP	28	45	76	91.25	80		Rv2487c	PE_PGRS42	PE-PGRS family protein PE_PGRS42
2795976	0	G	Del	GAP	28	45	76	92.41	79		Rv2487c	PE_PGRS42	PE-PGRS family protein PE_PGRS42
2795977	0	C	Del	GAP	28	45	76	92.41	79		Rv2487c	PE_PGRS42	PE-PGRS family protein PE_PGRS42
2795978	0	C	Del	GAP	28	45	76	92.41	79		Rv2487c	PE_PGRS42	PE-PGRS family protein PE_PGRS42
2795979	0	G	Del	GAP	28	45	76	92.41	79		Rv2487c	PE_PGRS42	PE-PGRS family protein PE_PGRS42
2795980	0	C	Del	GAP	28	45	76	92.41	79		Rv2487c	PE_PGRS42	PE-PGRS family protein PE_PGRS42
2795981	0	C	Del	GAP	28	45	76	92.41	79		Rv2487c	PE_PGRS42	PE-PGRS family protein PE_PGRS42
2795982	0	C	Del	GAP	28	45	76	94.81	77		Rv2487c	PE_PGRS42	PE-PGRS family protein PE_PGRS42
2795983	0	G	Del	GAP	28	45	76	93.59	78		Rv2487c	PE_PGRS42	PE-PGRS family protein PE_PGRS42
2795984	0	C	Del	GAP	28	45	76	92.41	79		Rv2487c	PE_PGRS42	PE-PGRS family protein PE_PGRS42
2795985	0	G	Del	GAP	28	45	76	92.41	79		Rv2487c	PE_PGRS42	PE-PGRS family protein PE_PGRS42
2795986	0	C	Del	GAP	28	45	76	94.81	77		Rv2487c	PE_PGRS42	PE-PGRS family protein PE_PGRS42
2795987	0	C	Del	GAP	28	45	76	96.05	76		Rv2487c	PE_PGRS42	PE-PGRS family protein PE_PGRS42
2795988	0	G	Del	GAP	28	45	76	94.81	77		Rv2487c	PE_PGRS42	PE-PGRS family protein PE_PGRS42
2795989	0	C	Del	GAP	28	45	76	94.81	77		Rv2487c	PE_PGRS42	PE-PGRS family protein PE_PGRS42
2795990	0	C	Del	GAP	28	45	76	94.81	77		Rv2487c	PE_PGRS42	PE-PGRS family protein PE_PGRS42
2795991	0	G	Del	GAP	28	45	76	94.81	77		Rv2487c	PE_PGRS42	PE-PGRS family protein PE_PGRS42
2795992	0	G	Del	GAP	28	45	76	94.81	77		Rv2487c	PE_PGRS42	PE-PGRS family protein PE_PGRS42
2795993	0	T	Del	GAP	28	45	76	93.59	78		Rv2487c	PE_PGRS42	PE-PGRS family protein PE_PGRS42
2796608	0	C	SNP	T	106	89	192	100	195	Asp260Asn (gac/Aac)	Rv2487c	PE_PGRS42	PE-PGRS family protein PE_PGRS42
2798595	0	C	SNP	T	114	108	221	100	222	Ala762Ala (gcg/gcA)	Rv2488c	-	LuxR family transcriptional regulator
2803141	0	A	Del	GAP	110	72	180	75.21	242		Rv2490c	PE_PGRS43	PE-PGRS family protein PE_PGRS43
2803142	0	C	Del	GAP	110	72	180	75.21	242		Rv2490c	PE_PGRS43	PE-PGRS family protein PE_PGRS43
2803143	0	C	Del	GAP	110	72	180	75.21	242		Rv2490c	PE_PGRS43	PE-PGRS family protein PE_PGRS43
2803144	0	G	Del	GAP	110	72	180	78.11	233		Rv2490c	PE_PGRS43	PE-PGRS family protein PE_PGRS43
2803145	0	G	Del	GAP	110	72	180	79.82	228		Rv2490c	PE_PGRS43	PE-PGRS family protein PE_PGRS43
2803146	0	C	Del	GAP	110	72	180	81.61	223		Rv2490c	PE_PGRS43	PE-PGRS family protein PE_PGRS43
2803147	0	A	Del	GAP	110	72	180	81.98	222		Rv2490c	PE_PGRS43	PE-PGRS family protein PE_PGRS43
2807486	0	C	SNP	A	199	202	396	99.5	403	Ala70Asp (gcc/gAc)	Rv2492	-	hypothetical protein
2809621	0	T	SNP	C	130	155	281	100	285	Thr107Ala (acc/Gcc)	Rv2495c	bkdC	branched-chain keto acid dehydrogenase E2 component
2817747	0	G	SNP	A	136	118	253	99.61	255	Ala243Val (gct/gTt)	Rv2502c	accD1	acetyl-/propionyl-CoA carboxylase subunit beta
2818837	0	A	SNP	G	100	114	212	99.53	215	Gly97Gly (ggt/ggC)	Rv2503c	scoB	succinyl-CoA:3-ketoacid-CoA transferase subunit B
2818868	0	C	SNP	A	100	118	217	100	218	Ser87Ile (agc/aTc)	Rv2503c	scoB	succinyl-CoA:3-ketoacid-CoA transferase subunit B
2821342	0	C	SNP	T	115	123	235	99.58	239	Ala85Ala (gcg/gcA)	Rv2505c	fadD35	fatty-acid--CoA ligase FadD35
2825466	0	G	SNP	A	92	104	193	99.49	197	Lys263Lys (aag/aaA)	Rv2509	-	short-chain type dehydrogenase/reductase
2826928	0	C	SNP	T	108	95	200	99.02	205	Arg54Arg (cgg/cgA)	Rv2510c	-	hypothetical protein
2827984	0	G	SNP	T	108	78	184	100	186
2828019	0	T	SNP	C	96	80	173	97.24	181
2830525	0	C	SNP	A	125	102	227	100	227	Thr122Lys (acg/aAg)	Rv2513	-	hypothetical protein
2836773	0	C	SNP	T	98	96	192	97.98	198	Ser330Leu (tcg/tTg)	Rv2519	PE26	PE family protein PE26
2840999	0	C	SNP	G	94	127	215	99.55	222	Ser2778Ser (tcg/tcC)	Rv2524c	fas	fatty acid synthase
2841022	0	A	SNP	G	91	115	204	99.04	208	Cys2771Arg (tgc/Cgc)	Rv2524c	fas	fatty acid synthase
2847281	0	A	SNP	G	74	90	164	99.39	165	Asp684Asp (gat/gaC)	Rv2524c	fas	fatty acid synthase
2855259	0	A	SNP	G	124	88	209	99.07	214	Ala841Ala (gct/gcC)	Rv2531c	-	amino acid decarboxylase
2865760	0	A	SNP	G	84	100	184	100	184	Thr211Ala (acc/Gcc)	Rv2542	-	hypothetical protein
2865882	0	T	SNP	C	137	107	241	100	244	Val251Val (gtt/gtC)	Rv2542	-	hypothetical protein
2867207	0	C	SNP	G	132	95	223	97.84	232	Ala28Ala (gcc/gcG)	Rv2544	lppB	lipoprotein LppB
2867230	0	G	SNP	A	88	60	143	100	148	Gly36Asp (ggc/gAc)	Rv2544	lppB	lipoprotein LppB
2867231	0	C	SNP	T	87	60	144	100	147	Gly36Gly (ggc/ggT)	Rv2544	lppB	lipoprotein LppB
2867236	0	A	SNP	G	86	63	148	98.68	151	Asn38Ser (aac/aGc)	Rv2544	lppB	lipoprotein LppB
2867240	0	C	SNP	T	87	63	150	100	150	Pro39Pro (ccc/ccT)	Rv2544	lppB	lipoprotein LppB
2867245	0	A	SNP	C	93	65	157	100	158	Lys41Thr (aaa/aCa)	Rv2544	lppB	lipoprotein LppB
2867251	0	C	SNP	G	94	66	159	99.38	161	Pro43Arg (ccg/cGg)	Rv2544	lppB	lipoprotein LppB
2867254	0	A	SNP	G	97	70	167	99.4	168	His44Arg (cac/cGc)	Rv2544	lppB	lipoprotein LppB
2867263	0	G	SNP	A	118	97	214	99.54	216	Gly47Asp (ggc/gAc)	Rv2544	lppB	lipoprotein LppB
2877378	0	G	SNP	C	84	85	168	98.26	172	Ala103Pro (gcc/Ccc)	Rv2557	-	hypothetical protein
2880702	0	G	SNP	C	129	106	233	99.58	236	Val210Leu (gtc/Ctc)	Rv2560	-	hypothetical protein
2881337	0	C	SNP	T	126	108	229	99.57	235
2881569	0	A	SNP	G	94	127	216	99.55	222
2881598	0	G	Del	GAP	82	115	193	93.36	211
2884068	0	A	SNP	C	130	150	276	99.29	282	Met243Leu (atg/Ctg)	Rv2564	glnQ	glutamine ABC transporter ATP-binding protein
2886570	0	A	SNP	G	99	112	210	99.06	213	Glu66Glu (gaa/gaG)	Rv2566	-	hypothetical protein
2888201	0	T	SNP	C	98	118	213	99.08	218	Leu610Pro (ctc/cCc)	Rv2566	-	hypothetical protein
2889633	0	T	SNP	C	76	85	156	100	161	Ala1087Ala (gct/gcC)	Rv2566	-	hypothetical protein
2890468	0	C	SNP	G	108	108	214	99.08	218	Pro225Arg (ccc/cGc)	Rv2567	-	hypothetical protein
2891267	0	C	SNP	T	121	117	232	99.17	240	Gly491Gly (ggc/ggT)	Rv2567	-	hypothetical protein
2891728	0	A	SNP	G	126	121	242	100	247	Gln645Arg (cag/cGg)	Rv2567	-	hypothetical protein
2894208	0	G	SNP	A	107	103	206	99.06	212	Ser67Ser (agc/agT)	Rv2569c	-	hypothetical protein
2895473	0	A	SNP	G	114	120	233	99.57	235	Phe163Ser (ttc/tCc)	Rv2571c	-	transmembrane protein
2897660	0	T	SNP	C	105	96	200	99.5	202	Ala48Ala (gca/gcG)	Rv2572c	aspS	aspartate--tRNA ligase
2898522	0	T	SNP	C	95	139	228	99.57	235	Tyr160Tyr (tat/taC)	Rv2573	-	2-dehydropantoate 2-reductase
2902870	0	A	SNP	G	134	111	241	98.39	249	Leu221Ser (ttg/tCg)	Rv2578c	-	hypothetical protein
2903050	0	G	SNP	A	115	127	239	100	242	Thr161Ile (acc/aTc)	Rv2578c	-	hypothetical protein
2910461	0	G	SNP	T	95	84	178	100	179	Ala147Glu (gcg/gAg)	Rv2584c	apt	adenine phosphoribosyltransferase
2910852	0	C	SNP	G	82	91	170	100	173	Ala17Pro (gcg/Ccg)	Rv2584c	apt	adenine phosphoribosyltransferase
2911293	0	C	SNP	G	112	131	240	100	243	Cys462Ser (tgt/tCt)	Rv2585c	-	lipoprotein
2912294	0	T	SNP	G	79	88	163	98.24	170	Ala128Ala (gca/gcC)	Rv2585c	-	lipoprotein
2914369	0	C	SNP	T	75	113	186	98.43	191	Ser456Ser (tcg/tcA)	Rv2587c	secD	protein translocase subunit SecD
2923391	0	T	SNP	C	100	127	223	100	227	Pro281Pro (cca/ccG)	Rv2592c	ruvB	Holliday junction ATP-dependent DNA helicase RuvB
2925462	0	T	SNP	A	89	102	191	98.45	194
2925962	0	T	SNP	C	123	86	207	100	209	Cys77Arg (tgc/Cgc)	Rv2596	vapC40	ribonuclease VapC40
2927939	0	T	SNP	C	79	86	164	100	165
2939373	0	G	SNP	C	90	102	192	100	192	Ser197Cys (tct/tGt)	Rv2611c	-	phosphatidylinositol mannoside acyltransferase
2939657	0	T	SNP	C	110	113	220	100	223	Ile102Met (ata/atG)	Rv2611c	-	phosphatidylinositol mannoside acyltransferase
2941179	0	G	SNP	A	95	81	175	98.32	179	Arg6Arg (cgc/cgT)	Rv2613c	-	AP-4-A phosphorylase		phylo (Delhi/CAS)
2943675	0	G	SNP	A	144	109	247	98.44	257	Gly437Gly (ggc/ggT)	Rv2615c	PE_PGRS45	PE-PGRS family protein PE_PGRS45
2944515	0	A	SNP	C	127	127	251	97.69	260	Gly157Gly (ggt/ggG)	Rv2615c	PE_PGRS45	PE-PGRS family protein PE_PGRS45
2948524	0	T	SNP	A	97	128	222	100	225	Glu12Val (gag/gTg)	Rv2621c	-	transcriptional regulator
2949251	0	G	SNP	A	97	111	205	99.52	209	Val206Ile (gtt/Att)	Rv2622	-	methyltransferase
2954439	0	T	SNP	C	143	123	264	99.63	267	Arg104Gly (aga/Gga)	Rv2627c	-	hypothetical protein
2958693	0	G	SNP	A	107	97	204	99.51	205	Ala374Ala (gcg/gcA)	Rv2631	-	RNA-splicing ligase RtcB
2959257	0	A	Del	GAP	79	99	174	99.44	179
2959258	0	T	Del	GAP	77	99	172	98.88	178
2959259	0	C	Del	GAP	77	99	172	98.88	178
2959260	0	C	Del	GAP	77	99	172	98.88	178
2959261	0	A	Del	GAP	77	99	172	99.44	177
2959262	0	A	Del	GAP	77	99	172	100	176
2959263	0	T	Del	GAP	77	99	172	100	176
2959264	0	C	Del	GAP	77	99	172	100	176
2959265	0	A	SNP	T	76	100	174	100	176
2960592	0	C	SNP	T	102	141	228	99.18	245	Gly617Asp (ggc/gAc)	Rv2634c	PE_PGRS46	PE-PGRS family protein PE_PGRS46
2964594	0	G	SNP	A	126	104	230	100	230	Ala64Thr (gcc/Acc)	Rv2638	-	hypothetical protein
2974933	0	A	SNP	G	154	151	299	99.67	306	Ile101Thr (atc/aCc)	Rv2650c	-	prophage protein
2975227	0	T	SNP	G	138	166	302	100	304	Asn3Thr (aat/aCt)	Rv2650c	-	prophage protein
2979805	0	C	SNP	T	126	118	243	99.59	245	Gln338Gln (cag/caA)	Rv2659c	-	prophage integrase
2984740	0	A	SNP	G	86	94	179	99.45	181	His3Arg (cac/cGc)	Rv2668	-	hypothetical protein
2988630	0	C	SNP	G	94	118	211	99.53	213	His317Asp (cat/Gat)	Rv2672	-	protease
2994187	0	T	SNP	C	102	90	190	100	192	Leu292Leu (tta/ttG)	Rv2678c	hemE	uroporphyrinogen decarboxylase
2995548	0	C	SNP	A	89	119	206	100	208	Thr145Asn (acc/aAc)	Rv2679	echA15	enoyl-CoA hydratase EchA15
3003115	0	C	SNP	G	112	110	220	99.55	223	Ala378Gly (gca/gGa)	Rv2685	arsB1	arsenic-transport integral membrane protein ArsB
3005185	0	G	SNP	T	101	133	233	100	234	Pro156Thr (ccc/Acc)	Rv2688c	-	antibiotic ABC transporter ATP-binding protein
3009692	0	A	SNP	G	72	107	177	96.76	185	Thr117Ala (acc/Gcc)	Rv2691	ceoB	TRK system potassium uptake protein CeoB
3010014	0	G	SNP	A	94	76	167	98.84	172	Gly224Glu (ggg/gAg)	Rv2691	ceoB	TRK system potassium uptake protein CeoB
3010420	0	A	SNP	G	90	104	193	99.49	195	Ile133Val (atc/Gtc)	Rv2692	ceoC	TRK system potassium uptake protein CeoC
3011837	0	A	SNP	G	80	83	160	100	163
3017465	0	T	SNP	C	96	76	170	100	172	Ile203Thr (ata/aCa)	Rv2702	ppgK	polyphosphate glucokinase
3027548	0	C	SNP	T	96	102	196	99	200	Pro162Ser (ccg/Tcg)	Rv2714	-	hypothetical protein
3027798	0	T	SNP	C	126	104	225	100	230	Val245Ala (gtg/gCg)	Rv2714	-	hypothetical protein
3031168	0	A	SNP	G	123	89	207	100	212	Tyr124His (tat/Cat)	Rv2719c	-	membrane protein
3037377	0	T	SNP	C	102	106	205	100	208
3040344	0	C	SNP	T	107	110	213	99.54	218	Glu142Glu (gag/gaA)	Rv2727c	miaA	tRNA delta(2)-isopentenylpyrophosphate transferase
3041871	0	G	SNP	T	124	104	226	99.56	229	Ala202Glu (gcg/gAg)	Rv2729c	-	integral membrane protein
3043700	0	C	SNP	T	74	99	170	100	173	Ala225Ala (gcc/gcT)	Rv2731	-	hypothetical protein
3047113	1	T	Ins	C	141	110	251	82.3	253		Rv2734	-	hypothetical protein
3047113	2	T	Ins	A	142	110	252	82.62	253		Rv2734	-	hypothetical protein
3047113	3	T	Ins	T	142	110	252	82.62	253		Rv2734	-	hypothetical protein
3047113	4	T	Ins	T	142	110	252	82.62	252		Rv2734	-	hypothetical protein
3047113	5	T	Ins	A	142	110	252	82.62	252		Rv2734	-	hypothetical protein
3047113	6	T	Ins	G	142	110	252	82.62	252		Rv2734	-	hypothetical protein
3047113	7	T	Ins	G	142	110	252	82.62	252		Rv2734	-	hypothetical protein
3054081	0	A	SNP	G	101	104	201	99.03	207	Gly56Gly (gga/ggG)	Rv2741	PE_PGRS47	PE-PGRS family protein PE_PGRS47
3054321	0	A	SNP	G	109	94	200	99.02	205	Gly136Gly (gga/ggG)	Rv2741	PE_PGRS47	PE-PGRS family protein PE_PGRS47
3054724	0	A	SNP	G	11	14	25	100	25	Ser271Gly (agc/Ggc)	Rv2741	PE_PGRS47	PE-PGRS family protein PE_PGRS47
3059791	0	G	SNP	C	29	54	81	100	83
3069167	0	A	SNP	G	165	169	330	100	334	Leu306Pro (ctg/cCg)	Rv2756c	hsdM	type I restriction/modification system DNA methylase HsdM
3069566	0	C	SNP	T	172	183	351	100	355	Gly173Asp (ggc/gAc)	Rv2756c	hsdM	type I restriction/modification system DNA methylase HsdM
3072285	0	A	SNP	C	78	122	194	99.01	202	Leu119Arg (ctg/cGg)	Rv2761c	hsdS	type I restriction/modification system specificity determinant HsdS
3076172	0	C	SNP	T	97	105	201	100	202	Asp67Asn (gat/Aat)	Rv2766c	-	short-chain type dehydrogenase/reductase
3078178	0	C	SNP	T	123	85	204	99.52	209	Val270Met (gtg/Atg)	Rv2769c	PE27	PE family protein PE27
3079877	0	A	SNP	G	127	90	217	99.54	218	Phe194Ser (ttc/tCc)	Rv2770c	PPE44	PPE family protein PPE44
3080795	0	A	SNP	G	78	111	188	100	189	Leu80Pro (ctc/cCc)	Rv2771c	-	hypothetical protein
3086788	0	T	SNP	C	125	158	280	100	283
3089299	0	C	SNP	G	141	121	258	100	262	Gly355Arg (gga/Cga)	Rv2782c	pepR	zinc protease
3103682	0	T	SNP	C	119	110	226	99.57	230	Met87Val (atg/Gtg)	Rv2794c	pptT	phosphopantetheinyl transferase
3104189	0	A	SNP	G	111	94	200	99.51	206	Cys241Cys (tgt/tgC)	Rv2795c	-	hypothetical protein
3111280	0	G	SNP	A	91	115	204	100	206	Leu182Phe (ctt/Ttt)	Rv2802c	-	arginine/hypothetical protein
3112700	0	C	SNP	T	94	110	202	99.51	205	Gly132Asp (ggc/gAc)	Rv2804c	-	hypothetical protein
3112877	0	G	SNP	A	97	82	174	98.9	181	Gly4Asp (ggc/gAc)	Rv2805	-	hypothetical protein
3113872	0	A	SNP	T	153	140	290	100	293	Glu72Val (gag/gTg)	Rv2807	-	hypothetical protein
3114516	0	A	Del	GAP	174	182	352	92.95	383		Rv2807	-	hypothetical protein
3115384	0	G	SNP	C	172	193	360	100	365
3117533	0	G	SNP	A	117	126	242	99.18	245	Arg239Gln (cgg/cAg)	Rv2812	-	transposase
3118000	0	A	SNP	G	117	104	216	98.66	224	Arg395Gly (agg/Ggg)	Rv2812	-	transposase
3130748	1	C	Ins	T	161	140	301	91.77	302		Rv2823c	-	CRISPR-associated protein Cas10/Csm1
3130748	2	C	Ins	G	162	139	301	91.77	302		Rv2823c	-	CRISPR-associated protein Cas10/Csm1
3130748	3	C	Ins	T	162	140	302	92.07	302		Rv2823c	-	CRISPR-associated protein Cas10/Csm1
3131469	1	T	Ins	T	151	201	352	94.37	354		Rv2823c	-	CRISPR-associated protein Cas10/Csm1
3131469	2	T	Ins	G	149	203	352	94.37	354		Rv2823c	-	CRISPR-associated protein Cas10/Csm1
3131469	3	T	Ins	T	151	203	354	94.91	354		Rv2823c	-	CRISPR-associated protein Cas10/Csm1
3131469	4	T	Ins	C	151	203	354	94.91	354		Rv2823c	-	CRISPR-associated protein Cas10/Csm1
3131469	5	T	Ins	G	151	202	353	94.64	353		Rv2823c	-	CRISPR-associated protein Cas10/Csm1
3131469	6	T	Ins	G	150	201	351	94.1	352		Rv2823c	-	CRISPR-associated protein Cas10/Csm1
3131469	7	T	Ins	C	148	199	347	93.03	349		Rv2823c	-	CRISPR-associated protein Cas10/Csm1
3131469	8	T	Ins	G	144	200	344	92.23	344		Rv2823c	-	CRISPR-associated protein Cas10/Csm1
3131469	9	T	Ins	A	144	200	344	92.23	344		Rv2823c	-	CRISPR-associated protein Cas10/Csm1
3133054	0	C	SNP	G	242	250	486	99.6	494	Ser162Ser (tcg/tcC)	Rv2825c	-	hypothetical protein
3133055	0	G	SNP	C	243	250	482	99.6	495	Ser162Trp (tcg/tGg)	Rv2825c	-	hypothetical protein
3133536	0	T	SNP	C	97	148	245	98.79	248	Lys2Glu (aaa/Gaa)	Rv2825c	-	hypothetical protein
3135272	0	G	SNP	A	114	130	239	99.19	246	Ala71Val (gca/gTa)	Rv2827c	-	hypothetical protein
3135950	0	C	SNP	G	8	14	22	91.67	24	Ser128Ser (tcg/tcC)	Rv2828c	-	hypothetical protein
3135951	0	G	SNP	C	9	14	23	95.83	24	Ser128Trp (tcg/tGg)	Rv2828c	-	hypothetical protein
3137058	0	G	SNP	A	102	123	224	99.12	227	Ala56Val (gcg/gTg)	Rv2830c	vapB22	antitoxin VapB22
3147648	0	C	SNP	T	63	124	186	99.47	188	Asp76Asn (gac/Aac)	Rv2839c	infB	translation initiation factor IF-2
3162805	0	C	SNP	G	141	131	269	99.63	273	Arg180Gly (cgc/Ggc)	Rv2853	PE_PGRS48	PE-PGRS family protein PE_PGRS48
3165374	0	C	Del	GAP	121	121	239	94.9	255		Rv2855	mtr	mycothione reductase
3165807	0	G	SNP	A	149	125	270	99.28	276	Val201Val (gtg/gtA)	Rv2855	mtr	mycothione reductase
3168387	0	C	SNP	T	134	136	264	99.26	272
3168492	0	G	SNP	A	147	148	294	100	295
3174013	0	G	SNP	A	98	115	212	98.16	217	Pro2Leu (cct/cTt)	Rv2861c	mapB	methionine aminopeptidase
3174496	0	A	SNP	G	103	115	216	99.54	219	Cys50Arg (tgt/Cgt)	Rv2862c	-	hypothetical protein
3177884	0	C	SNP	A	84	73	156	100	157	Arg21Arg (cgc/cgA)	Rv2866	relG	toxin RelG
3180988	0	C	SNP	A	113	122	231	100	235	Val259Phe (gtc/Ttc)	Rv2869c	rip	zinc metalloprotease
3186860	0	T	SNP	G	99	85	182	100	184	Tyr672Asp (tat/Gat)	Rv2874	dipZ	integral membrane C-type cytochrome biogenesis protein DipZ
3189242	0	A	SNP	G	104	95	196	100	199	Ala52Ala (gct/gcC)	Rv2878c	mpt53	soluble secreted antigen Mpt53
3190146	0	C	Del	GAP	98	97	198	92.86	210
3194241	1	C	Ins	G	75	79	154	80.63	154		Rv2885c	-	transposase
3200478	0	G	SNP	A	81	93	173	99.43	175	Leu71Leu (ctg/ctA)	Rv2891	-	hypothetical protein
3202731	0	A	SNP	C	118	114	230	99.57	233	Gly104Gly (gga/ggC)	Rv2893	-	oxidoreductase
3205673	0	C	SNP	T	90	97	181	97.91	191	Arg254Arg (cgg/cgA)	Rv2896c	-	hypothetical protein
3208600	0	G	SNP	A	133	137	267	97.83	276	Tyr269Tyr (tac/taT)	Rv2899c	fdhD	formate dehydrogenase accessory protein FdhD
3212723	0	C	SNP	A	92	101	191	100	193	Ala78Ala (gcg/gcT)	Rv2902c	rnhB	ribonuclease HII
3219500	0	T	SNP	A	115	99	212	100	214	Lys121Met (aag/aTg)	Rv2912c	-	TetR family HTH-type transcriptional regulator
3220963	0	A	SNP	C	126	95	219	99.55	222	Ser246Ala (tcg/Gcg)	Rv2913c	-	D-amino acid aminohydrolase
3226181	0	A	SNP	C	73	83	154	99.36	157	Arg35Arg (cgt/cgG)	Rv2916c	ffh	signal recognition particle protein
3228143	0	G	SNP	T	122	112	234	99.15	236	Arg594Leu (cgg/cTg)	Rv2917	-	hypothetical protein
3236442	0	G	SNP	A	114	142	255	99.22	258	His455His (cac/caT)	Rv2922c	smc	chromosome partition protein Smc
3236497	0	A	SNP	T	123	123	241	99.6	247	Val437Glu (gtg/gAg)	Rv2922c	smc	chromosome partition protein Smc
3244113	0	T	SNP	C	185	207	382	98.99	396	Pro139Pro (cct/ccC)	Rv2930	fadD26	fatty-acid--CoA ligase FadD26
3247298	0	C	SNP	A	84	84	165	100	168	Gly618Gly (ggc/ggA)	Rv2931	ppsA	phthiocerol synthesis polyketide synthase type I PpsA
3247304	0	C	SNP	G	54	55	109	100	109	Val620Val (gtc/gtG)	Rv2931	ppsA	phthiocerol synthesis polyketide synthase type I PpsA
3247306	0	A	Del	GAP	53	52	105	100	105		Rv2931	ppsA	phthiocerol synthesis polyketide synthase type I PpsA
3247307	0	C	Del	GAP	53	52	105	100	105		Rv2931	ppsA	phthiocerol synthesis polyketide synthase type I PpsA
3247308	0	C	Del	GAP	53	52	105	100	105		Rv2931	ppsA	phthiocerol synthesis polyketide synthase type I PpsA
3247309	0	C	Del	GAP	53	52	105	100	105		Rv2931	ppsA	phthiocerol synthesis polyketide synthase type I PpsA
3247310	0	T	Del	GAP	53	52	105	100	105		Rv2931	ppsA	phthiocerol synthesis polyketide synthase type I PpsA
3247313	1	C	Ins	A	53	53	106	99.07	106		Rv2931	ppsA	phthiocerol synthesis polyketide synthase type I PpsA
3247313	2	C	Ins	C	53	53	106	99.07	106		Rv2931	ppsA	phthiocerol synthesis polyketide synthase type I PpsA
3247313	3	C	Ins	C	53	53	106	99.07	106		Rv2931	ppsA	phthiocerol synthesis polyketide synthase type I PpsA
3247313	4	C	Ins	A	53	52	105	98.13	106		Rv2931	ppsA	phthiocerol synthesis polyketide synthase type I PpsA
3247313	5	C	Ins	G	53	53	106	99.07	106		Rv2931	ppsA	phthiocerol synthesis polyketide synthase type I PpsA
3247319	0	C	SNP	T	94	81	174	100	175	Gly625Gly (ggc/ggT)	Rv2931	ppsA	phthiocerol synthesis polyketide synthase type I PpsA
3247340	0	G	SNP	A	115	106	220	99.1	223	Val632Val (gtg/gtA)	Rv2931	ppsA	phthiocerol synthesis polyketide synthase type I PpsA
3247851	0	G	SNP	A	71	89	160	95.81	167	Ala803Thr (gcc/Acc)	Rv2931	ppsA	phthiocerol synthesis polyketide synthase type I PpsA
3247853	0	C	SNP	T	71	88	157	94.64	168	Ala803Ala (gcc/gcT)	Rv2931	ppsA	phthiocerol synthesis polyketide synthase type I PpsA
3247856	0	G	SNP	C	72	89	161	94.71	170	Arg804Arg (cgg/cgC)	Rv2931	ppsA	phthiocerol synthesis polyketide synthase type I PpsA
3247864	1	C	Ins	T	69	87	156	93.41	156		Rv2931	ppsA	phthiocerol synthesis polyketide synthase type I PpsA
3247864	2	C	Ins	A	69	87	156	93.41	156		Rv2931	ppsA	phthiocerol synthesis polyketide synthase type I PpsA
3247864	3	C	Ins	G	69	86	155	92.81	155		Rv2931	ppsA	phthiocerol synthesis polyketide synthase type I PpsA
3247864	4	C	Ins	G	69	86	155	92.81	155		Rv2931	ppsA	phthiocerol synthesis polyketide synthase type I PpsA
3247866	0	C	Del	GAP	67	88	155	94.51	164		Rv2931	ppsA	phthiocerol synthesis polyketide synthase type I PpsA
3247867	0	A	Del	GAP	67	88	156	93.94	165		Rv2931	ppsA	phthiocerol synthesis polyketide synthase type I PpsA
3247868	0	A	Del	GAP	67	88	156	93.37	166		Rv2931	ppsA	phthiocerol synthesis polyketide synthase type I PpsA
3247869	0	A	Del	GAP	67	88	155	92.81	167		Rv2931	ppsA	phthiocerol synthesis polyketide synthase type I PpsA
3247874	0	G	SNP	A	71	91	160	94.19	172	Arg810Arg (cgg/cgA)	Rv2931	ppsA	phthiocerol synthesis polyketide synthase type I PpsA
3247877	0	T	SNP	C	72	92	163	94.25	174	Phe811Phe (ttt/ttC)	Rv2931	ppsA	phthiocerol synthesis polyketide synthase type I PpsA
3247883	0	T	SNP	C	116	143	257	95.57	271	Ser813Ser (agt/agC)	Rv2931	ppsA	phthiocerol synthesis polyketide synthase type I PpsA
3248074	0	G	SNP	A	135	160	292	91.33	323	Arg877His (cgc/cAc)	Rv2931	ppsA	phthiocerol synthesis polyketide synthase type I PpsA
3248075	0	C	SNP	T	133	162	295	91.05	324	Arg877Arg (cgc/cgT)	Rv2931	ppsA	phthiocerol synthesis polyketide synthase type I PpsA
3251047	0	C	SNP	A	142	155	292	100	297	Ala1868Glu (gcg/gAg)	Rv2931	ppsA	phthiocerol synthesis polyketide synthase type I PpsA
3256494	0	A	SNP	G	141	115	256	99.61	257	Gly270Gly (gga/ggG)	Rv2933	ppsC	phthiocerol synthesis polyketide synthase type I PpsC
3259509	0	C	SNP	T	116	132	247	96.5	257	Thr1275Thr (acc/acT)	Rv2933	ppsC	phthiocerol synthesis polyketide synthase type I PpsC
3266030	0	A	SNP	G	114	105	218	100	219	Ser1261Ser (tca/tcG)	Rv2934	ppsD	phthiocerol synthesis polyketide synthase type I PpsD
3269581	0	A	SNP	G	127	105	229	100	232	Ala615Ala (gca/gcG)	Rv2935	ppsE	phthiocerol synthesis polyketide synthase type I PpsE
3270784	0	A	SNP	G	133	154	281	100	287	Gln1016Gln (caa/caG)	Rv2935	ppsE	phthiocerol synthesis polyketide synthase type I PpsE
3273107	0	C	SNP	A	170	173	339	99.71	344	Ala298Ala (gcc/gcA)	Rv2936	drrA	daunorubicin ABC transporter ATP-binding protein DrrA		phylo (3)
3288300	0	C	SNP	G	101	86	184	99.47	188
3296371	1	G	Ins	C	68	81	149	77.2	149		Rv2947c	pks15	polyketide synthase
3296371	2	G	Ins	C	67	81	148	76.68	148		Rv2947c	pks15	polyketide synthase
3296371	3	G	Ins	G	67	80	147	76.17	148		Rv2947c	pks15	polyketide synthase
3296371	4	G	Ins	C	67	81	148	76.68	148		Rv2947c	pks15	polyketide synthase
3296371	5	G	Ins	G	67	81	148	76.68	148		Rv2947c	pks15	polyketide synthase
3296371	6	G	Ins	G	67	81	148	76.68	148		Rv2947c	pks15	polyketide synthase
3296371	7	G	Ins	C	67	81	148	76.68	148		Rv2947c	pks15	polyketide synthase
3296843	0	A	SNP	G	135	107	241	100	242	Val333Ala (gtg/gCg)	Rv2947c	pks15	polyketide synthase
3302589	0	A	SNP	C	175	178	347	100	353
3306441	0	G	SNP	A	144	162	304	99.67	307	Arg388Gln (cgg/cAg)	Rv2953	-	trans-acting enoyl reductase
3308606	0	G	SNP	A	200	167	366	99.73	368
3312620	0	C	SNP	A	205	232	434	100	437	Glu73Asp (gag/gaT)	Rv2959c	-	rhamnosyl O-methyltransferase
3314412	0	A	SNP	G	108	132	238	100	240	Ala237Ala (gct/gcC)	Rv2962c	-	PGL/p-HBAD biosynthesis rhamnosyltransferase
3315726	0	G	Del	GAP	107	121	223	94.61	241		Rv2963	-	integral membrane protein
3316955	0	A	SNP	C	159	153	308	99.36	314	Met143Leu (atg/Ctg)	Rv2964	purU	formyltetrahydrofolate deformylase
3318662	0	C	SNP	A	106	120	223	98.69	229	Ala52Ser (gcg/Tcg)	Rv2965c	kdtB	phosphopantetheine adenylyltransferase
3326554	0	A	SNP	C	154	135	285	99.66	290	Asn152His (aac/Cac)	Rv2971	-	oxidoreductase		phylo (not Euro-American, M. africanum, M. bovis, M . canettii, M. caprae, M. Microti, M. pinipedii, Beijing, Delhi/CAS, EAI)
3326835	0	C	SNP	A	101	142	242	100	243	Ala245Ala (gcc/gcA)	Rv2971	-	oxidoreductase
3331362	0	C	Del	GAP	84	100	183	95.83	192		Rv2975c	-	hypothetical protein
3331363	0	G	Del	GAP	84	100	183	96.34	191		Rv2975c	-	hypothetical protein
3335708	0	G	SNP	C	100	141	239	100	241	Pro14Arg (ccg/cGg)	Rv2979c	-	resolvase
3336825	0	T	SNP	C	98	124	219	99.55	223	Thr365Ala (aca/Gca)	Rv2981c	ddlA	D-alanine--D-alanine ligase
3338603	0	G	SNP	C	67	108	174	98.87	177	Pro133Ala (ccg/Gcg)	Rv2982c	gpdA2	glycerol-3-phosphate dehydrogenase
3348536	0	C	SNP	T	76	58	132	98.53	136
3349917	0	G	SNP	A	95	110	202	100	205	His121Tyr (cat/Tat)	Rv2992c	gltS	glutamate--tRNA ligase
3350236	0	T	SNP	C	94	141	233	100	235	Ser14Ser (tca/tcG)	Rv2992c	gltS	glutamate--tRNA ligase
3350244	0	A	SNP	C	96	138	229	100	234	Cys12Gly (tgc/Ggc)	Rv2992c	gltS	glutamate--tRNA ligase
3352932	0	C	SNP	G	98	68	165	100	166	Thr179Thr (acg/acC)	Rv2995c	leuB	3-isopropylmalate dehydrogenase
3355949	0	A	SNP	C	162	120	280	100	282	Asp284Ala (gac/gCc)	Rv2997	-	dehydrogenase
3357464	0	C	SNP	G	157	167	322	100	324
3358235	0	A	SNP	T	140	133	267	100	273	Met212Leu (atg/Ttg)	Rv2999	lppY	lipoprotein LppY
3363338	0	A	SNP	G	119	125	242	100	244
3367765	0	G	SNP	A	122	129	247	100	251	Gly343Gly (ggc/ggT)	Rv3009c	gatB	aspartyl/glutamyl-tRNA(Asn/Gln) amidotransferase subunit B
3379763	0	G	SNP	A	96	88	181	77.31	238
3379784	0	C	SNP	A	131	101	229	92.06	252
3379788	0	C	SNP	G	132	107	238	98.35	243
3380439	1	G	Ins	C	26	12	38	86.36	38
3380804	0	T	SNP	G	139	148	279	100	287	Ile64Leu (atc/Ctc)	Rv3022A	PE29	PE family protein PE29
3385218	0	C	SNP	T	122	97	219	99.1	221	Gly287Glu (gga/gAa)	Rv3026c	-	hypothetical protein
3393640	0	C	SNP	T	91	119	210	100	210	Asn87Asn (aac/aaT)	Rv3033	-	hypothetical protein
3395654	0	G	SNP	A	102	88	187	100	190	Leu92Leu (ctg/ctA)	Rv3035	-	hypothetical protein
3401090	0	G	SNP	A	120	98	209	99.54	219	Arg277Cys (cgt/Tgt)	Rv3041c	-	ABC transporter ATP-binding protein
3401871	0	A	SNP	G	91	114	204	99.51	206	Ala16Ala (gct/gcC)	Rv3041c	-	ABC transporter ATP-binding protein
3402816	0	C	SNP	T	86	100	181	100	186	Gly116Glu (gga/gAa)	Rv3042c	serB2	phosphoserine phosphatase SerB
3404376	0	C	SNP	G	99	103	200	98.54	205	Thr182Thr (acg/acC)	Rv3043c	ctaD	cytochrome C oxidase cytochrome 1
3413785	0	C	SNP	T	220	216	432	99.32	439	Val128Ile (gtc/Atc)	Rv3051c	nrdE	ribonucleoside-diphosphate reductase subunit alpha
3415181	0	C	Del	GAP	82	83	163	78.95	209
3415182	0	A	Del	GAP	82	83	163	79.33	208
3415183	0	C	Del	GAP	82	83	163	79.71	207
3415184	0	C	Del	GAP	82	83	163	80.49	205
3415185	0	T	Del	GAP	82	83	163	81.28	203
3415186	0	A	Del	GAP	82	83	163	82.09	201
3415187	0	G	Del	GAP	82	83	163	82.91	199
3415188	0	G	Del	GAP	82	83	163	83.33	198
3415189	0	G	Del	GAP	82	83	163	82.91	199
3415190	0	G	Del	GAP	82	83	163	83.33	198
3415191	0	G	Del	GAP	82	83	163	83.33	198
3415192	0	T	Del	GAP	82	83	163	86.39	191
3415193	0	G	Del	GAP	82	83	163	87.3	189
3415194	0	G	Del	GAP	82	83	163	87.77	188
3420825	0	A	SNP	G	106	137	242	100	243	Asp445Gly (gac/gGc)	Rv3059	cyp136	cytochrome P450 Cyp136
3424611	0	C	SNP	A	140	148	284	99.31	290	Ala273Ser (gcg/Tcg)	Rv3061c	fadE22	acyl-CoA dehydrogenase FadE22
3425854	0	C	SNP	T	107	86	187	97.97	197	Pro91Ser (ccg/Tcg)	Rv3062	ligB	DNA ligase
3428897	0	G	SNP	C	114	109	220	100	223	Arg552Pro (cgt/cCt)	Rv3063	cstA	carbon starvation protein A
3428917	0	C	SNP	A	119	112	229	100	231	Arg559Ser (cgt/Agt)	Rv3063	cstA	carbon starvation protein A
3437007	0	G	SNP	C	93	82	174	98.87	177	Ala77Pro (gcc/Ccc)	Rv3074	-	hypothetical protein
3440464	0	T	SNP	G	91	113	204	100	204	Arg308Arg (cgt/cgG)	Rv3077	-	hydrolase
3440468	0	G	SNP	C	90	113	198	99.02	205	Gly310Arg (ggc/Cgc)	Rv3077	-	hydrolase
3441362	0	C	SNP	T	87	108	192	98.48	198	Leu4Leu (ctg/Ttg)	Rv3078	hab	hydroxylaminobenzene mutase
3450725	0	T	SNP	C	105	100	200	100	205	Val243Val (gtt/gtC)	Rv3084	lipR	acetyl-hydrolase LipR
3454263	0	C	SNP	G	103	106	209	99.05	211	Leu447Val (ctc/Gtc)	Rv3087	-	diacyglycerol O-acyltransferase
3455686	0	G	SNP	C	133	130	260	100	263	Leu449Leu (ctg/ctC)	Rv3088	tgs4	diacyglycerol O-acyltransferase
3456666	0	A	SNP	G	119	109	226	100	228	Ala302Ala (gca/gcG)	Rv3089	fadD13	long chain-fatty-acid--CoA ligase FadD13
3459081	0	G	SNP	C	129	114	242	100	243	Ala291Pro (gca/Cca)	Rv3090	-	hypothetical protein
3462135	0	G	SNP	C	113	110	218	100	223	Cys210Trp (tgc/tgG)	Rv3093c	-	oxidoreductase
3466919	0	C	SNP	G	114	149	263	99.62	264	Gly58Ala (ggc/gCc)	Rv3097c	lipY	triacylglycerol lipase Lip
3467465	0	C	SNP	G	150	143	290	99.66	294	Ala66Ala (gcg/gcC)	Rv3098c	-	hypothetical protein
3473996	1	G	Ins	A	94	107	201	98.53	201
3480474	0	G	SNP	A	261	257	513	99.81	519	Gly134Glu (gga/gAa)	Rv3113	-	phosphatase
3480789	0	T	SNP	C	251	283	528	100	534	Ser11Pro (tca/Cca)	Rv3114	-	hypothetical protein
3486977	0	A	SNP	G	187	138	322	100	325	Lys157Glu (aaa/Gaa)	Rv3121	cyp141	cytochrome P450 Cyp141
3488122	0	G	SNP	A	149	141	284	100	290	Gly12Arg (ggg/Agg)	Rv3122	-	hypothetical protein
3489665	0	C	SNP	T	163	158	318	99.38	323	Pro54Ser (cca/Tca)	Rv3124	moaR1	transcriptional regulator MoaR
3499497	0	G	SNP	C	152	132	278	99.3	286	Ala140Gly (gcc/gGc)	Rv3133c	devR	two component transcriptional regulator DevR
3500243	0	G	SNP	C	135	108	243	100	243	Ala169Ala (gcc/gcG)	Rv3134c	-	universal stress protein
3500270	0	C	SNP	T	128	108	231	99.16	238	Val160Val (gtg/gtA)	Rv3134c	-	universal stress protein
3503895	0	C	SNP	T	123	170	289	99.66	294	Pro168Leu (ccg/cTg)	Rv3137	-	histidinol-phosphatase
3506650	0	A	SNP	C	95	100	195	97.99	199	Ile430Leu (atc/Ctc)	Rv3139	fadE24	acyl-CoA dehydrogenase FadE24
3509231	0	G	SNP	A	112	106	218	99.54	219	Arg106Cys (cgc/Tgc)	Rv3142c	-	hypothetical protein
3509300	0	A	Del	GAP	108	94	201	96.19	210		Rv3142c	-	hypothetical protein
3509301	0	G	Del	GAP	108	94	201	100	202		Rv3142c	-	hypothetical protein
3510120	0	T	SNP	G	83	123	204	99.52	207	Lys400Gln (aag/Cag)	Rv3144c	PPE52	PPE family protein PPE52
3510548	0	T	SNP	C	147	128	270	99.28	277	Asp257Gly (gac/gGc)	Rv3144c	PPE52	PPE family protein PPE52
3515467	0	C	SNP	T	88	80	167	99.41	169	Pro19Leu (ccg/cTg)	Rv3150	nuoF	NADH-quinone oxidoreductase subunit F
3518167	0	A	SNP	G	129	110	238	99.58	240	Ile474Met (ata/atG)	Rv3151	nuoG	NADH-quinone oxidoreductase subunit G
3518555	0	A	SNP	G	94	125	217	100	219	Thr604Ala (acg/Gcg)	Rv3151	nuoG	NADH-quinone oxidoreductase subunit G
3522677	0	C	SNP	T	148	151	295	98.68	303	Val148Val (gtc/gtT)	Rv3156	nuoL	NADH-quinone oxidoreductase subunit L
3530955	0	C	SNP	G	125	102	227	100	227	Val62Leu (gtc/Ctc)	Rv3161c	-	dioxygenase
3539353	0	G	SNP	A	99	127	221	99.56	227	Gln283Gln (cag/caA)	Rv3170	aofH	flavin-containing monoamine oxidase
3546945	0	C	SNP	T	134	117	249	99.6	252
3556275	0	A	SNP	G	106	115	219	98.66	224	Leu138Pro (ctg/cCg)	Rv3190c	-	hypothetical protein
3557253	0	C	SNP	T	141	124	262	99.62	266
3561875	0	C	SNP	T	210	216	419	99.77	427	Arg433Gln (cgg/cAg)	Rv3193c	-	transmembrane protein
3562338	0	G	SNP	T	185	199	380	100	384	Leu279Met (ctg/Atg)	Rv3193c	-	transmembrane protein
3580606	0	C	SNP	T	110	112	219	100	222
3580637	0	T	Del	GAP	117	113	229	97.87	235
3581414	0	A	SNP	G	91	82	171	99.43	174	Thr34Ala (aca/Gca)	Rv3204	-	DNA-methyltransferase
3582694	0	C	SNP	T	101	105	204	99.52	207	Lys339Lys (aag/aaA)	Rv3206c	moeB1	adenylyltransferase/sulfurtransferase
3589939	0	G	SNP	A	89	68	156	99.37	158	Leu182Leu (ctg/ctA)	Rv3212	-	hypothetical protein
3590686	1	G	Ins	C	58	42	100	98.04	100
3591063	0	T	SNP	C	79	87	163	100	166	Lys144Glu (aag/Gag)	Rv3213c	-	SOJ/ParA-like protein
3596775	0	C	SNP	T	132	138	264	99.26	272	Gly254Ser (ggc/Agc)	Rv3220c	-	two component sensor kinase
3600576	0	C	SNP	T	110	116	223	100	226	Cys242Cys (tgc/tgT)	Rv3224	-	iron-regulated short-chain dehydrogenase/reductase
3604821	0	G	SNP	C	149	124	268	99.64	274	Ala32Ala (gcg/gcC)	Rv3228	-	hypothetical protein
3610391	1	A	Ins	C	86	102	188	94	188		Rv3234c	tgs3	diacyglycerol O-acyltransferase
3611287	0	C	Del	GAP	97	88	187	95.85	193
3614982	0	T	SNP	C	97	93	189	99.48	191	Leu874Leu (cta/ctG)	Rv3239c	-	transmembrane transport protein
3616411	0	A	SNP	C	150	126	274	98.92	279	Leu398Arg (ctg/cGg)	Rv3239c	-	transmembrane transport protein
3620712	0	C	SNP	T	89	98	185	100	187	Leu181Leu (ctg/ctA)	Rv3241c	-	hypothetical protein
3621423	0	A	SNP	G	109	103	209	98.6	215
3622441	0	A	SNP	C	106	97	201	100	203	Val217Val (gtt/gtG)	Rv3243c	-	hypothetical protein
3625065	0	T	SNP	G	116	101	216	99.54	218	Met517Leu (atg/Ctg)	Rv3245c	mtrB	two component sensory histidine kinase MtrB
3631964	0	C	SNP	T	93	95	185	100	188	Gly9Arg (gga/Aga)	Rv3252c	alkB	transmembrane alkane 1-monooxygenase AlkB
3638093	0	G	SNP	A	107	105	209	100	212	Ser206Leu (tcg/tTg)	Rv3257c	pmmA	phosphomannomutase PmmA
3645524	0	C	SNP	T	77	75	151	98.7	154	Asp152Asn (gac/Aac)	Rv3264c	manB	D-alpha-D-mannose-1-phosphate guanylyltransferase ManB
3653988	0	G	SNP	A	99	109	207	99.52	209	Val181Met (gtg/Atg)	Rv3272	-	hypothetical protein
3656206	0	C	SNP	A	119	108	225	100	227	Arg524Ser (cgc/Agc)	Rv3273	-	transmembrane carbonic anhydrase
3666192	0	G	SNP	A	108	124	229	99.57	233	Leu125Leu (ttg/ttA)	Rv3284	-	hypothetical protein
3670040	0	C	SNP	T	103	100	201	99.51	204	Ala124Ala (gcg/gcA)	Rv3289c	-	transmembrane protein
3678094	0	C	SNP	T	106	111	213	100	217	Ala440Ala (gcc/gcT)	Rv3296	lhr	ATP-dependent helicase
3679764	0	G	SNP	A	133	127	258	99.62	261	Ser997Asn (agc/aAc)	Rv3296	lhr	ATP-dependent helicase
3681548	0	A	SNP	C	64	77	141	100	141	Arg77Arg (agg/Cgg)	Rv3297	nei	endonuclease VIII
3685510	0	T	SNP	C	151	148	296	99.34	301	Ser152Gly (agt/Ggt)	Rv3299c	atsB	arylsulfatase AtsB
3689523	0	G	SNP	T	112	92	202	100	204	Cys472_ (tgc/tgA)	Rv3303c	lpdA	NAD(P)H quinone reductase LpdA
3690016	0	A	SNP	G	113	100	209	100	213	Leu308Ser (ttg/tCg)	Rv3303c	lpdA	NAD(P)H quinone reductase LpdA
3693681	0	A	SNP	C	127	99	223	99.12	228	Ala103Ala (gct/gcG)	Rv3306c	amiB1	amidase AmiB
3696692	0	G	SNP	A	101	91	190	100	192	Thr134Thr (acc/acT)	Rv3309c	upp	uracil phosphoribosyltransferase
3697585	0	C	SNP	T	70	76	140	100	146	Leu130Phe (ctc/Ttc)	Rv3310	sapM	acid phosphatase
3704596	0	G	SNP	C	126	119	244	100	245	Val54Leu (gtg/Ctg)	Rv3317	sdhD	succinate dehydrogenase hydrophobic membrane anchor subunit
3711910	0	G	SNP	A	67	31	97	100	98	Trp54_ (tgg/tgA)	Rv3327	-	transposase fusion protein
3712372	0	A	SNP	G	60	59	118	100	119	Leu208Leu (cta/ctG)	Rv3327	-	transposase fusion protein
3714211	0	G	SNP	T	92	98	186	99.48	191	Pro41Gln (ccg/cAg)	Rv3328c	sigJ	ECF RNA polymerase sigma factor SigJ
3714639	0	G	SNP	A	86	101	185	98.42	190	Arg83His (cgc/cAc)	Rv3329	-	aminotransferase
3714757	0	A	SNP	C	93	84	176	100	177	Gln122His (caa/caC)	Rv3329	-	aminotransferase
3715775	0	C	SNP	T	98	88	185	100	186
3718357	0	C	SNP	T	106	106	210	99.53	213	Pro423Leu (ccg/cTg)	Rv3331	sugI	sugar-transport integral membrane protein SugI
3721806	0	G	SNP	C	147	122	269	99.63	270	Gly265Gly (ggc/ggG)	Rv3335c	-	integral membrane protein
3729342	0	C	SNP	T	100	103	196	99.02	205	Ala240Val (gcg/gTg)	Rv3342	-	methyltransferase
3729597	0	G	SNP	C	141	144	284	100	285	Leu2447Val (ctc/Gtc)	Rv3343c	PPE54	PPE family protein PPE54
3730371	0	C	SNP	T	142	132	268	88.39	310	Gly2189Ser (ggc/Agc)	Rv3343c	PPE54	PPE family protein PPE54
3732624	0	A	SNP	G	184	160	337	77.65	443	Leu1438Leu (ttg/Ctg)	Rv3343c	PPE54	PPE family protein PPE54
3735802	0	C	SNP	G	220	185	395	94.19	430	Thr378Thr (acg/acC)	Rv3343c	PPE54	PPE family protein PPE54
3736024	0	A	SNP	G	142	182	319	98.78	328	Gly304Gly (ggt/ggC)	Rv3343c	PPE54	PPE family protein PPE54
3736628	0	T	SNP	G	128	103	225	100	231	Glu103Ala (gag/gCg)	Rv3343c	PPE54	PPE family protein PPE54
3737479	0	G	Del	GAP	45	27	77	97.3	74		Rv3344c	PE_PGRS49	PE-PGRS family protein PE_PGRS49
3737480	0	G	Del	GAP	45	27	77	100	72		Rv3344c	PE_PGRS49	PE-PGRS family protein PE_PGRS49
3737481	0	C	Del	GAP	45	27	77	100	72		Rv3344c	PE_PGRS49	PE-PGRS family protein PE_PGRS49
3737482	0	G	Del	GAP	45	27	77	100	72		Rv3344c	PE_PGRS49	PE-PGRS family protein PE_PGRS49
3737483	0	C	Del	GAP	45	27	77	100	72		Rv3344c	PE_PGRS49	PE-PGRS family protein PE_PGRS49
3737484	0	C	Del	GAP	45	27	77	100	72		Rv3344c	PE_PGRS49	PE-PGRS family protein PE_PGRS49
3737485	0	G	Del	GAP	45	27	77	100	72		Rv3344c	PE_PGRS49	PE-PGRS family protein PE_PGRS49
3737486	0	C	Del	GAP	45	27	77	100	72		Rv3344c	PE_PGRS49	PE-PGRS family protein PE_PGRS49
3737487	0	C	Del	GAP	45	27	77	100	72		Rv3344c	PE_PGRS49	PE-PGRS family protein PE_PGRS49
3737488	0	G	Del	GAP	45	27	77	100	72		Rv3344c	PE_PGRS49	PE-PGRS family protein PE_PGRS49
3737489	0	G	Del	GAP	45	27	77	100	72		Rv3344c	PE_PGRS49	PE-PGRS family protein PE_PGRS49
3737490	0	C	Del	GAP	45	27	77	100	72		Rv3344c	PE_PGRS49	PE-PGRS family protein PE_PGRS49
3737491	0	G	Del	GAP	45	27	77	100	72		Rv3344c	PE_PGRS49	PE-PGRS family protein PE_PGRS49
3737492	0	C	Del	GAP	45	27	77	100	72		Rv3344c	PE_PGRS49	PE-PGRS family protein PE_PGRS49
3737493	0	C	Del	GAP	45	27	77	100	72		Rv3344c	PE_PGRS49	PE-PGRS family protein PE_PGRS49
3737494	0	G	Del	GAP	45	27	77	100	72		Rv3344c	PE_PGRS49	PE-PGRS family protein PE_PGRS49
3737495	0	C	Del	GAP	45	27	77	100	72		Rv3344c	PE_PGRS49	PE-PGRS family protein PE_PGRS49
3737496	0	C	Del	GAP	45	27	77	100	72		Rv3344c	PE_PGRS49	PE-PGRS family protein PE_PGRS49
3737497	0	G	Del	GAP	45	27	77	100	72		Rv3344c	PE_PGRS49	PE-PGRS family protein PE_PGRS49
3737498	0	C	Del	GAP	45	27	77	100	72		Rv3344c	PE_PGRS49	PE-PGRS family protein PE_PGRS49
3737499	0	C	Del	GAP	45	27	77	100	72		Rv3344c	PE_PGRS49	PE-PGRS family protein PE_PGRS49
3737500	0	A	Del	GAP	45	27	77	100	72		Rv3344c	PE_PGRS49	PE-PGRS family protein PE_PGRS49
3737501	0	C	Del	GAP	45	27	77	100	72		Rv3344c	PE_PGRS49	PE-PGRS family protein PE_PGRS49
3737502	0	C	Del	GAP	45	27	77	98.63	73		Rv3344c	PE_PGRS49	PE-PGRS family protein PE_PGRS49
3738364	0	G	SNP	A	35	66	100	96.19	105	Arg1471Trp (cgg/Tgg)	Rv3345c	PE_PGRS50	PE-PGRS family protein PE_PGRS50
3738417	0	G	Del	GAP	23	47	71	92.11	76		Rv3345c	PE_PGRS50	PE-PGRS family protein PE_PGRS50
3739342	0	T	SNP	C	31	42	72	97.33	75	Asn1145Asp (aac/Gac)	Rv3345c	PE_PGRS50	PE-PGRS family protein PE_PGRS50
3739350	0	A	SNP	T	38	52	85	100	90	Leu1142His (ctc/cAc)	Rv3345c	PE_PGRS50	PE-PGRS family protein PE_PGRS50
3739497	0	A	Del	GAP	72	41	110	87.6	129		Rv3345c	PE_PGRS50	PE-PGRS family protein PE_PGRS50
3739498	0	C	Del	GAP	72	41	110	88.98	127		Rv3345c	PE_PGRS50	PE-PGRS family protein PE_PGRS50
3739499	0	A	Del	GAP	72	41	110	90.4	125		Rv3345c	PE_PGRS50	PE-PGRS family protein PE_PGRS50
3739500	0	C	Del	GAP	72	41	110	85.61	132		Rv3345c	PE_PGRS50	PE-PGRS family protein PE_PGRS50
3739501	0	C	Del	GAP	72	41	110	86.26	131		Rv3345c	PE_PGRS50	PE-PGRS family protein PE_PGRS50
3739502	0	G	Del	GAP	72	41	110	86.92	130		Rv3345c	PE_PGRS50	PE-PGRS family protein PE_PGRS50
3739503	0	C	Del	GAP	72	41	110	85.61	132		Rv3345c	PE_PGRS50	PE-PGRS family protein PE_PGRS50
3739504	0	C	Del	GAP	72	41	110	90.4	125		Rv3345c	PE_PGRS50	PE-PGRS family protein PE_PGRS50
3739505	0	A	Del	GAP	72	41	110	92.62	122		Rv3345c	PE_PGRS50	PE-PGRS family protein PE_PGRS50
3740181	0	T	SNP	C	126	104	226	99.57	231	Asn865Ser (aat/aGt)	Rv3345c	PE_PGRS50	PE-PGRS family protein PE_PGRS50
3741240	0	C	SNP	T	73	116	183	100	189	Gly512Asp (ggt/gAt)	Rv3345c	PE_PGRS50	PE-PGRS family protein PE_PGRS50
3746409	0	A	SNP	G	103	98	200	100	201	Leu2259Pro (ctg/cCg)	Rv3347c	PPE55	PPE family protein PPE55
3749653	0	G	SNP	A	103	88	190	100	191	Gln1178_ (caa/Taa)	Rv3347c	PPE55	PPE family protein PPE55
3750177	0	A	SNP	T	83	76	157	97.55	163	Phe1003Tyr (ttc/tAc)	Rv3347c	PPE55	PPE family protein PPE55
3750178	0	A	SNP	C	81	75	155	95.71	163	Phe1003Val (ttc/Gtc)	Rv3347c	PPE55	PPE family protein PPE55
3750185	0	C	SNP	G	81	73	153	96.86	159	Ser1000Ser (tcg/tcC)	Rv3347c	PPE55	PPE family protein PPE55
3750187	0	A	SNP	T	82	73	149	97.48	159	Ser1000Thr (tcg/Acg)	Rv3347c	PPE55	PPE family protein PPE55
3750188	0	C	SNP	G	86	73	158	98.15	162	Met999Ile (atg/atC)	Rv3347c	PPE55	PPE family protein PPE55
3750193	0	G	SNP	A	91	78	167	97.13	174	Leu998Phe (ctc/Ttc)	Rv3347c	PPE55	PPE family protein PPE55
3750205	0	C	SNP	T	118	115	233	100	233	Asp994Asn (gac/Aac)	Rv3347c	PPE55	PPE family protein PPE55
3750209	0	A	SNP	G	113	114	226	98.27	231	Asn992Asn (aat/aaC)	Rv3347c	PPE55	PPE family protein PPE55
3750210	0	T	SNP	G	113	114	227	98.27	231	Asn992Thr (aat/aCt)	Rv3347c	PPE55	PPE family protein PPE55
3750407	0	G	SNP	C	140	127	265	94.68	282	Gly926Gly (ggc/ggG)	Rv3347c	PPE55	PPE family protein PPE55
3750417	0	A	SNP	T	144	129	272	95.12	287	Phe923Tyr (ttc/tAc)	Rv3347c	PPE55	PPE family protein PPE55
3750421	0	T	SNP	C	143	128	267	93.13	291	Ser922Gly (agc/Ggc)	Rv3347c	PPE55	PPE family protein PPE55
3750584	0	G	SNP	A	145	148	286	96.07	305	Asn867Asn (aac/aaT)	Rv3347c	PPE55	PPE family protein PPE55
3751281	0	G	SNP	A	120	114	229	99.15	236	Pro635Leu (ccg/cTg)	Rv3347c	PPE55	PPE family protein PPE55
3752003	0	G	SNP	C	99	101	199	95.24	210	Val394Val (gtc/gtG)	Rv3347c	PPE55	PPE family protein PPE55
3752006	0	G	SNP	A	96	100	194	98	200	Asn393Asn (aac/aaT)	Rv3347c	PPE55	PPE family protein PPE55
3752007	0	T	SNP	C	94	101	194	98.48	198	Asn393Ser (aac/aGc)	Rv3347c	PPE55	PPE family protein PPE55
3752008	0	T	SNP	C	93	99	188	96.48	199	Asn393Asp (aac/Gac)	Rv3347c	PPE55	PPE family protein PPE55
3752012	0	C	SNP	G	94	97	191	95.02	201	Pro391Pro (ccg/ccC)	Rv3347c	PPE55	PPE family protein PPE55
3752207	0	A	SNP	G	135	149	283	98.95	287	Ile326Ile (att/atC)	Rv3347c	PPE55	PPE family protein PPE55
3753116	0	C	SNP	T	115	154	267	87.34	308	Pro23Pro (ccg/ccA)	Rv3347c	PPE55	PPE family protein PPE55
3753164	0	T	SNP	G	123	152	271	97.17	283	Pro7Pro (cca/ccC)	Rv3347c	PPE55	PPE family protein PPE55
3753629	1	T	Ins	G	144	183	327	90.83	327
3753629	2	T	Ins	C	144	183	327	90.83	327
3758999	0	C	SNP	T	156	138	286	95.45	308	Gly2702Ser (ggt/Agt)	Rv3350c	PPE56	PPE family protein PPE56
3760442	0	G	SNP	C	109	101	209	99.53	211	Leu2221Val (ctg/Gtg)	Rv3350c	PPE56	PPE family protein PPE56
3763724	0	A	SNP	G	118	92	210	100	210	Phe1127Leu (ttc/Ctc)	Rv3350c	PPE56	PPE family protein PPE56
3771009	0	T	SNP	G	107	109	215	99.54	217	Ser79Ser (tct/tcG)	Rv3357	relJ	antitoxin RelJ
3772834	0	A	Del	GAP	102	113	210	94.3	228		Rv3360	-	hypothetical protein
3787466	0	G	SNP	C	102	84	185	99.47	187	Glu385Gln (gag/Cag)	Rv3372	otsB2	trehalose 6-phosphate phosphatase
3794867	1	C	Ins	C	194	206	400	90.7	402		Rv3379c	dxs2	1-deoxy-D-xylulose 5-phosphate synthase
3794867	2	C	Ins	A	194	207	401	90.93	401		Rv3379c	dxs2	1-deoxy-D-xylulose 5-phosphate synthase
3798095	0	A	SNP	C	225	228	451	99.56	455	Val132Gly (gtc/gGc)	Rv3383c	idsB	polyprenyl synthetase IdsB
3799512	0	C	SNP	T	137	120	252	100	257	Ala42Thr (gcg/Acg)	Rv3384c	vapC46	ribonuclease VapC46
3812582	0	C	SNP	A	80	85	162	100	165	Arg499Arg (cgg/cgT)	Rv3396c	guaA	GMP synthase
3815477	0	G	SNP	T	163	148	305	99.68	312	Ala210Ala (gcc/gcA)	Rv3398c	idsA1	multifunctional dimethylallyltransferase/geranyltranstransferase/farnesylt ranstransferase
3817117	0	C	SNP	A	99	85	179	100	184	Ala330Glu (gcg/gAg)	Rv3399	-	S-adenosylmethionine-dependentmethyltransferase
3821503	0	A	SNP	C	98	68	163	99.4	167	Leu130Arg (cta/cGa)	Rv3402c	-	hypothetical protein
3821845	0	G	SNP	T	79	85	164	100	164	Ala16Glu (gca/gAa)	Rv3402c	-	hypothetical protein
3823159	0	A	SNP	T	93	92	181	100	185	Val235Val (gtt/gtA)	Rv3403c	-	hypothetical protein
3826684	0	C	SNP	T	90	102	190	100	192	Ser46Leu (tcg/tTg)	Rv3408	vapC47	ribonuclease VapC47
3829770	0	T	SNP	C	92	94	185	99.47	187	Pro47Pro (cca/ccG)	Rv3410c	guaB3	oxidoreductase
3830695	0	A	SNP	G	124	111	233	99.58	236	Ala275Ala (gct/gcC)	Rv3411c	guaB2	inosine-5'-monophosphate dehydrogenase
3838871	0	A	SNP	G	118	98	213	99.08	218	Ala64Ala (gct/gcC)	Rv3420c	rimI	ribosomal-protein-alanine acetyltransferase RimI
3841473	0	C	SNP	T	195	147	328	99.13	345
3842620	0	A	SNP	G	221	184	401	95.29	425	Thr128Ala (act/Gct)	Rv3425	PPE57	PPE family protein PPE57
3842625	0	A	SNP	G	222	182	403	95.51	423	Pro129Pro (cca/ccG)	Rv3425	PPE57	PPE family protein PPE57
3843408	0	G	Del	GAP	189	203	388	89.91	436		Rv3426	PPE58	PPE family protein PPE58
3844757	0	C	Del	GAP	219	168	385	94.85	408		Rv3428c	-	transposase
3844992	0	T	SNP	A	195	213	401	99.27	411	Ser327Cys (agc/Tgc)	Rv3428c	-	transposase
3845695	0	C	SNP	T	184	187	368	99.73	372	Arg92Arg (cgg/cgA)	Rv3428c	-	transposase
3851887	0	A	SNP	C	82	52	133	100	134	Ser443Ala (tcg/Gcg)	Rv3433c	-	bifunctional ADP-dependent (S)-NAD(P)H-hydrate dehydratase/NAD(P)H-hydrate epimerase
3851888	0	T	SNP	C	79	52	130	100	131	Ala442Ala (gca/gcG)	Rv3433c	-	bifunctional ADP-dependent (S)-NAD(P)H-hydrate dehydratase/NAD(P)H-hydrate epimerase
3859893	0	C	SNP	T	94	134	227	100	228	Glu28Glu (gag/gaA)	Rv3440c	-	hypothetical protein
3860216	0	G	SNP	A	97	99	189	97.51	201	Ala385Ala (gcc/gcT)	Rv3441c	mrsA	phosphoglucosamine mutase
3862473	0	A	Del	GAP	61	62	118	94.62	130
3864995	0	T	SNP	C	127	119	243	100	246	Ser1082Gly (agc/Ggc)	Rv3447c	eccC4	ESX-4 secretion system protein EccC4
3869355	0	T	SNP	C	71	107	178	100	178	Ile335Thr (atc/aCc)	Rv3448	eccD4	ESX-4 secretion system protein EccD4
3870010	0	A	SNP	G	116	112	226	100	228	Thr87Ala (acc/Gcc)	Rv3449	mycP4	membrane-anchored mycosin
3871246	0	T	SNP	C	109	109	217	99.54	219	Gly417Gly (gga/ggG)	Rv3450c	eccB4	ESX-4 secretion system protein EccB4
3874723	0	T	Del	GAP	145	140	285	96.94	294
3874745	0	G	SNP	C	153	147	298	98.68	304
3877421	0	A	SNP	G	113	134	243	100	247	Pro4Pro (cct/ccC)	Rv3456c	rplQ	50S ribosomal protein L17
3880175	0	C	SNP	A	88	111	199	100	199
3885886	0	T	SNP	C	110	119	227	100	229	Ile62Val (atc/Gtc)	Rv3468c	-	dTDP-glucose 4,6-dehydratase
3888173	0	G	Del	GAP	146	147	298	93.31	314		Rv3470c	ilvB2	acetolactate synthase large subunit
3892671	0	A	SNP	G	184	185	365	99.73	370
3893480	0	G	SNP	A	155	166	314	100	321
3895727	0	C	SNP	A	80	97	175	100	177
3896340	0	T	SNP	G	89	97	185	100	186	Leu174Arg (ctc/cGc)	Rv3479	-	transmembrane protein
3898408	0	A	SNP	G	115	109	220	99.56	225	Ala863Ala (gca/gcG)	Rv3479	-	transmembrane protein
3906462	1	A	Ins	T	102	105	207	99.04	207		Rv3487c	lipF	carboxylesterase LipF
3908062	0	C	SNP	T	96	107	197	99.02	205
3909235	0	G	SNP	C	91	94	184	100	185	Val334Leu (gtg/Ctg)	Rv3490	otsA	trehalose-phosphate synthase
3918649	0	T	SNP	C	115	91	205	100	206	Gly184Gly (gga/ggG)	Rv3499c	mce4A	Mce family protein Mce4A
3930601	0	G	SNP	A	68	41	106	99.09	110	Ala1345Thr (gcg/Acg)	Rv3507	PE_PGRS53	PE-PGRS family protein PE_PGRS53
3933939	0	T	SNP	G	18	26	44	100	44	Ser979Ala (tct/Gct)	Rv3508	PE_PGRS54	PE-PGRS family protein PE_PGRS54
3934542	0	T	SNP	G	58	50	106	99.08	109	Ser1180Ala (tct/Gct)	Rv3508	PE_PGRS54	PE-PGRS family protein PE_PGRS54
3934699	0	G	SNP	A	31	55	85	94.51	91	Ser1232Asn (agc/aAc)	Rv3508	PE_PGRS54	PE-PGRS family protein PE_PGRS54
3934878	0	G	SNP	A	55	67	119	80.26	152	Asp1292Asn (gac/Aac)	Rv3508	PE_PGRS54	PE-PGRS family protein PE_PGRS54
3935335	0	T	SNP	C	24	29	53	96.36	55	Val1444Ala (gtc/gCc)	Rv3508	PE_PGRS54	PE-PGRS family protein PE_PGRS54
3935494	0	C	SNP	A	12	11	23	95.83	24	Ala1497Asp (gcc/gAc)	Rv3508	PE_PGRS54	PE-PGRS family protein PE_PGRS54
3935950	0	T	SNP	C	26	18	44	93.62	47	Val1649Ala (gtc/gCc)	Rv3508	PE_PGRS54	PE-PGRS family protein PE_PGRS54
3936109	0	C	SNP	A	16	10	26	92.86	28	Ala1702Asp (gcc/gAc)	Rv3508	PE_PGRS54	PE-PGRS family protein PE_PGRS54
3940802	0	A	SNP	G	12	32	44	100	44	Asn396Asp (aac/Gac)	Rv3511	PE_PGRS55	PE-PGRS family protein PE_PGRS55
3941724	0	C	Del	GAP	6	32	39	90.48	42		Rv3511	PE_PGRS55	PE-PGRS family protein PE_PGRS55
3942481	0	C	SNP	G	114	119	231	99.57	234
3942486	0	G	SNP	C	116	117	225	95.88	243
3942640	0	T	SNP	C	72	144	209	99.54	217
3943019	0	C	SNP	G	26	42	66	100	68
3943079	0	C	SNP	A	22	27	48	96.08	51
3947125	0	C	SNP	G	21	32	53	94.64	56	Gly444Gly (ggc/ggG)	Rv3514	PE_PGRS57	PE-PGRS family protein PE_PGRS57
3947126	0	G	SNP	A	19	32	49	92.73	55	Ala445Thr (gcc/Acc)	Rv3514	PE_PGRS57	PE-PGRS family protein PE_PGRS57
3947127	0	C	SNP	T	21	31	51	92.86	56	Ala445Val (gcc/gTc)	Rv3514	PE_PGRS57	PE-PGRS family protein PE_PGRS57
3947128	0	C	SNP	G	20	31	50	91.07	56	Ala445Ala (gcc/gcG)	Rv3514	PE_PGRS57	PE-PGRS family protein PE_PGRS57
3949531	0	C	SNP	G	27	27	51	96.43	56	Gly1246Gly (ggc/ggG)	Rv3514	PE_PGRS57	PE-PGRS family protein PE_PGRS57
3949532	0	C	SNP	G	25	27	51	94.55	55	Pro1247Ala (ccc/Gcc)	Rv3514	PE_PGRS57	PE-PGRS family protein PE_PGRS57
3952800	0	G	SNP	A	109	110	213	99.1	221	Gly86Asp (ggc/gAc)	Rv3516	echA19	enoyl-CoA hydratase EchA19
3955159	0	G	SNP	T	98	104	195	99.02	204	Gly121Gly (ggc/ggA)	Rv3518c	cyp142	cytochrome P450 monooxygenase Cyp142
3958403	0	A	SNP	G	113	99	209	100	212	Asn295Asp (aac/Gac)	Rv3521	-	hypothetical protein
3959418	0	C	SNP	T	137	120	254	100	257	Thr324Ile (acc/aTc)	Rv3522	ltp4	lipid transfer protein
3962295	0	C	SNP	G	114	108	221	100	222	Ser10Ser (tcg/tcC)	Rv3525c	-	siderophore-binding protein
3964930	0	C	SNP	T	272	290	558	99.82	563	Gly88Glu (gga/gAa)	Rv3528c	-	hypothetical protein
3976128	0	G	SNP	A	106	113	219	98.21	223	Glu254Lys (gag/Aag)	Rv3537	kstD	3-oxosteroid 1-dehydrogenase
3981983	0	G	SNP	A	118	139	254	98.85	260	Pro386Pro (ccc/ccT)	Rv3543c	fadE29	acyl-CoA dehydrogenase FadE29
3984321	0	G	SNP	A	135	129	264	99.25	266	His375His (cac/caT)	Rv3545c	cyp125	steroid C26-monooxygenase
3990093	0	C	SNP	T	92	116	208	99.05	210	Val66Val (gtc/gtT)	Rv3551	-	CoA-transferase subunit alpha
3994101	0	A	SNP	G	115	117	232	98.72	235	Ile473Val (atc/Gtc)	Rv3554	fdxB	electron transfer protein FdxB
3998042	0	T	Del	GAP	128	86	213	99.53	215		Rv3558	PPE64	PPE family protein PPE64
3998043	0	T	Del	GAP	129	86	214	99.54	216		Rv3558	PPE64	PPE family protein PPE64
4004896	0	G	SNP	A	117	107	222	99.56	225	Gln202Gln (cag/caA)	Rv3563	fadE32	acyl-CoA dehydrogenase FadE32
4005114	0	G	SNP	C	112	146	256	99.61	259	Trp275Ser (tgg/tCg)	Rv3563	fadE32	acyl-CoA dehydrogenase FadE32
4005607	0	T	SNP	C	133	121	252	99.22	256	Leu121Leu (ttg/Ctg)	Rv3564	fadE33	acyl-CoA dehydrogenase FadE33
4007272	0	G	SNP	A	83	63	138	99.32	147	Arg358Gln (cgg/cAg)	Rv3565	aspB	aspartate aminotransferase AspB
4008747	0	A	SNP	G	115	94	209	100	209	Ile179Thr (atc/aCc)	Rv3567c	hsaB	flavin-dependent monooxygenase reductase subunit HsaB
4012286	0	C	SNP	T	100	138	236	100	238
4018307	0	C	SNP	T	99	79	176	99.44	179
4024273	0	T	SNP	C	110	92	200	99.02	204	Val25Val (gta/gtG)	Rv3581c	ispF	2C-methyl-D-erythritol 2,4-cyclodiphosphate synthase
4026899	0	G	SNP	A	82	107	188	100	189	Gln152Gln (cag/caA)	Rv3585	radA	DNA repair protein RadA
4028752	0	A	SNP	G	106	100	204	100	206	Thr288Ala (acg/Gcg)	Rv3586	-	DNA integrity scanning protein DisA
4033711	0	A	SNP	G	94	91	181	98.4	188	Val111Ala (gtg/gCg)	Rv3591c	-	hydrolase
4034827	0	C	SNP	T	101	94	191	100	195	Ala159Val (gcg/gTg)	Rv3593	lpqF	lipoprotein LpqF
4037283	0	T	SNP	G	71	100	168	100	171	Gly256Gly (gga/ggC)	Rv3595c	PE_PGRS59	PE-PGRS family protein PE_PGRS59
4044872	0	G	SNP	A	100	96	191	98.99	198	Gly113Gly (ggc/ggT)	Rv3602c	panC	pantothenate synthetase
4052349	0	T	SNP	G	82	83	162	100	165	Lys179Gln (aag/Cag)	Rv3610c	ftsH	zinc metalloprotease FtsH
4055801	0	G	SNP	A	147	115	258	99.62	263	Thr192Ile (acc/aTc)	Rv3616c	espA	ESX-1 secretion-associated protein EspA
4056416	0	C	SNP	A	182	139	312	100	321
4057036	0	A	SNP	G	184	203	382	100	387
4059186	0	G	SNP	T	88	92	176	98.9	182	Ala163Ala (gcg/gcT)	Rv3618	-	monooxygenase
4059904	0	A	SNP	G	99	103	200	100	202
4060210	0	T	SNP	A	118	117	231	95.53	246	Gln20Leu (cag/cTg)	Rv3619c	esxV	ESAT-6 like protein EsxV
4062589	0	G	SNP	T	123	113	236	98.74	239	Ser21Ser (tcg/tcT)	Rv3623	lpqG	lipoprotein LpqG
4064291	0	T	SNP	G	134	136	269	98.9	273	Glu194Asp (gaa/gaC)	Rv3625c	mesJ	tRNA(Ile)-lysidine synthase
4069292	0	G	SNP	A	78	107	177	100	185	Ala40Thr (gcc/Acc)	Rv3630	-	integral membrane protein
4080058	0	C	Del	GAP	83	78	158	87.03	185		Rv3641c	fic	cell filamentation protein Fic
4080059	0	C	Del	GAP	84	78	159	88.04	184		Rv3641c	fic	cell filamentation protein Fic
4080060	0	A	Del	GAP	84	78	159	98.18	165		Rv3641c	fic	cell filamentation protein Fic
4080061	0	G	Del	GAP	84	78	159	100	162		Rv3641c	fic	cell filamentation protein Fic
4080062	0	A	Del	GAP	84	78	159	100	162		Rv3641c	fic	cell filamentation protein Fic
4080063	0	A	Del	GAP	84	78	159	98.18	165		Rv3641c	fic	cell filamentation protein Fic
4087492	0	C	Del	GAP	55	54	110	75.69	144
4087493	0	G	Del	GAP	55	54	110	77.3	141
4087494	0	A	Del	GAP	55	54	110	77.86	140
4087495	0	A	Del	GAP	55	54	110	78.42	139
4087496	0	C	Del	GAP	55	54	110	79.56	137
4087497	0	T	Del	GAP	55	54	110	80.74	135
4087498	0	A	Del	GAP	55	54	110	80.15	136
4087499	0	G	Del	GAP	55	54	110	80.15	136
4087500	0	G	Del	GAP	55	54	110	80.15	136
4087501	0	T	Del	GAP	55	54	110	80.74	135
4087502	0	C	Del	GAP	55	54	110	80.15	136
4087503	0	C	Del	GAP	55	54	110	80.15	136
4087504	0	G	Del	GAP	55	54	110	80.15	136
4087505	0	A	Del	GAP	55	54	110	80.15	136
4087506	0	C	Del	GAP	55	54	110	80.74	135
4087507	0	T	Del	GAP	55	54	110	80.74	135
4087508	0	G	Del	GAP	55	54	110	80.74	135
4087509	0	C	Del	GAP	55	54	110	81.34	134
4087510	0	C	Del	GAP	55	54	110	81.95	133
4087511	0	C	Del	GAP	55	54	110	81.34	134
4087512	0	G	Del	GAP	55	54	110	81.34	134
4087513	0	G	Del	GAP	55	54	110	81.95	133
4087514	0	C	Del	GAP	55	54	110	81.95	133
4087515	0	T	Del	GAP	55	54	110	82.58	132
4087516	0	C	Del	GAP	55	54	110	82.58	132
4087517	0	C	Del	GAP	55	54	110	82.58	132
4087518	0	T	Del	GAP	55	54	110	82.58	132
4087519	0	C	Del	GAP	55	54	110	82.58	132
4087520	0	A	Del	GAP	55	54	110	83.21	131
4087521	0	G	Del	GAP	55	54	110	83.21	131
4087522	0	C	Del	GAP	55	54	110	85.16	128
4087523	0	G	Del	GAP	55	54	110	84.5	129
4087524	0	G	Del	GAP	55	54	110	84.5	129
4087525	0	A	Del	GAP	55	54	110	85.16	128
4087526	0	C	Del	GAP	55	54	110	85.16	128
4087527	0	C	Del	GAP	55	54	110	86.51	126
4087528	0	C	Del	GAP	55	54	110	86.51	126
4087529	0	C	Del	GAP	55	54	110	87.2	125
4087530	0	A	Del	GAP	55	54	110	87.2	125
4087531	0	G	Del	GAP	55	54	110	87.2	125
4087532	0	C	Del	GAP	55	54	110	87.2	125
4087533	0	G	Del	GAP	55	54	110	87.2	125
4087534	0	G	Del	GAP	55	54	110	87.2	125
4087535	0	G	Del	GAP	55	54	110	87.2	125
4087536	0	A	Del	GAP	55	54	110	87.2	125
4087880	0	G	SNP	A	116	97	207	99.07	215	Pro103Pro (ccc/ccT)	Rv3647c	-	hypothetical protein
4089058	0	T	SNP	C	120	127	244	100	247	Leu93Pro (ctc/cCc)	Rv3649	-	helicase
4090453	0	C	SNP	G	121	128	247	99.2	251	Ala558Gly (gcc/gGc)	Rv3649	-	helicase
4092376	0	T	SNP	C	93	97	190	98.45	193	Ile179Thr (atc/aCc)	Rv3651	-	hypothetical protein
4093417	0	C	SNP	A	111	109	212	100	220
4094054	0	G	Del	GAP	42	109	147	92.07	164		Rv3653	PE_PGRS61	PE-PGRS family-related protein PE_PGRS61
4094099	0	G	SNP	A	34	91	120	97.66	128	Gly54Ser (ggc/Agc)	Rv3653	PE_PGRS61	PE-PGRS family-related protein PE_PGRS61
4095002	0	G	Del	GAP	67	103	166	97.7	174		Rv3655c	-	hypothetical protein
4095295	0	T	SNP	C	98	80	178	99.44	179	Glu2Glu (gaa/gaG)	Rv3655c	-	hypothetical protein
4096636	0	C	SNP	T	91	119	206	100	210	Gly102Ser (ggt/Agt)	Rv3658c	-	transmembrane protein
4097490	1	A	Ins	C	119	104	223	98.67	223		Rv3659c	-	conjugal transfer protein
4097569	0	G	SNP	T	115	135	244	100	250	Ala142Ala (gcc/gcA)	Rv3659c	-	conjugal transfer protein
4100975	0	T	SNP	C	90	90	177	99.45	181
4107074	0	T	SNP	C	89	118	203	100	207	Gln4Arg (cag/cGg)	Rv3666c	dppA	dipeptide ABC transporter substrate-binding lipoprotein DppA
4111303	0	G	SNP	C	113	104	216	100	217	Val159Val (gtg/gtC)	Rv3669	-	transmembrane protein
4112429	0	T	SNP	C	90	129	216	99.1	221	Ile363Val (atc/Gtc)	Rv3671c	-	serine protease
4115952	0	C	SNP	T	105	121	225	99.12	228
4120926	0	A	SNP	G	249	202	442	90.2	500	Asn378Asp (aac/Gac)	Rv3680	-	anion transporter ATPase
4120983	0	A	SNP	G	294	289	560	79.97	729
4122287	0	G	SNP	T	118	89	204	99.04	209	Ala124Ala (gcg/gcT)	Rv3682	ponA2	bifunctional penicillin-insensitive transglycosylase/penicillin-sensitive transpeptidase
4124254	0	C	SNP	G	109	110	215	100	219	Pro780Arg (cca/cGa)	Rv3682	ponA2	bifunctional penicillin-insensitive transglycosylase/penicillin-sensitive transpeptidase
4126821	0	A	Del	GAP	97	103	191	99.5	201
4132509	0	G	SNP	A	103	87	190	100	190
4138622	0	G	SNP	A	125	114	235	99.58	240	Arg378Arg (cgc/cgT)	Rv3696c	glpK	glycerol kinase
4142192	0	G	SNP	A	135	116	250	99.6	252	Gly50Glu (gga/gAa)	Rv3699	-	hypothetical protein
4145737	0	A	SNP	G	109	117	226	100	226	Tyr385Tyr (tat/taC)	Rv3703c	etgB	iron(II)-dependent oxidoreductase EgtB
4151855	0	A	SNP	G	121	106	221	100	227	Pro121Pro (cct/ccC)	Rv3708c	asd	aspartate-semialdehyde dehydrogenase
4156099	0	C	SNP	A	78	86	162	100	164	Val211Leu (gtg/Ttg)	Rv3711c	dnaQ	DNA polymerase III subunit epsilon
4156503	0	C	SNP	T	93	107	194	100	200	Gly76Asp (ggc/gAc)	Rv3711c	dnaQ	DNA polymerase III subunit epsilon
4159195	0	T	SNP	C	103	121	220	100	224	Pro209Pro (cca/ccG)	Rv3714c	-	hypothetical protein
4162339	0	A	SNP	G	115	119	234	100	234	Thr12Ala (acg/Gcg)	Rv3719	-	hypothetical protein
4166290	0	G	SNP	A	97	102	197	100	199	His148Tyr (cac/Tac)	Rv3721c	dnaZX	DNA polymerase III subunit gamma/tau
4166441	0	G	SNP	A	81	89	169	100	170	His97His (cac/caT)	Rv3721c	dnaZX	DNA polymerase III subunit gamma/tau
4169852	0	G	SNP	T	89	74	163	100	163
4170739	0	G	SNP	C	118	109	223	99.56	228	Val176Leu (gtc/Ctc)	Rv3725	-	oxidoreductase
4170964	1	G	Ins	A	95	117	212	94.22	212		Rv3725	-	oxidoreductase
4179089	0	C	SNP	T	87	121	208	98.58	211	Pro269Ser (ccg/Tcg)	Rv3729	-	transferase
4182695	0	G	SNP	A	108	91	196	100	199	Arg313His (cgc/cAc)	Rv3731	ligC	DNA ligase C
4187485	0	T	SNP	C	77	100	175	99.44	178	Ala284Ala (gct/gcC)	Rv3736	-	AraC/XylS family transcriptional regulator
4187817	0	A	SNP	G	107	97	203	100	204	Asp40Gly (gat/gGt)	Rv3737	-	transmembrane protein
4195390	0	A	SNP	T	111	114	223	99.12	227
4195799	0	C	SNP	A	91	83	170	99.43	175	Gly120Gly (ggc/ggA)	Rv3744	nmtR	HTH-type transcriptional regulator NmtR
4197138	1	C	Ins	T	87	89	176	95.14	176
4198612	0	G	Del	GAP	115	84	196	93.43	213
4204441	0	A	SNP	G	185	164	347	99.71	350	His311His (cat/caC)	Rv3759c	proX	glycine betaine/carnitine/choline/L-proline ABC transporter substrate-binding lipoprotein ProX
4205120	0	A	SNP	G	151	139	283	100	290	Leu85Pro (ctg/cCg)	Rv3759c	proX	glycine betaine/carnitine/choline/L-proline ABC transporter substrate-binding lipoprotein ProX
4206203	0	G	SNP	C	117	113	228	99.57	231	Leu239Val (ctg/Gtg)	Rv3761c	fadE36	acyl-CoA dehydrogenase FadE36
4210274	0	A	SNP	G	108	104	210	100	212	Cys246Arg (tgt/Cgt)	Rv3764c	tcrY	two component sensor kinase TcrY
4215484	0	G	SNP	C	104	97	197	100	201	Pro98Ala (ccc/Gcc)	Rv3770c	-	hypothetical protein
4217557	0	A	SNP	G	96	110	204	100	206	Thr142Ala (acg/Gcg)	Rv3772	hisC2	histidinol-phosphate aminotransferase
4221490	0	C	SNP	G	110	111	215	99.55	222	Leu134Leu (ctc/ctG)	Rv3776	-	hypothetical protein
4222073	0	A	SNP	G	109	135	241	100	244	Met329Val (atg/Gtg)	Rv3776	-	hypothetical protein
4222131	0	C	SNP	T	93	156	245	98.81	252	Ala348Val (gcc/gTc)	Rv3776	-	hypothetical protein
4222882	0	A	SNP	G	108	94	202	100	202	Leu63Leu (cta/ctG)	Rv3777	-	oxidoreductase
4223172	0	T	SNP	C	87	104	187	100	191	Val160Ala (gtc/gCc)	Rv3777	-	oxidoreductase
[truncated: 77 more rows]
