# Supplementary material for: Novel Mutations in Putative Nicotinic Acid Phosphoribosyltransferases of Mycobacterium tuberculosis and Their Effect on Protein Thermodynamic Properties
Source: Polymers (Basel). 2022 Apr 18;14(8):1623. doi: 10.3390/polym14081623 (PMC9031469; doi:10.3390/polym14081623)
Supplement: Supplementary file 1 [file polymers-14-01623-s001.zip › Supplementary files S1/800.xlsx]

## Sheet: 800
#Pos	Insindex	Ref	Type	Allel	CovFor	CovRev	Qual20	Freq	Cov	Subst	Gene	GeneName	Product	ResistanceSNP	PhyloSNP	InterestingRegion
371	0	C	SNP	T	88	67	149	100	155	Pro124Leu (cca/cTa)	Rv0001	dnaA	chromosomal replication initiator protein DnaA
1553	0	A	Del	GAP	89	58	147	96.71	152
4013	0	T	SNP	C	88	73	157	99.38	162	Ile245Thr (atc/aCc)	Rv0003	recF	DNA replication/repair protein RecF
6815	0	A	SNP	C	76	70	141	100	146	Lys526Gln (aag/Cag)	Rv0005	gyrB	DNA gyrase subunit B			fluoroquinolones (FQ)
7362	0	G	SNP	C	60	52	110	100	112	Glu21Gln (gag/Cag)	Rv0006	gyrA	DNA gyrase subunit A			fluoroquinolones (FQ)
11879	0	A	SNP	G	63	33	95	100	96	Ser145Pro (tcc/Ccc)	Rv0008c	-	cell wall synthesis protein CwsA
12335	0	C	Del	GAP	50	58	106	91.53	118
14785	0	T	SNP	C	46	51	95	100	97	Cys233Arg (tgc/Cgc)	Rv0012	-	membrane protein
21387	0	A	SNP	G	74	39	108	99.12	114	Val85Ala (gtg/gCg)	Rv0017c	rodA	cell division protein RodA
21795	0	G	SNP	A	98	93	183	97.95	195	Pro463Ser (ccg/Tcg)	Rv0018c	pstP	phosphoserine/threonine phosphatase PstP
23723	0	T	SNP	C	63	55	114	100	118	Val5Val (gta/gtG)	Rv0019c	fhaB	FHA domain-containing protein FhaB
26959	0	C	SNP	G	64	61	120	99.21	126
28640	0	T	SNP	C	63	61	122	100	124	Val93Val (gtt/gtC)	Rv0024	-	NLP/P60 family protein
31991	0	T	SNP	C	66	48	112	98.28	116
33670	0	C	SNP	T	76	55	129	100	131
34044	0	T	SNP	C	65	69	132	100	134
42967	0	G	SNP	C	56	60	113	100	116	Pro133Pro (ccc/ccG)	Rv0040c	mtc28	hypothetical protein
43531	1	G	Ins	T	45	47	92	90.2	97
55553	0	C	SNP	T	67	67	131	99.26	135	Pro631Ser (ccg/Tcg)	Rv0050	ponA1	bifunctional penicillin-insensitive transglycosylase/penicillin-sensitive transpeptidase
62049	0	A	SNP	G	66	60	123	99.21	127	Arg552Gly (agg/Ggg)	Rv0058	dnaB	replicative DNA helicase
69989	0	G	SNP	A	70	73	141	100	143	Gly457Asp (ggt/gAt)	Rv0064	-	transmembrane protein
70816	0	A	SNP	G	64	73	134	100	137	Asn733Asp (aac/Gac)	Rv0064	-	transmembrane protein
71336	0	G	SNP	C	59	59	111	100	118	Arg906Pro (cgc/cCc)	Rv0064	-	transmembrane protein
75940	0	G	SNP	C	60	57	116	99.15	118	Val214Leu (gtg/Ctg)	Rv0068	-	oxidoreductase
80541	0	C	SNP	G	74	79	150	98.71	155
81649	0	C	SNP	G	78	87	163	98.8	167	Pro342Pro (ccc/ccG)	Rv0072	-	glutamine ABC transporter permease
99317	0	C	SNP	A	44	39	82	100	83
104936	0	T	SNP	C	6	10	16	94.12	17	Thr94Ala (acg/Gcg)	Rv0095c	-	hypothetical protein
104962	0	G	SNP	A	23	21	40	95.65	46	Ala85Val (gcg/gTg)	Rv0095c	-	hypothetical protein
111358	0	A	SNP	G	66	47	110	99.12	114	Asp453Gly (gat/gGt)	Rv0101	nrp	peptide synthetase Nrp
116000	0	T	SNP	G	44	63	103	99.07	108	Val2000Val (gtt/gtG)	Rv0101	nrp	peptide synthetase Nrp
117880	0	C	SNP	G	74	62	132	98.55	138	Pro56Arg (ccc/cGc)	Rv0102	-	integral membrane protein
122109	0	A	SNP	G	65	55	119	99.17	121	Leu22Ser (ttg/tCg)	Rv0103c	ctpB	cation-transporter P-type ATPase B
125830	1	G	Ins	A	42	28	70	97.22	70		Rv0107c	ctpI	cation-transporter ATPase I
131174	1	T	Ins	G	59	32	91	95.79	91
131974	0	T	SNP	C	110	103	209	95.09	224	Phe198Ser (ttc/tCc)	Rv0109	PE_PGRS1	PE-PGRS family protein PE_PGRS1
132417	0	C	SNP	G	183	160	335	100	343	Arg346Gly (cgc/Ggc)	Rv0109	PE_PGRS1	PE-PGRS family protein PE_PGRS1
133839	0	C	SNP	T	54	57	109	100	111
143262	0	C	SNP	T	49	70	117	99.17	120	Ala205Ala (gcg/gcA)	Rv0118c	oxcA	oxalyl-CoA decarboxylase OxcA
146087	0	T	SNP	C	75	61	134	100	136	Asn562Ser (aat/aGt)	Rv0120c	fusA2	elongation factor G
150261	0	T	SNP	C	84	87	167	97.71	175	Gly243Gly (ggt/ggC)	Rv0124	PE_PGRS2	PE-PGRS family protein PE_PGRS2
151169	0	T	SNP	G	90	74	162	98.8	166	Ser8Ala (tca/Gca)	Rv0125	pepA	serine protease PepA
154283	0	T	SNP	C	40	55	95	100	95	Ser18Pro (tcg/Ccg)	Rv0127	mak	maltokinase
177857	0	G	SNP	A	65	76	141	100	141	Leu485Leu (ctg/Ttg)	Rv0151c	PE1	PE family protein PE1
188800	0	T	SNP	C	37	58	93	100	95	Thr14Ala (acg/Gcg)	Rv0159c	PE3	PE family protein PE3
190682	0	G	SNP	C	51	52	101	100	103	Val26Leu (gtc/Ctc)	Rv0161	-	oxidoreductase
203236	0	C	SNP	T	49	43	84	100	92	Ala254Val (gcc/gTc)	Rv0172	mce1D	Mce family protein Mce1D
206339	0	T	SNP	C	56	56	109	97.39	115	Leu370Pro (ctg/cCg)	Rv0174	mce1F	Mce family protein Mce1F
212244	0	G	SNP	A	30	82	109	98.25	114	Gln3_ (caa/Taa)	Rv0180c	-	transmembrane protein
219105	0	A	Del	GAP	61	48	107	95.61	114		Rv0187	-	O-methyltransferase
223942	0	T	SNP	C	63	99	158	100	162	Ser127Pro (tcg/Ccg)	Rv0192	-	hypothetical protein
225323	0	T	SNP	C	42	41	78	98.81	84	Lys417Glu (aag/Gag)	Rv0193c	-	hypothetical protein
227098	0	T	SNP	C	51	56	104	99.07	108	Met74Thr (atg/aCg)	Rv0194	-	multidrug ABC transporter ATPase/permease
232361	0	A	SNP	G	72	52	120	96.88	128	Tyr44Cys (tac/tGc)	Rv0197	-	oxidoreductase
234477	0	T	SNP	G	23	19	42	97.67	43	Tyr749_ (tat/taG)	Rv0197	-	oxidoreductase
234496	1	C	Ins	G	23	9	32	96.97	32		Rv0197	-	oxidoreductase
234496	2	C	Ins	T	23	9	32	96.97	32		Rv0197	-	oxidoreductase
261869	0	T	SNP	C	81	96	175	100	177	Cys316Arg (tgt/Cgt)	Rv0218	-	transmembrane protein
265554	0	A	SNP	C	67	58	123	100	125	Val16Val (gta/gtC)	Rv0222	echA1	enoyl-CoA hydratase EchA1
278681	0	C	SNP	G	62	60	120	100	122	His33Asp (cat/Gat)	Rv0233	nrdB	ribonucleoside-diphosphate reductase subunit beta NrdB
284047	0	C	SNP	G	76	90	165	100	166	Leu935Leu (ctg/ctC)	Rv0236c	aftD	alpha-(1->3)-arabinofuranosyltransferase
285772	0	A	SNP	C	67	82	144	98.68	151	Pro360Pro (cct/ccG)	Rv0236c	aftD	alpha-(1->3)-arabinofuranosyltransferase
310973	0	G	SNP	A	49	48	93	100	97	Ala182Val (gcg/gTg)	Rv0259c	-	hypothetical protein
311613	0	G	SNP	T	54	77	131	100	131	Val349Val (gtc/gtA)	Rv0260c	-	transcriptional regulator
317300	0	G	SNP	A	98	75	170	100	173	Asp68Asp (gac/gaT)	Rv0265c	-	iron ABC transporter substrate-binding lipoprotein
333892	0	G	SNP	C	93	69	155	100	162	Arg807Gly (cgc/Ggc)	Rv0278c	-	PE-PGRS family protein PE_PGRS3
335537	0	G	SNP	T	48	68	110	96.67	120	Gly258Gly (ggc/ggA)	Rv0278c	-	PE-PGRS family protein PE_PGRS3
336694	1	A	Ins	C	4	4	8	88.89	8		Rv0279c	PE_PGRS4	PE-PGRS family protein PE_PGRS4
336694	2	A	Ins	A	4	4	8	88.89	8		Rv0279c	PE_PGRS4	PE-PGRS family protein PE_PGRS4
336694	3	A	Ins	C	4	4	8	88.89	8		Rv0279c	PE_PGRS4	PE-PGRS family protein PE_PGRS4
336694	4	A	Ins	C	4	4	8	88.89	8		Rv0279c	PE_PGRS4	PE-PGRS family protein PE_PGRS4
336694	5	A	Ins	G	4	4	8	88.89	8		Rv0279c	PE_PGRS4	PE-PGRS family protein PE_PGRS4
336694	6	A	Ins	C	4	4	8	88.89	8		Rv0279c	PE_PGRS4	PE-PGRS family protein PE_PGRS4
336694	7	A	Ins	C	4	4	8	88.89	8		Rv0279c	PE_PGRS4	PE-PGRS family protein PE_PGRS4
336698	0	C	SNP	G	4	6	10	100	10	Gly792Gly (ggg/ggC)	Rv0279c	PE_PGRS4	PE-PGRS family protein PE_PGRS4
336701	0	A	SNP	G	4	6	9	100	10	Gly791Gly (ggt/ggC)	Rv0279c	PE_PGRS4	PE-PGRS family protein PE_PGRS4
336708	0	T	SNP	C	4	6	10	100	10	Asp789Gly (gac/gGc)	Rv0279c	PE_PGRS4	PE-PGRS family protein PE_PGRS4
336710	0	A	SNP	G	6	10	15	100	16	Ala788Ala (gct/gcC)	Rv0279c	PE_PGRS4	PE-PGRS family protein PE_PGRS4
337820	0	G	SNP	A	33	62	91	97.94	97	Gly418Gly (ggc/ggT)	Rv0279c	PE_PGRS4	PE-PGRS family protein PE_PGRS4
337959	0	A	SNP	C	41	16	57	98.28	58	Ile372Ser (atc/aGc)	Rv0279c	PE_PGRS4	PE-PGRS family protein PE_PGRS4
338020	0	A	SNP	C	78	28	103	99.07	107	Cys352Gly (tgc/Ggc)	Rv0279c	PE_PGRS4	PE-PGRS family protein PE_PGRS4
338100	0	T	SNP	C	111	54	155	99.4	166	Asn325Ser (aac/aGc)	Rv0279c	PE_PGRS4	PE-PGRS family protein PE_PGRS4
338453	0	A	SNP	G	14	47	61	100	61	Ala207Ala (gct/gcC)	Rv0279c	PE_PGRS4	PE-PGRS family protein PE_PGRS4
346275	0	C	SNP	G	66	71	132	98.56	139	Pro214Arg (ccg/cGg)	Rv0284	eccC3	ESX-3 secretion system protein EccC3
356528	0	A	SNP	G	56	77	129	99.25	134	Asn217Asp (aat/Gat)	Rv0292	eccE3	ESX-3 secretion system protein EccE
364498	1	T	Ins	G	51	46	97	86.61	97
365513	0	G	SNP	A	57	57	110	99.13	115	Val94Met (gtg/Atg)	Rv0303	-	dehydrogenase/reductase
373283	0	A	Del	GAP	171	138	305	96.87	319		Rv0305c	PPE6	PPE family protein PPE6
384380	0	A	SNP	C	62	60	120	100	122	Lys260Thr (aag/aCg)	Rv0315	-	beta-1,3-glucanase
386432	0	C	SNP	G	73	62	132	99.26	136	Gly223Ala (ggg/gCg)	Rv0318c	-	integral membrane protein
390828	0	T	SNP	C	55	53	107	99.08	109	Ser142Gly (agt/Ggt)	Rv0323c	-	hypothetical protein
397910	0	G	SNP	C	39	56	93	97.94	97	Gly157Arg (ggg/Cgg)	Rv0332	-	hypothetical protein
403980	0	G	SNP	A	55	33	86	97.78	90	Ala621Val (gcc/gTc)	Rv0338c	-	iron-sulfur-binding reductase
414486	0	C	SNP	T	87	52	136	100	139	Glu152Glu (gag/gaA)	Rv0344c	lpqJ	lipoprotein LpqJ
420008	0	A	SNP	G	56	42	96	98.99	99	Ala58Ala (gca/gcG)	Rv0350	dnaK	chaperone protein DnaK
424320	1	T	Ins	C	113	62	175	94.09	175		Rv0354c	PPE7	PPE family protein PPE7
444309	0	C	SNP	T	73	70	140	99.31	144	Gly169Gly (ggg/ggA)	Rv0366c	-	hypothetical protein
454014	0	A	SNP	G	66	62	127	100	128	Val120Ala (gtc/gCc)	Rv0376c	-	hypothetical protein
454253	0	C	SNP	T	49	69	117	99.16	119	Gly40Gly (ggg/ggA)	Rv0376c	-	hypothetical protein
454295	0	T	SNP	C	61	79	136	100	140	Pro26Pro (cca/ccG)	Rv0376c	-	hypothetical protein
459399	0	A	SNP	C	10	41	50	100	51
467497	1	C	Ins	G	57	68	125	85.62	126
467508	1	C	Ins	G	53	69	122	91.04	122
467516	0	G	SNP	C	59	78	133	99.28	138
467526	0	C	SNP	G	56	77	129	100	133
467546	0	G	SNP	C	48	73	120	100	121
467557	0	A	SNP	C	47	74	117	100	121
467564	0	A	SNP	C	43	67	110	100	110
467585	0	G	SNP	C	45	57	100	99.03	103
467590	0	T	SNP	C	43	56	97	100	99
467621	0	T	SNP	G	48	46	93	100	94
467638	0	G	SNP	T	47	50	97	100	97
475178	0	T	SNP	C	42	74	114	100	116	Val80Ala (gtc/gCc)	Rv0395	-	hypothetical protein
481990	0	T	SNP	C	74	100	170	98.31	177	Pro414Pro (cca/ccG)	Rv0402c	mmpL1	transmembrane transport protein MmpL1
502589	0	C	SNP	G	71	64	133	100	135	Ser75Cys (tcc/tGc)	Rv0417	thiG	thiazole synthase
503354	0	G	SNP	C	46	65	111	94.07	118
505454	0	C	SNP	T	67	58	121	100	125	Ser123Ser (tcc/tcT)	Rv0419	lpqM	lipoprotein peptidase LpqM
513257	0	T	SNP	C	71	59	128	100	130	Met689Val (atg/Gtg)	Rv0425c	ctpH	metal cation transporting ATPase H
531622	0	C	SNP	T	110	126	233	93.28	253	Gly198Asp (ggc/gAc)	Rv0442c	PPE10	PPE family protein PPE10
531623	0	C	SNP	T	109	117	224	91.87	246	Gly198Ser (ggc/Agc)	Rv0442c	PPE10	PPE family protein PPE10
531625	0	C	SNP	T	110	122	232	95.47	243	Ser197Asn (agc/aAc)	Rv0442c	PPE10	PPE family protein PPE10
531631	0	G	SNP	A	122	131	249	95.47	265	Thr195Ile (acc/aTc)	Rv0442c	PPE10	PPE family protein PPE10
541201	0	A	SNP	G	52	57	106	99.09	110	Leu97Leu (ctt/ctC)	Rv0450c	mmpL4	transmembrane transport protein MmpL4
558885	0	A	SNP	C	45	41	82	100	86
573262	0	A	SNP	G	54	63	114	98.32	119	Gly180Gly (ggt/ggC)	Rv0484c	-	short-chain type oxidoreductase
580772	0	T	SNP	A	39	49	87	80.73	109
580774	0	G	Del	GAP	42	46	89	77.88	113
580775	0	G	Del	GAP	42	46	89	83.81	105
580776	0	G	Del	GAP	42	46	89	80.73	109
580777	0	G	Del	GAP	42	46	89	83.02	106
580778	0	C	Del	GAP	42	46	89	83.81	105
580779	0	A	Del	GAP	42	46	89	81.48	108
580780	0	C	Del	GAP	42	46	89	81.48	108
580781	0	C	Del	GAP	42	46	89	84.62	104
580782	0	A	Del	GAP	42	46	89	83.81	105
580783	0	C	Del	GAP	42	46	89	81.48	108
580784	0	C	Del	GAP	42	46	89	83.02	106
580785	0	C	Del	GAP	42	46	89	82.24	107
580786	0	G	Del	GAP	42	46	89	82.24	107
580787	0	C	Del	GAP	42	46	89	83.02	106
580788	0	T	Del	GAP	42	46	89	83.81	105
580789	0	T	Del	GAP	42	46	89	83.81	105
580790	0	G	Del	GAP	42	46	89	82.24	107
580791	0	C	Del	GAP	42	46	89	83.81	105
580792	0	G	Del	GAP	42	46	89	81.48	108
580793	0	G	Del	GAP	42	45	88	81.31	107
580794	0	G	Del	GAP	42	45	88	81.31	107
580795	0	G	Del	GAP	42	44	87	77.48	111
580796	0	G	Del	GAP	42	44	87	76.79	112
580797	0	A	Del	GAP	42	44	87	79.63	108
587065	0	G	SNP	C	38	54	90	100	92	Leu224Leu (ctg/ctC)	Rv0496	-	hypothetical protein
590436	0	T	SNP	C	62	46	106	100	108	Ala118Ala (gct/gcC)	Rv0500	proC	pyrroline-5-carboxylate reductase
598475	0	G	SNP	A	53	55	107	97.3	111	Arg426His (cgc/cAc)	Rv0507	mmpL2	transmembrane transport protein MmpL2
608037	0	A	SNP	C	71	80	151	98.69	153	His496Pro (cac/cCc)	Rv0515	-	hypothetical protein
610120	0	T	SNP	G	66	80	143	100	146
619448	0	C	SNP	A	46	70	111	98.31	118	Pro382Thr (ccc/Acc)	Rv0528	-	transmembrane protein
623472	0	A	SNP	G	149	128	270	100	277	Asp227Gly (gac/gGc)	Rv0532	PE_PGRS6	PE-PGRS family protein PE_PGRS6
623508	0	C	SNP	G	142	140	273	100	282	Ala239Gly (gcc/gGc)	Rv0532	PE_PGRS6	PE-PGRS family protein PE_PGRS6
631002	0	G	SNP	T	75	55	129	100	130	Gly321Gly (ggg/ggT)	Rv0538	-	membrane protein
646942	0	C	SNP	G	69	58	121	99.22	128	Asp215Glu (gac/gaG)	Rv0555	menD	bifunctional 2-succinyl-6-hydroxy-2,4-cyclohexadiene-1-carboxylate synthase/2-oxoglutarate decarboxylase
648002	0	T	SNP	G	72	53	121	100	125	Leu15Arg (ctc/cGc)	Rv0556	-	transmembrane protein
665496	0	C	SNP	T	54	72	123	100	126
669398	0	T	SNP	C	54	59	112	100	113	Gln116Gln (caa/caG)	Rv0575c	-	oxidoreductase
671411	0	G	SNP	A	57	56	111	99.12	114	Ala82Ala (gcg/gcA)	Rv0577	TB27.3	hypothetical protein
672491	0	C	SNP	G	101	66	156	97.66	171	Gly1142Gly (ggg/ggC)	Rv0578c	PE_PGRS7	PE-PGRS family protein PE_PGRS7
685461	0	C	SNP	G	49	52	100	100	101	Ala111Ala (gcc/gcG)	Rv0587	yrbE2A	hypothetical protein
686972	0	T	SNP	C	72	76	143	100	148	Phe51Ser (ttc/tCc)	Rv0589	mce2A	Mce family protein Mce2A
690465	0	T	SNP	G	60	87	144	100	147	Leu469Leu (ctt/ctG)	Rv0591	mce2C	Mce family protein Mce2C
690499	0	C	SNP	T	65	77	139	99.3	143	Gln481_ (caa/Taa)	Rv0591	mce2C	Mce family protein Mce2C
692537	0	A	SNP	C	77	75	144	99.35	153	Ser172Arg (agc/Cgc)	Rv0593	lprL	Mce family lipoprotein LprL
698968	0	G	SNP	A	88	99	183	99.47	188	Gly9Gly (ggc/ggT)	Rv0601c	-	two component sensor kinase HK2
703210	0	A	SNP	G	48	65	112	100	113
718799	0	G	SNP	A	82	69	143	98.69	153	His372Tyr (cac/Tac)	Rv0628c	-	hypothetical protein
751702	0	G	SNP	A	64	35	94	100	99	Ser62Ser (tcg/tcA)	Rv0655	mkl	ribonucleotide ABC transporter ATP-binding protein
753781	0	A	SNP	G	82	64	138	100	146	Leu210Pro (ctg/cCg)	Rv0658c	-	integral membrane protein
754186	0	A	SNP	G	38	75	113	99.12	114	Leu75Pro (ctc/cCc)	Rv0658c	-	integral membrane protein
761155	0	C	SNP	T	40	28	67	100	68	Ser450Leu (tcg/tTg)	Rv0667	rpoB	DNA-directed RNA polymerase subunit beta	rifampicin (RMP)		rifampicin (RMP)
771062	0	A	SNP	C	54	70	122	97.64	127	Ser161Arg (agc/Cgc)	Rv0671	lpqP	lipoprotein LpqP
775639	0	T	SNP	C	57	68	124	100	125	Ile948Val (att/Gtt)	Rv0676c	mmpL5	transmembrane transport protein MmpL5
781395	0	T	SNP	C	55	44	95	100	99							streptomycin (SM)
790068	0	A	SNP	C	56	52	106	98.18	110	Leu336Val (ttg/Gtg)	Rv0690c	-	hypothetical protein
793421	0	T	SNP	G	53	57	108	98.21	112	Ile29Met (att/atG)	Rv0694	-	mycofactocin system heme/flavin oxidoreductase MftD
819997	0	C	SNP	T	34	61	91	100	95	Arg168His (cgc/cAc)	Rv0727c	fucA	L-fuculose phosphate aldolase FucA
825391	0	A	SNP	G	54	58	111	97.39	115	Ile198Val (atc/Gtc)	Rv0732	secY	preprotein translocase SecY
836272	0	A	SNP	G	77	87	162	100	164	Glu191Gly (gag/gGg)	Rv0746	PE_PGRS9	PE-PGRS family protein PE_PGRS9
836291	0	A	SNP	G	74	75	146	100	149	Gly197Gly (gga/ggG)	Rv0746	PE_PGRS9	PE-PGRS family protein PE_PGRS9
836426	0	A	SNP	C	110	79	179	98.44	192	Leu242Leu (cta/ctC)	Rv0746	PE_PGRS9	PE-PGRS family protein PE_PGRS9
836454	0	A	SNP	G	120	83	199	100	203	Thr252Ala (act/Gct)	Rv0746	PE_PGRS9	PE-PGRS family protein PE_PGRS9
836538	0	A	SNP	G	140	83	215	99.11	225	Asn280Asp (aac/Gac)	Rv0746	PE_PGRS9	PE-PGRS family protein PE_PGRS9
836658	0	A	SNP	G	140	120	253	99.62	261	Thr320Ala (acc/Gcc)	Rv0746	PE_PGRS9	PE-PGRS family protein PE_PGRS9
837033	0	A	SNP	G	53	149	198	99.51	203	Thr445Ala (acc/Gcc)	Rv0746	PE_PGRS9	PE-PGRS family protein PE_PGRS9
838990	0	C	SNP	G	58	86	142	92.9	155	Ala180Ala (gcc/gcG)	Rv0747	PE_PGRS10	PE-PGRS family protein PE_PGRS10
839123	0	A	SNP	G	69	40	104	100	109	Arg225Gly (agg/Ggg)	Rv0747	PE_PGRS10	PE-PGRS family protein PE_PGRS10
839129	0	C	SNP	G	69	41	105	100	110	Arg227Gly (cgc/Ggc)	Rv0747	PE_PGRS10	PE-PGRS family protein PE_PGRS10
839194	0	A	SNP	G	90	57	131	100	147	Thr248Thr (aca/acG)	Rv0747	PE_PGRS10	PE-PGRS family protein PE_PGRS10
839334	0	A	SNP	G	51	104	150	100	155	Lys295Arg (aaa/aGa)	Rv0747	PE_PGRS10	PE-PGRS family protein PE_PGRS10
839348	0	A	SNP	G	51	93	140	100	144	Ser300Gly (agc/Ggc)	Rv0747	PE_PGRS10	PE-PGRS family protein PE_PGRS10
840496	0	C	SNP	G	28	67	94	95	100	Gly682Gly (ggc/ggG)	Rv0747	PE_PGRS10	PE-PGRS family protein PE_PGRS10
840698	0	G	SNP	A	80	68	143	98.67	150	Val750Ile (gtc/Atc)	Rv0747	PE_PGRS10	PE-PGRS family protein PE_PGRS10
852910	0	C	SNP	T	55	53	108	100	108	Pro172Leu (ccc/cTc)	Rv0758	phoR	two component system response sensor kinase PhoR
854253	0	C	Del	GAP	37	56	89	86.11	108
874835	1	C	Ins	C	41	40	81	87.1	82
874835	2	C	Ins	G	41	40	81	87.1	82
884985	0	C	SNP	T	53	52	104	100	105	Ala286Thr (gcg/Acg)	Rv0791c	-	hypothetical protein
893733	0	T	SNP	G	58	75	129	100	133	Leu139Arg (ctg/cGg)	Rv0800	pepC	M18 family aminopeptidase
903913	0	T	SNP	C	61	54	114	99.14	116	Gly63Gly (ggt/ggC)	Rv0809	purM	phosphoribosylformylglycinamidine cyclo-ligase PurM
905190	0	C	SNP	T	76	58	133	99.26	135
906857	0	A	SNP	G	41	54	94	100	95	Ile145Met (ata/atG)	Rv0812	-	amino acid aminotransferase
917423	0	T	SNP	G	49	70	118	100	119	His75Pro (cac/cCc)	Rv0823c	-	tRNA-dihydrouridine synthase
921813	0	C	SNP	G	41	53	93	95.92	98
925807	0	C	SNP	T	138	67	196	96.24	213	Gly149Gly (ggc/ggT)	Rv0833	PE_PGRS13	PE-PGRS family protein PE_PGRS13
927110	0	A	SNP	G	75	83	153	100	158	Ser584Gly (agt/Ggt)	Rv0833	PE_PGRS13	PE-PGRS family protein PE_PGRS13
927385	0	A	SNP	G	71	65	133	100	136	Gly675Gly (gga/ggG)	Rv0833	PE_PGRS13	PE-PGRS family protein PE_PGRS13
955524	0	A	SNP	G	70	45	113	100	115	Ser150Gly (agc/Ggc)	Rv0859	-	acyltransferase
963995	0	G	SNP	C	49	79	123	98.46	130	Gly43Arg (ggt/Cgt)	Rv0866	moaE2	molybdopterin synthase catalytic subunit 2
976898	0	G	Del	GAP	77	65	130	85.03	167		Rv0878c	PPE13	PPE family protein PPE13
979704	0	G	SNP	C	69	47	110	100	116	Gly115Arg (ggc/Cgc)	Rv0881	-	tRNA/rRNA methyltransferase
986463	0	G	SNP	C	59	52	108	99.11	112
988937	0	C	SNP	T	79	58	132	97.86	140	Val309Ile (gtc/Atc)	Rv0889c	citA	citrate synthase 2
990001	0	G	SNP	C	61	62	118	100	123	Pro866Ala (ccc/Gcc)	Rv0890c	-	HTH-type transcriptional regulator
993346	0	A	SNP	C	58	77	134	99.26	136	Val37Gly (gtt/gGt)	Rv0891c	-	hypothetical protein
1010204	1	C	Ins	G	41	53	94	95.92	96		Rv0907	-	hypothetical protein
1025106	0	T	SNP	C	50	68	116	100	118	Phe141Phe (ttt/ttC)	Rv0919	-	GCN5-like N-acetyltransferase
1037911	0	C	SNP	T	50	51	95	100	101	Arg305_ (cga/Tga)	Rv0930	pstA1	phosphate ABC transporter permease PstA
1039931	0	C	SNP	T	47	49	94	100	96
1068151	0	T	SNP	C	54	66	115	100	120	His197His (cat/caC)	Rv0956	purN	phosphoribosylglycinamide formyltransferase PurN
1074558	0	G	SNP	A	88	96	179	98.92	186	Pro186Leu (ccc/cTc)	Rv0962c	lprP	lipoprotein LprP
1076309	0	G	SNP	T	79	51	122	100	130	Pro124Thr (cct/Act)	Rv0964c	-	hypothetical protein
1077312	0	A	SNP	G	51	50	97	100	101	Val175Ala (gtg/gCg)	Rv0966c	-	hypothetical protein
1079927	0	C	SNP	A	51	64	113	97.46	118	Thr395Thr (acc/acA)	Rv0969	ctpV	copper-exporting ATPase
1081681	0	T	SNP	C	63	67	127	100	130	Val210Val (gtt/gtC)	Rv0970	-	integral membrane protein
1082445	0	T	SNP	A	72	75	145	98	150	Glu47Val (gaa/gTa)	Rv0971c	echA7	enoyl-CoA hydratase EchA7
1091981	0	G	Del	GAP	72	70	143	89.87	158		Rv0977	PE_PGRS16	PE-PGRS family protein PE_PGRS16
1093406	0	A	SNP	G	67	68	134	100	135	Val317Val (gtt/gtC)	Rv0978c	PE_PGRS17	PE-PGRS family protein PE_PGRS17
1096633	0	T	SNP	G	55	49	104	95.41	109
1100234	0	T	SNP	C	63	57	118	98.36	122	Leu390Pro (ctg/cCg)	Rv0983	pepD	serine protease PepD
1109975	0	A	SNP	G	77	57	129	100	134	Gln235Arg (cag/cGg)	Rv0993	galU	UTP--glucose-1-phosphate uridylyltransferase
1114619	0	G	SNP	C	57	34	85	97.85	93	Ala109Ala (gcg/gcC)	Rv0997	-	hypothetical protein
1121109	0	G	SNP	A	109	90	187	100	199	Pro347Leu (ccg/cTg)	Rv1004c	-	membrane protein
1126889	0	G	SNP	C	64	50	113	100	114	Arg39Gly (cgc/Ggc)	Rv1007c	metS	methionine--tRNA ligase
1127648	0	C	SNP	A	50	72	119	100	122	Thr187Asn (acc/aAc)	Rv1008	tatD	deoxyribonuclease TatD
1130526	0	G	SNP	A	54	67	117	100	121	Ala112Ala (gcg/gcA)	Rv1011	ispE	4-diphosphocytidyl-2-C-methyl-D-erythritol kinase
1150585	0	G	SNP	A	47	40	84	100	87	Pro368Ser (ccc/Tcc)	Rv1028c	kdpD	sensor protein KdpD
1163134	0	T	SNP	C	55	55	107	98.21	112	Gly81Gly (gga/ggG)	Rv1040c	PE8	PE family protein PE8
1165521	1	T	Ins	A	62	56	118	79.73	118
1165901	0	C	SNP	T	61	56	113	98.32	119	Pro302Pro (ccg/ccA)	Rv1043c	-	hypothetical protein
1168715	1	C	Ins	T	74	50	124	93.23	124
1207386	0	A	SNP	G	55	53	104	96.43	112	Asn2Asp (aac/Gac)	Rv1083	-	hypothetical protein
1213886	1	G	Ins	C	69	125	194	93.27	194
1214868	0	A	SNP	G	53	55	108	100	108	Gln119Arg (caa/cGa)	Rv1088	PE9	PE family protein PE9
1215586	0	G	SNP	T	48	78	119	99.21	127
1220680	0	T	SNP	C	58	74	129	100	132	Val36Ala (gta/gCa)	Rv1093	glyA1	serine hydroxymethyltransferase
1221942	0	C	SNP	T	56	69	125	99.21	126
1224367	0	T	SNP	C	44	17	57	96.83	63
1227217	0	C	SNP	T	86	64	146	99.34	151	Ala117Thr (gcg/Acg)	Rv1098c	fum	fumarate hydratase
1228912	0	C	SNP	T	65	66	130	97.76	134	Ser77Phe (tcc/tTc)	Rv1100	-	hypothetical protein
1253645	0	T	SNP	G	87	72	156	97.55	163	Glu297Ala (gag/gCg)	Rv1129c	-	transcriptional regulator
1273071	0	T	SNP	C	62	73	133	97.12	139	Ser217Pro (tcg/Ccg)	Rv1145	-	transmembrane transport protein
1281118	0	T	SNP	C	47	45	91	98.92	93	Thr123Ala (acg/Gcg)	Rv1154c	-	hypothetical protein
1283009	0	C	SNP	G	56	48	100	99.05	105
1284544	0	A	SNP	T	16	34	50	98.04	51	Ser107Thr (tcc/Acc)	Rv1158c	-	hypothetical protein
1284549	0	G	Del	GAP	16	29	50	93.75	48		Rv1158c	-	hypothetical protein
1284550	0	T	Del	GAP	16	29	50	93.75	48		Rv1158c	-	hypothetical protein
1284551	0	T	Del	GAP	16	29	50	93.75	48		Rv1158c	-	hypothetical protein
1284552	0	A	Del	GAP	16	29	50	93.75	48		Rv1158c	-	hypothetical protein
1284553	0	G	Del	GAP	16	29	50	93.75	48		Rv1158c	-	hypothetical protein
1284554	0	C	Del	GAP	16	29	50	93.75	48		Rv1158c	-	hypothetical protein
1284555	0	G	Del	GAP	16	29	50	93.75	48		Rv1158c	-	hypothetical protein
1284556	0	C	Del	GAP	16	29	50	93.75	48		Rv1158c	-	hypothetical protein
1284557	0	G	Del	GAP	16	29	50	93.75	48		Rv1158c	-	hypothetical protein
1284558	0	G	Del	GAP	16	29	50	93.75	48		Rv1158c	-	hypothetical protein
1284559	0	G	Del	GAP	16	29	50	93.75	48		Rv1158c	-	hypothetical protein
1284560	0	G	Del	GAP	16	29	50	93.75	48		Rv1158c	-	hypothetical protein
1284561	0	G	Del	GAP	16	29	50	95.74	47		Rv1158c	-	hypothetical protein
1284562	0	C	Del	GAP	16	29	50	95.74	47		Rv1158c	-	hypothetical protein
1284563	0	C	Del	GAP	16	29	50	93.75	48		Rv1158c	-	hypothetical protein
1284564	0	G	Del	GAP	16	29	50	93.75	48		Rv1158c	-	hypothetical protein
1284565	0	C	Del	GAP	16	29	50	93.75	48		Rv1158c	-	hypothetical protein
1284566	0	G	Del	GAP	16	29	50	93.75	48		Rv1158c	-	hypothetical protein
1289307	0	C	SNP	T	74	49	115	99.19	124	Phe660Phe (ttc/ttT)	Rv1161	narG	nitrate reductase subunit alpha
1315191	0	A	SNP	C	72	56	125	100	128	_489Tyr (taa/taC)	Rv1180	pks3	polyketide beta-ketoacyl synthase
1315884	0	G	SNP	A	52	50	101	97.14	105	Ala217Ala (gcg/gcA)	Rv1181	pks4	polyketide beta-ketoacyl synthase
1321285	0	C	SNP	T	40	66	104	97.25	109	Tyr417Tyr (tac/taT)	Rv1182	papA3	acyltransferase PapA
1328687	0	G	SNP	C	43	40	83	98.81	84	Pro207Ala (ccc/Gcc)	Rv1186c	-	hypothetical protein
1339774	0	C	SNP	G	29	26	54	91.67	60	Gly142Gly (ggc/ggG)	Rv1196	PPE18	PPE family protein PPE18
1339819	0	G	SNP	C	55	46	98	99.02	102	Ala157Ala (gcg/gcC)	Rv1196	PPE18	PPE family protein PPE18
1339820	0	G	SNP	A	55	46	100	99.02	102	Ala158Thr (gcg/Acg)	Rv1196	PPE18	PPE family protein PPE18
1339823	0	A	SNP	G	55	44	98	99	100	Thr159Ala (acg/Gcg)	Rv1196	PPE18	PPE family protein PPE18
1341174	0	T	SNP	C	55	50	101	92.92	113	Leu57Leu (ttg/Ctg)	Rv1198	esxL	ESAT-6 like protein EsxL
1358042	0	G	SNP	A	46	75	117	99.18	122	Pro468Leu (ccc/cTc)	Rv1215c	-	hypothetical protein
1358411	0	T	SNP	C	45	49	93	97.92	96	Asp345Gly (gat/gGt)	Rv1215c	-	hypothetical protein
1365837	1	C	Ins	G	72	56	128	90.14	128
1374065	0	T	SNP	C	53	51	98	100	104	Ser45Gly (agc/Ggc)	Rv1230c	-	membrane protein
1375724	0	A	SNP	C	52	68	120	100	120	Cys149Gly (tgc/Ggc)	Rv1232c	-	hypothetical protein
1382628	0	T	SNP	C	54	41	92	100	95	Lys139Glu (aaa/Gaa)	Rv1239c	corA	magnesium and cobalt transport transmembrane protein CorA
1386951	0	C	SNP	G	63	57	120	99.17	121	Pro32Arg (ccg/cGg)	Rv1244	lpqZ	lipoprotein LpqZ
1396922	0	T	SNP	C	68	41	109	100	109	Thr773Thr (aca/acG)	Rv1251c	-	hypothetical protein
1411210	0	T	SNP	G	38	44	80	100	82	Val260Val (gtt/gtG)	Rv1263	amiB2	amidase AmiB
1414021	0	C	SNP	T	58	67	124	100	125	Arg607Gln (cgg/cAg)	Rv1266c	pknH	serine/threonine-protein kinase PknH
1435047	0	C	SNP	T	92	53	141	97.97	148	Leu75Leu (ctg/ctA)	Rv1281c	oppD	oligopeptide ABC transporter ATP-binding protein OppD
1440469	0	C	SNP	G	39	56	93	100	95	Pro521Pro (ccc/ccG)	Rv1286	-	bifunctional sulfate adenyltransferase subunit 1 CysN/adenylylsulfate kinase CysC
1455146	0	C	SNP	T	57	47	98	99.05	105
1457144	0	C	SNP	T	73	54	122	100	127	Arg194Cys (cgc/Tgc)	Rv1300	hemK	release factor glutamine methyltransferase
1458228	0	C	SNP	G	84	54	136	100	138
1461309	0	C	SNP	T	51	68	117	97.54	122
1468208	0	A	SNP	C	62	61	121	77.36	159	Leu433Arg (ctg/cGg)	Rv1313c	-	insertion sequence element IS1557 transposase
1471659	0	C	SNP	T	102	55	151	98.74	159
1474001	0	C	SNP	T	75	56	130	97.04	135		Rvnr02	-	rRNA			linezolid (LZD)
1478182	0	G	SNP	A	80	51	129	98.5	133	Arg313Cys (cgc/Tgc)	Rv1317c	alkA	bifunctional regulatory protein/DNA repair enzyme AlkA
1482627	0	T	SNP	C	52	51	101	100	103	Thr531Ala (acg/Gcg)	Rv1320c	-	adenylate cyclase
1484708	0	A	SNP	C	55	52	106	100	107	Ser144Arg (agc/Cgc)	Rv1321	-	endonuclease NucS
1499274	0	C	SNP	G	69	68	136	100	137	Gly429Ala (ggc/gCc)	Rv1330c	pncB1	nicotinic acid phosphoribosyltransferase PncB1
1504420	0	G	SNP	A	55	55	110	98.21	112	Arg22His (cgt/cAt)	Rv1337	-	integral membrane protein
1527216	0	T	SNP	G	35	55	87	98.9	91	Leu202Trp (ttg/tGg)	Rv1358	-	transcriptional regulator
1536251	0	G	SNP	T	55	40	90	100	95	Ala465Glu (gcg/gAg)	Rv1364c	-	sigma factor regulatory protein
1547125	0	T	SNP	C	59	56	114	98.29	117	Thr136Ala (aca/Gca)	Rv1374c	-	hypothetical protein
1552547	0	G	SNP	A	51	67	116	100	118	Arg37Trp (cgg/Tgg)	Rv1378c	-	hypothetical protein
1562971	0	G	SNP	T	56	66	122	100	122	Leu401Leu (ctg/ctT)	Rv1387	PPE20	PPE family protein PPE20
1612624	1	T	Ins	A	42	37	79	79.8	79		Rv1435c	-	hypothetical protein
1612624	2	T	Ins	T	42	37	79	79.8	79		Rv1435c	-	hypothetical protein
1612624	3	T	Ins	C	42	37	79	79.8	79		Rv1435c	-	hypothetical protein
1612624	4	T	Ins	G	40	37	77	77.78	79		Rv1435c	-	hypothetical protein
1612624	5	T	Ins	G	42	37	79	79.8	79		Rv1435c	-	hypothetical protein
1612624	6	T	Ins	T	42	37	79	79.8	79		Rv1435c	-	hypothetical protein
1612624	7	T	Ins	A	42	37	79	79.8	79		Rv1435c	-	hypothetical protein
1612624	8	T	Ins	C	42	37	79	79.8	79		Rv1435c	-	hypothetical protein
1612624	9	T	Ins	C	42	37	79	79.8	79		Rv1435c	-	hypothetical protein
1612624	10	T	Ins	G	42	37	79	79.8	79		Rv1435c	-	hypothetical protein
1612624	11	T	Ins	G	42	37	79	79.8	79		Rv1435c	-	hypothetical protein
1612624	12	T	Ins	T	42	36	78	78.79	79		Rv1435c	-	hypothetical protein
1612624	13	T	Ins	G	42	37	79	79.8	79		Rv1435c	-	hypothetical protein
1612624	14	T	Ins	C	42	36	78	78.79	79		Rv1435c	-	hypothetical protein
1612624	15	T	Ins	G	42	37	79	79.8	79		Rv1435c	-	hypothetical protein
1612624	16	T	Ins	C	42	37	79	79.8	79		Rv1435c	-	hypothetical protein
1612624	17	T	Ins	C	42	37	79	79.8	79		Rv1435c	-	hypothetical protein
1612624	18	T	Ins	A	41	37	78	78.79	79		Rv1435c	-	hypothetical protein
1612624	19	T	Ins	G	42	37	79	79.8	79		Rv1435c	-	hypothetical protein
1612624	20	T	Ins	G	42	37	79	79.8	79		Rv1435c	-	hypothetical protein
1612624	21	T	Ins	G	42	36	78	78.79	79		Rv1435c	-	hypothetical protein
1613035	0	T	SNP	C	64	58	120	99.19	123
1620181	0	C	SNP	T	64	69	132	99.25	134	Leu131Phe (ctc/Ttc)	Rv1442	bisC	biotin sulfoxide reductase BisC
1633632	0	G	SNP	A	66	65	127	97.76	134	Gly332Gly (ggc/ggT)	Rv1450c	PE_PGRS27	PE-PGRS family protein PE_PGRS27
1634609	0	C	SNP	T	40	20	59	98.36	61	Ala7Thr (gcc/Acc)	Rv1450c	PE_PGRS27	PE-PGRS family protein PE_PGRS27
1634610	0	C	SNP	T	41	19	58	98.36	61	Val6Val (gtg/gtA)	Rv1450c	PE_PGRS27	PE-PGRS family protein PE_PGRS27
1636826	0	C	SNP	A	98	133	221	95.06	243	Gly468Gly (ggg/ggT)	Rv1452c	PE_PGRS28	PE-PGRS family protein PE_PGRS28
1637234	0	G	SNP	A	92	65	149	98.74	159	Gly332Gly (ggc/ggT)	Rv1452c	PE_PGRS28	PE-PGRS family protein PE_PGRS28
1639594	0	C	SNP	A	53	74	126	99.22	128	Pro405Gln (cca/cAa)	Rv1453	-	transcriptional activator protein
1650072	0	A	SNP	G	75	72	144	99.32	148	Asn183Asp (aac/Gac)	Rv1462	-	hypothetical protein
1652510	0	C	SNP	T	54	38	90	97.87	94	Ile331Ile (atc/atT)	Rv1464	csd	cysteine desulfurase
1682280	0	G	SNP	A	70	69	137	99.29	140	Glu42Lys (gag/Aag)	Rv1492	mutA	methylmalonyl-CoA mutase small subunit
1686113	0	C	SNP	T	74	72	144	97.99	149	Val703Val (gtc/gtT)	Rv1493	mutB	methylmalonyl-CoA mutase large subunit
1706119	0	T	SNP	C	75	48	121	100	123	Ser159Ser (tca/tcG)	Rv1514c	-	glycosyltransferase
1710786	0	T	SNP	G	60	37	95	100	97	Gly18Gly (ggt/ggG)	Rv1519	-	hypothetical protein
1728837	0	A	SNP	G	53	60	112	100	113
1759252	0	G	SNP	T	67	54	121	99.18	122	Ser524Ser (tcg/tcT)	Rv1552	frdA	fumarate reductase flavoprotein subunit		phylo (not 4,9)
1760292	0	A	SNP	G	67	51	114	100	118	Met40Val (atg/Gtg)	Rv1554	frdC	fumarate reductase membrane anchor subunit
1778430	0	T	SNP	C	105	89	187	100	194	Met191Thr (atg/aCg)	Rv1570	bioD	ATP-dependent dethiobiotin synthetase BioD
1780586	1	C	Ins	G	39	47	86	94.51	86		Rv1575	-	phage protein
1803265	0	G	SNP	A	42	61	102	99.04	104	Ser201Asn (agc/aAc)	Rv1602	hisH	imidazole glycerol phosphate synthase subunit HisH
1817976	0	A	SNP	T	62	67	127	98.47	131	His121Leu (cac/cTc)	Rv1618	tesB1	acyl-CoA thioesterase TesB
1836286	0	G	SNP	C	58	70	125	98.46	130
1855191	0	G	SNP	A	37	62	96	99	100	Gly88Gly (ggc/ggT)	Rv1645c	-	hypothetical protein
1855855	0	C	SNP	T	70	59	123	98.47	131	Ala31Val (gcg/gTg)	Rv1646	PE17	PE family protein PE17
1856777	0	G	SNP	C	57	54	111	100	111	Ala2Pro (gcg/Ccg)	Rv1647	-	adenylate cyclase
1872106	0	C	SNP	A	58	46	104	95.41	109	Ala248Ala (gcc/gcA)	Rv1658	argG	argininosuccinate synthase
1885772	0	G	SNP	A	91	72	162	98.19	166	Ala1357Thr (gcc/Acc)	Rv1662	pks8	polyketide synthase
1894300	1	G	Ins	G	42	30	72	86.75	72
1894300	2	G	Ins	T	42	30	72	86.75	72
1894300	3	G	Ins	C	42	30	72	86.75	72
1894300	4	G	Ins	T	42	30	72	86.75	72
1894300	5	G	Ins	T	42	30	72	86.75	72
1894300	6	G	Ins	G	42	30	72	86.75	72
1894300	7	G	Ins	C	40	30	70	84.34	70
1894300	8	G	Ins	C	40	30	70	84.34	70
1894300	9	G	Ins	G	39	30	69	83.13	70
1894300	10	G	Ins	C	40	30	70	84.34	70
1901493	0	T	SNP	C	48	62	108	99.1	111	Ser149Ser (agt/agC)	Rv1676	-	hypothetical protein
1907296	0	G	SNP	C	45	56	95	100	101	Ala298Ala (gcg/gcC)	Rv1682	-	hypothetical protein
1914977	0	A	SNP	C	51	47	96	100	98
1917972	0	A	SNP	G	64	46	107	98.21	112	Leu11Leu (cta/ctG)	Rv1694	tlyA	16S/23S rRNA (cytidine-2'-O)-methyltransferase TlyA			capreomycin (CPR)
1931179	0	C	SNP	A	57	59	114	99.15	117	Arg93Leu (cgg/cTg)	Rv1704c	cycA	D-serine/alanine/glycine transporter protein CycA
1933988	0	G	SNP	A	62	56	117	100	118
1944402	0	T	SNP	C	44	65	107	99.09	110	Val276Ala (gtc/gCc)	Rv1716	-	hypothetical protein
1950767	0	T	SNP	C	55	62	115	100	117	Lys95Lys (aaa/aaG)	Rv1724c	-	hypothetical protein
1966451	0	A	SNP	G	41	69	108	100	110	Val396Ala (gtg/gCg)	Rv1739c	-	sulfate ABC transporter permease
1967237	0	C	SNP	A	52	63	113	100	115	Arg134Leu (cga/cTa)	Rv1739c	-	sulfate ABC transporter permease
1974892	0	G	SNP	A	58	40	97	98.99	99	Leu421Leu (ctg/ctA)	Rv1747	-	ABC transporter ATP-binding protein/permease
1981096	0	T	Del	GAP	52	52	100	98.11	106
1983528	0	G	SNP	T	116	107	220	98.24	227	Ala416Ala (gcc/gcA)	Rv1753c	PPE24	PPE family protein PPE24
1990883	0	G	SNP	T	4	5	9	100	9	Gly565Gly (ggc/ggA)	Rv1759c	wag22	PE-PGRS family protein Wag22
1990888	0	C	SNP	T	4	5	9	100	9	Ala564Thr (gcc/Acc)	Rv1759c	wag22	PE-PGRS family protein Wag22
1990892	0	A	SNP	C	4	6	10	90.91	11	Gly562Gly (ggt/ggG)	Rv1759c	wag22	PE-PGRS family protein Wag22
1990897	0	C	SNP	A	4	6	10	90.91	11	Ala561Ser (gcc/Tcc)	Rv1759c	wag22	PE-PGRS family protein Wag22
1992161	0	A	SNP	G	10	7	16	100	17	Gly139Gly (ggt/ggC)	Rv1759c	wag22	PE-PGRS family protein Wag22
2022868	0	T	SNP	C	65	47	110	100	112	Ser1204Ser (agt/agC)	Rv1783	eccC5	ESX-5 type VII secretion system protein EccC5
2049065	0	T	SNP	C	60	66	126	100	126
2051746	0	T	SNP	C	79	61	136	99.29	141	Ala155Ala (gct/gcC)	Rv1809	PPE33	PPE family protein PPE33
2055271	0	A	SNP	G	70	60	126	99.24	131	Leu30Pro (cta/cCa)	Rv1812c	-	dehydrogenase
2057774	0	A	SNP	T	57	58	114	100	115	Ile83Phe (atc/Ttc)	Rv1815	-	hypothetical protein
2074514	0	G	SNP	C	10	21	29	91.18	34
2077920	0	G	SNP	T	69	56	125	99.21	126	Gly682Cys (ggc/Tgc)	Rv1832	gcvB	glycine dehydrogenase
2089249	1	G	Ins	G	75	75	150	85.23	150		Rv1840c	PE_PGRS34	PE-PGRS family protein PE_PGRS34
2089249	2	G	Ins	C	75	74	149	84.66	150		Rv1840c	PE_PGRS34	PE-PGRS family protein PE_PGRS34
2089249	3	G	Ins	A	75	75	150	85.23	150		Rv1840c	PE_PGRS34	PE-PGRS family protein PE_PGRS34
2090130	0	C	SNP	T	44	62	105	95.5	111	Glu197Lys (gag/Aag)	Rv1841c	-	hypothetical protein
2094479	0	T	SNP	C	48	61	109	100	109	Asp237Gly (gac/gGc)	Rv1844c	gnd1	6-phosphogluconate dehydrogenase
2096186	0	A	SNP	G	73	58	130	99.24	132	Thr138Thr (act/acC)	Rv1846c	blaI	transcriptional repressor BlaI
2103344	0	C	SNP	T	69	74	140	97.28	147	Arg255His (cgc/cAc)	Rv1855c	-	oxidoreductase
2109523	1	C	Ins	G	76	66	142	94.67	142
2116903	0	C	SNP	T	59	58	111	98.32	119	Gly380Gly (ggc/ggT)	Rv1867	-	hypothetical protein
2123169	0	T	SNP	G	59	67	125	100	126
2123181	0	C	SNP	T	61	73	131	99.26	135	Ser3Leu (tca/tTa)	Rv1873	-	hypothetical protein
2123838	0	C	SNP	T	66	46	111	100	112	Pro52Leu (cca/cTa)	Rv1874	-	hypothetical protein
2128870	0	A	SNP	G	65	76	138	99.3	142	Leu283Leu (cta/ctG)	Rv1878	glnA3	glutamine synthetase GlnA
2143328	0	G	SNP	C	50	71	116	98.37	123	Val270Leu (gtg/Ctg)	Rv1895	-	zinc-binding alcohol dehydrogenase
2155168	0	C	SNP	G	73	72	140	99.32	146	Ser315Thr (agc/aCc)	Rv1908c	katG	catalase-peroxidase	isoniazid (INH)		isoniazid (INH)
2163790	0	A	SNP	C	42	56	95	98.99	99	Pro1174Pro (cct/ccG)	Rv1917c	PPE34	PPE family protein PPE34
2165286	0	A	SNP	C	65	99	161	100	164	Ser676Ala (tca/Gca)	Rv1917c	PPE34	PPE family protein PPE34
2173090	0	C	SNP	G	49	46	94	98.96	96	Ala236Pro (gca/Cca)	Rv1921c	lppF	lipoprotein LppF
2175826	0	C	SNP	G	69	54	121	98.4	125	Leu218Leu (ctc/ctG)	Rv1923	lipD	lipase LipD
2184176	0	G	SNP	A	71	56	123	97.69	130	Ala261Val (gcg/gTg)	Rv1933c	fadE18	acyl-CoA dehydrogenase FadE18
2184716	0	G	Del	GAP	63	79	138	93.42	152		Rv1933c	fadE18	acyl-CoA dehydrogenase FadE18
2207591	1	T	Ins	C	62	80	142	97.93	142
2212762	0	C	SNP	T	65	98	157	98.79	165	Gly379Gly (ggc/ggT)	Rv1968	mce3C	Mce family protein Mce3C
2213395	0	A	SNP	G	82	57	134	100	139	Ile181Val (atc/Gtc)	Rv1969	mce3D	Mce family protein Mce3D
2215499	0	G	SNP	A	58	55	109	99.12	114	Val81Val (gtg/gtA)	Rv1971	mce3F	Mce family protein Mce3F
2216443	0	C	SNP	A	41	56	96	100	97	Ala396Glu (gcg/gAg)	Rv1971	mce3F	Mce family protein Mce3F
2220512	0	T	SNP	G	64	59	120	100	123	Ser253Ser (tct/tcG)	Rv1977	-	hypothetical protein
2223293	0	T	SNP	C	73	66	139	100	139
2228967	0	A	SNP	G	60	67	125	100	127
2232467	0	C	SNP	A	54	37	91	100	91
2232657	0	C	SNP	A	63	59	121	99.19	123
2234123	0	G	SNP	A	65	88	149	97.45	157
2241556	0	T	SNP	G	60	66	125	99.21	127	Gly466Gly (ggt/ggG)	Rv1997	ctpF	cation transporter ATPase F
2246603	0	C	SNP	T	72	75	145	100	147	Ser465Ser (tcc/tcT)	Rv2000	-	hypothetical protein
2251999	0	A	SNP	G	70	59	125	99.23	130
2256671	0	C	SNP	A	63	55	116	100	118	Ala424Ala (gcg/gcT)	Rv2008c	-	hypothetical protein
2260525	0	C	SNP	T	74	63	133	100	137
2264782	0	C	SNP	A	49	79	122	100	128	Ala262Glu (gcg/gAg)	Rv2017	-	transcriptional regulator
2269780	0	T	SNP	C	55	63	114	100	118	Asp154Gly (gac/gGc)	Rv2024c	-	hypothetical protein
2270102	0	A	SNP	G	66	55	118	99.18	122	Trp47Arg (tgg/Cgg)	Rv2024c	-	hypothetical protein
2279537	0	G	SNP	C	51	51	102	97.14	105	Glu137Gln (gag/Cag)	Rv2032	acg	NAD(P)H nitroreductase
2282787	0	C	SNP	T	50	60	108	100	110	Cys312Tyr (tgt/tAt)	Rv2037c	-	transmembrane protein
2285251	0	C	SNP	A	65	86	146	100	151	Val131Phe (gtc/Ttc)	Rv2039c	-	sugar ABC transporter permease
2287121	0	A	SNP	G	57	65	120	98.39	124	Asp242Asp (gat/gaC)	Rv2041c	-	sugar ABC transporter substrate-binding lipoprotein
2289372	0	A	SNP	G	67	55	119	99.19	123	Tyr76Tyr (tat/taC)	Rv2044c	-	hypothetical protein
2298776	0	C	SNP	A	58	53	109	98.23	113	Ala2737Ala (gcg/gcT)	Rv2048c	pks12	polyketide synthase
2300237	0	A	SNP	G	64	125	184	89.15	212	Ala2250Ala (gct/gcC)	Rv2048c	pks12	polyketide synthase
2308743	0	G	SNP	A	50	51	101	99.02	102	His671His (cac/caT)	Rv2051c	ppm1	polyprenol-monophosphomannose synthase
2325993	1	A	Ins	G	35	49	84	91.3	84		Rv2068c	blaC	beta-lactamase
2340621	0	C	SNP	G	97	127	204	99.12	226	Pro638Arg (ccc/cGc)	Rv2082	-	hypothetical protein
2341636	0	C	SNP	G	35	77	109	99.12	113	Leu256Val (ctg/Gtg)	Rv2083	-	hypothetical protein
2359186	0	C	Del	GAP	65	60	127	84.46	148		Rv2100	-	hypothetical protein
2359187	0	G	Del	GAP	65	60	127	85.03	147		Rv2100	-	hypothetical protein
2359188	0	C	Del	GAP	65	60	127	86.81	144		Rv2100	-	hypothetical protein
2359189	0	G	Del	GAP	65	60	127	88.03	142		Rv2100	-	hypothetical protein
2359190	0	C	Del	GAP	65	60	127	88.65	141		Rv2100	-	hypothetical protein
2359191	0	T	Del	GAP	65	60	127	90.58	138		Rv2100	-	hypothetical protein
2359192	0	G	Del	GAP	65	60	127	89.93	139		Rv2100	-	hypothetical protein
2359193	0	G	Del	GAP	65	60	127	89.29	140		Rv2100	-	hypothetical protein
2359194	0	G	Del	GAP	65	60	127	99.21	126		Rv2100	-	hypothetical protein
2361075	0	A	SNP	C	52	66	117	100	118	Glu279Ala (gag/gCg)	Rv2101	helZ	helicase HelZ
2362041	0	C	SNP	A	49	58	106	100	107	Pro601Gln (ccg/cAg)	Rv2101	helZ	helicase HelZ
2368565	0	A	Del	GAP	76	67	142	100	143
2373696	1	A	Ins	C	51	55	106	89.83	107		Rv2113	-	integral membrane protein
2373696	2	A	Ins	C	52	55	107	90.68	107		Rv2113	-	integral membrane protein
2373696	3	A	Ins	G	52	55	107	90.68	107		Rv2113	-	integral membrane protein
2386389	0	G	SNP	A	49	60	107	100	109	Gly33Ser (ggc/Agc)	Rv2125	-	hypothetical protein
2387733	0	T	SNP	C	122	95	210	99.09	219	Glu80Glu (gaa/gaG)	Rv2126c	PE_PGRS37	PE-PGRS family protein PE_PGRS37
2397635	0	C	SNP	A	51	50	98	98.06	103	His102Gln (cac/caA)	Rv2138	lppL	lipoprotein LppL
2410831	0	T	SNP	C	70	46	112	98.31	118	His431Arg (cac/cGc)	Rv2152c	murC	UDP-N-acetylmuramate--alanine ligase
2414088	0	G	SNP	T	43	58	98	99.02	102	Arg279Arg (cga/Aga)	Rv2154c	ftsW	lipid II flippase FtsW
2415656	0	G	SNP	C	67	60	126	100	127	Arg247Gly (cgg/Ggg)	Rv2155c	murD	UDP-N-acetylmuramoylalanine--D-glutamate ligase
2424925	0	A	SNP	G	73	75	146	98.01	151
2439204	0	A	SNP	G	56	48	102	99.05	105
2449766	0	T	SNP	G	75	55	128	100	130	Leu536Arg (ctg/cGg)	Rv2187	fadD15	long-chain-fatty-acid--CoA ligase FadD15
2480796	0	G	SNP	A	59	57	112	100	116	Asp302Asp (gac/gaT)	Rv2214c	ephD	oxidoreductase EphD
2489669	0	A	SNP	C	100	91	186	98.96	193	Val895Val (gtt/gtG)	Rv2221c	glnE	glutamate-ammonia-ligase adenylyltransferase
2507254	0	G	SNP	A	50	62	110	96.55	116	Ala37Thr (gcg/Acg)	Rv2234	ptpA	protein-tyrosine-phosphatase
2509722	0	A	SNP	G	77	56	129	100	133	Pro78Pro (cca/ccG)	Rv2237	-	hypothetical protein
2516299	0	G	SNP	A	33	52	83	100	85	Leu332Leu (ctg/ctA)	Rv2242	-	hypothetical protein
2521342	0	T	SNP	C	56	62	112	100	118	Asp200Asp (gat/gaC)	Rv2247	accD6	acetyl-/propionyl-CoA carboxylase subunit beta
2523205	1	G	Ins	C	29	34	63	98.44	63
2523205	2	G	Ins	G	29	34	63	98.44	63
2523205	3	G	Ins	C	29	34	63	98.44	63
2525723	0	G	Del	GAP	53	58	109	97.37	114		Rv2251	-	flavoprotein
2534563	0	G	Del	GAP	59	59	116	92.19	128
2534564	0	A	Del	GAP	58	59	116	100	117
2537440	0	G	SNP	C	53	80	132	98.52	135	Ala304Gly (gcg/gGg)	Rv2264c	-	hypothetical protein
2586127	0	A	SNP	G	42	49	90	100	91	Gly388Gly (ggt/ggC)	Rv2314c	-	hypothetical protein
2612632	0	C	SNP	A	59	67	123	100	126	Gly119Val (ggc/gTc)	Rv2337c	-	hypothetical protein
2626030	0	A	SNP	G	44	16	59	89.55	67	Val48Ala (gtg/gCg)	Rv2346c	esxO	ESAT-6 like protein EsxO
2656225	0	A	SNP	G	65	58	121	100	123	Val69Ala (gtc/gCc)	Rv2377c	-	hypothetical protein
2696182	0	T	SNP	C	66	81	145	100	147	Thr156Ala (aca/Gca)	Rv2399c	cysT	sulfate ABC transporter permease CysT
2716037	0	C	SNP	A	50	67	114	97.5	120	Arg93Leu (cga/cTa)	Rv2417c	-	DegV domain-containing protein
2718852	0	T	SNP	G	50	34	83	100	84
2723646	0	A	SNP	C	97	62	153	100	159	Ser180Ala (tcc/Gcc)	Rv2426c	-	hypothetical protein
2734074	0	T	SNP	C	44	60	103	95.41	109	Val282Ala (gtc/gCc)	Rv2436	rbsK	ribokinase RbsK
2742477	0	T	SNP	C	43	60	102	100	103	Glu836Glu (gaa/gaG)	Rv2444c	rne	ribonuclease E
2751804	0	C	SNP	T	71	68	137	100	139	Arg126Gln (cgg/cAg)	Rv2450c	rpfE	resuscitation-promoting factor RpfE
2752698	0	C	SNP	A	76	76	150	99.35	153
2760098	0	C	SNP	G	44	59	100	99.04	104	Ala107Gly (gcc/gGc)	Rv2458	mmuM	homocysteine S-methyltransferase MmuM
2760152	0	A	SNP	G	54	51	102	100	105	Tyr125Cys (tac/tGc)	Rv2458	mmuM	homocysteine S-methyltransferase MmuM
2762592	0	T	SNP	G	61	59	118	100	120	Lys195Thr (aag/aCg)	Rv2460c	clpP2	ATP-dependent CLP protease proteolytic subunit 2
2779136	0	T	SNP	C	62	72	127	100	134	Ser1043Gly (agc/Ggc)	Rv2476c	gdh	NAD-dependent glutamate dehydrogenase
2783181	0	G	SNP	C	60	68	125	98.46	130	Leu288Val (ctg/Gtg)	Rv2477c	-	macrolide ABC transporter ATP-binding protein
2786952	0	A	SNP	G	43	47	88	100	90	Cys778Arg (tgc/Cgc)	Rv2482c	plsB2	glycerol-3-phosphate acyltransferase
2788195	0	C	SNP	T	46	56	98	98.08	104	Lys363Lys (aag/aaA)	Rv2482c	plsB2	glycerol-3-phosphate acyltransferase
2800007	0	A	SNP	C	64	61	119	99.21	126	Trp292Gly (tgg/Ggg)	Rv2488c	-	LuxR family transcriptional regulator
2809250	0	C	SNP	T	73	60	130	98.52	135	Leu230Leu (ttg/ttA)	Rv2495c	bkdC	branched-chain keto acid dehydrogenase E2 component
2809621	0	T	SNP	C	54	67	116	100	121	Thr107Ala (acc/Gcc)	Rv2495c	bkdC	branched-chain keto acid dehydrogenase E2 component
2818837	0	A	SNP	G	55	53	104	100	108	Gly97Gly (ggt/ggC)	Rv2503c	scoB	succinyl-CoA:3-ketoacid-CoA transferase subunit B
2826585	1	G	Ins	A	66	73	139	93.29	139		Rv2510c	-	hypothetical protein
2827984	0	G	SNP	T	55	55	107	99.1	111
2828019	0	T	SNP	C	47	59	105	100	106
2830525	0	C	SNP	A	59	41	100	100	100	Thr122Lys (acg/aAg)	Rv2513	-	hypothetical protein
2853866	0	G	SNP	T	73	77	148	98.68	152	Gly331Val (ggc/gTc)	Rv2529	-	hypothetical protein
2855259	0	A	SNP	G	58	42	96	100	100	Ala841Ala (gct/gcC)	Rv2531c	-	amino acid decarboxylase
2865760	0	A	SNP	G	53	49	101	100	102	Thr211Ala (acc/Gcc)	Rv2542	-	hypothetical protein
2870311	0	T	SNP	G	55	47	99	99.03	103	Glu18Asp (gaa/gaC)	Rv2550c	vapB20	antitoxin VapB20
2881598	0	G	Del	GAP	32	45	72	98.72	78
2884398	0	C	SNP	G	68	78	143	100	146
2889633	0	T	SNP	C	65	62	125	100	127	Ala1087Ala (gct/gcC)	Rv2566	-	hypothetical protein
2891267	0	C	SNP	T	49	58	105	100	107	Gly491Gly (ggc/ggT)	Rv2567	-	hypothetical protein
2891728	0	A	SNP	G	67	55	121	100	122	Gln645Arg (cag/cGg)	Rv2567	-	hypothetical protein
2894208	0	G	SNP	A	69	79	144	99.33	149	Ser67Ser (agc/agT)	Rv2569c	-	hypothetical protein
2899426	0	G	SNP	A	48	61	104	95.61	114	Gly30Ser (ggc/Agc)	Rv2575	-	membrane protein
2904940	0	C	SNP	T	100	61	153	99.38	162	Ala385Thr (gcg/Acg)	Rv2580c	hisS	histidine--tRNA ligase
2910461	0	G	SNP	T	55	59	113	98.28	116	Ala147Glu (gcg/gAg)	Rv2584c	apt	adenine phosphoribosyltransferase
2911293	0	C	SNP	G	33	59	88	100	92	Cys462Ser (tgt/tCt)	Rv2585c	-	lipoprotein
2912294	0	T	SNP	G	47	65	108	99.12	113	Ala128Ala (gca/gcC)	Rv2585c	-	lipoprotein
2922832	0	G	SNP	A	92	68	152	98.77	162	Gly428Ser (ggc/Agc)	Rv2591	PE_PGRS44	PE-PGRS family protein PE_PGRS44
2923391	0	T	SNP	C	79	83	159	100	162	Pro281Pro (cca/ccG)	Rv2592c	ruvB	Holliday junction ATP-dependent DNA helicase RuvB
2927939	0	T	SNP	C	72	49	117	98.37	123
2929258	0	A	SNP	G	66	55	116	99.18	122	Thr291Ala (acc/Gcc)	Rv2601	speE	spermidine synthase
2930254	0	G	SNP	A	47	61	107	99.08	109	Gly62Asp (ggc/gAc)	Rv2601A	vapB41	antitoxin VapB41
2939373	0	G	SNP	C	74	57	131	100	131	Ser197Cys (tct/tGt)	Rv2611c	-	phosphatidylinositol mannoside acyltransferase
2939657	0	T	SNP	C	54	72	125	99.21	127	Ile102Met (ata/atG)	Rv2611c	-	phosphatidylinositol mannoside acyltransferase
2954439	0	T	SNP	C	56	59	113	99.14	116	Arg104Gly (aga/Gga)	Rv2627c	-	hypothetical protein
2955061	0	T	SNP	C	60	58	118	100	118	Ser2Pro (tcc/Ccc)	Rv2628	-	hypothetical protein
2963760	0	G	Del	GAP	52	69	116	98.37	123		Rv2637	dedA	transmembrane protein DedA
2971959	0	A	SNP	C	43	65	103	99.08	109	Lys133Gln (aaa/Caa)	Rv2647	-	hypothetical protein
2974933	0	A	SNP	G	61	92	151	99.35	154	Ile101Thr (atc/aCc)	Rv2650c	-	prophage protein
2984740	0	A	SNP	G	56	62	115	98.33	120	His3Arg (cac/cGc)	Rv2668	-	hypothetical protein
3005789	0	T	SNP	C	70	61	131	98.5	133
3013922	0	C	SNP	T	59	59	114	100	118	Val76Ile (gtc/Atc)	Rv2697c	dut	deoxyuridine 5'-triphosphate nucleotidohydrolase
3017134	0	G	SNP	T	62	49	111	100	111	Ala93Ser (gcg/Tcg)	Rv2702	ppgK	polyphosphate glucokinase
3017465	0	T	SNP	C	51	58	107	99.09	110	Ile203Thr (ata/aCa)	Rv2702	ppgK	polyphosphate glucokinase
3046295	0	T	SNP	C	58	63	120	99.18	122	Asp77Gly (gac/gGc)	Rv2733c	-	(dimethylallyl)adenosine tRNA methylthiotransferase
3054321	0	A	SNP	G	100	66	162	100	166	Gly136Gly (gga/ggG)	Rv2741	PE_PGRS47	PE-PGRS family protein PE_PGRS47
3054724	0	A	SNP	G	43	43	85	100	86	Ser271Gly (agc/Ggc)	Rv2741	PE_PGRS47	PE-PGRS family protein PE_PGRS47
3080795	0	A	SNP	G	61	43	102	100	104	Leu80Pro (ctc/cCc)	Rv2771c	-	hypothetical protein
3089689	0	C	SNP	G	36	39	75	97.4	77	Gly225Arg (ggg/Cgg)	Rv2782c	pepR	zinc protease
3103682	0	T	SNP	C	56	67	120	97.62	126	Met87Val (atg/Gtg)	Rv2794c	pptT	phosphopantetheinyl transferase
3118000	0	A	SNP	G	79	72	149	98.69	153	Arg395Gly (agg/Ggg)	Rv2812	-	transposase
3137058	0	G	SNP	A	77	65	136	100	142	Ala56Val (gcg/gTg)	Rv2830c	vapB22	antitoxin VapB22
3137690	0	G	SNP	T	67	57	124	100	124	Pro140Pro (ccg/ccT)	Rv2831	echA16	enoyl-CoA hydratase EchA16
3151212	0	A	SNP	G	63	69	129	98.51	134	Val580Ala (gtc/gCc)	Rv2845c	proS	proline--tRNA ligase
3164260	0	G	SNP	A	90	72	158	98.18	165	Gly37Ser (ggt/Agt)	Rv2854	-	hypothetical protein
3168967	0	C	SNP	A	91	52	143	100	143	Val131Val (gtg/gtT)	Rv2857c	-	short-chain type dehydrogenase/reductase
3169924	0	C	SNP	G	52	61	111	96.58	117	Ser267Thr (agt/aCt)	Rv2858c	aldC	aldehyde dehydrogenase AldC
3177884	0	C	SNP	A	46	54	97	100	100	Arg21Arg (cgc/cgA)	Rv2866	relG	toxin RelG
3186860	0	T	SNP	G	50	31	80	100	81	Tyr672Asp (tat/Gat)	Rv2874	dipZ	integral membrane C-type cytochrome biogenesis protein DipZ
3190721	0	C	SNP	T	46	64	109	99.1	111	Val301Ile (gtc/Atc)	Rv2881c	cdsA	phosphatidate cytidylyltransferase
3204849	0	G	SNP	A	58	50	107	100	108	Tyr128Tyr (tac/taT)	Rv2895c	viuB	mycobactin utilization protein ViuB
3207640	0	C	SNP	T	58	60	118	98.33	120	Leu101Leu (ctg/ctA)	Rv2897c	-	hypothetical protein
3208502	0	C	SNP	T	79	89	166	97.11	173
3218980	0	C	SNP	G	53	44	93	94.17	103	Val214Val (gtc/gtG)	Rv2911	dacB2	penicillin-binding protein DacB2
3226181	0	A	SNP	C	41	57	96	100	98	Arg35Arg (cgt/cgG)	Rv2916c	ffh	signal recognition particle protein
3228143	0	G	SNP	T	76	51	123	100	127	Arg594Leu (cgg/cTg)	Rv2917	-	hypothetical protein
3239496	0	A	SNP	C	55	51	104	98.15	108
3247316	0	C	SNP	G	55	60	109	100	115	Asp624Glu (gac/gaG)	Rv2931	ppsA	phthiocerol synthesis polyketide synthase type I PpsA
3247851	0	G	SNP	A	38	28	65	94.29	70	Ala803Thr (gcc/Acc)	Rv2931	ppsA	phthiocerol synthesis polyketide synthase type I PpsA
3247853	0	C	SNP	T	36	26	60	95.38	65	Ala803Ala (gcc/gcT)	Rv2931	ppsA	phthiocerol synthesis polyketide synthase type I PpsA
3247856	0	G	SNP	C	36	29	61	95.59	68	Arg804Arg (cgg/cgC)	Rv2931	ppsA	phthiocerol synthesis polyketide synthase type I PpsA
3247864	1	C	Ins	T	31	27	58	92.06	58		Rv2931	ppsA	phthiocerol synthesis polyketide synthase type I PpsA
3247864	2	C	Ins	A	31	27	58	92.06	58		Rv2931	ppsA	phthiocerol synthesis polyketide synthase type I PpsA
3247864	3	C	Ins	G	31	27	58	92.06	58		Rv2931	ppsA	phthiocerol synthesis polyketide synthase type I PpsA
3247864	4	C	Ins	G	31	27	58	92.06	58		Rv2931	ppsA	phthiocerol synthesis polyketide synthase type I PpsA
3247866	0	C	Del	GAP	29	28	55	90.48	63		Rv2931	ppsA	phthiocerol synthesis polyketide synthase type I PpsA
3247867	0	A	Del	GAP	29	29	57	92.06	63		Rv2931	ppsA	phthiocerol synthesis polyketide synthase type I PpsA
3247868	0	A	Del	GAP	29	29	57	92.06	63		Rv2931	ppsA	phthiocerol synthesis polyketide synthase type I PpsA
3247869	0	A	Del	GAP	29	28	56	90.48	63		Rv2931	ppsA	phthiocerol synthesis polyketide synthase type I PpsA
3247874	0	G	SNP	A	31	30	60	92.42	66	Arg810Arg (cgg/cgA)	Rv2931	ppsA	phthiocerol synthesis polyketide synthase type I PpsA
3247877	0	T	SNP	C	30	35	62	92.86	70	Phe811Phe (ttt/ttC)	Rv2931	ppsA	phthiocerol synthesis polyketide synthase type I PpsA
3247883	0	T	SNP	C	62	70	131	95.65	138	Ser813Ser (agt/agC)	Rv2931	ppsA	phthiocerol synthesis polyketide synthase type I PpsA
3248074	0	G	SNP	A	92	85	172	93.16	190	Arg877His (cgc/cAc)	Rv2931	ppsA	phthiocerol synthesis polyketide synthase type I PpsA
3248075	0	C	SNP	T	92	85	176	93.65	189	Arg877Arg (cgc/cgT)	Rv2931	ppsA	phthiocerol synthesis polyketide synthase type I PpsA
3257809	0	G	SNP	A	79	83	156	98.78	164	Glu709Lys (gag/Aag)	Rv2933	ppsC	phthiocerol synthesis polyketide synthase type I PpsC
3259849	0	G	SNP	A	46	63	108	98.2	111	Val1389Ile (gta/Ata)	Rv2933	ppsC	phthiocerol synthesis polyketide synthase type I PpsC
3269581	0	A	SNP	G	37	40	76	100	77	Ala615Ala (gca/gcG)	Rv2935	ppsE	phthiocerol synthesis polyketide synthase type I PpsE
3270784	0	A	SNP	G	45	54	99	100	99	Gln1016Gln (caa/caG)	Rv2935	ppsE	phthiocerol synthesis polyketide synthase type I PpsE
3275416	0	C	SNP	G	63	59	118	97.6	125	Thr156Thr (acc/acG)	Rv2939	papA5	phthiocerol/phthiodiolone dimycocerosyl transferase
3296843	0	A	SNP	G	92	69	158	100	161	Val333Ala (gtg/gCg)	Rv2947c	pks15	polyketide synthase
3296972	0	C	SNP	A	105	79	181	99.46	185	Arg290Leu (cgg/cTg)	Rv2947c	pks15	polyketide synthase
3308606	0	G	SNP	A	53	60	111	100	113
3310785	0	C	SNP	G	51	66	116	98.32	119	Ala406Pro (gcc/Ccc)	Rv2958c	-	PGL/p-HBAD biosynthesis glycosyltransferase
3317534	0	G	SNP	C	40	61	99	99.02	102
3338603	0	G	SNP	C	44	52	92	100	96	Pro133Ala (ccg/Gcg)	Rv2982c	gpdA2	glycerol-3-phosphate dehydrogenase
3349384	0	G	SNP	A	57	74	128	99.24	132	Phe298Phe (ttc/ttT)	Rv2992c	gltS	glutamate--tRNA ligase
3358235	0	A	SNP	T	48	50	97	100	98	Met212Leu (atg/Ttg)	Rv2999	lppY	lipoprotein LppY
3363338	0	A	SNP	G	60	66	121	100	126
3367765	0	G	SNP	A	56	68	122	98.41	126	Gly343Gly (ggc/ggT)	Rv3009c	gatB	aspartyl/glutamyl-tRNA(Asn/Gln) amidotransferase subunit B
3379757	0	A	SNP	C	98	95	184	79.1	244
3379763	0	G	SNP	A	98	97	191	81.59	239
3379784	0	C	SNP	A	98	113	204	92.14	229
3379788	0	C	SNP	G	103	114	213	96.44	225
3415186	0	A	Del	GAP	35	48	83	75.45	110
3415187	0	G	Del	GAP	35	48	83	75.45	110
3415188	0	G	Del	GAP	35	48	83	75.45	110
3415189	0	G	Del	GAP	35	48	83	78.3	106
3415190	0	G	Del	GAP	35	48	83	79.05	105
3415191	0	G	Del	GAP	35	48	83	80.58	103
3415192	0	T	Del	GAP	35	48	83	83	100
3415193	0	G	Del	GAP	35	48	83	86.46	96
3415194	0	G	Del	GAP	35	47	82	86.32	95
3416155	0	G	SNP	C	47	54	100	100	101	Ala25Ala (gcg/gcC)	Rv3055	-	TetR family transcriptional regulator
3419467	0	C	SNP	T	66	77	140	100	143
3425854	0	C	SNP	T	52	50	100	100	102	Pro91Ser (ccg/Tcg)	Rv3062	ligB	DNA ligase
3425864	0	G	SNP	A	56	48	102	100	104	Gly94Glu (ggg/gAg)	Rv3062	ligB	DNA ligase
3428917	0	C	SNP	A	53	63	114	99.15	117	Arg559Ser (cgt/Agt)	Rv3063	cstA	carbon starvation protein A
3440464	0	T	SNP	G	61	54	115	100	115	Arg308Arg (cgt/cgG)	Rv3077	-	hydrolase
3440468	0	G	SNP	C	58	56	112	100	114	Gly310Arg (ggc/Cgc)	Rv3077	-	hydrolase
3456666	0	A	SNP	G	43	49	89	100	92	Ala302Ala (gca/gcG)	Rv3089	fadD13	long chain-fatty-acid--CoA ligase FadD13
3468628	0	A	SNP	G	37	60	96	97.98	99	Ser213Pro (tct/Cct)	Rv3099c	-	hypothetical protein
3468629	0	C	SNP	A	35	60	93	98.96	96	Leu212Leu (ctg/ctT)	Rv3099c	-	hypothetical protein
3486977	0	A	SNP	G	37	48	83	98.84	86	Lys157Glu (aaa/Gaa)	Rv3121	cyp141	cytochrome P450 Cyp141
3491292	0	C	SNP	A	75	63	137	98.57	140	Ala120Ala (gcg/gcT)	Rv3125c	PPE49	PPE family protein PPE49
3503895	0	C	SNP	T	54	68	119	98.39	124	Pro168Leu (ccg/cTg)	Rv3137	-	histidinol-phosphatase
3518555	0	A	SNP	G	57	92	145	100	149	Thr604Ala (acg/Gcg)	Rv3151	nuoG	NADH-quinone oxidoreductase subunit G
3525451	0	G	Del	GAP	38	40	76	98.73	79		Rv3157	nuoM	NADH-quinone oxidoreductase subunit M
3525452	0	G	Del	GAP	38	40	76	98.73	79		Rv3157	nuoM	NADH-quinone oxidoreductase subunit M
3525453	0	G	Del	GAP	38	40	76	98.73	79		Rv3157	nuoM	NADH-quinone oxidoreductase subunit M
3525454	0	C	Del	GAP	38	40	76	98.73	79		Rv3157	nuoM	NADH-quinone oxidoreductase subunit M
3525455	0	A	Del	GAP	38	40	76	98.73	79		Rv3157	nuoM	NADH-quinone oxidoreductase subunit M
3525456	0	C	Del	GAP	38	40	76	98.73	79		Rv3157	nuoM	NADH-quinone oxidoreductase subunit M
3525457	0	T	Del	GAP	38	40	76	98.73	79		Rv3157	nuoM	NADH-quinone oxidoreductase subunit M
3525458	0	T	Del	GAP	38	40	76	98.73	79		Rv3157	nuoM	NADH-quinone oxidoreductase subunit M
3525459	0	T	Del	GAP	38	40	76	98.73	79		Rv3157	nuoM	NADH-quinone oxidoreductase subunit M
3525460	0	C	Del	GAP	38	40	76	98.73	79		Rv3157	nuoM	NADH-quinone oxidoreductase subunit M
3548258	0	G	SNP	A	52	64	111	99.15	117	Arg214His (cgc/cAc)	Rv3179	-	hypothetical protein
3563387	0	C	SNP	G	73	84	152	100	157	Lys300Asn (aag/aaC)	Rv3194c	-	hypothetical protein
3580637	0	T	Del	GAP	58	55	109	91.13	124
3581414	0	A	SNP	G	63	59	121	100	122	Thr34Ala (aca/Gca)	Rv3204	-	DNA-methyltransferase
3590686	1	G	Ins	C	35	10	45	97.83	45
3591063	0	T	SNP	C	68	42	107	100	110	Lys144Glu (aag/Gag)	Rv3213c	-	SOJ/ParA-like protein
3604049	0	C	SNP	A	55	76	121	99.24	132	Arg225Ser (cgc/Agc)	Rv3227	aroA	3-phosphoshikimate 1-carboxyvinyltransferase
3604821	0	G	SNP	C	70	66	133	100	136	Ala32Ala (gcg/gcC)	Rv3228	-	hypothetical protein
3622441	0	A	SNP	C	69	53	119	99.19	123	Val217Val (gtt/gtG)	Rv3243c	-	hypothetical protein
3647160	0	G	SNP	A	54	64	116	100	118	Ala217Val (gct/gTt)	Rv3266c	rmlD	dTDP-4-dehydrorhamnose reductase
3662441	0	T	SNP	C	67	45	109	100	112	Val127Ala (gtg/gCg)	Rv3280	accD5	propionyl-CoA carboxylase subunit beta
3666231	0	G	SNP	A	58	61	119	99.17	120	Arg138Arg (cgg/cgA)	Rv3284	-	hypothetical protein
3667880	0	G	SNP	T	53	43	92	100	96	Pro508Pro (ccg/ccT)	Rv3285	accA3	bifunctional protein acetyl-/propionyl-CoA carboxylase subunit alpha AccA
3686205	0	T	SNP	A	58	58	113	99.15	117	Arg232Arg (cga/cgT)	Rv3300c	-	hypothetical protein
3689523	0	G	SNP	T	45	56	98	100	101	Cys472_ (tgc/tgA)	Rv3303c	lpdA	NAD(P)H quinone reductase LpdA
3701000	0	C	SNP	A	46	51	94	97.98	99	Cys6Phe (tgc/tTc)	Rv3312A	-	pilin
3704596	0	G	SNP	C	75	70	141	100	145	Val54Leu (gtg/Ctg)	Rv3317	sdhD	succinate dehydrogenase hydrophobic membrane anchor subunit
3714211	0	G	SNP	T	53	67	119	99.17	121	Pro41Gln (ccg/cAg)	Rv3328c	sigJ	ECF RNA polymerase sigma factor SigJ
3718357	0	C	SNP	T	65	67	130	100	132	Pro423Leu (ccg/cTg)	Rv3331	sugI	sugar-transport integral membrane protein SugI
3721806	0	G	SNP	C	80	78	155	100	158	Gly265Gly (ggc/ggG)	Rv3335c	-	integral membrane protein
3727821	0	C	SNP	A	74	68	134	99.3	143	Pro112Thr (ccc/Acc)	Rv3341	metA	homoserine O-acetyltransferase
3728417	0	G	SNP	A	65	42	101	100	107	Val310Val (gtg/gtA)	Rv3341	metA	homoserine O-acetyltransferase
3736628	0	T	SNP	G	81	86	160	100	167	Glu103Ala (gag/gCg)	Rv3343c	PPE54	PPE family protein PPE54
3746409	0	A	SNP	G	84	52	134	99.27	137	Leu2259Pro (ctg/cCg)	Rv3347c	PPE55	PPE family protein PPE55
3752207	0	A	SNP	G	151	120	266	98.19	276	Ile326Ile (att/atC)	Rv3347c	PPE55	PPE family protein PPE55
3753659	0	C	SNP	T	67	74	140	100	141
3760409	0	T	SNP	C	87	79	159	100	166	Ile2232Val (atc/Gtc)	Rv3350c	PPE56	PPE family protein PPE56
3760436	0	G	SNP	T	92	86	176	100	178	Leu2223Ile (ctc/Atc)	Rv3350c	PPE56	PPE family protein PPE56
3760442	0	G	SNP	C	96	88	179	100	184	Leu2221Val (ctg/Gtg)	Rv3350c	PPE56	PPE family protein PPE56
3767476	0	G	SNP	A	41	83	123	100	124	Thr222Ile (act/aTt)	Rv3351c	-	hypothetical protein
3777042	0	C	SNP	T	55	52	106	100	107	Val154Met (gtg/Atg)	Rv3365c	-	hypothetical protein
3817117	0	C	SNP	A	53	46	99	100	99	Ala330Glu (gcg/gAg)	Rv3399	-	S-adenosylmethionine-dependentmethyltransferase
3823159	0	A	SNP	T	69	67	132	99.27	137	Val235Val (gtt/gtA)	Rv3403c	-	hypothetical protein
3826684	0	C	SNP	T	53	58	107	100	111	Ser46Leu (tcg/tTg)	Rv3408	vapC47	ribonuclease VapC47
3830209	0	C	SNP	T	76	51	126	99.22	128	Thr437Thr (acg/acA)	Rv3411c	guaB2	inosine-5'-monophosphate dehydrogenase
3836739	0	G	SNP	A	70	61	130	98.5	133	Asp51Asp (gac/gaT)	Rv3417c	groEL1	chaperonin GroEL		phylo (4,8)
3838141	0	A	SNP	G	39	68	105	96.4	111	Leu150Pro (ctc/cCc)	Rv3419c	gcp	O-sialoglycoprotein endopeptidase
3838871	0	A	SNP	G	63	56	116	99.17	120	Ala64Ala (gct/gcC)	Rv3420c	rimI	ribosomal-protein-alanine acetyltransferase RimI
3840764	0	C	SNP	G	63	71	130	99.26	135	Leu219Leu (ctg/ctC)	Rv3423c	alr	alanine racemase
3852273	0	T	Del	GAP	91	78	164	98.83	171		Rv3433c	-	bifunctional ADP-dependent (S)-NAD(P)H-hydrate dehydratase/NAD(P)H-hydrate epimerase
3852274	0	C	Del	GAP	91	78	164	98.83	171		Rv3433c	-	bifunctional ADP-dependent (S)-NAD(P)H-hydrate dehydratase/NAD(P)H-hydrate epimerase
3859893	0	C	SNP	T	58	93	149	100	151	Glu28Glu (gag/gaA)	Rv3440c	-	hypothetical protein
3862473	0	A	Del	GAP	35	38	65	96.05	76
3863010	0	G	Del	GAP	52	63	110	95.83	120		Rv3445c	esxU	ESAT-6 like protein EsxU
3867085	0	C	SNP	T	58	65	123	100	123	Ser385Asn (agc/aAc)	Rv3447c	eccC4	ESX-4 secretion system protein EccC4
3877421	0	A	SNP	G	60	51	108	100	111	Pro4Pro (cct/ccC)	Rv3456c	rplQ	50S ribosomal protein L17
3883626	0	A	SNP	G	34	27	57	100	61	Pro34Pro (cca/ccG)	Rv3466	-	hypothetical protein
3884906	0	A	SNP	G	98	120	215	89.71	243	Lys315Glu (aaa/Gaa)	Rv3467	-	hypothetical protein
3892243	0	G	SNP	A	58	69	126	99.22	128
3892671	0	A	SNP	G	78	50	118	100	128
3896340	0	T	SNP	G	57	64	117	99.18	122	Leu174Arg (ctc/cGc)	Rv3479	-	transmembrane protein
3896709	0	A	Del	GAP	49	25	66	75.51	98		Rv3479	-	transmembrane protein
3896710	0	C	Del	GAP	49	25	66	77.89	95		Rv3479	-	transmembrane protein
3896711	0	G	Del	GAP	49	25	66	78.72	94		Rv3479	-	transmembrane protein
3896712	0	A	Del	GAP	49	25	66	100	74		Rv3479	-	transmembrane protein
3896713	0	G	Del	GAP	49	25	66	100	74		Rv3479	-	transmembrane protein
3896714	0	C	Del	GAP	49	25	66	100	74		Rv3479	-	transmembrane protein
3896715	0	C	Del	GAP	49	25	66	100	74		Rv3479	-	transmembrane protein
3896716	0	A	Del	GAP	49	25	66	100	74		Rv3479	-	transmembrane protein
3896717	0	C	Del	GAP	49	25	66	100	74		Rv3479	-	transmembrane protein
3896718	0	T	Del	GAP	49	25	66	100	74		Rv3479	-	transmembrane protein
3896719	0	C	Del	GAP	49	25	66	98.67	75		Rv3479	-	transmembrane protein
3896720	0	G	Del	GAP	49	25	66	98.67	75		Rv3479	-	transmembrane protein
3896721	0	G	Del	GAP	49	25	66	98.67	75		Rv3479	-	transmembrane protein
3896722	0	G	Del	GAP	49	25	66	98.67	75		Rv3479	-	transmembrane protein
3896723	0	C	Del	GAP	49	25	66	98.67	75		Rv3479	-	transmembrane protein
3896724	0	T	Del	GAP	49	25	66	98.67	75		Rv3479	-	transmembrane protein
3896725	0	C	Del	GAP	49	25	66	98.67	75		Rv3479	-	transmembrane protein
3896726	0	A	Del	GAP	49	25	66	98.67	75		Rv3479	-	transmembrane protein
3898408	0	A	SNP	G	56	54	107	100	110	Ala863Ala (gca/gcG)	Rv3479	-	transmembrane protein
3932920	0	C	Del	GAP	62	38	94	76.92	130		Rv3508	PE_PGRS54	PE-PGRS family protein PE_PGRS54
3932921	0	C	Del	GAP	62	38	94	76.92	130		Rv3508	PE_PGRS54	PE-PGRS family protein PE_PGRS54
3932922	0	G	Del	GAP	62	38	94	75.76	132		Rv3508	PE_PGRS54	PE-PGRS family protein PE_PGRS54
3932923	0	G	Del	GAP	62	38	94	76.92	130		Rv3508	PE_PGRS54	PE-PGRS family protein PE_PGRS54
3932924	0	C	Del	GAP	62	38	94	78.74	127		Rv3508	PE_PGRS54	PE-PGRS family protein PE_PGRS54
3932925	0	G	Del	GAP	62	38	94	77.52	129		Rv3508	PE_PGRS54	PE-PGRS family protein PE_PGRS54
3932926	0	G	Del	GAP	62	38	94	77.52	129		Rv3508	PE_PGRS54	PE-PGRS family protein PE_PGRS54
3932927	0	C	Del	GAP	62	38	94	78.74	127		Rv3508	PE_PGRS54	PE-PGRS family protein PE_PGRS54
3932928	0	A	Del	GAP	62	38	94	81.97	122		Rv3508	PE_PGRS54	PE-PGRS family protein PE_PGRS54
3940802	0	A	SNP	G	23	50	70	100	73	Asn396Asp (aac/Gac)	Rv3511	PE_PGRS55	PE-PGRS family protein PE_PGRS55
3943019	0	C	SNP	G	45	90	129	96.43	140
3952800	0	G	SNP	A	64	64	122	100	128	Gly86Asp (ggc/gAc)	Rv3516	echA19	enoyl-CoA hydratase EchA19
3959418	0	C	SNP	T	51	55	105	99.07	107	Thr324Ile (acc/aTc)	Rv3522	ltp4	lipid transfer protein
3972130	1	C	Ins	A	114	61	175	97.22	175		Rv3533c	PPE62	PPE family protein PPE62
3973152	0	C	SNP	G	57	59	113	100	116	Glu147Asp (gag/gaC)	Rv3534c	hsaF	4-hydroxy-2-oxovalerate aldolase
4026899	0	G	SNP	A	47	52	98	100	99	Gln152Gln (cag/caA)	Rv3585	radA	DNA repair protein RadA
4028292	0	C	SNP	T	39	40	77	100	79	Val134Val (gtc/gtT)	Rv3586	-	DNA integrity scanning protein DisA
4034827	0	C	SNP	T	55	56	109	98.23	113	Ala159Val (gcg/gTg)	Rv3593	lpqF	lipoprotein LpqF
4035715	0	C	SNP	T	52	54	106	99.07	107
4055801	0	G	SNP	A	60	66	119	100	126	Thr192Ile (acc/aTc)	Rv3616c	espA	ESX-1 secretion-associated protein EspA
4059904	0	A	SNP	G	59	63	121	100	122
4069930	0	A	SNP	G	51	44	93	98.96	96	Ile252Met (ata/atG)	Rv3630	-	integral membrane protein
4069948	0	G	SNP	A	46	47	88	100	93	Pro258Pro (ccg/ccA)	Rv3630	-	integral membrane protein
4078051	0	T	SNP	C	40	49	88	95.7	93	Arg134Gly (agg/Ggg)	Rv3639c	-	hypothetical protein
4095002	0	G	Del	GAP	32	88	118	96.77	124		Rv3655c	-	hypothetical protein
4100975	0	T	SNP	C	54	65	116	100	119
4108837	0	A	SNP	G	65	50	115	100	115	Tyr349Cys (tac/tGc)	Rv3667	acs	acetyl-CoAsynthetase
4111303	0	G	SNP	C	61	62	122	98.4	125	Val159Val (gtg/gtC)	Rv3669	-	transmembrane protein
4145009	0	G	SNP	A	51	79	124	99.24	131	Asp202Asp (gac/gaT)	Rv3702c	egtC	amidohydrolase EgtC
4156099	0	C	SNP	A	66	48	114	100	114	Val211Leu (gtg/Ttg)	Rv3711c	dnaQ	DNA polymerase III subunit epsilon
4158865	0	G	SNP	A	62	50	108	99.12	113	Ala213Ala (gcg/gcA)	Rv3713	cobQ2	cobyric acid synthase CobQ
4162339	0	A	SNP	G	68	67	131	100	135	Thr12Ala (acg/Gcg)	Rv3719	-	hypothetical protein
4187485	0	T	SNP	C	41	39	76	100	80	Ala284Ala (gct/gcC)	Rv3736	-	AraC/XylS family transcriptional regulator
4187817	0	A	SNP	G	55	53	107	100	108	Asp40Gly (gat/gGt)	Rv3737	-	transmembrane protein
4188020	0	A	SNP	G	53	45	95	97.03	101	Ile108Val (atc/Gtc)	Rv3737	-	transmembrane protein
4197895	0	C	SNP	G	74	61	134	98.54	137	Lys81Asn (aag/aaC)	Rv3749c	-	hypothetical protein
4200576	0	C	SNP	G	59	49	106	98.18	110	Ala52Ala (gcc/gcG)	Rv3754	tyrA	prephenate dehydrogenase TyrA
4204441	0	A	SNP	G	56	46	102	100	102	His311His (cat/caC)	Rv3759c	proX	glycine betaine/carnitine/choline/L-proline ABC transporter substrate-binding lipoprotein ProX
4210274	0	A	SNP	G	56	33	86	100	89	Cys246Arg (tgt/Cgt)	Rv3764c	tcrY	two component sensor kinase TcrY
4221490	0	C	SNP	G	78	61	134	100	139	Leu134Leu (ctc/ctG)	Rv3776	-	hypothetical protein
4222073	0	A	SNP	G	86	116	198	99.51	203	Met329Val (atg/Gtg)	Rv3776	-	hypothetical protein
4222882	0	A	SNP	G	35	72	106	99.07	108	Leu63Leu (cta/ctG)	Rv3777	-	oxidoreductase
4230597	0	G	SNP	A	74	55	126	100	129	Leu114Leu (ttg/ttA)	Rv3784	-	dTDP-glucose 4,6-dehydratase
4234664	0	G	SNP	A	41	43	84	100	84
4237297	0	G	SNP	A	53	64	114	98.32	119	Asp45Asn (gac/Aac)	Rv3791	dprE2	decaprenylphosphoryl-D-2-keto erythropentose reductase
4242643	0	C	SNP	T	49	69	116	98.33	120	Arg927Arg (cgc/cgT)	Rv3793	embC	arabinosyltransferase C		phylo (4,9)	ethambutol (EMB)
4275840	0	C	SNP	T	56	53	106	98.2	111	Thr348Met (acg/aTg)	Rv3811	-	hypothetical protein
4278358	0	C	SNP	G	58	42	94	94.34	106
4284570	0	A	SNP	C	46	59	103	99.06	106	Val419Gly (gtc/gGc)	Rv3820c	papA2	trehalose-2-sulfate acyltransferase
4294977	0	G	SNP	A	53	56	108	98.2	111	Ala1543Ala (gcc/gcT)	Rv3825c	pks2	phthioceranic/hydroxyphthioceranic acid synthase
4302036	0	T	SNP	C	65	62	125	100	127	Thr252Ala (acg/Gcg)	Rv3827c	-	transposase
4306155	0	C	SNP	T	65	59	123	100	124	Ser133Ser (agc/agT)	Rv3831	-	hypothetical protein
4307292	0	C	SNP	T	47	61	107	99.08	109	Pro142Pro (ccc/ccT)	Rv3833	-	AraC family transcriptional regulator
4317745	0	G	SNP	A	71	58	129	97.73	132
4318669	0	C	SNP	T	76	81	157	100	157
4338596	0	C	Del	GAP	65	55	113	100	120
4351039	0	G	SNP	T	52	51	100	99.04	104	Glu99_ (gaa/Taa)	Rv3872	PE35	PE family protein PE35
4356110	0	G	SNP	C	64	49	111	98.26	115	Leu368Leu (ctg/ctC)	Rv3877	eccD1	ESX-1 secretion system protein EccD1
4366272	0	G	SNP	C	58	74	125	100	132	Ala189Ala (gcc/gcG)	Rv3884c	eccA2	ESX-2 secretion system protein EccA
4369526	0	C	SNP	T	86	40	121	99.21	127	Pro215Pro (ccg/ccA)	Rv3886c	mycP2	membrane-anchored mycosin
4375628	0	G	SNP	T	58	83	139	100	141	Thr19Lys (acg/aAg)	Rv3892c	PPE69	PPE family protein PPE69
4379156	0	A	SNP	T	55	62	116	99.15	118	Tyr433Asn (tac/Aac)	Rv3894c	eccC2	ESX-2 type VII secretion system protein EccC
4379680	0	C	SNP	G	69	89	156	100	158	Arg258Pro (cgc/cCc)	Rv3894c	eccC2	ESX-2 type VII secretion system protein EccC
4382054	0	T	SNP	C	52	72	121	100	124	Ala266Ala (gca/gcG)	Rv3896c	-	hypothetical protein
4382275	0	G	SNP	T	57	40	96	100	97	Gln193Lys (caa/Aaa)	Rv3896c	-	hypothetical protein
4383144	1	C	Ins	C	69	67	136	88.31	138		Rv3897c	-	hypothetical protein
4383144	2	C	Ins	G	70	68	138	89.61	138		Rv3897c	-	hypothetical protein
4383144	3	C	Ins	G	70	68	138	89.61	138		Rv3897c	-	hypothetical protein
4383144	4	C	Ins	G	68	68	136	88.31	136		Rv3897c	-	hypothetical protein
4383144	5	C	Ins	G	68	68	136	88.31	136		Rv3897c	-	hypothetical protein
4388539	0	G	SNP	A	61	58	119	97.54	122	His632Tyr (cat/Tat)	Rv3903c	-	hypothetical protein
4388870	0	C	SNP	G	112	97	205	98.58	212	Arg521Arg (cgg/cgC)	Rv3903c	-	hypothetical protein
4400661	0	C	Del	GAP	83	54	144	95.8	143		Rv3911	sigM	ECF RNA polymerase sigma factor SigM
4407850	0	C	SNP	A	72	47	116	100	119	Arg118Leu (cgc/cTc)	Rv3919c	gid	rRNA small subunit methyltransferase G			streptomycin (SM)
4408323	0	T	SNP	C	66	42	107	99.08	109							streptomycin (SM)
