# Supplementary material for: Novel Mutations in Putative Nicotinic Acid Phosphoribosyltransferases of Mycobacterium tuberculosis and Their Effect on Protein Thermodynamic Properties
Source: Polymers (Basel). 2022 Apr 18;14(8):1623. doi: 10.3390/polym14081623 (PMC9031469; doi:10.3390/polym14081623)
Supplement: Supplementary file 1 [file polymers-14-01623-s001.zip › Supplementary files S1/801.xlsx]

## Sheet: 801
#Pos	Insindex	Ref	Type	Allel	CovFor	CovRev	Qual20	Freq	Cov	Subst	Gene	GeneName	Product	ResistanceSNP	PhyloSNP	InterestingRegion
1849	0	C	SNP	A	61	91	150	100	152
1977	0	A	SNP	G	95	51	145	99.32	147
3446	0	C	SNP	T	43	66	107	99.09	110	Ala56Val (gcc/gTc)	Rv0003	recF	DNA replication/repair protein RecF
4013	0	T	SNP	C	100	66	162	100	166	Ile245Thr (atc/aCc)	Rv0003	recF	DNA replication/repair protein RecF
7362	0	G	SNP	C	90	48	137	99.28	139	Glu21Gln (gag/Cag)	Rv0006	gyrA	DNA gyrase subunit A			fluoroquinolones (FQ)
7582	0	A	SNP	G	61	93	153	99.35	155	Asp94Gly (gac/gGc)	Rv0006	gyrA	DNA gyrase subunit A	fluoroquinolones (FQ)		fluoroquinolones (FQ)
7585	0	G	SNP	C	63	95	156	100	158	Ser95Thr (agc/aCc)	Rv0006	gyrA	DNA gyrase subunit A		phylo (not H37Rv)	fluoroquinolones (FQ)
9304	0	G	SNP	A	123	74	189	100	197	Gly668Asp (ggc/gAc)	Rv0006	gyrA	DNA gyrase subunit A			fluoroquinolones (FQ)
11879	0	A	SNP	G	144	47	187	100	191	Ser145Pro (tcc/Ccc)	Rv0008c	-	cell wall synthesis protein CwsA
12204	0	G	SNP	A	101	137	232	100	238	Leu36Leu (ctc/ctT)	Rv0008c	-	cell wall synthesis protein CwsA
14785	0	T	SNP	C	67	66	131	100	133	Cys233Arg (tgc/Cgc)	Rv0012	-	membrane protein
15117	0	C	SNP	G	65	84	148	100	149	Ile68Met (atc/atG)	Rv0013	trpG	anthranilate synthase component II
21795	0	G	SNP	A	125	138	250	99.62	264	Pro463Ser (ccg/Tcg)	Rv0018c	pstP	phosphoserine/threonine phosphatase PstP
24704	0	T	Del	GAP	79	85	158	76.28	215		Rv0020c	fhaA	FHA domain-containing protein FhaA
24705	0	T	Del	GAP	79	85	158	75.93	216		Rv0020c	fhaA	FHA domain-containing protein FhaA
24706	0	G	Del	GAP	79	85	158	75.93	216		Rv0020c	fhaA	FHA domain-containing protein FhaA
24707	0	C	Del	GAP	79	85	158	76.64	214		Rv0020c	fhaA	FHA domain-containing protein FhaA
24708	0	T	Del	GAP	79	85	158	76.64	214		Rv0020c	fhaA	FHA domain-containing protein FhaA
24709	0	C	Del	GAP	79	85	158	78.1	210		Rv0020c	fhaA	FHA domain-containing protein FhaA
24710	0	G	Del	GAP	79	85	158	79.61	206		Rv0020c	fhaA	FHA domain-containing protein FhaA
24711	0	G	Del	GAP	79	85	158	80	205		Rv0020c	fhaA	FHA domain-containing protein FhaA
24712	0	G	Del	GAP	79	85	158	80.79	203		Rv0020c	fhaA	FHA domain-containing protein FhaA
24713	0	G	Del	GAP	79	85	158	80	205		Rv0020c	fhaA	FHA domain-containing protein FhaA
24714	0	T	Del	GAP	79	85	158	81.19	202		Rv0020c	fhaA	FHA domain-containing protein FhaA
24715	0	A	Del	GAP	79	85	158	81.59	201		Rv0020c	fhaA	FHA domain-containing protein FhaA
24716	0	A	Del	GAP	79	85	158	81.59	201		Rv0020c	fhaA	FHA domain-containing protein FhaA
26957	0	C	SNP	G	142	86	221	100	228
26959	0	C	SNP	G	141	86	224	99.56	228
27487	0	G	SNP	A	97	105	200	99.51	203
34044	0	T	SNP	C	74	89	160	100	163
37031	0	C	SNP	G	85	85	168	100	170	Ala55Ala (gcc/gcG)	Rv0034	-	hypothetical protein
39030	0	C	SNP	T	264	303	556	81.82	693
42281	0	C	SNP	A	122	174	292	100	296	Cys24Phe (tgc/tTc)	Rv0039c	-	transmembrane protein
42967	0	G	SNP	C	107	88	194	100	195	Pro133Pro (ccc/ccG)	Rv0040c	mtc28	hypothetical protein
48520	0	C	SNP	T	97	97	194	99.49	195	Glu170Lys (gag/Aag)	Rv0044c	-	oxidoreductase
49360	0	C	SNP	T	110	86	194	100	196	Val194Ile (gtc/Atc)	Rv0045c	-	hydrolase
49691	0	C	Del	GAP	77	110	184	96.39	194		Rv0045c	-	hydrolase
49692	0	C	Del	GAP	77	110	184	99.47	188		Rv0045c	-	hydrolase
50557	0	T	SNP	C	66	60	123	99.21	127	Arg190Gly (agg/Ggg)	Rv0046c	ino1	inositol-3-phosphate synthase
51949	0	A	SNP	G	75	63	138	99.28	139	Val250Ala (gtc/gCc)	Rv0048c	-	membrane protein
53422	0	G	SNP	A	112	139	241	100	251
54394	0	A	SNP	G	54	59	113	100	113	Ala244Ala (gca/gcG)	Rv0050	ponA1	bifunctional penicillin-insensitive transglycosylase/penicillin-sensitive transpeptidase
54842	0	G	SNP	T	78	51	125	98.47	131	Ala394Ser (gcg/Tcg)	Rv0050	ponA1	bifunctional penicillin-insensitive transglycosylase/penicillin-sensitive transpeptidase
55543	1	G	Ins	C	100	91	191	91.39	191		Rv0050	ponA1	bifunctional penicillin-insensitive transglycosylase/penicillin-sensitive transpeptidase
55543	2	G	Ins	C	100	90	190	90.91	191		Rv0050	ponA1	bifunctional penicillin-insensitive transglycosylase/penicillin-sensitive transpeptidase
55543	3	G	Ins	G	100	90	190	90.91	191		Rv0050	ponA1	bifunctional penicillin-insensitive transglycosylase/penicillin-sensitive transpeptidase
55543	4	G	Ins	C	100	90	190	90.91	190		Rv0050	ponA1	bifunctional penicillin-insensitive transglycosylase/penicillin-sensitive transpeptidase
55543	5	G	Ins	C	100	90	190	90.91	190		Rv0050	ponA1	bifunctional penicillin-insensitive transglycosylase/penicillin-sensitive transpeptidase
55543	6	G	Ins	T	100	89	189	90.43	190		Rv0050	ponA1	bifunctional penicillin-insensitive transglycosylase/penicillin-sensitive transpeptidase
55553	0	C	SNP	T	105	89	189	96.52	201	Pro631Ser (ccg/Tcg)	Rv0050	ponA1	bifunctional penicillin-insensitive transglycosylase/penicillin-sensitive transpeptidase
56001	0	G	SNP	A	53	89	142	100	142	Gln102Gln (cag/caA)	Rv0051	-	transmembrane protein
62049	0	A	SNP	G	98	85	181	100	183	Arg552Gly (agg/Ggg)	Rv0058	dnaB	replicative DNA helicase
65083	0	G	SNP	A	49	73	118	100	122	Pro90Ser (ccc/Tcc)	Rv0061c	-	hypothetical protein
66632	0	C	SNP	T	125	130	239	99.61	256	Pro361Ser (cct/Tct)	Rv0062	celA1	cellulase CelA
67012	0	C	SNP	T	91	169	252	99.24	262	Thr30Thr (acc/acT)	Rv0063	-	oxidoreductase
69984	0	C	SNP	A	71	63	130	99.26	135	Ala455Ala (gcc/gcA)	Rv0064	-	transmembrane protein
69989	0	G	SNP	A	71	61	128	99.25	133	Gly457Asp (ggt/gAt)	Rv0064	-	transmembrane protein
70267	0	G	SNP	T	49	56	101	100	105	Val550Phe (gtc/Ttc)	Rv0064	-	transmembrane protein
70816	0	A	SNP	G	82	67	143	100	149	Asn733Asp (aac/Gac)	Rv0064	-	transmembrane protein
71336	0	G	SNP	C	105	86	187	99.48	192	Arg906Pro (cgc/cCc)	Rv0064	-	transmembrane protein
72549	0	C	SNP	T	54	78	131	99.25	133	Gly655Ser (ggt/Agt)	Rv0066c	icd2	isocitrate dehydrogenase
75233	0	C	SNP	A	95	57	148	98.06	155
75940	0	G	SNP	C	90	90	176	97.83	184	Val214Leu (gtg/Ctg)	Rv0068	-	oxidoreductase
80616	0	C	SNP	G	52	102	153	100	154
89059	0	C	SNP	T	125	125	243	99.6	251	Ala13Val (gcc/gTc)	Rv0080	-	hypothetical protein
92199	0	T	SNP	G	124	136	253	99.24	262	Thr600Thr (act/acG)	Rv0083	-	oxidoreductase
103930	0	G	SNP	C	176	171	342	76.6	453	Ala245Gly (gcc/gGc)	Rv0094c	-	hypothetical protein
104712	0	C	SNP	T	93	129	211	85.06	261
104824	0	C	SNP	A	80	142	220	100	222	Ser131Ile (agc/aTc)	Rv0095c	-	hypothetical protein
104838	0	T	SNP	G	66	125	183	98.45	194	Glu126Asp (gaa/gaC)	Rv0095c	-	hypothetical protein
104856	0	C	SNP	T	55	106	156	98.17	164	Leu120Leu (ctg/ctA)	Rv0095c	-	hypothetical protein
104858	0	G	SNP	A	57	101	156	97.53	162	Leu120Leu (ctg/Ttg)	Rv0095c	-	hypothetical protein
104941	0	T	SNP	C	28	63	91	100	91	Gln92Arg (cag/cGg)	Rv0095c	-	hypothetical protein
104942	0	G	SNP	C	28	61	88	100	89	Gln92Glu (cag/Gag)	Rv0095c	-	hypothetical protein
104944	0	G	SNP	A	28	55	81	100	83	Ala91Val (gcc/gTc)	Rv0095c	-	hypothetical protein
104962	0	G	SNP	A	24	53	77	100	77	Ala85Val (gcg/gTg)	Rv0095c	-	hypothetical protein
105007	0	C	SNP	G	14	30	44	100	44	Ser70Thr (agc/aCc)	Rv0095c	-	hypothetical protein
105011	0	G	SNP	A	12	23	35	100	35	Leu69Leu (ctg/Ttg)	Rv0095c	-	hypothetical protein
105045	0	G	SNP	C	12	27	38	100	39	Asp57Glu (gac/gaG)	Rv0095c	-	hypothetical protein
105060	0	G	SNP	A	14	27	41	100	41	Asp52Asp (gac/gaT)	Rv0095c	-	hypothetical protein
105063	0	G	SNP	A	15	28	42	100	43	Phe51Phe (ttc/ttT)	Rv0095c	-	hypothetical protein
105736	0	T	SNP	C	102	119	217	99.1	223	Val138Ala (gtc/gCc)	Rv0096	PPE1	PPE family protein PPE1
110567	0	C	SNP	T	68	57	122	100	125	Asp189Asp (gac/gaT)	Rv0101	nrp	peptide synthetase Nrp
116000	0	T	SNP	G	111	105	208	100	216	Val2000Val (gtt/gtG)	Rv0101	nrp	peptide synthetase Nrp
117389	0	C	SNP	T	66	107	164	99.43	174	Thr2463Thr (acc/acT)	Rv0101	nrp	peptide synthetase Nrp
122109	0	A	SNP	G	59	77	130	98.55	138	Leu22Ser (ttg/tCg)	Rv0103c	ctpB	cation-transporter P-type ATPase B
123198	0	T	SNP	C	49	91	138	100	140	Pro294Pro (cct/ccC)	Rv0104	-	hypothetical protein
123520	0	T	SNP	C	63	59	120	100	122	Tyr402His (tat/Cat)	Rv0104	-	hypothetical protein
123745	0	G	SNP	A	75	80	151	100	155	Gly477Arg (ggg/Agg)	Rv0104	-	hypothetical protein
125830	1	G	Ins	A	66	62	128	92.75	129		Rv0107c	ctpI	cation-transporter ATPase I
129576	0	A	SNP	C	129	145	269	99.64	275	Ala322Ala (gct/gcG)	Rv0107c	ctpI	cation-transporter ATPase I
131174	1	T	Ins	G	76	29	105	95.45	105
132417	0	C	SNP	G	255	265	509	100	520	Arg346Gly (cgc/Ggc)	Rv0109	PE_PGRS1	PE-PGRS family protein PE_PGRS1
133839	0	C	SNP	T	85	60	144	100	145
142533	0	C	SNP	T	109	107	213	100	216	Val448Val (gtg/gtA)	Rv0118c	oxcA	oxalyl-CoA decarboxylase OxcA
143207	0	T	SNP	C	114	97	210	100	211	Ser224Gly (agc/Ggc)	Rv0118c	oxcA	oxalyl-CoA decarboxylase OxcA
146087	0	T	SNP	C	77	82	155	100	159	Asn562Ser (aat/aGt)	Rv0120c	fusA2	elongation factor G
154283	0	T	SNP	C	75	84	159	99.38	160	Ser18Pro (tcg/Ccg)	Rv0127	mak	maltokinase
157129	0	C	SNP	T	54	94	143	100	148	Gly158Ser (ggc/Agc)	Rv0129c	fbpC	diacylglycerol acyltransferase/mycolyltransferase Ag85C		phylo (Delhi/CAS)
170671	0	G	SNP	A	55	56	107	100	111	Ala130Thr (gcc/Acc)	Rv0144	-	transcriptional regulator
172492	0	C	SNP	G	78	104	182	100	182	Tyr94_ (tac/taG)	Rv0146	-	S-adenosylmethionine-dependentmethyltransferase
176535	0	G	Del	GAP	89	98	186	91.67	204		Rv0149	-	quinone oxidoreductase
177745	0	C	SNP	A	68	70	135	98.57	140	Gly522Val (ggt/gTt)	Rv0151c	PE1	PE family protein PE1
177857	0	G	SNP	A	114	74	184	99.47	189	Leu485Leu (ctg/Ttg)	Rv0151c	PE1	PE family protein PE1
178205	0	C	SNP	G	44	87	129	100	131	Gly369Arg (ggc/Cgc)	Rv0151c	PE1	PE family protein PE1
178453	0	C	SNP	G	63	48	110	100	111	Gly286Ala (ggg/gCg)	Rv0151c	PE1	PE family protein PE1
181090	0	C	SNP	T	81	102	181	100	183
188317	0	A	SNP	G	59	49	108	100	108	Ser175Pro (tcc/Ccc)	Rv0159c	PE3	PE family protein PE3
188800	0	T	SNP	C	76	89	163	98.8	167	Thr14Ala (acg/Gcg)	Rv0159c	PE3	PE family protein PE3
189850	0	A	SNP	G	72	69	140	98.6	143	Phe197Ser (ttc/tCc)	Rv0160c	PE4	PE family protein PE4
194305	1	C	Ins	G	84	82	166	96.51	167		Rv0165c	mce1R	transcriptional regulator Mce1R
194305	2	C	Ins	G	84	83	167	97.09	167		Rv0165c	mce1R	transcriptional regulator Mce1R
194681	0	G	SNP	C	94	94	186	100	188	Leu45Leu (ctc/ctG)	Rv0165c	mce1R	transcriptional regulator Mce1R
196642	0	C	SNP	T	65	42	105	98.17	109	Asn550Asn (aac/aaT)	Rv0166	fadD5	fatty-acid--CoA ligase FadD5
196819	0	G	SNP	A	64	54	117	97.52	121
198401	0	G	SNP	T	62	52	114	98.28	116	Gly248Cys (ggc/Tgc)	Rv0168	yrbE1B	membrane protein
199088	0	G	SNP	A	75	64	136	100	139	Lys185Lys (aag/aaA)	Rv0169	mce1A	Mce family protein Mce1A
199470	0	T	SNP	G	44	97	141	100	141	Ser313Ala (tcc/Gcc)	Rv0169	mce1A	Mce family protein Mce1A
206339	0	T	SNP	C	37	73	109	99.1	111	Leu370Pro (ctg/cCg)	Rv0174	mce1F	Mce family protein Mce1F
206481	0	C	SNP	G	78	33	106	97.37	114	Pro417Pro (ccc/ccG)	Rv0174	mce1F	Mce family protein Mce1F
206484	0	G	SNP	T	76	38	106	96.61	118	Gly418Gly (ggg/ggT)	Rv0174	mce1F	Mce family protein Mce1F
207079	0	G	SNP	C	63	83	142	100	146	Arg89Pro (cgc/cCc)	Rv0175	-	Mce associated membrane protein
209709	0	G	SNP	A	66	48	110	100	114	Phe368Phe (ttc/ttT)	Rv0179c	lprO	lipoprotein LprO
210624	0	C	SNP	T	113	46	157	100	159	Leu63Leu (ctg/ctA)	Rv0179c	lprO	lipoprotein LprO
211126	0	C	SNP	A	61	62	121	99.19	124	Val375Val (gtg/gtT)	Rv0180c	-	transmembrane protein
217201	0	T	SNP	C	83	114	193	100	197	Asn311Asn (aat/aaC)	Rv0186	bglS	beta-glucosidase BglS
217883	0	G	SNP	T	73	116	187	100	189	Gly539Trp (ggg/Tgg)	Rv0186	bglS	beta-glucosidase BglS
218599	0	T	SNP	C	97	81	175	100	178
223942	0	T	SNP	C	122	149	271	100	271	Ser127Pro (tcg/Ccg)	Rv0192	-	hypothetical protein
224338	0	C	SNP	T	53	84	136	100	137	Pro259Ser (ccg/Tcg)	Rv0192	-	hypothetical protein
225323	0	T	SNP	C	50	60	107	99.1	111	Lys417Glu (aag/Gag)	Rv0193c	-	hypothetical protein
225768	0	G	SNP	A	30	33	60	100	63	Thr268Thr (acc/acT)	Rv0193c	-	hypothetical protein
227098	0	T	SNP	C	81	60	139	100	141	Met74Thr (atg/aCg)	Rv0194	-	multidrug ABC transporter ATPase/permease
228263	0	G	SNP	A	124	135	253	100	259	Thr462Thr (acg/acA)	Rv0194	-	multidrug ABC transporter ATPase/permease
230576	1	G	Ins	T	37	51	88	96.7	88
230921	0	C	Del	GAP	69	32	101	100	101		Rv0195	-	two component transcriptional regulator
231114	0	C	SNP	G	60	62	118	100	122	Ala72Ala (gcc/gcG)	Rv0195	-	two component transcriptional regulator
231362	0	A	SNP	G	78	73	149	99.34	152	Glu155Gly (gag/gGg)	Rv0195	-	two component transcriptional regulator
234477	0	T	SNP	G	56	65	120	100	121	Tyr749_ (tat/taG)	Rv0197	-	oxidoreductase
234496	1	C	Ins	G	54	59	113	94.96	113		Rv0197	-	oxidoreductase
234496	2	C	Ins	T	54	58	112	94.12	112		Rv0197	-	oxidoreductase
239791	0	C	SNP	G	125	93	216	99.09	220	Arg501Pro (cgg/cCg)	Rv0202c	mmpL11	transmembrane transport protein MmpL11
249522	0	T	SNP	C	135	132	262	100	267	Val162Ala (gtg/gCg)	Rv0209	-	hypothetical protein
251575	0	G	SNP	A	57	161	211	99.54	219	Ala486Thr (gcg/Acg)	Rv0210	-	hypothetical protein
253996	0	C	SNP	T	87	97	184	98.92	186	Leu215Leu (ttg/ttA)	Rv0212c	nadR	transcriptional regulator NadR
255373	0	T	SNP	C	84	47	131	99.24	132	Asp193Gly (gac/gGc)	Rv0213c	-	methyltransferase
257071	0	C	SNP	T	78	51	128	99.23	130	Tyr336Tyr (tac/taT)	Rv0214	fadD4	fatty-acid--CoA ligase FadD4
261869	0	T	SNP	C	133	133	263	100	266	Cys316Arg (tgt/Cgt)	Rv0218	-	transmembrane protein
262268	0	A	SNP	T	97	120	214	100	217	Ala5Ala (gca/gcT)	Rv0219	-	transmembrane protein
264992	0	T	SNP	C	53	72	123	100	125	Leu309Pro (ctg/cCg)	Rv0221	-	diacyglycerol O-acyltransferase
265554	0	A	SNP	C	96	56	150	100	152	Val16Val (gta/gtC)	Rv0222	echA1	enoyl-CoA hydratase EchA1
266405	0	C	SNP	T	53	89	141	100	142	Gly454Ser (ggc/Agc)	Rv0223c	-	aldehyde dehydrogenase
274463	0	C	SNP	A	90	74	160	98.8	166	Arg86Leu (cgt/cTt)	Rv0229c	-	hypothetical protein
276539	0	G	SNP	C	93	74	166	98.82	169	Gly161Ala (ggc/gCc)	Rv0231	fadE4	acyl-CoA dehydrogenase FadE4
278681	0	C	SNP	G	80	108	185	100	188	His33Asp (cat/Gat)	Rv0233	nrdB	ribonucleoside-diphosphate reductase subunit beta NrdB
283614	0	T	SNP	C	129	157	278	100	286	Ser1080Gly (agc/Ggc)	Rv0236c	aftD	alpha-(1->3)-arabinofuranosyltransferase
285772	0	A	SNP	C	157	160	313	100	317	Pro360Pro (cct/ccG)	Rv0236c	aftD	alpha-(1->3)-arabinofuranosyltransferase
285871	0	A	SNP	G	194	159	347	100	353	Val327Val (gtt/gtC)	Rv0236c	aftD	alpha-(1->3)-arabinofuranosyltransferase
287142	0	C	Del	GAP	127	110	234	94.42	251
289253	0	C	SNP	T	83	69	150	100	152	Asp50Asp (gac/gaT)	Rv0239	vapB24	antitoxin VapB24
291370	0	G	SNP	A	114	120	229	98.73	237	Gly220Gly (ggc/ggT)	Rv0242c	fabG4	3-oxoacyl-ACP reductase FabG
291489	0	G	SNP	A	111	115	224	99.56	227	Leu181Leu (ctg/Ttg)	Rv0242c	fabG4	3-oxoacyl-ACP reductase FabG
293628	1	A	Ins	C	54	83	137	87.26	138
294311	0	C	SNP	T	45	91	136	100	136	Lys441Lys (aag/aaA)	Rv0244c	fadE5	acyl-CoA dehydrogenase FadE5
301341	0	C	SNP	A	59	51	110	99.1	111	Pro105Pro (ccg/ccT)	Rv0249c	-	succinate dehydrogenase membrane anchor subunit
304923	0	A	SNP	G	77	63	139	100	140	Lys686Lys (aaa/aaG)	Rv0252	nirB	nitrite reductase large subunit NirB
308661	0	A	SNP	G	68	76	142	100	144	Leu296Pro (ctg/cCg)	Rv0256c	PPE2	PPE family protein PPE2
310973	0	G	SNP	A	109	75	180	99.46	185	Ala182Val (gcg/gTg)	Rv0259c	-	hypothetical protein
311613	0	G	SNP	T	73	90	158	100	163	Val349Val (gtc/gtA)	Rv0260c	-	transcriptional regulator
324812	0	C	SNP	T	82	81	162	100	163	Asp82Asp (gac/gaT)	Rv0270	fadD2	fatty-acid--CoA ligase FadD2
325505	0	T	SNP	C	51	87	135	99.28	139	Val313Val (gtt/gtC)	Rv0270	fadD2	fatty-acid--CoA ligase FadD2
328569	0	G	SNP	C	132	80	209	100	212
333892	0	G	SNP	C	146	137	275	99.65	284	Arg807Gly (cgc/Ggc)	Rv0278c	-	PE-PGRS family protein PE_PGRS3
335606	0	T	SNP	C	27	18	43	97.83	46	Gly235Gly (gga/ggG)	Rv0278c	-	PE-PGRS family protein PE_PGRS3
335642	0	A	SNP	G	39	15	54	98.18	55	Ala223Ala (gct/gcC)	Rv0278c	-	PE-PGRS family protein PE_PGRS3
335643	0	G	SNP	T	38	12	48	94.34	53	Ala223Asp (gct/gAt)	Rv0278c	-	PE-PGRS family protein PE_PGRS3
335651	0	G	SNP	C	38	16	52	94.74	57	Ala220Ala (gcc/gcG)	Rv0278c	-	PE-PGRS family protein PE_PGRS3
335654	0	G	SNP	A	38	12	49	94.34	53	Gly219Gly (ggc/ggT)	Rv0278c	-	PE-PGRS family protein PE_PGRS3
336683	0	G	SNP	T	25	11	34	94.74	38	Val797Val (gtc/gtA)	Rv0279c	PE_PGRS4	PE-PGRS family protein PE_PGRS4
336684	0	A	SNP	G	26	12	37	97.44	39	Val797Ala (gtc/gCc)	Rv0279c	PE_PGRS4	PE-PGRS family protein PE_PGRS4
336688	0	A	Del	GAP	25	12	37	97.37	38		Rv0279c	PE_PGRS4	PE-PGRS family protein PE_PGRS4
336689	0	G	Del	GAP	25	12	37	94.87	39		Rv0279c	PE_PGRS4	PE-PGRS family protein PE_PGRS4
336690	0	C	Del	GAP	26	12	38	100	38		Rv0279c	PE_PGRS4	PE-PGRS family protein PE_PGRS4
336691	0	T	Del	GAP	26	11	37	94.87	39		Rv0279c	PE_PGRS4	PE-PGRS family protein PE_PGRS4
336692	0	C	Del	GAP	26	11	37	94.87	39		Rv0279c	PE_PGRS4	PE-PGRS family protein PE_PGRS4
336693	0	G	Del	GAP	26	11	37	94.87	39		Rv0279c	PE_PGRS4	PE-PGRS family protein PE_PGRS4
336694	0	A	Del	GAP	26	12	37	97.44	39		Rv0279c	PE_PGRS4	PE-PGRS family protein PE_PGRS4
336695	0	A	Del	GAP	26	12	37	97.44	39		Rv0279c	PE_PGRS4	PE-PGRS family protein PE_PGRS4
336696	0	T	Del	GAP	26	12	37	97.44	39		Rv0279c	PE_PGRS4	PE-PGRS family protein PE_PGRS4
336697	0	T	Del	GAP	26	12	37	97.44	39		Rv0279c	PE_PGRS4	PE-PGRS family protein PE_PGRS4
336699	1	C	Ins	G	25	11	36	94.74	36		Rv0279c	PE_PGRS4	PE-PGRS family protein PE_PGRS4
336699	2	C	Ins	G	25	11	36	94.74	36		Rv0279c	PE_PGRS4	PE-PGRS family protein PE_PGRS4
336707	0	G	Del	GAP	22	11	35	94.29	35		Rv0279c	PE_PGRS4	PE-PGRS family protein PE_PGRS4
336708	0	T	Del	GAP	22	10	35	94.12	34		Rv0279c	PE_PGRS4	PE-PGRS family protein PE_PGRS4
336709	0	C	Del	GAP	22	10	35	94.12	34		Rv0279c	PE_PGRS4	PE-PGRS family protein PE_PGRS4
336710	0	A	Del	GAP	22	10	35	84.21	38		Rv0279c	PE_PGRS4	PE-PGRS family protein PE_PGRS4
337820	0	G	SNP	A	26	140	162	98.22	169	Gly418Gly (ggc/ggT)	Rv0279c	PE_PGRS4	PE-PGRS family protein PE_PGRS4
337959	0	A	SNP	C	47	19	66	100	66	Ile372Ser (atc/aGc)	Rv0279c	PE_PGRS4	PE-PGRS family protein PE_PGRS4
338020	0	A	SNP	C	99	21	118	100	120	Cys352Gly (tgc/Ggc)	Rv0279c	PE_PGRS4	PE-PGRS family protein PE_PGRS4
338100	0	T	SNP	C	114	36	146	99.34	151	Asn325Ser (aac/aGc)	Rv0279c	PE_PGRS4	PE-PGRS family protein PE_PGRS4
338453	0	A	SNP	G	6	50	55	100	56	Ala207Ala (gct/gcC)	Rv0279c	PE_PGRS4	PE-PGRS family protein PE_PGRS4
338648	0	T	SNP	G	121	17	137	82.14	168	Gly142Gly (gga/ggC)	Rv0279c	PE_PGRS4	PE-PGRS family protein PE_PGRS4
338669	0	T	SNP	C	136	13	145	81.87	182	Leu135Leu (tta/ttG)	Rv0279c	PE_PGRS4	PE-PGRS family protein PE_PGRS4
338682	0	T	SNP	G	123	11	133	80.72	166	Asp131Ala (gac/gCc)	Rv0279c	PE_PGRS4	PE-PGRS family protein PE_PGRS4
338683	0	C	SNP	G	122	11	132	81.1	164	Asp131His (gac/Cac)	Rv0279c	PE_PGRS4	PE-PGRS family protein PE_PGRS4
338685	0	C	SNP	G	124	11	133	80.84	167	Gly130Ala (ggg/gCg)	Rv0279c	PE_PGRS4	PE-PGRS family protein PE_PGRS4
338690	0	A	SNP	G	127	11	136	84.15	164	Asn128Asn (aat/aaC)	Rv0279c	PE_PGRS4	PE-PGRS family protein PE_PGRS4
338692	0	T	SNP	C	125	11	133	81.44	167	Asn128Asp (aat/Gat)	Rv0279c	PE_PGRS4	PE-PGRS family protein PE_PGRS4
339230	0	G	SNP	C	115	104	215	100	219
340372	0	T	SNP	C	17	114	130	100	131	Ser337Pro (tcg/Ccg)	Rv0280	PPE3	PPE family protein PPE3
342146	0	A	SNP	C	119	80	196	99.5	200	Glu6Ala (gaa/gCa)	Rv0282	eccA3	ESX-3 secretion system protein EccA
342873	0	C	SNP	T	119	118	233	99.58	238	Val248Val (gtc/gtT)	Rv0282	eccA3	ESX-3 secretion system protein EccA
346275	0	C	SNP	G	136	104	237	99.17	242	Pro214Arg (ccg/cGg)	Rv0284	eccC3	ESX-3 secretion system protein EccC3
350088	0	C	SNP	A	98	130	226	100	228	Leu52Met (ctg/Atg)	Rv0286	PPE4	PPE family protein PPE4
353197	0	C	SNP	T	120	89	204	100	209	Arg39Cys (cgc/Tgc)	Rv0290	eccD3	ESX-3 secretion system protein EccD
353833	0	G	SNP	A	170	147	312	98.45	322	Ala251Thr (gcg/Acg)	Rv0290	eccD3	ESX-3 secretion system protein EccD
356528	0	A	SNP	G	126	141	264	98.89	270	Asn217Asp (aat/Gat)	Rv0292	eccE3	ESX-3 secretion system protein EccE
357938	0	C	SNP	T	87	88	169	100	175	Val43Ile (gtc/Atc)	Rv0293c	-	hypothetical protein
358473	0	G	SNP	C	93	94	185	100	187	Trp101Cys (tgg/tgC)	Rv0294	tam	trans-aconitate methyltransferase
363563	0	G	SNP	A	78	81	157	100	159	Ala30Thr (gcg/Acg)	Rv0299	-	toxin
366917	0	T	SNP	C	88	87	172	97.22	180	Thr1950Ala (acc/Gcc)	Rv0304c	PPE5	PPE family protein PPE5
366922	0	G	SNP	C	80	84	163	99.39	165	Ala1948Gly (gcc/gGc)	Rv0304c	PPE5	PPE family protein PPE5
367718	0	G	SNP	T	88	86	172	100	174	Leu1683Ile (ctt/Att)	Rv0304c	PPE5	PPE family protein PPE5
369886	0	C	SNP	G	101	157	254	100	258	Gly960Ala (ggg/gCg)	Rv0304c	PPE5	PPE family protein PPE5
372913	0	A	SNP	C	60	92	151	99.35	153	Gly933Gly (ggt/ggG)	Rv0305c	PPE6	PPE family protein PPE6
373283	0	A	Del	GAP	170	115	282	95.64	298		Rv0305c	PPE6	PPE family protein PPE6
376774	0	T	SNP	C	83	106	178	100	189	Ala94Ala (gca/gcG)	Rv0307c	-	hypothetical protein
384380	0	A	SNP	C	67	60	123	100	127	Lys260Thr (aag/aCg)	Rv0315	-	beta-1,3-glucanase
386432	0	C	SNP	G	143	83	221	99.56	227	Gly223Ala (ggg/gCg)	Rv0318c	-	integral membrane protein
390828	0	T	SNP	C	98	88	181	100	186	Ser142Gly (agt/Ggt)	Rv0323c	-	hypothetical protein
391853	0	A	SNP	G	103	117	217	99.1	222	Thr168Ala (act/Gct)	Rv0324	-	transcriptional regulator
392261	0	T	SNP	C	99	92	188	100	191	_75Gln (tag/Cag)	Rv0325	-	hypothetical protein
396199	0	T	SNP	C	72	82	151	100	154
402836	0	G	SNP	A	91	58	145	99.33	150	Tyr109Tyr (tac/taT)	Rv0337c	aspC	aspartate aminotransferase
403980	0	G	SNP	A	84	107	191	100	191	Ala621Val (gcc/gTc)	Rv0338c	-	iron-sulfur-binding reductase
404326	0	T	SNP	C	43	83	123	100	126	Arg506Gly (agg/Ggg)	Rv0338c	-	iron-sulfur-binding reductase
406251	0	T	SNP	C	120	97	216	100	217	Asp733Gly (gat/gGt)	Rv0339c	-	transcriptional regulator
414486	0	C	SNP	T	89	83	172	100	172	Glu152Glu (gag/gaA)	Rv0344c	lpqJ	lipoprotein LpqJ
420008	0	A	SNP	G	71	50	119	100	121	Ala58Ala (gca/gcG)	Rv0350	dnaK	chaperone protein DnaK
422678	0	G	SNP	A	107	92	192	100	199	Arg76His (cgc/cAc)	Rv0352	dnaJ1	chaperone protein DnaJ
424320	1	T	Ins	C	104	72	176	93.62	177		Rv0354c	PPE7	PPE family protein PPE7
428698	0	C	SNP	T	115	187	294	98.05	308	Ala1994Ala (gcg/gcA)	Rv0355c	PPE8	PPE family protein PPE8
428921	0	G	SNP	A	76	165	239	100	241	Ser1920Phe (tcc/tTc)	Rv0355c	PPE8	PPE family protein PPE8
432459	0	C	SNP	T	226	209	429	99.32	438	Asp741Asn (gac/Aac)	Rv0355c	PPE8	PPE family protein PPE8
438470	0	C	SNP	T	106	94	200	100	200	Lys90Lys (aag/aaA)	Rv0360c	-	hypothetical protein
440365	0	G	SNP	A	93	122	213	100	215	Ser165Ser (tcg/tcA)	Rv0362	mgtE	Mg2+ transport transmembrane protein MgtE
440878	0	C	SNP	T	77	80	156	99.37	158	Thr336Thr (acc/acT)	Rv0362	mgtE	Mg2+ transport transmembrane protein MgtE
445780	0	C	SNP	T	117	139	251	99.61	257	Arg249His (cgt/cAt)	Rv0368c	-	hypothetical protein
447642	0	G	SNP	C	64	86	145	100	150	Leu134Leu (ctc/ctG)	Rv0370c	-	oxidoreductase
454295	0	T	SNP	C	131	138	269	100	269	Pro26Pro (cca/ccG)	Rv0376c	-	hypothetical protein
454333	0	T	SNP	G	127	129	254	99.61	257	Thr14Pro (acg/Ccg)	Rv0376c	-	hypothetical protein
455024	0	G	SNP	A	118	84	199	99.51	203	Val202Ile (gta/Ata)	Rv0377	-	HTH-type transcriptional regulator
455624	0	T	Del	GAP	160	101	260	100	261
457452	0	T	SNP	G	118	107	225	100	225	Thr124Thr (aca/acC)	Rv0381c	-	hypothetical protein
459399	0	A	SNP	C	84	61	138	99.32	146
466808	0	G	SNP	C	108	109	216	99.54	218
467497	1	C	Ins	G	116	136	252	93.68	252
467508	1	C	Ins	G	110	141	251	95.44	251
467516	0	G	SNP	C	114	148	259	100	262
467526	0	C	SNP	G	113	142	249	99.61	256
467546	0	G	SNP	C	105	144	240	99.2	251
467557	0	A	SNP	C	103	152	250	99.61	256
467564	0	A	SNP	C	97	158	253	100	255
467585	0	G	SNP	C	100	150	249	100	250
467590	0	T	SNP	C	99	143	240	100	242
467621	0	T	SNP	G	121	142	260	100	263
467638	0	G	SNP	T	133	135	268	100	268
473310	0	A	SNP	G	144	122	262	100	266	Gln177Arg (cag/cGg)	Rv0393	-	hypothetical protein
475178	0	T	SNP	C	68	99	166	100	167	Val80Ala (gtc/gCc)	Rv0395	-	hypothetical protein
475915	0	A	SNP	C	165	92	254	98.85	260	Ser34Arg (agc/Cgc)	Rv0397	-	hypothetical protein
482250	0	A	SNP	G	58	95	150	98.71	155	Cys328Arg (tgc/Cgc)	Rv0402c	mmpL1	transmembrane transport protein MmpL1
483935	0	T	SNP	G	54	32	83	98.85	87
484504	0	C	SNP	G	61	42	102	100	103	Ala176Ala (gcc/gcG)	Rv0404	fadD30	long-chain-fatty-acid--AMP ligase FadD30
485561	0	A	SNP	C	50	51	100	99.02	102	Ile529Leu (atc/Ctc)	Rv0404	fadD30	long-chain-fatty-acid--AMP ligase FadD30
485811	0	A	Del	GAP	57	39	95	96.97	99		Rv0405	pks6	membrane bound polyketide synthase
489935	0	G	SNP	C	90	41	129	100	131	Thr257Thr (acc/acG)	Rv0406c	-	beta lactamase-like protein
491742	0	T	SNP	C	57	57	114	99.13	115	Phe320Phe (ttt/ttC)	Rv0407	fgd1	F420-dependent glucose-6-phosphate dehydrogenase		phylo (not Euro-American, M. africanum, M. bovis, M. canettii, M. caprae, M. microti, M. pinipedii, Beijing, Delhi/CAS, EAI)
492150	0	G	SNP	C	99	70	167	99.41	170	Gly122Ala (ggc/gCc)	Rv0408	pta	phosphate acetyltransferase
497251	0	C	SNP	G	84	100	182	99.46	185	Ala22Pro (gcg/Ccg)	Rv0410c	pknG	serine/threonine-protein kinase PknG
498531	0	A	SNP	G	90	92	177	100	182	Ala363Ala (gct/gcC)	Rv0412c	-	membrane protein
498557	0	C	SNP	A	92	96	182	100	188	Asp355Tyr (gac/Tac)	Rv0412c	-	membrane protein
502589	0	C	SNP	G	100	90	184	100	190	Ser75Cys (tcc/tGc)	Rv0417	thiG	thiazole synthase
503354	0	G	SNP	C	77	84	159	100	161
505974	0	G	SNP	A	83	91	172	100	174	Ala297Thr (gcg/Acg)	Rv0419	lpqM	lipoprotein peptidase LpqM
513257	0	T	SNP	C	117	106	215	100	223	Met689Val (atg/Gtg)	Rv0425c	ctpH	metal cation transporting ATPase H
515676	0	G	SNP	A	94	166	253	99.62	261	Gly47Gly (ggc/ggT)	Rv0426c	-	transmembrane protein
517358	0	T	SNP	C	97	114	206	100	211	Asp149Gly (gac/gGc)	Rv0428c	-	GCN5-like N-acetyltransferase
517389	0	C	SNP	A	99	111	205	99.53	211	Val139Phe (gtc/Ttc)	Rv0428c	-	GCN5-like N-acetyltransferase
523654	0	C	SNP	T	129	165	285	99.66	295	Ala294Thr (gcc/Acc)	Rv0435c	-	ATPase
524891	0	C	SNP	A	78	81	158	100	159	Gly167Val (ggc/gTc)	Rv0436c	pssA	CDP-diacylglycerol--serineO-phosphatidyltransferase
531775	0	C	SNP	G	120	176	294	99	299	Trp147Ser (tgg/tCg)	Rv0442c	PPE10	PPE family protein PPE10
541201	0	A	SNP	G	40	47	87	100	87	Leu97Leu (ctt/ctC)	Rv0450c	mmpL4	transmembrane transport protein MmpL4
546357	0	A	SNP	G	106	108	214	100	214	Thr149Thr (act/acC)	Rv0456c	echA2	enoyl-CoA hydratase EchA2
548326	0	T	SNP	C	66	86	147	100	152	Thr428Ala (aca/Gca)	Rv0457c	-	peptidase
551525	0	A	SNP	C	98	96	192	100	194	Arg110Arg (aga/Cga)	Rv0459	-	hypothetical protein
555991	0	A	SNP	G	83	129	210	99.53	213	Cys106Arg (tgc/Cgc)	Rv0465c	-	HTH-type transcriptional regulator
562063	0	G	Del	GAP	75	95	168	92.39	184		Rv0470A	-	hypothetical protein
562064	0	C	Del	GAP	75	95	168	99.42	171		Rv0470A	-	hypothetical protein
562065	0	C	Del	GAP	75	95	168	99.42	171		Rv0470A	-	hypothetical protein
562066	0	A	Del	GAP	75	95	168	98.84	172		Rv0470A	-	hypothetical protein
565655	0	A	SNP	G	63	56	115	100	119
572591	0	C	SNP	T	75	102	176	99.44	178	Asp294Asp (gac/gaT)	Rv0483	lprQ	lipoprotein LprQ
573262	0	A	SNP	G	136	87	218	100	223	Gly180Gly (ggt/ggC)	Rv0484c	-	short-chain type oxidoreductase
579284	0	T	SNP	C	81	79	157	100	160
580772	0	T	SNP	A	56	74	123	84.97	153
580774	0	G	Del	GAP	56	74	129	83.87	155
580775	0	G	Del	GAP	56	74	129	87.25	149
580776	0	G	Del	GAP	56	74	129	86.67	150
580777	0	G	Del	GAP	56	74	129	86.09	151
580778	0	C	Del	GAP	56	74	129	86.67	150
580779	0	A	Del	GAP	56	74	129	87.25	149
580780	0	C	Del	GAP	56	74	129	87.25	149
580781	0	C	Del	GAP	56	74	129	87.25	149
580782	0	A	Del	GAP	56	74	129	87.25	149
580783	0	C	Del	GAP	56	74	129	87.25	149
580784	0	C	Del	GAP	56	74	129	87.84	148
580785	0	C	Del	GAP	56	74	129	87.84	148
580786	0	G	Del	GAP	56	74	129	87.25	149
580787	0	C	Del	GAP	56	74	129	87.84	148
580788	0	T	Del	GAP	56	74	129	87.84	148
580789	0	T	Del	GAP	56	74	129	88.44	147
580790	0	G	Del	GAP	56	74	129	88.44	147
580791	0	C	Del	GAP	56	74	129	89.04	146
580792	0	G	Del	GAP	56	74	129	88.44	147
580793	0	G	Del	GAP	56	74	129	88.44	147
580794	0	G	Del	GAP	56	74	129	89.04	146
580795	0	G	Del	GAP	56	74	129	89.04	146
580796	0	G	Del	GAP	56	74	129	89.04	146
580797	0	A	Del	GAP	56	74	129	88.44	147
584171	0	T	SNP	C	93	114	204	100	207	Ser174Gly (agt/Ggt)	Rv0493c	-	hypothetical protein
585204	0	C	SNP	A	119	115	230	100	234	Arg170Arg (cgc/cgA)	Rv0494	-	HTH-type transcriptional regulator
590436	0	T	SNP	C	100	109	208	99.52	210	Ala118Ala (gct/gcC)	Rv0500	proC	pyrroline-5-carboxylate reductase
597816	0	A	SNP	G	51	30	81	100	81	Ala206Ala (gca/gcG)	Rv0507	mmpL2	transmembrane transport protein MmpL2
598475	0	G	SNP	A	52	68	118	100	120	Arg426His (cgc/cAc)	Rv0507	mmpL2	transmembrane transport protein MmpL2
599868	0	A	SNP	G	109	61	169	100	170	Arg890Arg (cga/cgG)	Rv0507	mmpL2	transmembrane transport protein MmpL2
610120	0	T	SNP	G	99	86	185	100	185
611977	0	C	SNP	T	85	96	177	99.45	182	Gly33Asp (ggc/gAc)	Rv0519c	-	membrane protein
623163	0	C	SNP	T	76	189	258	99.62	266	Ala124Val (gcc/gTc)	Rv0532	PE_PGRS6	PE-PGRS family protein PE_PGRS6
623472	0	A	SNP	G	140	91	229	100	231	Asp227Gly (gac/gGc)	Rv0532	PE_PGRS6	PE-PGRS family protein PE_PGRS6
623508	0	C	SNP	G	147	99	245	100	246	Ala239Gly (gcc/gGc)	Rv0532	PE_PGRS6	PE-PGRS family protein PE_PGRS6
629714	0	G	SNP	A	117	89	201	99.52	207	Asp6Asp (gac/gaT)	Rv0537c	-	integral membrane protein
630722	0	G	SNP	C	94	131	220	100	225	Arg228Pro (cgg/cCg)	Rv0538	-	membrane protein
635139	0	G	SNP	C	108	139	245	100	247	Gly122Gly (ggc/ggG)	Rv0542c	menE	2-succinylbenzoic acid--CoA ligase
637319	0	G	SNP	A	49	104	152	100	153	Pro49Ser (cct/Tct)	Rv0545c	pitA	low-affinity inorganic phosphate transporter
648002	0	T	SNP	G	46	48	94	100	94	Leu15Arg (ctc/cGc)	Rv0556	-	transmembrane protein
648856	0	T	SNP	C	97	86	183	100	183	Gly107Gly (ggt/ggC)	Rv0557	mgtA	GDP-mannose-dependent alpha-mannosyltransferase		phylo (not Euro-American, M. africanum, M. bovis, M. canettii, M. caprae, M. microti, M. pinipedii, Beijing, Delhi/CAS, EAI)
652950	0	T	SNP	C	131	145	273	99.28	278	Arg60Arg (cgt/cgC)	Rv0562	grcC1	polyprenyl-diphosphate synthase GrcC
653955	0	T	SNP	C	108	86	189	99.49	195	Val26Ala (gtc/gCc)	Rv0563	htpX	protease HtpX
655986	0	T	SNP	G	78	82	160	100	160
657081	0	C	SNP	T	85	65	143	99.34	151	Val130Val (gtg/gtA)	Rv0565c	-	monooxygenase
659341	0	T	SNP	C	76	71	145	100	147
661438	0	A	SNP	C	120	154	271	100	274	Lys48Asn (aaa/aaC)	Rv0570	nrdZ	vitamin B12-dependent ribonucleoside-diphosphate reductase
661676	0	G	Del	GAP	79	86	159	87.77	188		Rv0570	nrdZ	vitamin B12-dependent ribonucleoside-diphosphate reductase
661677	0	G	Del	GAP	79	86	159	88.24	187		Rv0570	nrdZ	vitamin B12-dependent ribonucleoside-diphosphate reductase
661678	0	C	Del	GAP	79	86	159	88.71	186		Rv0570	nrdZ	vitamin B12-dependent ribonucleoside-diphosphate reductase
661679	0	C	Del	GAP	79	86	159	90.16	183		Rv0570	nrdZ	vitamin B12-dependent ribonucleoside-diphosphate reductase
662911	0	T	SNP	C	116	135	246	100	251	Ala539Ala (gct/gcC)	Rv0570	nrdZ	vitamin B12-dependent ribonucleoside-diphosphate reductase
665293	0	A	SNP	G	57	64	121	100	121	Phe31Leu (ttc/Ctc)	Rv0572c	-	hypothetical protein
666631	0	A	SNP	G	103	94	196	99.49	198	Phe204Phe (ttt/ttC)	Rv0573c	pncB2	nicotinic acid phosphoribosyltransferase PncB2
669398	0	T	SNP	C	97	106	201	100	203	Gln116Gln (caa/caG)	Rv0575c	-	oxidoreductase
670545	0	G	SNP	A	107	138	240	100	245	Arg233His (cgc/cAc)	Rv0576	-	transcriptional regulator
671961	0	C	SNP	T	115	110	225	99.56	226
672491	0	C	SNP	G	137	147	271	97.59	291	Gly1142Gly (ggg/ggC)	Rv0578c	PE_PGRS7	PE-PGRS family protein PE_PGRS7
672621	0	C	SNP	G	93	144	226	97.93	242	Gly1099Ala (ggc/gCc)	Rv0578c	PE_PGRS7	PE-PGRS family protein PE_PGRS7
672622	0	C	SNP	G	92	141	227	96.68	241	Gly1099Arg (ggc/Cgc)	Rv0578c	PE_PGRS7	PE-PGRS family protein PE_PGRS7
672721	0	T	SNP	C	63	156	210	97.77	224	Asn1066Asp (aac/Gac)	Rv0578c	PE_PGRS7	PE-PGRS family protein PE_PGRS7
673238	0	A	SNP	G	131	199	318	100	330	His893His (cat/caC)	Rv0578c	PE_PGRS7	PE-PGRS family protein PE_PGRS7
674702	0	A	SNP	T	204	210	402	99.04	418	Gly405Gly (ggt/ggA)	Rv0578c	PE_PGRS7	PE-PGRS family protein PE_PGRS7
676810	0	C	SNP	T	95	94	188	99.47	190	Cys191Cys (tgc/tgT)	Rv0579	-	hypothetical protein
676882	0	C	SNP	T	114	86	197	100	200	Tyr215Tyr (tac/taT)	Rv0579	-	hypothetical protein
684376	0	T	SNP	C	84	79	163	99.39	164
685461	0	C	SNP	G	78	55	133	100	133	Ala111Ala (gcc/gcG)	Rv0587	yrbE2A	hypothetical protein
685608	0	T	SNP	C	66	98	159	100	164	Leu160Leu (ctt/ctC)	Rv0587	yrbE2A	hypothetical protein
686123	0	C	SNP	A	107	103	208	100	210	Leu66Met (ctg/Atg)	Rv0588	-	hypothetical protein
686972	0	T	SNP	C	73	94	164	99.4	168	Phe51Ser (ttc/tCc)	Rv0589	mce2A	Mce family protein Mce2A
688792	1	T	Ins	G	62	88	150	89.29	150
690450	0	A	SNP	C	85	123	208	100	208	Ala464Ala (gca/gcC)	Rv0591	mce2C	Mce family protein Mce2C
690465	0	T	SNP	G	84	123	202	100	207	Leu469Leu (ctt/ctG)	Rv0591	mce2C	Mce family protein Mce2C
697086	0	C	SNP	T	91	105	194	98	200
698968	0	G	SNP	A	161	185	338	99.71	347	Gly9Gly (ggc/ggT)	Rv0601c	-	two component sensor kinase HK2
708056	0	T	SNP	C	134	146	278	100	280	His487Arg (cac/cGc)	Rv0613c	-	hypothetical protein
712693	0	A	SNP	G	113	80	192	99.48	194
713310	0	T	SNP	C	159	167	320	100	326	Cys199Arg (tgt/Cgt)	Rv0620	galK	galactokinase
720935	0	G	SNP	T	121	134	247	98.84	258	Ile266Ile (atc/atA)	Rv0629c	recD	exonuclease V subunit alpha RecD
725190	0	G	SNP	A	97	91	183	100	188	Phe1039Phe (ttc/ttT)	Rv0631c	recC	exonuclease V subunit gamma RecC
725810	0	G	SNP	A	101	151	250	99.6	253	Pro833Ser (ccg/Tcg)	Rv0631c	recC	exonuclease V subunit gamma RecC
729685	0	C	SNP	T	67	82	149	99.33	150	Arg161Gln (cga/cAa)	Rv0633c	-	hypothetical protein
753174	0	C	SNP	A	60	70	129	99.24	131	Trp65Leu (tgg/tTg)	Rv0656c	vapC6	ribonuclease VapC6
754186	0	A	SNP	G	112	119	228	99.57	232	Leu75Pro (ctc/cCc)	Rv0658c	-	integral membrane protein
757182	0	A	SNP	G	68	85	152	100	153	Asp349Gly (gac/gGc)	Rv0663	atsD	arylsulfatase AtsD
759746	0	C	SNP	T	30	27	56	100	57							rifampicin (RMP)
761155	0	C	SNP	T	91	71	158	100	162	Ser450Leu (tcg/tTg)	Rv0667	rpoB	DNA-directed RNA polymerase subunit beta	rifampicin (RMP)		rifampicin (RMP)
762434	0	T	SNP	G	72	104	173	99.44	177	Gly876Gly (ggt/ggG)	Rv0667	rpoB	DNA-directed RNA polymerase subunit beta		phylo (3)	rifampicin (RMP)
763031	0	T	SNP	C	51	85	133	99.27	137	Ala1075Ala (gct/gcC)	Rv0667	rpoB	DNA-directed RNA polymerase subunit beta		phylo (4)	rifampicin (RMP)
764817	0	T	SNP	C	83	85	165	98.82	170	Val483Ala (gtg/gCg)	Rv0668	rpoC	DNA-directed RNA polymerase subunit beta'
767339	0	A	SNP	G	75	73	144	100	148
767414	0	G	SNP	A	87	85	171	100	172
775639	0	T	SNP	C	77	143	219	100	220	Ile948Val (att/Gtt)	Rv0676c	mmpL5	transmembrane transport protein MmpL5
776100	0	G	SNP	A	58	82	138	100	140	Thr794Ile (acc/aTc)	Rv0676c	mmpL5	transmembrane transport protein MmpL5
781395	0	T	SNP	C	64	67	128	99.24	132							streptomycin (SM)
781822	0	A	SNP	G	55	71	124	98.44	128	Lys88Arg (aag/aGg)	Rv0682	rpsL	30S ribosomal protein S12	streptomycin (SM)		streptomycin (SM)
788615	0	G	SNP	C	116	138	250	99.22	256	Gly226Arg (ggg/Cgg)	Rv0688	-	ferredoxin reductase
798779	0	T	SNP	C	90	80	165	100	170
798934	0	C	SNP	A	70	79	147	99.33	150	Arg34Arg (cgc/cgA)	Rv0698	-	hypothetical protein
807405	0	C	SNP	T	68	59	126	99.22	128	Ser357Ser (tcc/tcT)	Rv0711	atsA	arylsulfatase AtsA
820483	0	G	SNP	T	107	116	218	100	223	Ala6Asp (gcc/gAc)	Rv0727c	fucA	L-fuculose phosphate aldolase FucA
820734	0	A	SNP	G	105	121	223	100	226	Val248Ala (gtc/gCc)	Rv0728c	serA2	D-3-phosphoglycerate dehydrogenase SerA
820752	0	C	SNP	T	106	128	227	99.57	235	Arg242His (cgc/cAc)	Rv0728c	serA2	D-3-phosphoglycerate dehydrogenase SerA
830868	1	G	Ins	G	89	101	190	85.59	190		Rv0739	-	hypothetical protein
830868	2	G	Ins	C	89	101	190	85.59	190		Rv0739	-	hypothetical protein
834857	0	C	SNP	T	59	97	154	100	156	Met30Ile (atg/atA)	Rv0744c	-	transcriptional regulator
836426	0	A	SNP	C	30	150	178	99.45	181	Leu242Leu (cta/ctC)	Rv0746	PE_PGRS9	PE-PGRS family protein PE_PGRS9
836454	0	A	SNP	G	30	118	145	99.33	149	Thr252Ala (act/Gct)	Rv0746	PE_PGRS9	PE-PGRS family protein PE_PGRS9
836538	0	A	SNP	G	122	25	146	99.32	148	Asn280Asp (aac/Gac)	Rv0746	PE_PGRS9	PE-PGRS family protein PE_PGRS9
836658	0	A	SNP	G	186	85	262	100	271	Thr320Ala (acc/Gcc)	Rv0746	PE_PGRS9	PE-PGRS family protein PE_PGRS9
836829	0	A	Del	GAP	50	54	104	98.11	106		Rv0746	PE_PGRS9	PE-PGRS family protein PE_PGRS9
836830	0	A	Del	GAP	50	54	104	98.11	106		Rv0746	PE_PGRS9	PE-PGRS family protein PE_PGRS9
836831	0	G	Del	GAP	50	54	104	100	104		Rv0746	PE_PGRS9	PE-PGRS family protein PE_PGRS9
836833	0	C	SNP	A	48	54	101	100	102	Ala378Asp (gcc/gAc)	Rv0746	PE_PGRS9	PE-PGRS family protein PE_PGRS9
836838	0	T	SNP	G	51	54	105	99.06	106	Leu380Val (ttg/Gtg)	Rv0746	PE_PGRS9	PE-PGRS family protein PE_PGRS9
836849	0	T	SNP	C	50	51	99	99.02	102	Gly383Gly (ggt/ggC)	Rv0746	PE_PGRS9	PE-PGRS family protein PE_PGRS9
837033	0	A	SNP	G	74	181	253	100	255	Thr445Ala (acc/Gcc)	Rv0746	PE_PGRS9	PE-PGRS family protein PE_PGRS9
838990	0	C	SNP	G	57	54	108	90.98	122	Ala180Ala (gcc/gcG)	Rv0747	PE_PGRS10	PE-PGRS family protein PE_PGRS10
839123	0	A	SNP	G	111	49	159	100	160	Arg225Gly (agg/Ggg)	Rv0747	PE_PGRS10	PE-PGRS family protein PE_PGRS10
839129	0	C	SNP	G	118	45	159	100	163	Arg227Gly (cgc/Ggc)	Rv0747	PE_PGRS10	PE-PGRS family protein PE_PGRS10
839194	0	A	SNP	G	116	72	182	100	188	Thr248Thr (aca/acG)	Rv0747	PE_PGRS10	PE-PGRS family protein PE_PGRS10
839334	0	A	SNP	G	100	127	222	99.56	228	Lys295Arg (aaa/aGa)	Rv0747	PE_PGRS10	PE-PGRS family protein PE_PGRS10
839348	0	A	SNP	G	105	134	233	99.58	240	Ser300Gly (agc/Ggc)	Rv0747	PE_PGRS10	PE-PGRS family protein PE_PGRS10
840195	0	G	Del	GAP	18	30	47	94.12	51		Rv0747	PE_PGRS10	PE-PGRS family protein PE_PGRS10
840196	0	G	Del	GAP	18	30	47	96	50		Rv0747	PE_PGRS10	PE-PGRS family protein PE_PGRS10
840197	0	G	Del	GAP	18	30	47	97.96	49		Rv0747	PE_PGRS10	PE-PGRS family protein PE_PGRS10
840198	0	G	Del	GAP	18	30	47	100	48		Rv0747	PE_PGRS10	PE-PGRS family protein PE_PGRS10
840199	0	A	Del	GAP	18	30	47	100	48		Rv0747	PE_PGRS10	PE-PGRS family protein PE_PGRS10
840200	0	A	Del	GAP	18	30	47	100	48		Rv0747	PE_PGRS10	PE-PGRS family protein PE_PGRS10
840201	0	G	Del	GAP	18	25	43	91.49	47		Rv0747	PE_PGRS10	PE-PGRS family protein PE_PGRS10
840202	0	C	Del	GAP	18	25	43	89.58	48		Rv0747	PE_PGRS10	PE-PGRS family protein PE_PGRS10
840203	0	A	Del	GAP	18	25	43	89.58	48		Rv0747	PE_PGRS10	PE-PGRS family protein PE_PGRS10
840204	0	C	Del	GAP	18	25	43	89.58	48		Rv0747	PE_PGRS10	PE-PGRS family protein PE_PGRS10
840205	0	C	Del	GAP	18	25	43	89.58	48		Rv0747	PE_PGRS10	PE-PGRS family protein PE_PGRS10
840206	0	C	Del	GAP	18	25	43	89.58	48		Rv0747	PE_PGRS10	PE-PGRS family protein PE_PGRS10
840207	0	T	Del	GAP	18	25	43	89.58	48		Rv0747	PE_PGRS10	PE-PGRS family protein PE_PGRS10
840208	0	C	Del	GAP	18	25	43	89.58	48		Rv0747	PE_PGRS10	PE-PGRS family protein PE_PGRS10
840209	0	G	Del	GAP	18	25	43	87.76	49		Rv0747	PE_PGRS10	PE-PGRS family protein PE_PGRS10
840210	0	C	Del	GAP	18	25	43	91.49	47		Rv0747	PE_PGRS10	PE-PGRS family protein PE_PGRS10
840496	0	C	SNP	G	46	51	95	87.39	111	Gly682Gly (ggc/ggG)	Rv0747	PE_PGRS10	PE-PGRS family protein PE_PGRS10
840847	0	C	SNP	T	118	157	264	99.28	277	Gly799Gly (ggc/ggT)	Rv0747	PE_PGRS10	PE-PGRS family protein PE_PGRS10
841764	0	G	SNP	C	38	64	98	100	102	Thr37Thr (acc/acG)	Rv0749A	-	hypothetical protein
842153	0	G	SNP	A	76	64	139	94.59	148	Glu41Lys (gag/Aag)	Rv0750	-	hypothetical protein
847995	0	T	SNP	C	74	89	163	100	163
852910	0	C	SNP	T	130	97	218	100	227	Pro172Leu (ccc/cTc)	Rv0758	phoR	two component system response sensor kinase PhoR
854253	0	C	Del	GAP	36	44	80	89.89	89
856933	0	G	SNP	A	58	63	119	99.18	122	Arg369_ (cga/Tga)	Rv0764c	cyp51	lanosterol 14-alpha demethylase
857643	0	C	SNP	G	60	92	150	99.35	153	Gly132Ala (ggc/gCc)	Rv0764c	cyp51	lanosterol 14-alpha demethylase
857696	0	A	SNP	G	79	71	143	100	150	Ala114Ala (gct/gcC)	Rv0764c	cyp51	lanosterol 14-alpha demethylase
858464	0	A	SNP	G	98	108	205	100	206	Val134Ala (gtg/gCg)	Rv0765c	-	oxidoreductase
868861	0	C	SNP	T	127	136	257	99.25	265	Ser152Phe (tcc/tTc)	Rv0775	-	hypothetical protein
874835	1	C	Ins	C	54	31	85	92.39	86
874835	2	C	Ins	G	55	31	86	93.48	86
876141	0	G	SNP	T	93	43	134	99.27	137
880562	0	G	SNP	T	83	65	147	100	148	Cys408Phe (tgc/tTc)	Rv0785	-	KsdD-like steroid dehydrogenase
882257	0	T	SNP	C	90	94	180	100	184	Tyr267His (tac/Cac)	Rv0787	-	hypothetical protein
893733	0	T	SNP	G	118	123	237	99.18	243	Leu139Arg (ctg/cGg)	Rv0800	pepC	M18 family aminopeptidase
896979	0	T	SNP	C	118	110	225	100	228	Val387Ala (gta/gCa)	Rv0803	purL	phosphoribosylformylglycinamidine synthase 2
897737	0	C	SNP	T	164	126	279	98.64	294	Arg640Trp (cgg/Tgg)	Rv0803	purL	phosphoribosylformylglycinamidine synthase 2
900221	0	T	SNP	C	39	51	90	100	90	Val370Val (gta/gtG)	Rv0806c	cpsY	exopolysaccharide phosphotransferase CpsY
903537	0	G	SNP	T	117	78	194	98.98	197	Arg476Leu (cgg/cTg)	Rv0808	purF	amidophosphoribosyltransferase
903550	0	T	SNP	C	122	81	200	100	203	Ala480Ala (gct/gcC)	Rv0808	purF	amidophosphoribosyltransferase
903913	0	T	SNP	C	88	101	184	100	189	Gly63Gly (ggt/ggC)	Rv0809	purM	phosphoribosylformylglycinamidine cyclo-ligase PurM
906742	0	T	SNP	C	98	92	187	99.48	191	Val107Ala (gtc/gCc)	Rv0812	-	amino acid aminotransferase
906857	0	A	SNP	G	93	107	193	100	200	Ile145Met (ata/atG)	Rv0812	-	amino acid aminotransferase
919551	0	C	SNP	T	48	86	130	98.53	136	Val1Val (gtg/gtA)	Rv0825c	-	hypothetical protein
921813	0	C	SNP	G	46	78	124	94.66	131
921970	0	A	SNP	G	78	50	128	99.22	129	Met1Val (atg/Gtg)	Rv0830	-	S-adenosylmethionine-dependentmethyltransferase
925453	0	C	SNP	T	181	185	352	98.92	370	Ala31Ala (gcc/gcT)	Rv0833	PE_PGRS13	PE-PGRS family protein PE_PGRS13
927110	0	A	SNP	G	95	60	149	99.36	156	Ser584Gly (agt/Ggt)	Rv0833	PE_PGRS13	PE-PGRS family protein PE_PGRS13
927385	0	A	SNP	G	99	44	141	99.31	144	Gly675Gly (gga/ggG)	Rv0833	PE_PGRS13	PE-PGRS family protein PE_PGRS13
931123	0	T	SNP	C	59	72	130	100	131	Tyr57Tyr (tat/taC)	Rv0835	lpqQ	lipoprotein LpqQ		phylo (not 4)
931337	0	T	SNP	C	47	71	115	99.16	119	Tyr129His (tac/Cac)	Rv0835	lpqQ	lipoprotein LpqQ
932280	0	T	SNP	C	85	80	163	99.4	166	_218Trp (tag/tGg)	Rv0836c	-	hypothetical protein
933000	0	G	SNP	A	83	81	163	99.39	165
933882	0	A	SNP	C	89	91	179	97.3	185	Thr50Thr (act/acG)	Rv0837c	-	hypothetical protein
934230	0	C	SNP	G	95	60	153	98.73	157
934611	0	G	SNP	T	133	104	228	98.75	240
941845	0	C	SNP	A	98	105	198	99.51	204	Ala219Glu (gcg/gAg)	Rv0845	-	sensor histidine kinase NarS
942616	0	C	SNP	A	72	70	139	99.3	143
945214	0	G	SNP	A	99	61	155	99.38	161	Gly93Ser (ggt/Agt)	Rv0848	cysK2	cysteine synthase CysK
945238	0	G	SNP	T	97	53	147	99.34	151	Ala101Ser (gcc/Tcc)	Rv0848	cysK2	cysteine synthase CysK
949535	0	T	SNP	C	104	100	203	100	204	Ala528Ala (gca/gcG)	Rv0853c	pdc	alpha-keto-acid decarboxylase
950116	0	C	SNP	G	111	120	226	100	231	Ala335Pro (gcg/Ccg)	Rv0853c	pdc	alpha-keto-acid decarboxylase
955524	0	A	SNP	G	104	109	210	100	213	Ser150Gly (agc/Ggc)	Rv0859	-	acyltransferase
957117	0	T	SNP	C	83	118	200	99.01	203	Asp275Asp (gat/gaC)	Rv0860	fadB	fatty oxidation protein FadB
957306	0	C	SNP	T	67	98	163	99.4	166	Ala338Ala (gcc/gcT)	Rv0860	fadB	fatty oxidation protein FadB
960325	0	G	Del	GAP	90	91	174	91.41	198
960367	0	A	SNP	G	99	92	186	98.96	193	Leu749Ser (ttg/tCg)	Rv0862c	-	hypothetical protein
964969	0	T	SNP	C	168	164	309	95.4	348	Ala189Ala (gca/gcG)	Rv0867c	rpfA	resuscitation-promoting factor RpfA
968426	1	A	Ins	G	162	92	254	77.91	254		Rv0872c	PE_PGRS15	PE-PGRS family protein PE_PGRS15
968426	2	A	Ins	C	162	92	254	77.91	254		Rv0872c	PE_PGRS15	PE-PGRS family protein PE_PGRS15
968426	3	A	Ins	C	162	92	254	77.91	254		Rv0872c	PE_PGRS15	PE-PGRS family protein PE_PGRS15
968426	4	A	Ins	G	162	92	254	77.91	254		Rv0872c	PE_PGRS15	PE-PGRS family protein PE_PGRS15
968426	5	A	Ins	G	162	92	254	77.91	254		Rv0872c	PE_PGRS15	PE-PGRS family protein PE_PGRS15
968426	6	A	Ins	G	162	92	254	77.91	254		Rv0872c	PE_PGRS15	PE-PGRS family protein PE_PGRS15
968426	7	A	Ins	T	162	91	253	77.61	254		Rv0872c	PE_PGRS15	PE-PGRS family protein PE_PGRS15
968426	8	A	Ins	T	162	92	254	77.91	254		Rv0872c	PE_PGRS15	PE-PGRS family protein PE_PGRS15
968426	9	A	Ins	G	161	92	253	77.61	254		Rv0872c	PE_PGRS15	PE-PGRS family protein PE_PGRS15
969762	0	C	SNP	G	169	139	299	100	308	Gly161Gly (ggg/ggC)	Rv0872c	PE_PGRS15	PE-PGRS family protein PE_PGRS15
976898	0	G	Del	GAP	52	68	122	93.02	129		Rv0878c	PPE13	PPE family protein PPE13
976899	0	G	SNP	T	51	68	119	90.84	131	Pro435Pro (ccc/ccA)	Rv0878c	PPE13	PPE family protein PPE13
977293	0	C	SNP	T	211	164	360	99.21	378	Trp304_ (tgg/tAg)	Rv0878c	PPE13	PPE family protein PPE13
978278	0	C	SNP	G	103	124	224	99.56	228
979704	0	G	SNP	C	113	120	228	100	233	Gly115Arg (ggc/Cgc)	Rv0881	-	tRNA/rRNA methyltransferase
982639	0	C	SNP	T	63	85	146	99.33	149
986463	0	G	SNP	C	46	74	117	100	120
986515	0	C	SNP	T	41	55	96	98.97	97
990001	0	G	SNP	C	79	101	178	100	180	Pro866Ala (ccc/Gcc)	Rv0890c	-	HTH-type transcriptional regulator
991939	0	G	SNP	A	109	116	224	100	225	Arg220Cys (cgc/Tgc)	Rv0890c	-	HTH-type transcriptional regulator
993346	0	A	SNP	C	53	40	93	98.94	94	Val37Gly (gtt/gGt)	Rv0891c	-	hypothetical protein
996215	0	C	SNP	G	48	57	105	98.13	107	Leu27Phe (ttg/ttC)	Rv0893c	-	S-adenosylmethionine-dependentmethyltransferase
996263	0	G	SNP	A	38	44	81	98.8	83	Thr11Thr (acc/acT)	Rv0893c	-	S-adenosylmethionine-dependentmethyltransferase
1002172	0	G	SNP	A	131	136	259	99.26	269	Arg82Trp (cgg/Tgg)	Rv0897c	-	oxidoreductase
1007198	0	A	SNP	G	124	137	256	99.62	262	Leu328Pro (ctg/cCg)	Rv0904c	accD3	acetyl-CoAcarboxylase carboxyl transferase subunit beta
1008460	0	C	SNP	T	88	101	184	99.47	190	Ser85Phe (tcc/tTc)	Rv0905	echA6	enoyl-CoA hydratase EchA6
1009500	0	C	SNP	T	119	110	228	99.13	231	Pro186Leu (ccg/cTg)	Rv0906	-	hypothetical protein
1010204	1	C	Ins	G	66	107	173	93.51	174		Rv0907	-	hypothetical protein
1012815	0	C	SNP	G	133	85	216	100	218	Ala362Gly (gcc/gGc)	Rv0908	ctpE	metal cation transporter ATPase E
1018349	0	C	SNP	T	72	37	102	98.2	111	Trp126_ (tgg/tAg)	Rv0913c	-	dioxygenase
1023911	0	C	SNP	G	122	57	172	99.44	180
1024346	0	A	SNP	G	102	121	221	100	223	Ser46Gly (agt/Ggt)	Rv0918	-	hypothetical protein
1025106	0	T	SNP	C	71	83	151	100	154	Phe141Phe (ttt/ttC)	Rv0919	-	GCN5-like N-acetyltransferase
1026482	0	G	SNP	A	67	67	131	98.53	136	Pro112Leu (ccc/cTc)	Rv0920c	-	transposase
1029586	0	G	SNP	A	103	92	188	98.98	197	Pro331Leu (ccc/cTc)	Rv0923c	-	hypothetical protein
1034381	0	G	SNP	A	119	87	204	99.04	208	Ala84Val (gct/gTt)	Rv0927c	-	oxidoreductase
1037012	0	T	SNP	C	87	69	153	100	156	Met5Thr (atg/aCg)	Rv0930	pstA1	phosphate ABC transporter permease PstA
1037911	0	C	SNP	T	49	72	118	100	121	Arg305_ (cga/Tga)	Rv0930	pstA1	phosphate ABC transporter permease PstA
1044773	0	C	SNP	G	103	91	189	99.49	195	Leu153Val (ctg/Gtg)	Rv0936	pstA2	phosphate ABC transporter permease PstA
1047165	0	T	SNP	C	64	96	157	100	160	Cys344Arg (tgc/Cgc)	Rv0938	ligD	multifunctional non-homologous end joining DNA repair protein/ATP dependent DNA ligase LigD
1054784	0	C	SNP	G	117	86	201	99.51	204	Arg180Gly (cgc/Ggc)	Rv0945	-	oxidoreductase
1065205	0	G	SNP	A	85	71	153	98.73	158	Ala27Thr (gcc/Acc)	Rv0954	-	transmembrane protein
1068151	0	T	SNP	C	87	80	166	99.4	168	His197His (cat/caC)	Rv0956	purN	phosphoribosylglycinamide formyltransferase PurN
1068432	0	A	SNP	G	95	106	196	100	201	Pro76Pro (cca/ccG)	Rv0957	purH	bifunctionalphosphoribosylaminoimidazolecarboxamide formyltransferase/inosinemonophosphate cyclohydrolase
1070702	0	T	SNP	C	127	92	213	100	219	Ser274Pro (tcc/Ccc)	Rv0958	-	magnesium chelatase
1071349	0	G	SNP	C	127	137	262	100	264	Gly32Ala (ggc/gCc)	Rv0959	-	hypothetical protein
1074558	0	G	SNP	A	103	105	202	100	208	Pro186Leu (ccc/cTc)	Rv0962c	lprP	lipoprotein LprP
1075279	0	T	SNP	C	71	66	135	100	137
1076309	0	G	SNP	T	118	72	187	100	190	Pro124Thr (cct/Act)	Rv0964c	-	hypothetical protein
1077312	0	A	SNP	G	85	85	167	100	170	Val175Ala (gtg/gCg)	Rv0966c	-	hypothetical protein
1079927	0	C	SNP	A	140	123	258	98.87	266	Thr395Thr (acc/acA)	Rv0969	ctpV	copper-exporting ATPase
1080192	0	G	SNP	A	141	108	244	99.6	250	Asp484Asn (gat/Aat)	Rv0969	ctpV	copper-exporting ATPase
1081681	0	T	SNP	C	115	88	202	99.51	204	Val210Val (gtt/gtC)	Rv0970	-	integral membrane protein
1084567	0	T	SNP	C	95	120	211	99.54	216	Tyr395Cys (tac/tGc)	Rv0973c	accA2	acetyl-/propionyl-CoA carboxylase subunit alpha
1087193	0	G	SNP	C	96	107	199	99.51	204	Asn51Lys (aac/aaG)	Rv0974c	accD2	acetyl-/propionyl-CoA carboxylase subunit beta
1090188	1	A	Ins	G	88	98	186	92.54	186
1093406	0	A	SNP	G	113	113	218	100	226	Val317Val (gtt/gtC)	Rv0978c	PE_PGRS17	PE-PGRS family protein PE_PGRS17
1095490	0	A	SNP	G	77	113	187	100	190	Val321Ala (gtc/gCc)	Rv0980c	PE_PGRS18	PE-PGRS family protein PE_PGRS18
1095644	0	C	SNP	T	28	86	109	97.44	117	Ala270Thr (gcg/Acg)	Rv0980c	PE_PGRS18	PE-PGRS family protein PE_PGRS18
1095678	0	A	SNP	G	61	47	107	99.08	109	Gly258Gly (ggt/ggC)	Rv0980c	PE_PGRS18	PE-PGRS family protein PE_PGRS18
1095981	0	A	SNP	C	191	171	357	99.72	363	Gly157Gly (ggt/ggG)	Rv0980c	PE_PGRS18	PE-PGRS family protein PE_PGRS18
1096633	0	T	SNP	G	66	64	128	99.24	131
1097220	0	C	SNP	T	94	110	203	100	204	Ser133Ser (tcc/tcT)	Rv0981	mprA	two-component response regulator MrpA
1098523	0	T	SNP	A	100	87	181	100	187	Leu339His (ctt/cAt)	Rv0982	mprB	two component histidine-protein kinase/phosphatase MprB
1099058	0	G	SNP	A	67	67	129	100	134
1100234	0	T	SNP	C	90	92	179	100	182	Leu390Pro (ctg/cCg)	Rv0983	pepD	serine protease PepD
1104690	0	T	SNP	G	52	37	88	100	89	Phe717Val (ttc/Gtc)	Rv0987	-	adhesion component ABC transporter permease
1106099	0	C	SNP	T	56	51	106	99.07	108	Ile328Ile (atc/atT)	Rv0988	-	hypothetical protein
1106422	0	T	SNP	C	97	52	149	99.33	150	Ile321Val (ata/Gta)	Rv0989c	grcC2	polyprenyl-diphosphate synthase GrcC
1107940	0	A	SNP	C	117	107	220	98.68	227	Ser54Ala (tcc/Gcc)	Rv0990c	-	hypothetical protein
1109975	0	A	SNP	G	102	103	200	100	205	Gln235Arg (cag/cGg)	Rv0993	galU	UTP--glucose-1-phosphate uridylyltransferase
1110721	0	T	SNP	C	128	124	246	99.21	254	Arg151Arg (cgt/cgC)	Rv0994	moeA1	molybdopterin molybdenumtransferase 1
1111087	0	G	SNP	A	127	139	262	99.25	268	Ala273Ala (gcg/gcA)	Rv0994	moeA1	molybdopterin molybdenumtransferase 1
1111852	0	G	SNP	T	86	113	196	99.5	200	Asp81Tyr (gat/Tat)	Rv0995	rimJ	ribosomal-protein-alanine acetyltransferase RimJ
1126889	0	G	SNP	C	82	93	172	100	175	Arg39Gly (cgc/Ggc)	Rv1007c	metS	methionine--tRNA ligase
1127648	0	C	SNP	A	78	124	198	100	202	Thr187Asn (acc/aAc)	Rv1008	tatD	deoxyribonuclease TatD
1139089	0	G	SNP	C	129	105	231	99.15	236	Thr41Thr (acg/acC)	Rv1020	mfd	transcription-repair coupling factor
1144409	0	T	SNP	G	102	82	184	99.46	185	Ile225Ser (atc/aGc)	Rv1022	lpqU	lipoprotein LpqU
1144585	0	A	SNP	G	109	87	192	99.49	197	Arg8Gly (agg/Ggg)	Rv1023	eno	enolase
1148259	0	A	SNP	G	54	64	116	100	118
1149551	0	C	SNP	T	123	85	203	99.52	209	Glu712Glu (gag/gaA)	Rv1028c	kdpD	sensor protein KdpD
1150585	0	G	SNP	A	128	120	240	100	248	Pro368Ser (ccc/Tcc)	Rv1028c	kdpD	sensor protein KdpD
1151054	0	C	SNP	G	77	116	190	99.48	194	Ser211Ser (tcg/tcC)	Rv1028c	kdpD	sensor protein KdpD
1152805	0	T	SNP	A	93	68	160	99.38	162	Leu265Gln (ctg/cAg)	Rv1029	kdpA	potassium-transporting ATPase subunit A
1152863	0	A	SNP	G	97	74	167	98.84	173	Gln284Gln (caa/caG)	Rv1029	kdpA	potassium-transporting ATPase subunit A
1153388	0	C	SNP	T	56	81	135	100	137	Asn459Asn (aac/aaT)	Rv1029	kdpA	potassium-transporting ATPase subunit A
1155518	0	C	SNP	T	77	87	161	99.39	165	Arg599Trp (cgg/Tgg)	Rv1030	kdpB	potassium-transporting ATPase subunit B
1160770	0	T	SNP	A	55	59	113	96.61	118	Gln20Leu (cag/cTg)	Rv1037c	esxI	ESAT-6 like protein EsxI
1163134	0	T	SNP	C	60	109	166	98.83	171	Gly81Gly (gga/ggG)	Rv1040c	PE8	PE family protein PE8
1164336	0	G	SNP	A	82	63	142	100	145
1164571	0	A	SNP	G	84	101	181	100	185
1165521	1	T	Ins	A	82	87	169	96.57	169
1168715	1	C	Ins	T	99	74	173	98.3	173
1170861	0	C	SNP	T	66	92	153	98.14	161
1173750	0	G	SNP	T	103	110	210	99.53	214	Ala290Ala (gcg/gcT)	Rv1050	-	oxidoreductase
1175498	0	T	SNP	G	45	118	160	100	163
1177184	0	C	SNP	A	60	67	123	100	127
1178116	0	T	SNP	C	77	79	156	100	156	Thr163Thr (act/acC)	Rv1056	-	hypothetical protein
1189195	0	G	Del	GAP	55	74	126	75.88	170		Rv1067c	PE_PGRS19	PE-PGRS family protein PE_PGRS19
1189196	0	C	Del	GAP	55	74	126	77.25	167		Rv1067c	PE_PGRS19	PE-PGRS family protein PE_PGRS19
1189197	0	C	Del	GAP	55	74	126	76.79	168		Rv1067c	PE_PGRS19	PE-PGRS family protein PE_PGRS19
1189198	0	G	Del	GAP	55	74	126	77.71	166		Rv1067c	PE_PGRS19	PE-PGRS family protein PE_PGRS19
1189199	0	C	Del	GAP	55	74	126	78.66	164		Rv1067c	PE_PGRS19	PE-PGRS family protein PE_PGRS19
1189200	0	C	Del	GAP	55	74	126	77.25	167		Rv1067c	PE_PGRS19	PE-PGRS family protein PE_PGRS19
1189201	0	G	Del	GAP	55	74	126	79.14	163		Rv1067c	PE_PGRS19	PE-PGRS family protein PE_PGRS19
1189202	0	T	Del	GAP	55	74	126	90.85	142		Rv1067c	PE_PGRS19	PE-PGRS family protein PE_PGRS19
1190093	0	A	SNP	C	153	77	226	94.26	244	Leu111Trp (ttg/tGg)	Rv1067c	PE_PGRS19	PE-PGRS family protein PE_PGRS19
1191462	0	A	SNP	C	25	14	38	100	39	Gly229Gly (ggt/ggG)	Rv1068c	PE_PGRS20	PE-PGRS family protein PE_PGRS20
1191497	0	T	SNP	A	28	20	45	94.12	51	Thr218Ser (acg/Tcg)	Rv1068c	PE_PGRS20	PE-PGRS family protein PE_PGRS20
1191741	0	G	SNP	A	119	44	159	76.89	212	Tyr136Tyr (tac/taT)	Rv1068c	PE_PGRS20	PE-PGRS family protein PE_PGRS20
1200418	0	A	SNP	G	41	97	137	100	138
1211369	0	A	SNP	C	60	67	124	100	127	Ser259Arg (agc/Cgc)	Rv1086	-	(2Z,6E)-farnesyl diphosphate synthase
1212153	0	T	SNP	C	23	60	83	91.21	91	Gly198Gly (ggt/ggC)	Rv1087	PE_PGRS21	PE-PGRS family protein PE_PGRS21
1212201	0	T	SNP	C	47	29	74	91.57	83	Gly214Gly (ggt/ggC)	Rv1087	PE_PGRS21	PE-PGRS family protein PE_PGRS21
1212624	0	C	SNP	T	6	5	11	100	11	Gly355Gly (ggc/ggT)	Rv1087	PE_PGRS21	PE-PGRS family protein PE_PGRS21
1212626	0	A	SNP	C	6	4	10	100	10	Asp356Ala (gac/gCc)	Rv1087	PE_PGRS21	PE-PGRS family protein PE_PGRS21
1212825	0	T	SNP	C	32	86	113	98.33	120	Gly422Gly (ggt/ggC)	Rv1087	PE_PGRS21	PE-PGRS family protein PE_PGRS21
1212827	0	T	SNP	G	33	83	113	97.48	119	Val423Gly (gtc/gGc)	Rv1087	PE_PGRS21	PE-PGRS family protein PE_PGRS21
1212834	0	T	SNP	G	35	90	123	99.21	126	Gly425Gly (ggt/ggG)	Rv1087	PE_PGRS21	PE-PGRS family protein PE_PGRS21
1212837	0	T	SNP	C	36	95	123	97.76	134	Ala426Ala (gct/gcC)	Rv1087	PE_PGRS21	PE-PGRS family protein PE_PGRS21
1212971	0	T	SNP	C	176	63	234	99.17	241	Val471Ala (gtc/gCc)	Rv1087	PE_PGRS21	PE-PGRS family protein PE_PGRS21
1215105	0	T	Del	GAP	67	81	144	96.1	154
1220680	0	T	SNP	C	107	73	176	100	180	Val36Ala (gta/gCa)	Rv1093	glyA1	serine hydroxymethyltransferase
1224367	0	T	SNP	C	60	58	113	99.16	119
1227830	0	G	SNP	T	89	75	160	100	164	Thr285Thr (acc/acA)	Rv1099c	glpX	fructose 1,6-bisphosphatase
1230778	0	G	SNP	A	48	48	94	100	96	Thr65Ile (acc/aTc)	Rv1102c	mazF3	mRNA interferase MazF3
1236433	0	A	SNP	C	76	75	149	100	151	Glu83Asp (gaa/gaC)	Rv1110	lytB2	4-hydroxy-3-methylbut-2-enyl diphosphate reductase
1240744	0	C	SNP	A	73	89	158	100	162	Asn186Lys (aac/aaA)	Rv1115	-	hypothetical protein
1241572	0	A	SNP	G	86	71	155	100	157
1247391	0	A	SNP	C	97	94	187	100	191	Ser89Arg (agc/Cgc)	Rv1124	ephC	epoxide hydrolase EphC
1248382	0	A	SNP	G	113	86	196	100	199	Ser101Gly (agc/Ggc)	Rv1125	-	hypothetical protein
1248936	0	G	SNP	C	145	90	232	99.16	237	Pro285Pro (ccg/ccC)	Rv1125	-	hypothetical protein
1248978	0	T	SNP	C	151	101	248	100	252	Ala299Ala (gct/gcC)	Rv1125	-	hypothetical protein
1250340	0	A	SNP	G	112	117	226	99.57	230	Ala355Ala (gct/gcC)	Rv1127c	ppdK	pyruvate, phosphate dikinase PpdK
1251199	0	C	SNP	T	83	70	152	100	153	Gly69Glu (gga/gAa)	Rv1127c	ppdK	pyruvate, phosphate dikinase PpdK
1252164	0	T	SNP	C	79	62	140	99.3	142	Glu270Gly (gaa/gGa)	Rv1128c	-	hypothetical protein
1254562	0	A	SNP	G	87	51	134	99.28	139	Asp3Gly (gat/gGt)	Rv1130	prpD	methylcitrate dehydratase PrpD
1265828	0	G	SNP	A	78	97	173	100	175	Leu221Leu (ctg/Ttg)	Rv1138c	-	oxidoreductase
1271187	0	C	SNP	G	122	107	229	99.57	230	Thr11Ser (acc/aGc)	Rv1144	-	oxidoreductase
1272811	0	A	SNP	G	70	60	130	100	130	Asn130Ser (aac/aGc)	Rv1145	-	transmembrane transport protein
1273250	1	G	Ins	A	80	100	180	96.77	181		Rv1145	-	transmembrane transport protein
1273709	0	A	SNP	G	78	92	166	100	170	Thr119Ala (acg/Gcg)	Rv1146	-	transmembrane transport protein
1275957	0	T	SNP	C	65	65	125	99.24	131
1276344	0	G	SNP	A	83	89	162	96.63	178	Pro469Ser (ccc/Tcc)	Rv1148c	-	hypothetical protein
1276432	0	C	SNP	T	70	97	165	97.66	171	Lys439Lys (aag/aaA)	Rv1148c	-	hypothetical protein
1276588	0	C	SNP	G	36	37	73	100	73	Ala387Ala (gcg/gcC)	Rv1148c	-	hypothetical protein
1277869	1	G	Ins	T	73	52	125	93.98	125
1281118	0	T	SNP	C	86	70	153	100	156	Thr123Ala (acg/Gcg)	Rv1154c	-	hypothetical protein
1281771	0	T	SNP	C	94	62	154	100	156	Ser115Pro (tcg/Ccg)	Rv1155	-	pyridoxine/pyridoxamine 5'-phosphate oxidase
1281984	0	G	SNP	A	73	83	155	99.36	157
1286839	0	T	Del	GAP	63	74	133	98.56	139		Rv1160	mutT2	8-oxo-dGTP diphosphatase
1286840	0	G	Del	GAP	64	74	134	99.28	139		Rv1160	mutT2	8-oxo-dGTP diphosphatase
1287372	0	G	SNP	C	49	79	124	100	128	Leu15Leu (ctg/ctC)	Rv1161	narG	nitrate reductase subunit alpha
1292102	0	A	SNP	G	96	93	183	100	189	Pro346Pro (cca/ccG)	Rv1162	narH	nitrate reductase subunit beta
1306259	0	A	SNP	G	82	62	139	100	144	Ala656Ala (gct/gcC)	Rv1175c	fadH	NADPH dependent 2,4-dienoyl-CoA reductase FadH
1307598	0	C	SNP	G	100	86	182	99.47	187	Cys210Ser (tgc/tCc)	Rv1175c	fadH	NADPH dependent 2,4-dienoyl-CoA reductase FadH
1308317	0	T	SNP	C	94	63	153	100	157	His159Arg (cat/cGt)	Rv1176c	-	hypothetical protein
1313337	1	A	Ins	G	14	47	61	88.41	61
1313338	0	A	SNP	C	14	45	59	95.16	62
1315191	0	A	SNP	C	106	73	177	100	179	_489Tyr (taa/taC)	Rv1180	pks3	polyketide beta-ketoacyl synthase
1315884	0	G	SNP	A	92	86	175	100	178	Ala217Ala (gcg/gcA)	Rv1181	pks4	polyketide beta-ketoacyl synthase
1325650	0	G	SNP	A	48	56	104	100	104
1327890	0	G	SNP	A	97	72	161	100	169	Asp472Asp (gac/gaT)	Rv1186c	-	hypothetical protein
1328687	0	G	SNP	C	126	109	227	99.58	236	Pro207Ala (ccc/Gcc)	Rv1186c	-	hypothetical protein
1329270	0	G	SNP	C	118	156	271	100	274	Leu12Leu (ctc/ctG)	Rv1186c	-	hypothetical protein
1339774	0	C	SNP	G	102	92	192	99.49	195	Gly142Gly (ggc/ggG)	Rv1196	PPE18	PPE family protein PPE18
1339823	0	A	SNP	G	114	103	210	100	217	Thr159Ala (acg/Gcg)	Rv1196	PPE18	PPE family protein PPE18
1339894	0	C	SNP	T	94	90	182	100	184	Leu182Leu (ctc/ctT)	Rv1196	PPE18	PPE family protein PPE18
1339905	0	C	SNP	T	103	95	189	99.5	199	Ala186Val (gcc/gTc)	Rv1196	PPE18	PPE family protein PPE18
1340313	0	A	SNP	C	94	78	171	97.73	176	Gln322Pro (cag/cCg)	Rv1196	PPE18	PPE family protein PPE18
1340314	0	G	SNP	A	95	77	171	98.29	175	Gln322Gln (cag/caA)	Rv1196	PPE18	PPE family protein PPE18
1340317	0	C	SNP	A	96	81	176	98.33	180	Ala323Ala (gcc/gcA)	Rv1196	PPE18	PPE family protein PPE18
1340338	0	A	SNP	G	100	112	211	100	212	Ala330Ala (gca/gcG)	Rv1196	PPE18	PPE family protein PPE18
1340784	0	T	SNP	C	54	66	117	90.91	132	Gly42Gly (ggt/ggC)	Rv1197	esxK	ESAT-6 like protein EsxK
1341295	0	A	SNP	G	95	85	176	97.3	185
1341318	1	T	Ins	A	83	68	151	83.43	152
1345016	0	C	SNP	T	104	76	174	98.9	182	Ala52Thr (gcc/Acc)	Rv1201c	dapD	2,3,4,5-tetrahydropyridine-2,6-dicarboxylate N-succinyltransferase
1351172	0	A	SNP	G	81	52	132	100	133
1360209	0	T	SNP	C	125	61	184	99.47	187	Ala531Ala (gca/gcG)	Rv1217c	-	tetronasin ABC transporter integral membrane protein
1361190	0	G	SNP	A	106	130	231	99.58	237	Ser204Ser (agc/agT)	Rv1217c	-	tetronasin ABC transporter integral membrane protein
1362006	0	T	SNP	C	62	102	158	100	164	Gln243Arg (caa/cGa)	Rv1218c	-	tetronasin ABC transporter ATP-binding protein
1365837	1	C	Ins	G	102	104	206	90.35	207
1365837	2	C	Ins	G	101	105	206	90.35	207
1367484	0	T	SNP	G	81	62	142	100	143	Trp8Gly (tgg/Ggg)	Rv1224	tatB	Sec-independent protein translocase protein TatB
1371470	0	G	SNP	A	46	68	114	98.28	116	Arg184His (cgt/cAt)	Rv1228	lpqX	lipoprotein LpqX
1374065	0	T	SNP	C	87	99	183	100	186	Ser45Gly (agc/Ggc)	Rv1230c	-	membrane protein
1375724	0	A	SNP	C	97	113	209	100	210	Cys149Gly (tgc/Ggc)	Rv1232c	-	hypothetical protein
1377568	0	A	SNP	G	135	78	211	99.53	214	Val15Val (gta/gtG)	Rv1235	lpqY	trehalose ABC transporter substrate-binding lipoprotein LpqY
1382628	0	T	SNP	C	62	46	102	100	108	Lys139Glu (aaa/Gaa)	Rv1239c	corA	magnesium and cobalt transport transmembrane protein CorA
1386011	0	C	Del	GAP	218	172	389	91.76	425		Rv1243c	PE_PGRS23	PE-PGRS family protein PE_PGRS23
1390763	0	C	SNP	T	72	119	190	100	191	Val764Met (gtg/Atg)	Rv1248c	-	multifunctional 2-oxoglutarate dehydrogenase E1 component /2-oxoglutarate dehydrogenase dihydrolipoyllysine-residue succinyltransferase
1393626	0	A	SNP	G	103	112	211	100	215	Leu119Leu (ctt/ctC)	Rv1249c	-	membrane protein
1395587	0	C	SNP	G	85	120	199	99.51	206	Pro470Arg (ccc/cGc)	Rv1250	-	MFS-type drug transporter
1396618	0	C	SNP	A	96	86	179	100	182	Glu875_ (gag/Tag)	Rv1251c	-	hypothetical protein
1396806	0	C	SNP	T	94	90	183	100	184	Gly812Asp (ggc/gAc)	Rv1251c	-	hypothetical protein
1396922	0	T	SNP	C	120	114	231	100	234	Thr773Thr (aca/acG)	Rv1251c	-	hypothetical protein
1401033	0	C	SNP	T	56	70	123	100	126	Ser355Leu (tcg/tTg)	Rv1253	deaD	ATP-dependent RNA helicase DeaD
1411210	0	T	SNP	G	102	120	221	100	222	Val260Val (gtt/gtG)	Rv1263	amiB2	amidase AmiB
1413148	0	C	SNP	T	41	111	138	99.35	153
1414021	0	C	SNP	T	53	90	141	100	143	Arg607Gln (cgg/cAg)	Rv1266c	pknH	serine/threonine-protein kinase PknH
1422666	0	C	SNP	T	82	55	136	99.28	138	Gly462Glu (ggg/gAg)	Rv1273c	-	drug ABC transporter ATP-binding protein
1422667	0	C	SNP	T	79	58	136	99.28	138	Gly462Arg (ggg/Agg)	Rv1273c	-	drug ABC transporter ATP-binding protein
1437497	0	C	SNP	T	76	64	139	100	140	Asn58Asn (aac/aaT)	Rv1284	canA	beta-carbonic anhydrase
1440090	0	C	SNP	T	56	70	122	100	126	Thr395Ile (acc/aTc)	Rv1286	-	bifunctional sulfate adenyltransferase subunit 1 CysN/adenylylsulfate kinase CysC
1440469	0	C	SNP	G	46	54	99	100	100	Pro521Pro (ccc/ccG)	Rv1286	-	bifunctional sulfate adenyltransferase subunit 1 CysN/adenylylsulfate kinase CysC
1442209	0	C	Del	GAP	51	51	100	96.23	106		Rv1288	-	hypothetical protein
1442210	0	G	Del	GAP	51	51	100	99.03	103		Rv1288	-	hypothetical protein
1442211	0	C	Del	GAP	51	51	100	99.03	103		Rv1288	-	hypothetical protein
1442212	0	G	Del	GAP	51	51	100	99.03	103		Rv1288	-	hypothetical protein
1442213	0	C	Del	GAP	51	51	100	99.03	103		Rv1288	-	hypothetical protein
1442214	0	G	Del	GAP	51	51	100	99.03	103		Rv1288	-	hypothetical protein
1442215	0	G	Del	GAP	51	51	100	99.03	103		Rv1288	-	hypothetical protein
1442216	0	T	Del	GAP	51	51	100	99.03	103		Rv1288	-	hypothetical protein
1442217	0	C	Del	GAP	51	51	100	99.03	103		Rv1288	-	hypothetical protein
1442218	0	G	Del	GAP	51	51	100	99.03	103		Rv1288	-	hypothetical protein
1442219	0	C	Del	GAP	51	51	100	98.08	104		Rv1288	-	hypothetical protein
1442220	0	C	Del	GAP	51	51	100	98.08	104		Rv1288	-	hypothetical protein
1442221	0	G	Del	GAP	51	51	100	98.08	104		Rv1288	-	hypothetical protein
1442222	0	G	Del	GAP	51	51	100	98.08	104		Rv1288	-	hypothetical protein
1442223	0	G	Del	GAP	51	51	100	98.08	104		Rv1288	-	hypothetical protein
1442224	0	T	Del	GAP	51	51	100	99.03	103		Rv1288	-	hypothetical protein
1442225	0	T	Del	GAP	51	51	100	98.08	104		Rv1288	-	hypothetical protein
1442226	0	T	Del	GAP	51	51	100	98.08	104		Rv1288	-	hypothetical protein
1442227	0	T	Del	GAP	51	51	100	98.08	104		Rv1288	-	hypothetical protein
1442228	0	C	Del	GAP	51	51	100	98.08	104		Rv1288	-	hypothetical protein
1442229	0	G	Del	GAP	51	51	100	98.08	104		Rv1288	-	hypothetical protein
1442230	0	A	Del	GAP	51	51	100	98.08	104		Rv1288	-	hypothetical protein
1442231	0	T	Del	GAP	51	51	100	98.08	104		Rv1288	-	hypothetical protein
1442232	0	G	Del	GAP	51	51	100	98.08	104		Rv1288	-	hypothetical protein
1442233	0	G	Del	GAP	51	51	100	98.08	104		Rv1288	-	hypothetical protein
1442234	0	G	Del	GAP	51	51	100	98.08	104		Rv1288	-	hypothetical protein
1442235	0	T	Del	GAP	51	51	100	98.08	104		Rv1288	-	hypothetical protein
1445781	0	A	SNP	G	70	110	178	100	180	Ala18Ala (gct/gcC)	Rv1291c	-	hypothetical protein
1450316	0	C	SNP	T	70	64	133	100	134	Ala314Ala (gcc/gcT)	Rv1294	thrA	homoserine dehydrogenase
1457144	0	C	SNP	T	90	96	181	99.47	187	Arg194Cys (cgc/Tgc)	Rv1300	hemK	release factor glutamine methyltransferase
1468208	0	A	SNP	C	109	115	221	82.66	271	Leu433Arg (ctg/cGg)	Rv1313c	-	insertion sequence element IS1557 transposase
1468492	0	C	SNP	A	106	110	210	100	216	Leu338Leu (ctg/ctT)	Rv1313c	-	insertion sequence element IS1557 transposase
1469940	0	C	SNP	T	52	72	124	100	124	Asp105Asn (gac/Aac)	Rv1314c	-	cob(I)yrinic acid a,c-diamide adenosyltransferase
1471659	0	C	SNP	T	53	101	154	100	154
1472026	0	C	SNP	T	69	49	117	99.16	119		Rvnr01	-	rRNA			streptomycin (SM)
1473246	0	A	SNP	G	30	37	65	98.53	68		Rvnr01	-	rRNA	amikacin (AMK) kanamycin (KAN) capreomycin (CPR)		streptomycin (SM)
1478357	0	G	SNP	T	119	112	229	100	231	Pro254Pro (ccc/ccA)	Rv1317c	alkA	bifunctional regulatory protein/DNA repair enzyme AlkA
1479085	0	T	SNP	C	95	124	217	100	219	Ile12Val (atc/Gtc)	Rv1317c	alkA	bifunctional regulatory protein/DNA repair enzyme AlkA
1480945	0	C	SNP	G	188	189	372	100	377	Thr519Thr (acg/acC)	Rv1319c	-	adenylate cyclase
1480948	0	C	SNP	T	189	191	376	100	380	Glu518Glu (gag/gaA)	Rv1319c	-	adenylate cyclase
1481185	0	A	SNP	C	232	210	438	99.1	446	Asp439Glu (gat/gaG)	Rv1319c	-	adenylate cyclase
1481563	0	C	SNP	T	187	278	460	99.79	466	Glu313Glu (gag/gaA)	Rv1319c	-	adenylate cyclase
1482627	0	T	SNP	C	77	66	140	100	143	Thr531Ala (acg/Gcg)	Rv1320c	-	adenylate cyclase
1484708	0	A	SNP	C	75	82	155	99.37	158	Ser144Arg (agc/Cgc)	Rv1321	-	endonuclease NucS
1489142	0	C	SNP	T	129	157	270	96.95	295	Gly275Asp (ggc/gAc)	Rv1325c	PE_PGRS24	PE-PGRS family protein PE_PGRS24
1490905	0	A	SNP	G	63	48	109	100	111	Ser470Pro (tct/Cct)	Rv1326c	glgB	1,4-alpha-glucan branching protein
1495836	0	G	SNP	A	79	101	176	100	180	Val425Met (gtg/Atg)	Rv1328	glgP	glycogen phosphorylase
1498951	0	G	SNP	T	125	71	195	99.49	197	Thr80Lys (acg/aAg)	Rv1329c	dinG	ATP-dependent helicase DinG
1499213	0	T	Del	GAP	85	84	164	100	169		Rv1330c	pncB1	nicotinic acid phosphoribosyltransferase PncB1
1499214	0	C	Del	GAP	85	83	164	98.82	170		Rv1330c	pncB1	nicotinic acid phosphoribosyltransferase PncB1
1499215	0	A	Del	GAP	85	83	164	99.41	169		Rv1330c	pncB1	nicotinic acid phosphoribosyltransferase PncB1
1499216	0	G	Del	GAP	85	83	164	99.41	169		Rv1330c	pncB1	nicotinic acid phosphoribosyltransferase PncB1
1499217	0	G	Del	GAP	85	83	165	100	168		Rv1330c	pncB1	nicotinic acid phosphoribosyltransferase PncB1
1499218	0	C	Del	GAP	85	83	166	100	168		Rv1330c	pncB1	nicotinic acid phosphoribosyltransferase PncB1
1499219	0	C	Del	GAP	85	83	166	100	168		Rv1330c	pncB1	nicotinic acid phosphoribosyltransferase PncB1
1499220	0	G	Del	GAP	85	83	166	100	168		Rv1330c	pncB1	nicotinic acid phosphoribosyltransferase PncB1
1499221	0	G	SNP	A	86	80	165	100	166	Pro447Ser (ccg/Tcg)	Rv1330c	pncB1	nicotinic acid phosphoribosyltransferase PncB1
1499274	0	C	SNP	G	102	106	204	100	208	Gly429Ala (ggc/gCc)	Rv1330c	pncB1	nicotinic acid phosphoribosyltransferase PncB1
1501153	0	C	SNP	T	61	61	119	100	122	Thr76Thr (acc/acT)	Rv1332	-	transcriptional regulator
1501700	0	G	SNP	A	125	111	229	100	236	Val34Val (gtg/gtA)	Rv1333	-	hydrolase
1503759	0	C	SNP	G	111	110	216	99.55	222	Phe122Leu (ttc/ttG)	Rv1336	cysM	O-phosphoserine sulfhydrylase
1513189	0	C	SNP	T	86	74	157	100	160	Ala48Val (gct/gTt)	Rv1348	irtA	iron ABC transporter ATP-binding protein/permease IrtA
1519164	0	C	SNP	T	84	65	141	100	149
1526819	0	C	SNP	A	78	48	125	100	126	Arg70Arg (cgg/Agg)	Rv1358	-	transcriptional regulator
1533241	0	G	SNP	C	113	97	209	83	253	Thr131Thr (acc/acG)	Rv1361c	PPE19	PPE family protein PPE19
1533583	0	G	SNP	A	69	145	209	95.11	225	Tyr17Tyr (tac/taT)	Rv1361c	PPE19	PPE family protein PPE19
1533624	0	A	SNP	C	54	138	191	99.48	193	Phe4Val (ttc/Gtc)	Rv1361c	PPE19	PPE family protein PPE19
1534551	0	C	SNP	T	55	52	107	100	107	Glu20Glu (gag/gaA)	Rv1362c	-	membrane protein
1536251	0	G	SNP	T	113	111	214	100	224	Ala465Glu (gcg/gAg)	Rv1364c	-	sigma factor regulatory protein
1540141	0	T	SNP	C	66	89	154	100	155	Ile169Val (atc/Gtc)	Rv1367c	-	hypothetical protein
1540484	0	C	SNP	G	68	88	153	100	156	Leu54Leu (ctg/ctC)	Rv1367c	-	hypothetical protein
1544255	0	C	SNP	T	68	39	106	100	107	Arg299Arg (cgc/cgT)	Rv1371	-	membrane protein
1546703	0	C	SNP	T	78	66	143	100	144	Pro231Leu (ccg/cTg)	Rv1373	-	glycolipid sulfotransferase
1547125	0	T	SNP	C	28	50	77	100	78	Thr136Ala (aca/Gca)	Rv1374c	-	hypothetical protein
1552547	0	G	SNP	A	105	121	220	99.56	227	Arg37Trp (cgg/Tgg)	Rv1378c	-	hypothetical protein
1563717	0	C	SNP	T	74	83	155	100	157	Val8Val (gtc/gtT)	Rv1388	mihF	integration host factor MihF
1570566	0	C	SNP	A	79	80	157	100	159	Arg135Leu (cgg/cTg)	Rv1394c	cyp132	cytochrome P450 Cyp132
1573660	0	T	SNP	G	113	98	204	100	211	Arg66Ser (aga/agC)	Rv1396c	PE_PGRS25	PE-PGRS family protein PE_PGRS25
1588899	0	G	SNP	T	84	107	188	100	191	Ala111Ala (gcg/gcT)	Rv1412	ribC	riboflavin synthase
1593331	0	G	SNP	A	66	63	125	100	129
1595342	0	T	SNP	C	75	84	157	99.38	160	Val434Ala (gtg/gCg)	Rv1420	uvrC	excinuclease ABC subunit UvrC
1598969	0	A	SNP	C	43	73	111	100	116	Leu229Arg (ctg/cGg)	Rv1424c	-	membrane protein
1599557	0	C	SNP	G	77	54	126	100	131	Arg33Thr (agg/aCg)	Rv1424c	-	membrane protein
1605512	0	A	SNP	G	131	111	237	100	242	Gln212Arg (caa/cGa)	Rv1429	-	hypothetical protein
1608276	0	A	SNP	C	70	49	117	100	119	Asn65Thr (aac/aCc)	Rv1431	-	hypothetical protein
1609840	0	A	SNP	G	117	71	181	100	188	Pro586Pro (cca/ccG)	Rv1431	-	hypothetical protein
1612624	1	T	Ins	A	58	54	112	75.68	113		Rv1435c	-	hypothetical protein
1612624	2	T	Ins	T	58	55	113	76.35	113		Rv1435c	-	hypothetical protein
1612624	3	T	Ins	C	58	55	113	76.35	113		Rv1435c	-	hypothetical protein
1612624	4	T	Ins	G	58	55	113	76.35	113		Rv1435c	-	hypothetical protein
1612624	5	T	Ins	G	57	55	112	75.68	113		Rv1435c	-	hypothetical protein
1612624	6	T	Ins	T	58	55	113	76.35	113		Rv1435c	-	hypothetical protein
1612624	7	T	Ins	A	58	55	113	76.35	113		Rv1435c	-	hypothetical protein
1612624	8	T	Ins	C	58	55	113	76.35	113		Rv1435c	-	hypothetical protein
1612624	9	T	Ins	C	58	55	113	76.35	113		Rv1435c	-	hypothetical protein
1612624	10	T	Ins	G	58	55	113	76.35	113		Rv1435c	-	hypothetical protein
1612624	11	T	Ins	G	58	55	113	76.35	113		Rv1435c	-	hypothetical protein
1612624	12	T	Ins	T	58	55	113	76.35	113		Rv1435c	-	hypothetical protein
1612624	13	T	Ins	G	57	55	112	75.68	113		Rv1435c	-	hypothetical protein
1612624	14	T	Ins	C	58	55	113	76.35	113		Rv1435c	-	hypothetical protein
1612624	15	T	Ins	G	58	55	113	76.35	113		Rv1435c	-	hypothetical protein
1612624	16	T	Ins	C	58	55	113	76.35	113		Rv1435c	-	hypothetical protein
1612624	17	T	Ins	C	58	55	113	76.35	113		Rv1435c	-	hypothetical protein
1612624	18	T	Ins	A	58	55	113	76.35	113		Rv1435c	-	hypothetical protein
1612624	19	T	Ins	G	58	55	113	76.35	113		Rv1435c	-	hypothetical protein
1612624	20	T	Ins	G	58	54	112	75.68	113		Rv1435c	-	hypothetical protein
1612624	21	T	Ins	G	58	55	113	76.35	113		Rv1435c	-	hypothetical protein
1613035	0	T	SNP	C	56	60	115	100	116
1614143	0	G	SNP	A	60	87	144	99.32	148	Leu279Leu (ctg/ctA)	Rv1436	gap	glyceraldehyde 3-phosphate dehydrogenase
1618978	0	T	SNP	C	174	124	292	99.33	300	Asp236Gly (gat/gGt)	Rv1441c	PE_PGRS26	PE-PGRS family protein PE_PGRS26
1624791	0	C	SNP	G	94	79	169	99.43	174	Arg192Pro (cga/cCa)	Rv1446c	opcA	OXPP cycle protein OpcA
1627351	0	T	SNP	C	85	67	150	99.35	153	Thr244Ala (acc/Gcc)	Rv1448c	tal	transaldolase
1630148	0	A	SNP	C	74	105	175	100	179	Tyr18Asp (tac/Gac)	Rv1449c	tkt	transketolase
1634550	0	G	SNP	A	7	5	12	100	12	Gly26Gly (ggc/ggT)	Rv1450c	PE_PGRS27	PE-PGRS family protein PE_PGRS27
1634609	0	C	SNP	T	39	82	120	100	121	Ala7Thr (gcc/Acc)	Rv1450c	PE_PGRS27	PE-PGRS family protein PE_PGRS27
1634610	0	C	SNP	T	41	81	120	100	122	Val6Val (gtg/gtA)	Rv1450c	PE_PGRS27	PE-PGRS family protein PE_PGRS27
1636172	1	T	Ins	C	115	15	130	90.28	130		Rv1452c	PE_PGRS28	PE-PGRS family protein PE_PGRS28
1636172	2	T	Ins	C	115	15	130	90.28	130		Rv1452c	PE_PGRS28	PE-PGRS family protein PE_PGRS28
1636172	3	T	Ins	G	115	15	130	90.28	130		Rv1452c	PE_PGRS28	PE-PGRS family protein PE_PGRS28
1636826	0	C	SNP	A	100	203	289	98.06	309	Gly468Gly (ggg/ggT)	Rv1452c	PE_PGRS28	PE-PGRS family protein PE_PGRS28
1636918	0	C	SNP	T	139	149	276	79.56	362	Ala438Thr (gcc/Acc)	Rv1452c	PE_PGRS28	PE-PGRS family protein PE_PGRS28
1636991	0	T	SNP	C	207	199	400	99.51	408	Gly413Gly (gga/ggG)	Rv1452c	PE_PGRS28	PE-PGRS family protein PE_PGRS28
1636996	0	G	SNP	C	213	201	403	99.52	416	Arg412Gly (cgc/Ggc)	Rv1452c	PE_PGRS28	PE-PGRS family protein PE_PGRS28
1637006	0	G	SNP	A	182	164	334	98.58	351	Val408Val (gtc/gtT)	Rv1452c	PE_PGRS28	PE-PGRS family protein PE_PGRS28
1637009	0	G	SNP	A	188	151	329	98.26	345	Gly407Gly (ggc/ggT)	Rv1452c	PE_PGRS28	PE-PGRS family protein PE_PGRS28
1638182	0	C	SNP	T	67	166	231	99.57	234	Ser16Ser (tcg/tcA)	Rv1452c	PE_PGRS28	PE-PGRS family protein PE_PGRS28
1638183	0	G	SNP	A	66	165	226	100	231	Ser16Leu (tcg/tTg)	Rv1452c	PE_PGRS28	PE-PGRS family protein PE_PGRS28
1638188	0	C	SNP	T	67	168	232	100	235	Ala14Ala (gcg/gcA)	Rv1452c	PE_PGRS28	PE-PGRS family protein PE_PGRS28
1638191	0	C	SNP	G	69	168	232	100	237	Ala13Ala (gcg/gcC)	Rv1452c	PE_PGRS28	PE-PGRS family protein PE_PGRS28
1638194	0	G	SNP	C	71	173	241	100	244	Ala12Ala (gcc/gcG)	Rv1452c	PE_PGRS28	PE-PGRS family protein PE_PGRS28
1639594	0	C	SNP	A	113	75	184	100	188	Pro405Gln (cca/cAa)	Rv1453	-	transcriptional activator protein
1642981	0	C	SNP	G	86	112	194	98.51	201	Pro114Pro (ccg/ccC)	Rv1457c	-	antibiotic ABC transporter permease
1645802	0	T	SNP	C	116	81	193	100	197	Lys113Glu (aaa/Gaa)	Rv1459c	-	alpha-(1->6)-mannopyranosyltransferase
1646863	0	G	SNP	T	140	162	300	100	302	Val226Val (gtg/gtT)	Rv1460	-	transcriptional regulator
1650072	0	A	SNP	G	124	100	220	99.56	225	Asn183Asp (aac/Gac)	Rv1462	-	hypothetical protein
1650406	0	C	SNP	A	100	121	217	100	221	Thr294Asn (acc/aAc)	Rv1462	-	hypothetical protein
1655830	0	C	Del	GAP	161	168	328	92.42	356		Rv1468c	PE_PGRS29	PE-PGRS family protein PE_PGRS29
1676290	0	C	SNP	A	94	109	196	100	203	Lys198Asn (aag/aaT)	Rv1486c	-	hypothetical protein
1676880	0	A	SNP	G	116	92	206	100	208	Trp2Arg (tgg/Cgg)	Rv1486c	-	hypothetical protein
1681147	0	G	SNP	A	65	52	115	100	117
1688300	0	T	SNP	C	129	122	244	99.21	253	Phe120Phe (ttt/ttC)	Rv1497	lipL	esterase LipL
1689349	0	C	SNP	T	28	95	121	100	123	Arg191His (cgc/cAc)	Rv1498c	-	methyltransferase
1692141	0	A	SNP	C	38	47	82	100	85	Ile84Ile (ata/atC)	Rv1501	-	hypothetical protein
1693561	0	A	SNP	G	45	25	67	100	70	Tyr213Cys (tac/tGc)	Rv1502	-	hypothetical protein
1698911	0	G	SNP	A	100	53	152	100	153	Gly328Gly (ggc/ggT)	Rv1508c	-	membrane protein
1699849	0	G	SNP	A	47	55	100	100	102	Pro16Ser (ccg/Tcg)	Rv1508c	-	membrane protein
1706119	0	T	SNP	C	59	70	127	99.23	130	Ser159Ser (tca/tcG)	Rv1514c	-	glycosyltransferase
1708792	0	T	SNP	C	108	132	238	100	240
1709432	0	C	SNP	T	60	109	165	100	169	Leu188Phe (ctc/Ttc)	Rv1517	-	hypothetical protein
1713192	0	A	SNP	G	41	47	84	100	88	Val297Val (gta/gtG)	Rv1521	fadD25	fatty-acid--CoA ligase FadD25
1713923	0	A	SNP	G	55	48	102	98.1	105	His541Arg (cac/cGc)	Rv1521	fadD25	fatty-acid--CoA ligase FadD25
1716472	0	A	SNP	G	61	44	102	100	105	Ser381Pro (tcc/Ccc)	Rv1522c	mmpL12	transmembrane transport protein MmpL12
1728837	0	A	SNP	G	67	49	116	100	116
1748125	0	C	SNP	T	91	83	172	100	174	Leu144Leu (ctc/ctT)	Rv1547	dnaE1	DNA polymerase III subunit alpha
1748439	0	C	SNP	T	108	102	206	100	210	Thr249Ile (acc/aTc)	Rv1547	dnaE1	DNA polymerase III subunit alpha
1750602	0	A	SNP	G	49	35	82	100	84	Asp970Gly (gat/gGt)	Rv1547	dnaE1	DNA polymerase III subunit alpha
1752561	0	T	SNP	C	137	152	286	100	289	Asp258Gly (gac/gGc)	Rv1548c	PPE21	PPE family protein PPE21
1753519	1	G	Ins	C	49	110	159	88.83	159
1755403	0	C	SNP	T	82	70	151	99.35	153	Ala563Val (gct/gTt)	Rv1550	fadD11	fatty-acid--CoA ligase FadD11
1759252	0	G	SNP	T	43	75	118	100	118	Ser524Ser (tcg/tcT)	Rv1552	frdA	fumarate reductase flavoprotein subunit		phylo (not 4,9)
1760292	0	A	SNP	G	96	67	160	100	163	Met40Val (atg/Gtg)	Rv1554	frdC	fumarate reductase membrane anchor subunit
1763130	0	G	Del	GAP	61	75	135	98.55	138		Rv1558	-	hypothetical protein
1763131	0	A	Del	GAP	61	75	135	98.55	138		Rv1558	-	hypothetical protein
1763132	0	C	SNP	T	60	78	136	98.57	140	Asp62Asp (gac/gaT)	Rv1558	-	hypothetical protein
1763482	0	G	SNP	A	58	76	131	100	134	Gly19Arg (ggg/Agg)	Rv1559	ilvA	threonine dehydratase IlvA
1764225	0	C	SNP	T	111	119	226	100	230	Ala266Ala (gcc/gcT)	Rv1559	ilvA	threonine dehydratase IlvA
1778430	0	T	SNP	C	198	162	356	100	360	Met191Thr (atg/aCg)	Rv1570	bioD	ATP-dependent dethiobiotin synthetase BioD
1779370	0	G	SNP	C	139	61	197	100	200	Thr19Thr (acg/acC)	Rv1573	-	phage protein
1780586	1	C	Ins	G	68	110	178	98.34	178		Rv1575	-	phage protein
1781251	0	C	SNP	T	120	89	204	100	209	Glu272Lys (gag/Aag)	Rv1576c	-	phage capsid protein
1781811	0	T	SNP	C	145	119	263	100	264	Asp85Gly (gac/gGc)	Rv1576c	-	phage capsid protein
1784238	0	A	Del	GAP	103	110	210	99.53	214		Rv1581c	-	phage protein
1789650	0	C	SNP	T	63	163	225	78.47	288	Ala63Thr (gcc/Acc)	Rv1588c	-	hypothetical protein
1789654	0	A	SNP	G	68	170	237	80.95	294	Leu61Leu (ctt/ctC)	Rv1588c	-	hypothetical protein
1789671	0	C	SNP	T	68	190	253	84.31	306	Ala56Thr (gcg/Acg)	Rv1588c	-	hypothetical protein
1789675	0	A	SNP	C	67	182	245	84.41	295	Gly54Gly (ggt/ggG)	Rv1588c	-	hypothetical protein
1789678	0	C	SNP	G	70	185	252	85.28	299	Val53Val (gtg/gtC)	Rv1588c	-	hypothetical protein
1789933	0	G	SNP	A	70	61	131	99.24	132
1792777	0	T	SNP	C	64	87	151	100	151	Ile322Val (att/Gtt)	Rv1592c	-	hypothetical protein
1792778	0	T	SNP	C	64	90	151	100	154	Glu321Glu (gaa/gaG)	Rv1592c	-	hypothetical protein
1793715	0	C	SNP	T	71	66	135	100	137	Gly9Asp (ggc/gAc)	Rv1592c	-	hypothetical protein
1793829	0	C	Del	GAP	68	61	128	82.69	156
1793830	0	G	Del	GAP	68	61	128	83.23	155
1793831	0	G	Del	GAP	68	61	128	83.23	155
1793832	0	C	Del	GAP	68	61	128	84.31	153
1793833	0	A	Del	GAP	68	61	128	84.87	152
1793834	0	C	Del	GAP	68	61	128	84.87	152
1793835	0	T	Del	GAP	68	61	128	87.16	148
1793836	0	C	Del	GAP	68	61	128	86.58	149
1793837	0	A	Del	GAP	68	61	128	98.47	131
1793838	0	A	Del	GAP	68	61	128	97.73	132
1793839	0	G	Del	GAP	68	61	128	97.73	132
1793840	0	G	Del	GAP	68	61	128	97.73	132
1793841	0	T	Del	GAP	68	61	128	96.27	134
1793842	0	C	Del	GAP	68	61	128	96.99	133
1793843	0	A	Del	GAP	68	61	128	96.27	134
1793844	0	G	Del	GAP	68	61	128	96.27	134
1793845	0	C	Del	GAP	68	61	128	96.27	134
1793846	0	G	Del	GAP	68	61	128	96.27	134
1793847	0	T	Del	GAP	68	61	128	96.27	134
1793945	0	G	SNP	A	88	56	143	97.96	147
1798355	0	G	SNP	A	92	95	183	100	187	Gly21Asp (ggt/gAt)	Rv1597	-	hypothetical protein
1802047	0	C	SNP	G	82	74	151	100	156	Gln5Glu (cag/Gag)	Rv1601	hisB	imidazole glycerol-phosphate dehydratase
1802485	0	C	SNP	T	83	57	140	98.59	142	Arg151Trp (cgg/Tgg)	Rv1601	hisB	imidazole glycerol-phosphate dehydratase
1802709	0	C	SNP	T	85	69	152	98.72	156	Leu16Leu (ctg/Ttg)	Rv1602	hisH	imidazole glycerol phosphate synthase subunit HisH
1803265	0	G	SNP	A	85	95	179	100	180	Ser201Asn (agc/aAc)	Rv1602	hisH	imidazole glycerol phosphate synthase subunit HisH
1804273	0	C	SNP	T	79	111	186	99.48	191	Arg79Trp (cgg/Tgg)	Rv1604	impA	inositol-monophosphatase ImpA
1804409	0	C	SNP	A	85	78	162	100	163	Pro124Gln (cca/cAa)	Rv1604	impA	inositol-monophosphatase ImpA
1811375	0	G	SNP	T	68	81	145	99.33	150	Gly83Gly (ggg/ggT)	Rv1612	trpB	tryptophan synthase subunit beta
1812448	0	C	SNP	T	93	83	173	100	176	Tyr30Tyr (tac/taT)	Rv1613	trpA	tryptophan synthase subunit alpha
1817976	0	A	SNP	T	79	71	144	100	150	His121Leu (cac/cTc)	Rv1618	tesB1	acyl-CoA thioesterase TesB
1818286	0	C	SNP	T	59	73	129	100	132	Gly224Gly (ggc/ggT)	Rv1618	tesB1	acyl-CoA thioesterase TesB
1827468	0	C	SNP	A	95	76	171	100	171	Val160Leu (gtg/Ttg)	Rv1625c	cya	adenylyl cyclase
1832509	0	C	SNP	G	109	106	212	100	215	Thr615Thr (acc/acG)	Rv1629	polA	DNA polymerase I
1833025	0	C	SNP	T	105	100	197	100	205	Asp787Asp (gac/gaT)	Rv1629	polA	DNA polymerase I
1836286	0	G	SNP	C	105	101	206	100	206
1836417	0	C	SNP	A	89	109	195	100	198	Gly138Gly (ggg/ggT)	Rv1632c	-	hypothetical protein
1839759	0	G	SNP	C	122	111	228	100	233	Gly198Arg (ggg/Cgg)	Rv1634	-	multidrug-efflux transporter
1847919	0	C	SNP	G	136	94	228	99.57	231	Thr180Thr (acg/acC)	Rv1639c	-	hypothetical protein
1849609	0	T	SNP	C	74	88	161	99.39	163	Arg809Arg (cga/cgG)	Rv1640c	lysX	bifunctional lysine--tRNA ligase/phosphatidylglycerol lysyltransferase
1851932	0	C	SNP	A	49	46	94	97.94	97	Cys35Phe (tgc/tTc)	Rv1640c	lysX	bifunctional lysine--tRNA ligase/phosphatidylglycerol lysyltransferase
1852877	0	A	SNP	C	89	113	199	100	202	_202Ser (tag/tCg)	Rv1641	infC	initiation factor IF-3
1854300	0	T	SNP	C	114	113	226	99.56	228	Leu232Pro (ctg/cCg)	Rv1644	tsnR	23S rRNA methyltransferase TsnR
1856617	0	C	SNP	T	41	47	83	100	88	Thr285Ile (aca/aTa)	Rv1646	PE17	PE family protein PE17
1856777	0	G	SNP	C	101	35	132	100	136	Ala2Pro (gcg/Ccg)	Rv1647	-	adenylate cyclase
1859559	0	C	SNP	A	81	100	179	100	181	Ala276Asp (gcc/gAc)	Rv1649	pheS	phenylalanine--tRNA ligase subunit alpha
1863584	0	G	SNP	T	185	169	338	98.88	358	Thr600Asn (acc/aAc)	Rv1651c	PE_PGRS30	PE-PGRS family protein PE_PGRS30
1864079	0	C	Del	GAP	129	128	265	77.64	331		Rv1651c	PE_PGRS30	PE-PGRS family protein PE_PGRS30
1864080	0	C	Del	GAP	129	128	265	77.18	333		Rv1651c	PE_PGRS30	PE-PGRS family protein PE_PGRS30
1864081	0	G	Del	GAP	129	128	265	77.88	330		Rv1651c	PE_PGRS30	PE-PGRS family protein PE_PGRS30
1864082	0	C	Del	GAP	129	128	265	78.59	327		Rv1651c	PE_PGRS30	PE-PGRS family protein PE_PGRS30
1864083	0	C	Del	GAP	129	128	265	79.57	323		Rv1651c	PE_PGRS30	PE-PGRS family protein PE_PGRS30
1864084	0	G	Del	GAP	129	128	265	79.81	322		Rv1651c	PE_PGRS30	PE-PGRS family protein PE_PGRS30
1864085	0	G	Del	GAP	129	128	265	81.07	317		Rv1651c	PE_PGRS30	PE-PGRS family protein PE_PGRS30
1864086	0	C	Del	GAP	129	128	264	80.56	319		Rv1651c	PE_PGRS30	PE-PGRS family protein PE_PGRS30
1864087	0	C	Del	GAP	129	128	264	81.07	317		Rv1651c	PE_PGRS30	PE-PGRS family protein PE_PGRS30
1873700	0	G	SNP	A	109	121	228	100	230	Leu354Leu (ctg/ctA)	Rv1659	argH	argininosuccinate lyase
1878608	0	G	SNP	C	155	175	316	99.7	331	Arg1102Pro (cgg/cCg)	Rv1661	pks7	polyketide synthase
1879574	0	T	SNP	C	162	166	315	99.09	331	Leu1424Pro (ctg/cCg)	Rv1661	pks7	polyketide synthase
1882443	0	C	SNP	T	146	118	257	96.7	273	Ala247Val (gcg/gTg)	Rv1662	pks8	polyketide synthase
1885772	0	G	SNP	A	96	114	205	99.53	211	Ala1357Thr (gcc/Acc)	Rv1662	pks8	polyketide synthase
1894300	1	G	Ins	G	102	88	190	82.97	190
1894300	2	G	Ins	T	101	88	189	82.53	190
1894300	3	G	Ins	C	102	85	187	81.66	188
1894300	4	G	Ins	T	102	86	188	82.1	188
1894300	5	G	Ins	T	102	85	187	81.66	188
1894300	6	G	Ins	G	102	84	186	81.22	186
1894300	7	G	Ins	C	102	84	186	81.22	186
1894300	8	G	Ins	C	102	84	186	81.22	186
1894300	9	G	Ins	G	102	84	186	81.22	186
1894300	10	G	Ins	C	102	84	186	81.22	186
1894422	0	A	SNP	G	109	109	216	100	218
1900897	0	C	SNP	A	60	70	127	97.74	133	Val27Phe (gtc/Ttc)	Rv1675c	cmr	HTH-type transcriptional regulator Cmr
1901493	0	T	SNP	C	67	65	130	99.25	133	Ser149Ser (agt/agC)	Rv1676	-	hypothetical protein
1907296	0	G	SNP	C	50	48	96	100	98	Ala298Ala (gcg/gcC)	Rv1682	-	hypothetical protein
1908598	0	G	SNP	A	98	65	159	100	163	Arg335Arg (cgg/cgA)	Rv1683	-	bifunctional long-chain acyl-CoA synthase/lipase
1916137	0	A	SNP	G	132	112	240	99.19	246	Leu63Leu (cta/ctG)	Rv1691	-	hypothetical protein
1917972	0	A	SNP	G	137	98	233	100	235	Leu11Leu (cta/ctG)	Rv1694	tlyA	16S/23S rRNA (cytidine-2'-O)-methyltransferase TlyA			capreomycin (CPR)
1919901	0	C	SNP	T	110	86	191	99.49	197	Leu73Leu (ctc/ctT)	Rv1696	recN	DNA repair protein RecN
1925136	0	G	SNP	A	53	65	116	100	118	Val436Val (gtg/gtA)	Rv1699	pyrG	CTP synthase
1926029	0	T	SNP	C	72	76	147	100	148	Tyr150His (tat/Cat)	Rv1700	-	NUDIX hydrolase
1931179	0	C	SNP	A	60	63	119	100	123	Arg93Leu (cgg/cTg)	Rv1704c	cycA	D-serine/alanine/glycine transporter protein CycA
1931718	0	G	SNP	C	83	66	146	99.33	150	Leu313Val (ctg/Gtg)	Rv1705c	PPE22	PPE family protein PPE22
1933988	0	G	SNP	A	45	51	94	97.96	98
1943454	0	G	SNP	T	92	112	200	100	204	Ala266Ser (gcg/Tcg)	Rv1715	fadB3	3-hydroxybutyryl-CoA dehydrogenase FadB
1943459	0	T	Del	GAP	88	114	199	100	202		Rv1715	fadB3	3-hydroxybutyryl-CoA dehydrogenase FadB
1943460	0	A	SNP	G	87	114	200	100	201	Thr268Ala (acc/Gcc)	Rv1715	fadB3	3-hydroxybutyryl-CoA dehydrogenase FadB
1944107	0	A	SNP	G	111	103	209	99.53	215	Ser178Gly (agt/Ggt)	Rv1716	-	hypothetical protein
1944402	0	T	SNP	C	129	99	223	100	228	Val276Ala (gtc/gCc)	Rv1716	-	hypothetical protein
1946999	0	T	SNP	G	49	75	124	100	124
1950767	0	T	SNP	C	46	44	90	98.9	91	Lys95Lys (aaa/aaG)	Rv1724c	-	hypothetical protein
1952743	0	G	SNP	A	109	119	223	100	228	Val298Met (gtg/Atg)	Rv1726	-	oxidoreductase
1960284	0	C	SNP	A	84	119	201	100	203	Gln68His (cag/caT)	Rv1733c	-	transmembrane protein
1967237	0	C	SNP	A	76	62	135	100	138	Arg134Leu (cga/cTa)	Rv1739c	-	sulfate ABC transporter permease
1971725	0	G	SNP	C	103	93	193	100	196	Arg89Arg (cgc/cgG)	Rv1745c	idi	isopentenyl-diphosphate delta-isomerase
1972901	0	C	SNP	T	143	75	213	99.54	219	Ala255Val (gcg/gTg)	Rv1746	pknF	serine/threonine-protein kinase PknF
1977568	0	G	SNP	A	113	78	191	98.45	194	Val106Val (gtc/gtT)	Rv1749c	-	integral membrane protein
1977646	0	G	SNP	A	83	93	173	98.88	178	Ala80Ala (gcc/gcT)	Rv1749c	-	integral membrane protein
1983195	0	A	SNP	G	6	12	18	85.71	21	Gly527Gly (ggt/ggC)	Rv1753c	PPE24	PPE family protein PPE24
1983198	0	C	SNP	G	6	13	19	82.61	23	Val526Val (gtg/gtC)	Rv1753c	PPE24	PPE family protein PPE24
1983313	0	T	SNP	G	109	218	324	96.46	339	Asn488Thr (aac/aCc)	Rv1753c	PPE24	PPE family protein PPE24
1990883	0	G	SNP	T	13	6	16	100	19	Gly565Gly (ggc/ggA)	Rv1759c	wag22	PE-PGRS family protein Wag22
1990888	0	C	SNP	T	13	6	18	100	19	Ala564Thr (gcc/Acc)	Rv1759c	wag22	PE-PGRS family protein Wag22
1990892	0	A	SNP	C	12	6	17	100	18	Gly562Gly (ggt/ggG)	Rv1759c	wag22	PE-PGRS family protein Wag22
1990897	0	C	SNP	A	12	5	16	94.44	18	Ala561Ser (gcc/Tcc)	Rv1759c	wag22	PE-PGRS family protein Wag22
1990924	0	A	SNP	G	9	6	15	88.24	17	Leu552Leu (ttg/Ctg)	Rv1759c	wag22	PE-PGRS family protein Wag22
1990928	0	G	SNP	C	9	6	15	93.75	16	Gly550Gly (ggc/ggG)	Rv1759c	wag22	PE-PGRS family protein Wag22
1998063	0	T	SNP	A	49	37	84	100	86	Glu151Asp (gaa/gaT)	Rv1765c	-	hypothetical protein
1998122	0	G	SNP	A	50	40	89	100	90	Leu132Leu (ctg/Ttg)	Rv1765c	-	hypothetical protein
1998141	0	G	SNP	C	50	45	94	98.96	96	Gly125Gly (ggc/ggG)	Rv1765c	-	hypothetical protein
1998300	0	T	SNP	C	62	70	131	97.78	135	Ser72Ser (tca/tcG)	Rv1765c	-	hypothetical protein
2010880	0	T	SNP	G	62	66	127	100	128	Gly75Gly (ggt/ggG)	Rv1777	cyp144	cytochrome P450 Cyp144
2011568	0	G	SNP	C	80	85	160	99.4	166	Glu305Gln (gag/Cag)	Rv1777	cyp144	cytochrome P450 Cyp144
2022868	0	T	SNP	C	112	94	200	100	206	Ser1204Ser (agt/agC)	Rv1783	eccC5	ESX-5 type VII secretion system protein EccC5
2023628	0	C	SNP	G	76	75	150	100	151	Gly334Ala (gga/gCa)	Rv1785c	cyp143	cytochrome P450 Cyp143
2025977	0	C	SNP	G	105	74	179	97.28	184	Thr226Arg (acg/aGg)	Rv1787	PPE25	PPE family protein PPE25
2032693	0	G	SNP	A	113	75	184	99.47	189	Val152Ile (gtt/Att)	Rv1795	eccD5	ESX-5 type VII secretion system protein EccD
2034676	0	C	SNP	T	54	69	121	100	123	Ile316Ile (atc/atT)	Rv1796	mycP5	membrane-anchored mycosin MycP
2045121	0	G	SNP	A	183	179	351	99.45	364	Pro574Pro (ccc/ccT)	Rv1803c	PE_PGRS32	PE-PGRS family protein PE_PGRS32
2045310	0	A	SNP	G	143	180	314	100	323	Ile511Ile (att/atC)	Rv1803c	PE_PGRS32	PE-PGRS family protein PE_PGRS32
2049065	0	T	SNP	C	84	139	220	100	223
2049097	0	G	SNP	C	87	129	215	100	216
2050822	0	G	SNP	C	116	117	224	100	233	Gly301Ala (gga/gCa)	Rv1808	PPE32	PPE family protein PPE32
2051345	0	G	SNP	A	121	82	199	100	203	Gly22Ser (ggt/Agt)	Rv1809	PPE33	PPE family protein PPE33
2051746	0	T	SNP	C	133	115	247	100	248	Ala155Ala (gct/gcC)	Rv1809	PPE33	PPE family protein PPE33
2052035	0	G	SNP	T	93	107	198	100	200	Val252Leu (gtg/Ttg)	Rv1809	PPE33	PPE family protein PPE33
2055271	0	A	SNP	G	107	114	219	100	221	Leu30Pro (cta/cCa)	Rv1812c	-	dehydrogenase
2056184	0	C	SNP	T	54	45	98	99	100
2057774	0	A	SNP	T	77	62	137	99.29	140	Ile83Phe (atc/Ttc)	Rv1815	-	hypothetical protein
2058950	0	C	Del	GAP	58	54	111	98.25	114		Rv1816	-	HTH-type transcriptional regulator
2061865	0	G	Del	GAP	16	30	41	93.88	49		Rv1818c	PE_PGRS33	PE-PGRS family protein PE_PGRS33
2061866	0	G	Del	GAP	16	30	41	97.87	47		Rv1818c	PE_PGRS33	PE-PGRS family protein PE_PGRS33
2061867	0	T	Del	GAP	16	30	41	97.87	47		Rv1818c	PE_PGRS33	PE-PGRS family protein PE_PGRS33
2061868	0	G	Del	GAP	16	30	41	97.87	47		Rv1818c	PE_PGRS33	PE-PGRS family protein PE_PGRS33
2061869	0	A	Del	GAP	16	30	41	97.87	47		Rv1818c	PE_PGRS33	PE-PGRS family protein PE_PGRS33
2061870	0	C	Del	GAP	16	31	42	100	47		Rv1818c	PE_PGRS33	PE-PGRS family protein PE_PGRS33
2061871	0	A	Del	GAP	16	31	42	100	47		Rv1818c	PE_PGRS33	PE-PGRS family protein PE_PGRS33
2061872	0	T	Del	GAP	16	31	42	100	47		Rv1818c	PE_PGRS33	PE-PGRS family protein PE_PGRS33
2061873	0	T	Del	GAP	16	31	42	100	47		Rv1818c	PE_PGRS33	PE-PGRS family protein PE_PGRS33
2061874	0	A	Del	GAP	16	30	41	97.87	47		Rv1818c	PE_PGRS33	PE-PGRS family protein PE_PGRS33
2061875	0	G	Del	GAP	16	30	41	97.87	47		Rv1818c	PE_PGRS33	PE-PGRS family protein PE_PGRS33
2061876	0	T	Del	GAP	16	30	41	97.87	47		Rv1818c	PE_PGRS33	PE-PGRS family protein PE_PGRS33
2061877	0	G	Del	GAP	16	30	41	97.87	47		Rv1818c	PE_PGRS33	PE-PGRS family protein PE_PGRS33
2061878	0	C	Del	GAP	16	30	41	97.87	47		Rv1818c	PE_PGRS33	PE-PGRS family protein PE_PGRS33
2061879	0	C	Del	GAP	16	30	41	97.87	47		Rv1818c	PE_PGRS33	PE-PGRS family protein PE_PGRS33
2061880	0	G	Del	GAP	16	30	41	97.87	47		Rv1818c	PE_PGRS33	PE-PGRS family protein PE_PGRS33
2061881	0	G	Del	GAP	16	30	41	97.87	47		Rv1818c	PE_PGRS33	PE-PGRS family protein PE_PGRS33
2061958	0	A	SNP	G	51	174	210	98.25	229	Ala239Ala (gct/gcC)	Rv1818c	PE_PGRS33	PE-PGRS family protein PE_PGRS33
2074754	0	C	SNP	T	50	85	135	100	135
2087652	0	C	SNP	T	80	36	112	100	116	Arg87Arg (cgg/cgA)	Rv1839c	vapB13	antitoxin VapB13
2094912	0	C	Del	GAP	63	63	122	82.89	152		Rv1844c	gnd1	6-phosphogluconate dehydrogenase
2094913	0	A	Del	GAP	63	63	122	82.89	152		Rv1844c	gnd1	6-phosphogluconate dehydrogenase
2094914	0	G	Del	GAP	63	63	122	82.89	152		Rv1844c	gnd1	6-phosphogluconate dehydrogenase
2094915	0	C	Del	GAP	63	63	122	83.44	151		Rv1844c	gnd1	6-phosphogluconate dehydrogenase
2094916	0	G	Del	GAP	63	63	122	83.44	151		Rv1844c	gnd1	6-phosphogluconate dehydrogenase
2094917	0	T	Del	GAP	63	63	122	82.89	152		Rv1844c	gnd1	6-phosphogluconate dehydrogenase
2096186	0	A	SNP	G	109	126	233	100	235	Thr138Thr (act/acC)	Rv1846c	blaI	transcriptional repressor BlaI
2108141	0	T	SNP	C	103	174	274	100	277	Phe136Leu (ttc/Ctc)	Rv1860	apa	hypothetical protein
2108890	0	A	SNP	C	61	107	163	100	168
2109523	1	C	Ins	G	93	80	173	96.65	174
2116903	0	C	SNP	T	84	105	186	100	189	Gly380Gly (ggc/ggT)	Rv1867	-	hypothetical protein
2122976	0	C	SNP	G	68	101	165	100	169	Gly59Ala (ggt/gCt)	Rv1872c	lldD2	L-lactate dehydrogenase
2123169	0	T	SNP	G	60	82	140	100	142
2128870	0	A	SNP	G	98	102	198	100	200	Leu283Leu (cta/ctG)	Rv1878	glnA3	glutamine synthetase GlnA
2129747	0	C	SNP	T	82	55	131	99.28	138	Ala124Val (gcc/gTc)	Rv1879	-	hypothetical protein
2133468	1	T	Ins	T	53	44	97	89.81	97		Rv1883c	-	hypothetical protein
2133468	2	T	Ins	C	52	43	95	87.96	97		Rv1883c	-	hypothetical protein
2133468	3	T	Ins	G	53	44	97	89.81	97		Rv1883c	-	hypothetical protein
2133468	4	T	Ins	C	53	44	97	89.81	97		Rv1883c	-	hypothetical protein
2133468	5	T	Ins	A	53	44	97	89.81	97		Rv1883c	-	hypothetical protein
2133468	6	T	Ins	T	53	44	97	89.81	97		Rv1883c	-	hypothetical protein
2133468	7	T	Ins	G	53	44	97	89.81	97		Rv1883c	-	hypothetical protein
2133468	8	T	Ins	C	53	44	97	89.81	97		Rv1883c	-	hypothetical protein
2133468	9	T	Ins	C	53	44	97	89.81	97		Rv1883c	-	hypothetical protein
2133468	10	T	Ins	G	52	44	96	88.89	96		Rv1883c	-	hypothetical protein
2133468	11	T	Ins	T	51	42	93	86.11	94		Rv1883c	-	hypothetical protein
2133468	12	T	Ins	C	51	42	93	86.11	93		Rv1883c	-	hypothetical protein
2135870	0	T	SNP	C	29	72	101	100	101
2137521	1	A	Ins	C	37	49	86	79.63	86
2137521	2	A	Ins	T	37	49	86	79.63	86
2137521	3	A	Ins	C	37	49	86	79.63	86
2137521	4	A	Ins	C	37	49	86	79.63	86
2137521	5	A	Ins	G	37	49	86	79.63	86
2137521	6	A	Ins	A	37	49	86	79.63	86
2137521	7	A	Ins	T	37	49	86	79.63	86
2137521	8	A	Ins	C	37	49	86	79.63	86
2137521	9	A	Ins	A	37	49	86	79.63	86
2137521	10	A	Ins	C	37	49	86	79.63	86
2138453	0	C	SNP	T	76	58	132	99.26	135
2142250	0	C	SNP	T	64	84	146	100	148
2143328	0	G	Del	GAP	64	114	171	98.89	180		Rv1895	-	zinc-binding alcohol dehydrogenase
2143887	0	G	SNP	T	66	67	133	100	133	Pro187His (ccc/cAc)	Rv1896c	-	S-adenosyl-L-methionine-dependentmethyltransferase
2144657	0	G	SNP	A	72	63	132	98.54	137	Gln76_ (cag/Tag)	Rv1897c	-	D-tyrosyl-tRNA(Tyr) deacylase
2147022	0	A	SNP	C	100	58	155	100	158	Ile204Met (att/atG)	Rv1900c	lipJ	lignin peroxidase LipJ
2148374	0	T	SNP	C	72	69	140	99.3	142	Met238Thr (atg/aCg)	Rv1901	cinA	competence damage-inducible protein CinA
2151780	0	G	SNP	T	99	74	171	99.43	174	Gln206Lys (caa/Aaa)	Rv1905c	aao	D-amino acid oxidase
2153184	0	T	SNP	G	60	64	122	99.2	125
2154724	0	C	SNP	A	81	58	137	100	139	Arg463Leu (cgg/cTg)	Rv1908c	katG	catalase-peroxidase		phylo (not Euro-American, M. africanum, M. bovis, M . canettii, M. caprae, M. Microti, M. pinipedii, Beijing, Delhi/CAS, EAI, 4)	isoniazid (INH)
2155168	0	C	SNP	G	99	69	165	100	168	Ser315Thr (agc/aCc)	Rv1908c	katG	catalase-peroxidase	isoniazid (INH)		isoniazid (INH)
2158109	0	T	SNP	C	107	85	190	100	192	Asp328Gly (gac/gGc)	Rv1912c	fadB5	oxidoreductase FadB
2158905	0	C	SNP	A	84	103	183	99.47	188	Gly63_ (gga/Tga)	Rv1912c	fadB5	oxidoreductase FadB
2160998	0	G	SNP	A	95	89	180	100	184	Gly179Asp (ggc/gAc)	Rv1915	aceAa	isocitrate lyase AceAa
2161343	1	G	Ins	T	93	87	180	94.74	180		Rv1915	aceAa	isocitrate lyase AceAa
2163790	0	A	SNP	C	37	24	61	98.39	62	Pro1174Pro (cct/ccG)	Rv1917c	PPE34	PPE family protein PPE34
2165286	0	A	SNP	C	60	89	148	100	149	Ser676Ala (tca/Gca)	Rv1917c	PPE34	PPE family protein PPE34
2165503	0	T	SNP	A	26	37	62	91.3	69	Ala603Ala (gca/gcT)	Rv1917c	PPE34	PPE family protein PPE34
2167926	0	A	SNP	G	72	71	143	99.31	144	Leu896Ser (ttg/tCg)	Rv1918c	PPE35	PPE family protein PPE35
2172526	0	A	SNP	C	70	91	159	99.38	162	_424Gly (tga/Gga)	Rv1921c	lppF	lipoprotein LppF
2173860	0	A	SNP	C	71	66	133	100	137
2186127	0	G	SNP	A	129	151	271	100	280	Ala21Val (gcc/gTc)	Rv1934c	fadE17	acyl-CoA dehydrogenase FadE17
2186236	0	C	SNP	T	108	161	264	100	269	Pro308Pro (ccg/ccA)	Rv1935c	echA13	enoyl-CoA hydratase EchA13
2187587	0	G	SNP	C	65	64	126	100	129	Gln68His (cag/caC)	Rv1936	-	monooxygenase
2194431	0	G	SNP	A	44	105	147	99.33	150	Trp256_ (tgg/tgA)	Rv1941	-	short-chain type dehydrogenase/reductase
2199052	0	C	SNP	G	54	51	104	99.06	106	Gly5Arg (ggt/Cgt)	Rv1948c	-	hypothetical protein
2207484	0	G	SNP	A	67	81	147	98.67	150
2207591	1	T	Ins	C	100	69	169	97.13	169
2209465	0	G	SNP	A	92	113	198	100	205	Ala47Thr (gcg/Acg)	Rv1966	mce3A	Mce family protein Mce3A
2211826	0	A	SNP	G	102	123	224	100	225	Lys67Lys (aaa/aaG)	Rv1968	mce3C	Mce family protein Mce3C
2216345	0	C	SNP	A	86	89	173	100	175	Pro363Pro (ccc/ccA)	Rv1971	mce3F	Mce family protein Mce3F
2216443	0	C	SNP	A	84	76	156	100	160	Ala396Glu (gcg/gAg)	Rv1971	mce3F	Mce family protein Mce3F
2220512	0	T	SNP	G	77	105	176	100	182	Ser253Ser (tct/tcG)	Rv1977	-	hypothetical protein
2220941	0	G	Del	GAP	44	63	105	82.31	130		Rv1978	-	hypothetical protein
2220942	0	C	Del	GAP	44	63	105	82.31	130		Rv1978	-	hypothetical protein
2220943	0	C	Del	GAP	44	63	105	82.95	129		Rv1978	-	hypothetical protein
2220944	0	A	Del	GAP	44	63	105	83.59	128		Rv1978	-	hypothetical protein
2220945	0	C	Del	GAP	44	63	105	84.92	126		Rv1978	-	hypothetical protein
2220946	0	G	Del	GAP	44	63	105	85.6	125		Rv1978	-	hypothetical protein
2220947	0	A	Del	GAP	44	63	105	100	107		Rv1978	-	hypothetical protein
2220948	0	T	Del	GAP	44	63	105	100	107		Rv1978	-	hypothetical protein
2221584	0	G	SNP	C	46	58	103	100	104	Ser226Thr (agt/aCt)	Rv1978	-	hypothetical protein
2223293	0	T	SNP	C	57	75	132	100	132
2228967	0	A	SNP	G	69	78	144	100	147
2229801	0	C	SNP	G	68	85	152	99.35	154	Pro34Pro (ccg/ccC)	Rv1985c	-	HTH-type transcriptional regulator
2235170	0	A	Del	GAP	12	7	19	100	19		Rv1992c	ctpG	cation transporter ATPase G
2235171	0	C	Del	GAP	12	7	19	100	19		Rv1992c	ctpG	cation transporter ATPase G
2235172	0	A	Del	GAP	12	7	19	100	19		Rv1992c	ctpG	cation transporter ATPase G
2235173	0	A	Del	GAP	12	7	19	100	19		Rv1992c	ctpG	cation transporter ATPase G
2235174	0	T	Del	GAP	12	7	19	100	19		Rv1992c	ctpG	cation transporter ATPase G
2235175	0	C	Del	GAP	12	7	19	100	19		Rv1992c	ctpG	cation transporter ATPase G
2235176	0	C	Del	GAP	12	7	19	100	19		Rv1992c	ctpG	cation transporter ATPase G
2235177	0	G	Del	GAP	12	7	19	100	19		Rv1992c	ctpG	cation transporter ATPase G
2235178	0	A	Del	GAP	12	7	19	100	19		Rv1992c	ctpG	cation transporter ATPase G
2235179	0	C	Del	GAP	12	7	19	100	19		Rv1992c	ctpG	cation transporter ATPase G
2235180	0	G	Del	GAP	12	7	19	100	19		Rv1992c	ctpG	cation transporter ATPase G
2235181	0	T	Del	GAP	12	7	19	100	19		Rv1992c	ctpG	cation transporter ATPase G
2235182	0	T	Del	GAP	12	7	19	100	19		Rv1992c	ctpG	cation transporter ATPase G
2235183	0	T	Del	GAP	12	7	19	100	19		Rv1992c	ctpG	cation transporter ATPase G
2235184	0	T	Del	GAP	12	7	19	100	19		Rv1992c	ctpG	cation transporter ATPase G
2235185	0	G	Del	GAP	12	7	19	100	19		Rv1992c	ctpG	cation transporter ATPase G
2235186	0	C	Del	GAP	12	7	19	100	19		Rv1992c	ctpG	cation transporter ATPase G
2235187	0	A	Del	GAP	12	7	19	100	19		Rv1992c	ctpG	cation transporter ATPase G
2235188	0	C	Del	GAP	12	7	19	100	19		Rv1992c	ctpG	cation transporter ATPase G
2235189	0	C	Del	GAP	12	7	19	100	19		Rv1992c	ctpG	cation transporter ATPase G
2235190	0	A	Del	GAP	12	7	19	100	19		Rv1992c	ctpG	cation transporter ATPase G
2235191	0	T	Del	GAP	12	7	19	100	19		Rv1992c	ctpG	cation transporter ATPase G
2235192	0	G	Del	GAP	12	7	19	100	19		Rv1992c	ctpG	cation transporter ATPase G
2235193	0	A	Del	GAP	12	7	19	100	19		Rv1992c	ctpG	cation transporter ATPase G
2235194	0	T	Del	GAP	12	7	19	100	19		Rv1992c	ctpG	cation transporter ATPase G
2235195	0	C	Del	GAP	12	7	19	100	19		Rv1992c	ctpG	cation transporter ATPase G
2235196	0	T	Del	GAP	12	7	19	100	19		Rv1992c	ctpG	cation transporter ATPase G
2235197	0	G	Del	GAP	12	7	19	100	19		Rv1992c	ctpG	cation transporter ATPase G
2235198	0	C	Del	GAP	12	7	19	100	19		Rv1992c	ctpG	cation transporter ATPase G
2235199	0	C	Del	GAP	12	7	19	100	19		Rv1992c	ctpG	cation transporter ATPase G
2235200	0	G	Del	GAP	12	7	19	100	19		Rv1992c	ctpG	cation transporter ATPase G
2235201	0	C	Del	GAP	12	7	19	100	19		Rv1992c	ctpG	cation transporter ATPase G
2235202	0	G	Del	GAP	12	7	19	100	19		Rv1992c	ctpG	cation transporter ATPase G
2235203	0	A	Del	GAP	12	7	19	100	19		Rv1992c	ctpG	cation transporter ATPase G
2235204	0	G	Del	GAP	12	7	19	100	19		Rv1992c	ctpG	cation transporter ATPase G
2235205	0	C	Del	GAP	12	7	19	100	19		Rv1992c	ctpG	cation transporter ATPase G
2235206	0	G	Del	GAP	12	7	19	100	19		Rv1992c	ctpG	cation transporter ATPase G
2235207	0	C	Del	GAP	12	7	19	100	19		Rv1992c	ctpG	cation transporter ATPase G
2235208	0	C	Del	GAP	12	7	19	100	19		Rv1992c	ctpG	cation transporter ATPase G
2235209	0	G	Del	GAP	12	7	19	100	19		Rv1992c	ctpG	cation transporter ATPase G
2235210	0	G	Del	GAP	12	7	19	100	19		Rv1992c	ctpG	cation transporter ATPase G
2235211	0	G	Del	GAP	12	7	19	100	19		Rv1992c	ctpG	cation transporter ATPase G
2235212	0	C	Del	GAP	12	7	19	100	19		Rv1992c	ctpG	cation transporter ATPase G
2235213	0	A	Del	GAP	12	7	19	100	19		Rv1992c	ctpG	cation transporter ATPase G
2235214	0	T	Del	GAP	12	7	19	100	19		Rv1992c	ctpG	cation transporter ATPase G
2235215	0	G	Del	GAP	12	7	19	100	19		Rv1992c	ctpG	cation transporter ATPase G
2235216	0	G	Del	GAP	12	7	19	100	19		Rv1992c	ctpG	cation transporter ATPase G
2235217	0	T	Del	GAP	12	7	19	100	19		Rv1992c	ctpG	cation transporter ATPase G
2235218	0	C	Del	GAP	12	7	19	100	19		Rv1992c	ctpG	cation transporter ATPase G
2235219	0	T	Del	GAP	12	7	19	100	19		Rv1992c	ctpG	cation transporter ATPase G
2235220	0	A	Del	GAP	12	7	19	100	19		Rv1992c	ctpG	cation transporter ATPase G
2235221	0	G	Del	GAP	12	7	19	100	19		Rv1992c	ctpG	cation transporter ATPase G
2235222	0	G	Del	GAP	12	7	19	100	19		Rv1992c	ctpG	cation transporter ATPase G
2235223	0	G	Del	GAP	12	7	19	100	19		Rv1992c	ctpG	cation transporter ATPase G
2235224	0	C	Del	GAP	12	7	19	100	19		Rv1992c	ctpG	cation transporter ATPase G
2235225	0	T	Del	GAP	12	7	19	100	19		Rv1992c	ctpG	cation transporter ATPase G
2235226	0	T	Del	GAP	12	7	19	100	19		Rv1992c	ctpG	cation transporter ATPase G
2235227	0	G	Del	GAP	12	7	19	95	20		Rv1992c	ctpG	cation transporter ATPase G
2235228	0	G	Del	GAP	12	7	19	95	20		Rv1992c	ctpG	cation transporter ATPase G
2235229	0	G	Del	GAP	12	7	19	95	20		Rv1992c	ctpG	cation transporter ATPase G
2235230	0	G	Del	GAP	12	7	19	95	20		Rv1992c	ctpG	cation transporter ATPase G
2235231	0	C	Del	GAP	12	7	19	100	19		Rv1992c	ctpG	cation transporter ATPase G
2235232	0	A	Del	GAP	12	7	20	100	19		Rv1992c	ctpG	cation transporter ATPase G
2242307	0	T	SNP	G	95	97	190	99.48	193	Leu717Val (ttg/Gtg)	Rv1997	ctpF	cation transporter ATPase F
2244421	0	G	SNP	T	135	127	260	99.62	263	Leu240Met (ctg/Atg)	Rv1999c	-	transporter
2245916	0	T	SNP	G	81	65	142	100	146	Ala236Ala (gct/gcG)	Rv2000	-	hypothetical protein
2247677	0	A	SNP	C	73	64	132	99.28	138	Ile6Ile (ata/atC)	Rv2002	fabG3	20-beta-hydroxysteroid dehydrogenase
2251999	0	A	SNP	G	109	43	151	100	152
2260100	0	C	SNP	T	84	56	136	99.29	141
2260525	0	C	SNP	T	132	109	234	100	241
2262620	0	T	SNP	A	39	53	88	100	92	Glu151Asp (gaa/gaT)	Rv2015c	-	hypothetical protein
2262679	0	G	SNP	A	45	58	101	99.04	104	Leu132Leu (ctg/Ttg)	Rv2015c	-	hypothetical protein
2262698	0	G	SNP	C	55	57	110	100	112	Gly125Gly (ggc/ggG)	Rv2015c	-	hypothetical protein
2262857	0	T	SNP	C	93	77	169	100	170	Ser72Ser (tca/tcG)	Rv2015c	-	hypothetical protein
2264782	0	C	SNP	A	58	64	113	100	122	Ala262Glu (gcg/gAg)	Rv2017	-	transcriptional regulator
2265059	0	T	SNP	G	43	52	94	98.96	96
2265198	0	C	SNP	A	48	52	99	99.01	101
2269780	0	T	SNP	C	93	119	209	100	212	Asp154Gly (gac/gGc)	Rv2024c	-	hypothetical protein
2270102	0	A	SNP	G	77	107	181	100	184	Trp47Arg (tgg/Cgg)	Rv2024c	-	hypothetical protein
2270758	0	C	SNP	A	120	93	208	99.07	215	Val331Leu (gta/Tta)	Rv2025c	-	cation efflux system protein
2274943	0	C	SNP	T	117	86	198	98.54	206	Val156Ile (gtc/Atc)	Rv2028c	-	universal stress protein
2275764	0	G	SNP	A	79	103	182	99.45	183	Leu221Phe (ctc/Ttc)	Rv2029c	pfkB	6-phosphofructokinase PfkB
2282787	0	C	SNP	T	58	96	150	100	154	Cys312Tyr (tgt/tAt)	Rv2037c	-	transmembrane protein
2284456	0	T	SNP	G	60	54	112	100	114	Glu114Ala (gag/gCg)	Rv2038c	-	sugar ABC transporter ATP-binding protein
2285251	0	C	SNP	A	62	69	129	100	131	Val131Phe (gtc/Ttc)	Rv2039c	-	sugar ABC transporter permease
2285252	0	C	SNP	T	65	63	128	99.22	129	Gln130Gln (cag/caA)	Rv2039c	-	sugar ABC transporter permease
2285558	0	G	SNP	A	61	53	114	100	114	Cys28Cys (tgc/tgT)	Rv2039c	-	sugar ABC transporter permease
2287121	0	A	SNP	G	70	77	145	100	147	Asp242Asp (gat/gaC)	Rv2041c	-	sugar ABC transporter substrate-binding lipoprotein
2289073	0	G	SNP	A	108	79	185	100	187	His57Tyr (cac/Tac)	Rv2043c	pncA	pyrazinamidase/nicotinamidase PncA	pyrazinamide (PZA)		pyrazinamide (PZA)
2289366	0	G	Del	GAP	70	80	144	98.04	153		Rv2044c	-	hypothetical protein
2296042	0	G	SNP	C	113	116	225	98.71	232	Pro3649Ala (ccg/Gcg)	Rv2048c	pks12	polyketide synthase
2296876	0	C	SNP	G	121	104	223	99.12	227	Gly3371Arg (ggt/Cgt)	Rv2048c	pks12	polyketide synthase
2300546	0	A	SNP	T	93	120	213	99.07	215	His2147Gln (cat/caA)	Rv2048c	pks12	polyketide synthase
2300552	0	T	SNP	G	83	113	193	98.49	199	Pro2145Pro (cca/ccC)	Rv2048c	pks12	polyketide synthase
2300555	0	A	SNP	G	91	117	206	99.05	210	Asp2144Asp (gat/gaC)	Rv2048c	pks12	polyketide synthase
2301782	0	T	SNP	C	42	18	60	96.77	62	Val1735Val (gta/gtG)	Rv2048c	pks12	polyketide synthase
2306472	0	T	SNP	C	117	145	257	100	262	Tyr172Cys (tac/tGc)	Rv2048c	pks12	polyketide synthase
2307587	0	G	Del	GAP	79	105	180	91.54	201
2307588	0	T	Del	GAP	79	105	180	92.46	199
2307589	0	C	Del	GAP	79	105	180	93.4	197
2307590	0	G	Del	GAP	79	105	180	98.92	186
2309203	0	G	SNP	A	56	80	129	99.27	137	Ala518Val (gca/gTa)	Rv2051c	ppm1	polyprenol-monophosphomannose synthase
2311099	0	C	SNP	G	149	136	280	100	285	Pro473Pro (ccg/ccC)	Rv2052c	-	hypothetical protein
2325320	0	T	SNP	C	42	43	82	97.7	87	Asp184Gly (gat/gGt)	Rv2067c	-	hypothetical protein
2328543	0	T	SNP	C	129	100	222	99.57	230	Ile145Met (ata/atG)	Rv2071c	cobM	precorrin-4 C(11)-methyltransferase
2329533	0	A	SNP	G	111	126	231	99.58	238	Leu205Pro (ctc/cCc)	Rv2072c	cobL	precorrin-6Y C(5,15)-methyltransferase
2331620	0	A	SNP	C	113	116	226	99.13	231	Gly420Gly (ggt/ggG)	Rv2075c	-	hypothetical protein
2331789	0	G	SNP	T	124	128	252	100	252	Pro364Gln (ccg/cAg)	Rv2075c	-	hypothetical protein
2333215	0	C	SNP	T	110	65	173	100	175	Cys25Tyr (tgc/tAc)	Rv2076c	-	hypothetical protein
2334007	0	A	SNP	G	85	77	158	100	162	Ala96Ala (gct/gcC)	Rv2077c	-	transmembrane protein
2335075	0	A	SNP	G	70	50	118	100	120	Glu6Gly (gaa/gGa)	Rv2078	-	hypothetical protein
2335080	0	T	SNP	C	73	51	123	100	124	Leu8Leu (ttg/Ctg)	Rv2078	-	hypothetical protein
2335494	0	A	SNP	G	108	106	212	100	214	Tyr47Cys (tac/tGc)	Rv2079	-	hypothetical protein
2338195	0	C	Del	GAP	119	124	232	86.48	281		Rv2081c	-	transmembrane protein
2338990	0	G	SNP	C	131	139	265	100	270	Ala94Ala (gcg/gcC)	Rv2082	-	hypothetical protein
2338994	0	G	SNP	A	138	141	275	100	279	Ala96Thr (gcg/Acg)	Rv2082	-	hypothetical protein
2340621	0	C	SNP	G	205	362	548	99.82	568	Pro638Arg (ccc/cGc)	Rv2082	-	hypothetical protein
2341636	0	C	SNP	G	110	127	232	99.16	239	Leu256Val (ctg/Gtg)	Rv2083	-	hypothetical protein
2342649	1	A	Ins	G	84	62	146	82.49	146		Rv2084	-	hypothetical protein
2342649	2	A	Ins	G	84	62	146	82.49	146		Rv2084	-	hypothetical protein
2342649	3	A	Ins	C	84	60	144	81.36	144		Rv2084	-	hypothetical protein
2342649	4	A	Ins	G	83	60	143	80.79	144		Rv2084	-	hypothetical protein
2342649	5	A	Ins	T	82	60	142	80.23	142		Rv2084	-	hypothetical protein
2342649	6	A	Ins	A	82	60	142	80.23	142		Rv2084	-	hypothetical protein
2342649	7	A	Ins	C	82	60	142	80.23	142		Rv2084	-	hypothetical protein
2342649	8	A	Ins	A	82	60	142	80.23	142		Rv2084	-	hypothetical protein
2342649	9	A	Ins	C	81	60	141	79.66	142		Rv2084	-	hypothetical protein
2342649	10	A	Ins	A	82	60	142	80.23	142		Rv2084	-	hypothetical protein
2342649	11	A	Ins	C	82	60	142	80.23	142		Rv2084	-	hypothetical protein
2344246	0	G	SNP	C	72	57	125	99.23	130
2345037	0	C	SNP	A	108	91	198	100	199	Leu209Leu (ctc/ctA)	Rv2088	pknJ	transmembrane serine/threonine-protein kinase PknJ
2345085	0	A	SNP	C	121	88	204	99.52	210	Ala225Ala (gca/gcC)	Rv2088	pknJ	transmembrane serine/threonine-protein kinase PknJ
2346929	0	C	SNP	T	122	95	213	99.54	218	Leu132Leu (ctg/ctA)	Rv2089c	pepE	dipeptidase PepE
2348446	0	C	SNP	G	76	94	168	100	170	Phe358Leu (ttc/ttG)	Rv2090	-	5'-3' exonuclease
2348708	0	G	SNP	A	65	74	134	100	139	Val195Val (gtc/gtT)	Rv2091c	-	membrane protein
2353385	0	G	SNP	C	142	105	244	100	247	Gln311Glu (cag/Gag)	Rv2095c	pafC	proteasome accessory factor C
2357270	0	C	Del	GAP	168	138	317	76.12	402
2358029	1	T	Ins	G	123	114	237	94.05	239
2358489	0	C	SNP	T	134	94	227	99.56	229	Thr34Ile (act/aTt)	Rv2100	-	hypothetical protein
2361604	0	C	SNP	G	135	125	250	98.86	263	Val455Val (gtc/gtG)	Rv2101	helZ	helicase HelZ
2362041	0	C	SNP	A	106	122	217	100	228	Pro601Gln (ccg/cAg)	Rv2101	helZ	helicase HelZ
2367061	0	A	Del	GAP	51	45	94	96.97	99
2368565	0	A	Del	GAP	58	54	110	98.25	114
2369186	0	G	SNP	C	76	82	152	99.37	159	Arg182Gly (cgt/Ggt)	Rv2109c	prcA	proteasome subunit alpha
2369326	0	C	SNP	G	78	81	157	99.38	160	Arg135Pro (cgc/cCc)	Rv2109c	prcA	proteasome subunit alpha
2382287	0	C	Del	GAP	71	81	151	96.2	158		Rv2123	PPE37	PPE family protein PPE37
2382289	0	G	SNP	T	73	84	154	99.37	158	Asp407Tyr (gac/Tac)	Rv2123	PPE37	PPE family protein PPE37
2386389	0	G	SNP	A	93	78	170	100	171	Gly33Ser (ggc/Agc)	Rv2125	-	hypothetical protein
2387733	0	T	SNP	C	175	112	279	100	287	Glu80Glu (gaa/gaG)	Rv2126c	PE_PGRS37	PE-PGRS family protein PE_PGRS37
2388641	0	G	SNP	A	88	87	169	100	175	Gly9Asp (ggc/gAc)	Rv2127	ansP1	L-asparagine permease
2389636	0	G	SNP	A	48	61	106	100	109	Gly341Ser (ggt/Agt)	Rv2127	ansP1	L-asparagine permease
2397112	0	G	SNP	A	36	73	108	99.09	110	Val68Val (gtc/gtT)	Rv2137c	-	hypothetical protein
2397212	0	C	SNP	T	50	50	96	100	100	Gly35Asp (ggc/gAc)	Rv2137c	-	hypothetical protein
2402765	0	G	SNP	A	45	26	70	100	71
2413246	0	C	SNP	A	139	165	301	100	304	Val36Leu (gtg/Ttg)	Rv2153c	murG	UDP-N-acetylglucosamine--N-acetylmuramyl- (pentapeptide) pyrophosphoryl-undecaprenol-N-acetylglucosamine transferase
2415067	0	G	SNP	A	84	123	204	99.04	209	Ala443Val (gcc/gTc)	Rv2155c	murD	UDP-N-acetylmuramoylalanine--D-glutamate ligase
2415656	0	G	SNP	C	170	151	316	100	321	Arg247Gly (cgg/Ggg)	Rv2155c	murD	UDP-N-acetylmuramoylalanine--D-glutamate ligase
2421816	0	A	SNP	G	125	135	255	100	260
2421975	1	G	Ins	G	121	136	257	92.11	257
2421975	2	G	Ins	G	120	135	255	91.4	255
2421975	3	G	Ins	A	119	135	254	91.04	255
2421975	4	G	Ins	A	120	135	255	91.4	255
2423819	0	C	SNP	G	156	120	263	98.22	281	Gly340Gly (ggg/ggC)	Rv2162c	PE_PGRS38	PE-PGRS family protein PE_PGRS38
2423822	0	A	SNP	G	159	125	271	98.27	289	Gly339Gly (ggt/ggC)	Rv2162c	PE_PGRS38	PE-PGRS family protein PE_PGRS38
2424114	0	C	SNP	A	25	123	141	98.01	151	Arg242Leu (cgc/cTc)	Rv2162c	PE_PGRS38	PE-PGRS family protein PE_PGRS38
2424151	0	C	SNP	A	22	90	109	97.39	115	Ala230Ser (gca/Tca)	Rv2162c	PE_PGRS38	PE-PGRS family protein PE_PGRS38
2424925	0	A	SNP	G	97	108	201	100	205
2425471	0	T	SNP	C	67	112	175	98.35	182	Arg539Arg (cga/cgG)	Rv2163c	pbpB	penicillin-binding membrane protein PbpB
2434749	0	C	SNP	T	122	72	193	99.49	195
2440926	0	G	SNP	T	84	45	128	100	129	Asp265Glu (gac/gaA)	Rv2178c	aroG	phospho-2-dehydro-3-deoxyheptonate aldolase AroG
2440935	0	G	SNP	C	83	47	127	100	130	Ser262Ser (tcc/tcG)	Rv2178c	aroG	phospho-2-dehydro-3-deoxyheptonate aldolase AroG
2448458	0	C	SNP	T	79	67	145	100	146	Thr100Ile (acc/aTc)	Rv2187	fadD15	long-chain-fatty-acid--CoA ligase FadD15
2449826	0	C	SNP	G	90	55	137	100	145	Ser556Trp (tcg/tGg)	Rv2187	fadD15	long-chain-fatty-acid--CoA ligase FadD15
2452452	0	G	SNP	A	141	119	259	100	260	Thr274Met (acg/aTg)	Rv2190c	-	endopeptidase
2453658	0	C	Del	GAP	84	72	153	93.41	167
2453659	0	C	Del	GAP	84	72	153	94.55	165
2455785	0	G	SNP	A	137	147	280	98.95	287	Ala320Val (gcc/gTc)	Rv2192c	trpD	anthranilate phosphoribosyltransferase
2462172	0	G	SNP	A	69	102	170	100	171	Asn292Asn (aac/aaT)	Rv2198c	mmpS3	membrane protein MmpS3
2462871	0	G	SNP	A	86	90	172	100	176	Ala59Ala (gcc/gcT)	Rv2198c	mmpS3	membrane protein MmpS3
2470591	0	A	SNP	C	108	83	190	99.48	192
2472029	0	T	SNP	G	152	142	285	100	294	Trp207Gly (tgg/Ggg)	Rv2207	cobT	nicotinate-nucleotide-dimethylbenzimidazolphosphoribosyltransferase
2477984	0	G	SNP	A	130	108	231	100	238	Ser265Ser (tcg/tcA)	Rv2212	-	adenylyl cyclase
2478619	0	G	SNP	A	95	126	213	99.1	223	Leu94Leu (ctg/ctA)	Rv2213	pepB	cytosol aminopeptidase
2480809	0	G	SNP	C	90	109	196	99.5	200	Ala298Gly (gcc/gGc)	Rv2214c	ephD	oxidoreductase EphD
2494430	0	C	SNP	G	87	94	178	99.45	182	Gly324Arg (ggc/Cgc)	Rv2223c	-	carboxylesterase B
2496797	0	G	SNP	T	127	114	238	98.37	245	Pro76Gln (ccg/cAg)	Rv2224c	caeA	carboxylesterase A
2499577	0	G	SNP	C	86	122	207	99.52	209	Trp249Ser (tgg/tCg)	Rv2226	-	hypothetical protein
2499726	0	G	SNP	A	108	97	200	99.51	206	Asp299Asn (gat/Aat)	Rv2226	-	hypothetical protein
2500730	0	T	SNP	G	79	76	154	98.1	158
2504177	0	C	SNP	T	112	119	228	99.57	232	Glu144Glu (gag/gaA)	Rv2230c	-	GTP cyclohydrolase
2509140	0	G	SNP	C	98	141	233	100	239	Ser79Cys (tcc/tGc)	Rv2236c	cobD	cobalamin biosynthesis transmembrane protein CobD
2509722	0	A	SNP	G	81	101	176	99.45	183	Pro78Pro (cca/ccG)	Rv2237	-	hypothetical protein
2516271	0	T	SNP	C	73	133	199	100	206	Met323Thr (atg/aCg)	Rv2242	-	hypothetical protein
2516567	0	G	SNP	C	53	86	138	99.29	140
2521342	0	T	SNP	C	106	89	193	100	195	Asp200Asp (gat/gaC)	Rv2247	accD6	acetyl-/propionyl-CoA carboxylase subunit beta
2523205	1	G	Ins	C	93	107	200	93.9	200
2523205	2	G	Ins	G	93	107	200	93.9	200
2523205	3	G	Ins	C	93	107	200	93.9	200
2525723	0	G	Del	GAP	109	130	237	96.37	248		Rv2251	-	flavoprotein
2526323	0	C	SNP	T	110	122	227	99.57	233	Gly253Gly (ggc/ggT)	Rv2251	-	flavoprotein
2526974	0	T	SNP	C	83	99	179	100	182	Pro470Pro (cct/ccC)	Rv2251	-	flavoprotein
2529680	0	A	SNP	G	66	84	148	99.34	151	Thr65Thr (act/acC)	Rv2256c	-	hypothetical protein
2531742	0	A	SNP	G	83	99	180	98.38	185	Ala52Ala (gct/gcC)	Rv2258c	-	transcriptional regulator
2533377	0	T	SNP	C	71	63	133	100	134	Asp16Asp (gat/gaC)	Rv2260	-	hypothetical protein
2534563	0	G	Del	GAP	134	112	245	96.85	254
2534564	0	A	Del	GAP	133	112	245	100	245
2536312	0	C	SNP	T	93	95	184	100	188	Arg224Arg (cgc/cgT)	Rv2263	-	oxidoreductase
2536625	1	C	Ins	G	126	82	208	94.55	208		Rv2264c	-	hypothetical protein
2540554	0	T	SNP	C	55	65	118	100	120	Ser151Pro (tcg/Ccg)	Rv2266	cyp124	cytochrome P450 Cyp124
2541477	0	C	SNP	G	43	39	80	100	82
2542543	0	G	SNP	A	47	44	88	98.91	92	Arg90Cys (cgt/Tgt)	Rv2267c	-	hypothetical protein
2562644	0	G	SNP	T	80	49	127	100	129	Ala16Ser (gcg/Tcg)	Rv2290	lppO	lipoprotein LppO
2564368	1	G	Ins	C	46	64	110	98.21	110		Rv2293c	-	hypothetical protein
2566766	1	C	Ins	G	70	86	156	93.98	158
2566768	0	A	SNP	C	72	86	158	98.14	161
2573756	0	C	SNP	A	65	63	125	100	128
2578626	0	A	SNP	G	116	120	230	100	236	Met24Thr (atg/aCg)	Rv2307c	-	hypothetical protein
2586127	0	A	SNP	G	107	108	210	100	215	Gly388Gly (ggt/ggC)	Rv2314c	-	hypothetical protein
2589216	0	G	SNP	C	71	89	158	99.38	161	Val127Leu (gtg/Ctg)	Rv2316	uspA	sugar ABC transporter permease UspA
2591172	0	G	SNP	A	76	96	167	99.42	173	Ala219Thr (gcc/Acc)	Rv2318	uspC	sugar ABC transporter substrate-binding lipoprotein UspC
2597957	0	G	SNP	A	118	85	203	97.6	208	Ser664Leu (tcg/tTg)	Rv2326c	-	ABC transporter ATP-binding protein
2598400	0	A	SNP	G	111	139	245	99.6	251	Asn516Asn (aat/aaC)	Rv2326c	-	ABC transporter ATP-binding protein
2600260	0	A	SNP	G	125	111	230	99.58	237	Arg91Arg (cga/cgG)	Rv2327	-	hypothetical protein
2601576	0	T	SNP	G	64	87	149	100	151	Ser282Arg (agt/agG)	Rv2328	PE23	PE family protein PE23
2606163	0	C	SNP	A	69	54	120	99.19	124	Asn352Lys (aac/aaA)	Rv2332	mez	malate oxidoreductase
2608117	0	C	SNP	A	84	85	165	99.41	170	Asp69Tyr (gac/Tac)	Rv2333c	stp	multidrug resistance protein
2612632	0	C	SNP	A	64	58	117	100	122	Gly119Val (ggc/gTc)	Rv2337c	-	hypothetical protein
2615413	0	A	SNP	G	52	53	104	100	105	Thr241Ala (acc/Gcc)	Rv2339	mmpL9	transmembrane transport protein MmpL9
2616560	0	C	SNP	T	46	58	104	100	104	Ala623Val (gcg/gTg)	Rv2339	mmpL9	transmembrane transport protein MmpL9
2619271	0	T	SNP	C	49	69	117	100	118
2624986	0	T	SNP	G	149	120	266	100	269	Val389Gly (gtg/gGg)	Rv2345	-	transmembrane protein
2625924	0	T	SNP	C	71	98	168	97.13	174	Ala83Ala (gca/gcG)	Rv2346c	esxO	ESAT-6 like protein EsxO
2626095	0	C	SNP	G	58	81	138	97.89	142	Ala26Ala (gcg/gcC)	Rv2346c	esxO	ESAT-6 like protein EsxO
2626513	0	T	SNP	A	23	33	56	98.25	57	Thr3Ser (aca/Tca)	Rv2347c	esxP	ESAT-6 like protein EsxP
2626514	0	T	SNP	G	23	31	54	98.18	55	Ala2Ala (gca/gcC)	Rv2347c	esxP	ESAT-6 like protein EsxP
2626600	0	G	SNP	A	66	29	91	100	95
2627946	0	A	SNP	G	43	37	77	100	80	Arg251Arg (cgt/cgC)	Rv2349c	plcC	phospholipase C
2631009	1	G	Ins	G	39	56	95	79.17	95		Rv2351c	plcA	membrane-associated phospholipase A
2631009	2	G	Ins	T	39	56	95	79.17	95		Rv2351c	plcA	membrane-associated phospholipase A
2631009	3	G	Ins	G	39	56	95	79.17	95		Rv2351c	plcA	membrane-associated phospholipase A
2631009	4	G	Ins	C	39	56	95	79.17	95		Rv2351c	plcA	membrane-associated phospholipase A
2631009	5	G	Ins	C	39	56	95	79.17	95		Rv2351c	plcA	membrane-associated phospholipase A
2632341	1	C	Ins	A	39	36	75	96.15	76
2632362	0	T	SNP	C	51	41	91	100	92
2637541	0	C	SNP	T	75	71	145	100	146
2642383	0	C	SNP	T	64	80	141	99.31	145	Ala66Thr (gcc/Acc)	Rv2360c	-	hypothetical protein
2652254	0	G	SNP	C	149	148	297	99.33	299	Ala191Gly (gct/gGt)	Rv2372c	-	rRNA small subunit methyltransferase E
2656225	0	A	SNP	G	88	95	181	99.46	184	Val69Ala (gtc/gCc)	Rv2377c	-	hypothetical protein
2656635	0	G	SNP	A	61	71	129	100	132	Pro357Ser (ccg/Tcg)	Rv2378c	mbtG	L-lysine N6-monooxygenase
2660319	0	C	SNP	G	129	141	263	100	270	Glu589Asp (gag/gaC)	Rv2379c	mbtF	peptide synthetase
2661039	0	G	SNP	A	66	77	142	98.62	145	Ile349Ile (atc/atT)	Rv2379c	mbtF	peptide synthetase
2668032	0	G	SNP	A	111	113	223	99.56	225	Ile746Ile (atc/atT)	Rv2381c	mbtD	polyketide synthetase
2678023	0	C	SNP	T	85	83	167	96.55	174	Leu99Leu (ctg/Ttg)	Rv2385	mbtJ	acetyl hydrolase
2680658	0	T	SNP	G	38	60	98	100	98	Thr67Thr (act/acG)	Rv2386a	-	hypothetical protein
2688700	0	C	SNP	T	105	140	241	98.79	248	Pro231Ser (ccg/Tcg)	Rv2394	ggtB	gamma-glutamyltranspeptidase precursor GgtB
2690160	0	A	SNP	G	56	74	125	99.24	131	Asn30Ser (aac/aGc)	Rv2395	-	integral membrane protein
2695378	0	C	SNP	G	60	48	108	100	108	Gly141Ala (ggc/gCc)	Rv2398c	cysW	sulfate ABC transporter permease CysW
2697489	0	C	SNP	T	49	49	95	100	98	Ala76Thr (gcg/Acg)	Rv2400c	subI	sulfate ABC transporter substrate-binding lipoprotein SubI
2700222	0	T	SNP	C	91	103	190	98.48	197	Leu565Pro (ctg/cCg)	Rv2402	-	trehalase
2704884	1	A	Ins	C	67	78	145	90.62	145		Rv2407	-	ribonuclease Z
2704884	2	A	Ins	A	67	78	145	90.62	145		Rv2407	-	ribonuclease Z
2704884	3	A	Ins	G	67	77	144	90	144		Rv2407	-	ribonuclease Z
2704884	4	A	Ins	C	66	76	142	88.75	142		Rv2407	-	ribonuclease Z
2704884	5	A	Ins	G	64	74	138	86.25	138		Rv2407	-	ribonuclease Z
2704884	6	A	Ins	A	64	73	137	85.62	137		Rv2407	-	ribonuclease Z
2704884	7	A	Ins	C	63	73	136	85	136		Rv2407	-	ribonuclease Z
2712328	0	C	SNP	T	128	116	234	99.59	245	Pro183Pro (ccg/ccA)	Rv2414c	-	hypothetical protein
2713795	0	C	SNP	T	120	123	231	100	243
2716862	0	C	SNP	T	69	74	142	97.28	147	Val93Ile (gta/Ata)	Rv2418c	-	hypothetical protein
2718852	0	T	SNP	G	66	52	115	100	118
2720069	0	G	SNP	A	42	65	103	100	107	Gly158Glu (ggg/gAg)	Rv2423	-	hypothetical protein
2720444	0	C	SNP	T	61	74	135	100	135	Ser283Phe (tct/tTt)	Rv2423	-	hypothetical protein
2720895	0	G	SNP	A	7	28	35	100	35	His295Tyr (cac/Tac)	Rv2424c	-	transposase
2720952	0	T	SNP	C	9	21	29	100	30	Thr276Ala (acc/Gcc)	Rv2424c	-	transposase
2720954	0	G	SNP	A	10	22	31	100	32	Thr275Ile (acc/aTc)	Rv2424c	-	transposase
2721562	0	C	SNP	G	97	92	187	100	189	Ala72Ala (gcg/gcC)	Rv2424c	-	transposase
2723506	0	T	SNP	C	98	78	175	100	176	Leu226Leu (tta/ttG)	Rv2426c	-	hypothetical protein
2726105	0	G	SNP	A	35	107	142	100	142						phylo (Delhi/CAS, 3)	isoniazid (INH)
2729058	0	A	SNP	C	115	113	225	99.13	230	Leu26Arg (ctg/cGg)	Rv2433c	-	hypothetical protein
2734074	0	T	SNP	C	121	148	261	99.63	270	Val282Ala (gtc/gCc)	Rv2436	rbsK	ribokinase RbsK
2737572	0	C	SNP	A	130	126	251	99.22	258	Ala226Ser (gcg/Tcg)	Rv2439c	proB	glutamate 5-kinase protein
2738221	0	G	SNP	A	121	114	229	99.58	236	Ile9Ile (atc/atT)	Rv2439c	proB	glutamate 5-kinase protein
2740693	0	T	SNP	C	58	54	106	100	112
2751804	0	C	SNP	T	130	104	227	99.57	235	Arg126Gln (cgg/cAg)	Rv2450c	rpfE	resuscitation-promoting factor RpfE
2752698	0	C	SNP	A	59	74	133	98.52	135
2753869	0	A	SNP	G	112	111	220	99.11	225	Val293Ala (gtg/gCg)	Rv2454c	-	2-oxoglutarate oxidoreductase subunit KorB
2760152	0	A	SNP	G	105	117	218	100	222	Tyr125Cys (tac/tGc)	Rv2458	mmuM	homocysteine S-methyltransferase MmuM
2771383	0	A	SNP	G	119	131	247	100	250	Ser800Gly (agc/Ggc)	Rv2467	pepN	aminopeptidase PepN
2779136	0	T	SNP	C	88	79	162	99.4	168	Ser1043Gly (agc/Ggc)	Rv2476c	gdh	NAD-dependent glutamate dehydrogenase
2782498	0	G	SNP	A	46	48	92	100	94	Asp515Asp (gac/gaT)	Rv2477c	-	macrolide ABC transporter ATP-binding protein
2786952	0	A	SNP	G	66	93	157	99.38	160	Cys778Arg (tgc/Cgc)	Rv2482c	plsB2	glycerol-3-phosphate acyltransferase
2791098	0	C	SNP	T	64	92	154	100	156	Gly466Asp (ggt/gAt)	Rv2484c	-	diacyglycerol O-acyltransferase
2798595	0	C	SNP	T	145	127	264	99.63	273	Ala762Ala (gcg/gcA)	Rv2488c	-	LuxR family transcriptional regulator
2807486	0	C	SNP	A	45	49	93	97.92	96	Ala70Asp (gcc/gAc)	Rv2492	-	hypothetical protein
2809621	0	T	SNP	C	89	114	199	99.02	205	Thr107Ala (acc/Gcc)	Rv2495c	bkdC	branched-chain keto acid dehydrogenase E2 component
2817747	0	G	SNP	A	106	75	180	100	181	Ala243Val (gct/gTt)	Rv2502c	accD1	acetyl-/propionyl-CoA carboxylase subunit beta
2818837	0	A	SNP	G	81	80	158	98.77	163	Gly97Gly (ggt/ggC)	Rv2503c	scoB	succinyl-CoA:3-ketoacid-CoA transferase subunit B
2821342	0	C	SNP	T	92	83	172	100	175	Ala85Ala (gcg/gcA)	Rv2505c	fadD35	fatty-acid--CoA ligase FadD35
2825466	0	G	SNP	A	104	113	214	99.54	218	Lys263Lys (aag/aaA)	Rv2509	-	short-chain type dehydrogenase/reductase
2827984	0	G	SNP	T	85	58	143	99.31	144
2828019	0	T	SNP	C	72	60	131	99.25	133
2830525	0	C	SNP	A	46	48	94	100	94	Thr122Lys (acg/aAg)	Rv2513	-	hypothetical protein
2836773	0	C	SNP	T	58	62	118	99.17	121	Ser330Leu (tcg/tTg)	Rv2519	PE26	PE family protein PE26
2841022	0	A	SNP	G	102	117	213	100	219	Cys2771Arg (tgc/Cgc)	Rv2524c	fas	fatty acid synthase
2847281	0	A	SNP	G	109	122	226	98.72	234	Asp684Asp (gat/gaC)	Rv2524c	fas	fatty acid synthase
2855259	0	A	SNP	G	52	37	87	98.89	90	Ala841Ala (gct/gcC)	Rv2531c	-	amino acid decarboxylase
2857291	0	T	SNP	C	102	104	204	100	206	Asp164Gly (gac/gGc)	Rv2531c	-	amino acid decarboxylase
2865760	0	A	SNP	G	89	94	179	100	183	Thr211Ala (acc/Gcc)	Rv2542	-	hypothetical protein
2865882	0	T	SNP	C	88	100	186	100	188	Val251Val (gtt/gtC)	Rv2542	-	hypothetical protein
2867207	0	C	SNP	G	61	57	116	96.72	122	Ala28Ala (gcc/gcG)	Rv2544	lppB	lipoprotein LppB
2867230	0	G	SNP	A	22	42	63	100	64	Gly36Asp (ggc/gAc)	Rv2544	lppB	lipoprotein LppB
2867231	0	C	SNP	T	21	42	63	100	63	Gly36Gly (ggc/ggT)	Rv2544	lppB	lipoprotein LppB
2867236	0	A	SNP	G	24	46	70	100	70	Asn38Ser (aac/aGc)	Rv2544	lppB	lipoprotein LppB
2867240	0	C	SNP	T	24	47	71	100	71	Pro39Pro (ccc/ccT)	Rv2544	lppB	lipoprotein LppB
2867245	0	A	SNP	C	26	50	76	100	76	Lys41Thr (aaa/aCa)	Rv2544	lppB	lipoprotein LppB
2867251	0	C	SNP	G	27	48	75	100	75	Pro43Arg (ccg/cGg)	Rv2544	lppB	lipoprotein LppB
2867254	0	A	SNP	G	29	55	84	98.82	85	His44Arg (cac/cGc)	Rv2544	lppB	lipoprotein LppB
2867263	0	G	SNP	A	41	77	117	100	118	Gly47Asp (ggc/gAc)	Rv2544	lppB	lipoprotein LppB
2880702	0	G	SNP	C	96	74	168	100	170	Val210Leu (gtc/Ctc)	Rv2560	-	hypothetical protein
2881337	0	C	SNP	T	76	63	137	97.2	143
2881569	0	A	SNP	G	54	58	110	99.12	113
2881598	0	G	Del	GAP	41	48	89	90.82	98
2884068	0	A	SNP	C	75	97	171	100	172	Met243Leu (atg/Ctg)	Rv2564	glnQ	glutamine ABC transporter ATP-binding protein
2886570	0	A	SNP	G	67	109	171	100	176	Glu66Glu (gaa/gaG)	Rv2566	-	hypothetical protein
2888201	0	T	SNP	C	129	147	270	100	276	Leu610Pro (ctc/cCc)	Rv2566	-	hypothetical protein
2889633	0	T	SNP	C	116	119	232	100	235	Ala1087Ala (gct/gcC)	Rv2566	-	hypothetical protein
2891267	0	C	SNP	T	83	87	167	100	170	Gly491Gly (ggc/ggT)	Rv2567	-	hypothetical protein
2891728	0	A	SNP	G	111	97	203	100	208	Gln645Arg (cag/cGg)	Rv2567	-	hypothetical protein
2892701	0	C	SNP	T	81	89	170	98.84	172	Ala257Ala (gcg/gcA)	Rv2568c	-	hypothetical protein
2894208	0	G	SNP	A	102	110	204	99.53	213	Ser67Ser (agc/agT)	Rv2569c	-	hypothetical protein
2895473	0	A	SNP	G	105	120	220	99.56	226	Phe163Ser (ttc/tCc)	Rv2571c	-	transmembrane protein
2897660	0	T	SNP	C	96	111	204	99.52	208	Ala48Ala (gca/gcG)	Rv2572c	aspS	aspartate--tRNA ligase
2898522	0	T	SNP	C	85	127	209	99.07	214	Tyr160Tyr (tat/taC)	Rv2573	-	2-dehydropantoate 2-reductase
2899115	0	T	SNP	C	91	80	167	100	171	Phe104Leu (ttc/Ctc)	Rv2574	-	hypothetical protein
2903050	0	G	SNP	A	104	122	219	99.12	228	Thr161Ile (acc/aTc)	Rv2578c	-	hypothetical protein
2910461	0	G	SNP	T	137	102	234	100	239	Ala147Glu (gcg/gAg)	Rv2584c	apt	adenine phosphoribosyltransferase
2910852	0	C	SNP	G	68	125	191	99.48	194	Ala17Pro (gcg/Ccg)	Rv2584c	apt	adenine phosphoribosyltransferase
2911293	0	C	SNP	G	83	101	179	100	184	Cys462Ser (tgt/tCt)	Rv2585c	-	lipoprotein
2912294	0	T	SNP	G	90	75	165	100	165	Ala128Ala (gca/gcC)	Rv2585c	-	lipoprotein
2923391	0	T	SNP	C	143	153	293	99.66	297	Pro281Pro (cca/ccG)	Rv2592c	ruvB	Holliday junction ATP-dependent DNA helicase RuvB
2925462	0	T	SNP	A	60	74	133	100	134
2925962	0	T	SNP	C	98	108	203	99.52	207	Cys77Arg (tgc/Cgc)	Rv2596	vapC40	ribonuclease VapC40
2927939	0	T	SNP	C	64	65	127	99.23	130
2939373	0	G	SNP	C	96	94	185	100	190	Ser197Cys (tct/tGt)	Rv2611c	-	phosphatidylinositol mannoside acyltransferase
2939657	0	T	SNP	C	126	111	231	100	237	Ile102Met (ata/atG)	Rv2611c	-	phosphatidylinositol mannoside acyltransferase
2941179	0	G	SNP	A	78	81	152	100	159	Arg6Arg (cgc/cgT)	Rv2613c	-	AP-4-A phosphorylase		phylo (Delhi/CAS)
2943675	0	G	SNP	A	200	158	351	99.44	360	Gly437Gly (ggc/ggT)	Rv2615c	PE_PGRS45	PE-PGRS family protein PE_PGRS45
2944515	0	A	SNP	C	164	213	373	100	377	Gly157Gly (ggt/ggG)	Rv2615c	PE_PGRS45	PE-PGRS family protein PE_PGRS45
2944524	0	C	SNP	G	119	178	281	79.41	374	Gly154Gly (ggg/ggC)	Rv2615c	PE_PGRS45	PE-PGRS family protein PE_PGRS45
2948524	0	T	SNP	A	66	182	243	100	248	Glu12Val (gag/gTg)	Rv2621c	-	transcriptional regulator
2949251	0	G	SNP	A	73	104	168	99.44	178	Val206Ile (gtt/Att)	Rv2622	-	methyltransferase
2954439	0	T	SNP	C	54	34	85	100	88	Arg104Gly (aga/Gga)	Rv2627c	-	hypothetical protein
2958693	0	G	SNP	A	54	96	147	100	150	Ala374Ala (gcg/gcA)	Rv2631	-	RNA-splicing ligase RtcB
2959257	0	A	Del	GAP	36	43	78	94.05	84
2959258	0	T	Del	GAP	36	43	78	98.75	80
2959259	0	C	Del	GAP	36	43	78	98.75	80
2959260	0	C	Del	GAP	36	43	78	98.75	80
2959261	0	A	Del	GAP	36	43	78	98.75	80
2959262	0	A	Del	GAP	36	43	78	98.75	80
2959263	0	T	Del	GAP	36	43	78	98.75	80
2959264	0	C	Del	GAP	36	43	78	100	79
2959265	0	A	SNP	T	36	45	80	98.78	82
2960592	0	C	SNP	T	188	189	350	96.67	390	Gly617Asp (ggc/gAc)	Rv2634c	PE_PGRS46	PE-PGRS family protein PE_PGRS46
2964594	0	G	SNP	A	103	101	200	100	204	Ala64Thr (gcc/Acc)	Rv2638	-	hypothetical protein
2974933	0	A	SNP	G	128	127	252	100	255	Ile101Thr (atc/aCc)	Rv2650c	-	prophage protein
2975227	0	T	SNP	G	98	103	196	99.5	202	Asn3Thr (aat/aCt)	Rv2650c	-	prophage protein
2981691	0	C	SNP	G	77	89	165	98.81	168	Ala70Ala (gcc/gcG)	Rv2662	-	hypothetical protein
2984740	0	A	SNP	G	134	134	263	100	268	His3Arg (cac/cGc)	Rv2668	-	hypothetical protein
2988630	0	C	SNP	G	129	110	237	100	239	His317Asp (cat/Gat)	Rv2672	-	protease
2994187	0	T	SNP	C	120	117	234	99.58	238	Leu292Leu (tta/ttG)	Rv2678c	hemE	uroporphyrinogen decarboxylase
3003115	0	C	SNP	G	76	73	146	98.68	151	Ala378Gly (gca/gGa)	Rv2685	arsB1	arsenic-transport integral membrane protein ArsB
3005185	0	G	SNP	T	105	103	201	100	208	Pro156Thr (ccc/Acc)	Rv2688c	-	antibiotic ABC transporter ATP-binding protein
3009692	0	A	SNP	G	88	91	177	99.44	180	Thr117Ala (acc/Gcc)	Rv2691	ceoB	TRK system potassium uptake protein CeoB
3010014	0	G	SNP	A	118	61	177	99.44	180	Gly224Glu (ggg/gAg)	Rv2691	ceoB	TRK system potassium uptake protein CeoB
3010420	0	A	SNP	G	104	106	207	100	210	Ile133Val (atc/Gtc)	Rv2692	ceoC	TRK system potassium uptake protein CeoC
3011837	0	A	SNP	G	79	66	143	100	145
3017077	0	C	SNP	T	60	81	135	100	141	Arg74Trp (cgg/Tgg)	Rv2702	ppgK	polyphosphate glucokinase
3017465	0	T	SNP	C	66	46	109	100	112	Ile203Thr (ata/aCa)	Rv2702	ppgK	polyphosphate glucokinase
3025859	0	A	SNP	C	75	84	156	99.38	160	Tyr140Ser (tac/tCc)	Rv2713	sthA	pyridine nucleotide transhydrogenase
3027548	0	C	SNP	T	60	60	117	99.17	121	Pro162Ser (ccg/Tcg)	Rv2714	-	hypothetical protein
3027798	0	T	SNP	C	87	59	145	100	146	Val245Ala (gtg/gCg)	Rv2714	-	hypothetical protein
3031168	0	A	SNP	G	105	92	190	100	197	Tyr124His (tat/Cat)	Rv2719c	-	membrane protein
3037377	0	T	SNP	C	98	49	146	100	147
3037883	0	C	SNP	T	84	68	149	99.35	153	Leu344Leu (ctg/ctA)	Rv2725c	hflX	GTP-binding protein HflX
3040344	0	C	SNP	T	108	107	212	100	215	Glu142Glu (gag/gaA)	Rv2727c	miaA	tRNA delta(2)-isopentenylpyrophosphate transferase
3041871	0	G	SNP	T	116	132	237	99.6	249	Ala202Glu (gcg/gAg)	Rv2729c	-	integral membrane protein
3043700	0	C	SNP	T	114	87	195	100	201	Ala225Ala (gcc/gcT)	Rv2731	-	hypothetical protein
3054081	0	A	SNP	G	93	98	190	98.96	193	Gly56Gly (gga/ggG)	Rv2741	PE_PGRS47	PE-PGRS family protein PE_PGRS47
3054321	0	A	SNP	G	97	105	201	100	202	Gly136Gly (gga/ggG)	Rv2741	PE_PGRS47	PE-PGRS family protein PE_PGRS47
3054724	0	A	SNP	G	28	27	55	100	55	Ser271Gly (agc/Ggc)	Rv2741	PE_PGRS47	PE-PGRS family protein PE_PGRS47
3059791	0	G	SNP	C	14	37	49	98.08	52
3059812	0	T	Del	GAP	13	10	23	95.83	24
3059820	0	G	SNP	T	12	9	21	95.45	22
3059821	0	C	SNP	G	12	9	20	95.45	22
3059822	0	A	SNP	C	14	9	23	95.83	24
3059829	1	G	Ins	A	19	8	27	93.1	27
3069167	0	A	SNP	G	57	62	115	100	119	Leu306Pro (ctg/cCg)	Rv2756c	hsdM	type I restriction/modification system DNA methylase HsdM
3069566	0	C	SNP	T	54	45	97	100	99	Gly173Asp (ggc/gAc)	Rv2756c	hsdM	type I restriction/modification system DNA methylase HsdM
3072285	0	A	SNP	C	72	86	150	100	158	Leu119Arg (ctg/cGg)	Rv2761c	hsdS	type I restriction/modification system specificity determinant HsdS
3076172	0	C	SNP	T	82	79	160	100	161	Asp67Asn (gat/Aat)	Rv2766c	-	short-chain type dehydrogenase/reductase
3078178	0	C	SNP	T	149	89	237	99.17	240	Val270Met (gtg/Atg)	Rv2769c	PE27	PE family protein PE27
3079877	0	A	SNP	G	121	104	220	100	225	Phe194Ser (ttc/tCc)	Rv2770c	PPE44	PPE family protein PPE44
3080795	0	A	SNP	G	64	58	121	99.19	123	Leu80Pro (ctc/cCc)	Rv2771c	-	hypothetical protein
3084693	0	G	SNP	C	66	93	154	98.76	161	Ser288Trp (tcg/tGg)	Rv2777c	-	hypothetical protein
3086788	0	T	SNP	C	47	26	73	100	73
3086987	0	A	SNP	C	59	60	117	100	119	Gln56His (caa/caC)	Rv2780	ald	L-alanine dehydrogenase
3089299	0	C	SNP	G	105	113	217	100	218	Gly355Arg (gga/Cga)	Rv2782c	pepR	zinc protease
3101620	0	G	SNP	A	101	98	196	99.5	200	Arg181Arg (cgc/cgT)	Rv2792c	-	resolvase
3103682	0	T	SNP	C	107	89	195	100	196	Met87Val (atg/Gtg)	Rv2794c	pptT	phosphopantetheinyl transferase
3104189	0	A	SNP	G	95	93	180	99.47	189	Cys241Cys (tgt/tgC)	Rv2795c	-	hypothetical protein
3105159	0	C	SNP	T	79	50	128	98.47	131	Gly154Asp (ggc/gAc)	Rv2796c	lppV	lipoprotein LppV
3107017	0	G	SNP	A	134	163	294	99.33	299	Arg97Arg (cgc/cgT)	Rv2797c	-	hypothetical protein
3111280	0	G	SNP	A	125	127	248	99.21	254	Leu182Phe (ctt/Ttt)	Rv2802c	-	arginine/hypothetical protein
3112700	0	C	SNP	T	105	102	203	99.52	208	Gly132Asp (ggc/gAc)	Rv2804c	-	hypothetical protein
3112877	0	G	SNP	A	123	107	225	99.14	232	Gly4Asp (ggc/gAc)	Rv2805	-	hypothetical protein
3113872	0	A	SNP	T	104	110	211	100	214	Glu72Val (gag/gTg)	Rv2807	-	hypothetical protein
3114516	0	A	Del	GAP	71	75	145	95.42	153		Rv2807	-	hypothetical protein
3115384	0	G	SNP	C	41	34	75	100	75
3118000	0	A	SNP	G	134	134	258	99.26	270	Arg395Gly (agg/Ggg)	Rv2812	-	transposase
3131469	1	T	Ins	T	84	61	145	88.41	146		Rv2823c	-	CRISPR-associated protein Cas10/Csm1
3131469	2	T	Ins	G	85	61	146	89.02	146		Rv2823c	-	CRISPR-associated protein Cas10/Csm1
3131469	3	T	Ins	T	85	61	146	89.02	146		Rv2823c	-	CRISPR-associated protein Cas10/Csm1
3131469	4	T	Ins	C	84	61	145	88.41	146		Rv2823c	-	CRISPR-associated protein Cas10/Csm1
3131469	5	T	Ins	G	84	60	144	87.8	145		Rv2823c	-	CRISPR-associated protein Cas10/Csm1
3131469	6	T	Ins	G	84	60	144	87.8	144		Rv2823c	-	CRISPR-associated protein Cas10/Csm1
3131469	7	T	Ins	C	83	60	143	87.2	143		Rv2823c	-	CRISPR-associated protein Cas10/Csm1
3131469	8	T	Ins	G	82	60	142	86.59	142		Rv2823c	-	CRISPR-associated protein Cas10/Csm1
3131469	9	T	Ins	A	79	60	139	84.76	140		Rv2823c	-	CRISPR-associated protein Cas10/Csm1
3133054	0	C	SNP	G	257	232	481	100	489	Ser162Ser (tcg/tcC)	Rv2825c	-	hypothetical protein
3133055	0	G	SNP	C	259	232	479	100	491	Ser162Trp (tcg/tGg)	Rv2825c	-	hypothetical protein
3133536	0	T	SNP	C	92	122	208	99.53	215	Lys2Glu (aaa/Gaa)	Rv2825c	-	hypothetical protein
3134242	0	A	SNP	G	95	98	191	100	193	Leu118Leu (ttg/Ctg)	Rv2826c	-	hypothetical protein
3135950	0	C	SNP	G	13	18	31	100	31	Ser128Ser (tcg/tcC)	Rv2828c	-	hypothetical protein
3135951	0	G	SNP	C	12	16	27	100	28	Ser128Trp (tcg/tGg)	Rv2828c	-	hypothetical protein
3137058	0	G	SNP	A	90	125	212	100	215	Ala56Val (gcg/gTg)	Rv2830c	vapB22	antitoxin VapB22
3138256	0	G	SNP	A	120	137	252	99.23	259	Thr309Met (acg/aTg)	Rv2832c	ugpC	sn-glycerol-3-phosphate ABC transporter ATP-binding protein UgpC
3138742	0	C	SNP	A	108	103	203	99.53	212	Gly147Val (ggc/gTc)	Rv2832c	ugpC	sn-glycerol-3-phosphate ABC transporter ATP-binding protein UgpC
3139011	0	A	SNP	C	95	115	206	99.53	211	Ile57Met (att/atG)	Rv2832c	ugpC	sn-glycerol-3-phosphate ABC transporter ATP-binding protein UgpC
3142429	0	C	SNP	A	152	148	297	99.01	303	Leu400Leu (ctg/ctT)	Rv2836c	dinF	DNA-damage-inducible protein DinF
3149111	0	C	SNP	G	63	90	146	100	153	Glu106Asp (gag/gaC)	Rv2841c	nusA	transcription termination/antitermination protein NusA
3151376	0	C	SNP	T	103	105	203	99.52	209	Ser525Ser (tcg/tcA)	Rv2845c	proS	proline--tRNA ligase
3162805	0	C	SNP	G	189	183	363	100	372	Arg180Gly (cgc/Ggc)	Rv2853	PE_PGRS48	PE-PGRS family protein PE_PGRS48
3165807	0	G	SNP	A	38	42	80	100	80	Val201Val (gtg/gtA)	Rv2855	mtr	mycothione reductase
3168492	0	G	SNP	A	52	65	116	100	117
3173193	0	G	SNP	T	38	60	96	100	98	Thr275Thr (acc/acA)	Rv2861c	mapB	methionine aminopeptidase
3174013	0	G	SNP	A	116	113	227	100	229	Pro2Leu (cct/cTt)	Rv2861c	mapB	methionine aminopeptidase
3174496	0	A	SNP	G	79	111	187	99.48	191	Cys50Arg (tgt/Cgt)	Rv2862c	-	hypothetical protein
3177884	0	C	SNP	A	84	62	140	100	146	Arg21Arg (cgc/cgA)	Rv2866	relG	toxin RelG
3180988	0	C	SNP	A	84	99	178	100	183	Val259Phe (gtc/Ttc)	Rv2869c	rip	zinc metalloprotease
3186860	0	T	SNP	G	62	52	113	100	114	Tyr672Asp (tat/Gat)	Rv2874	dipZ	integral membrane C-type cytochrome biogenesis protein DipZ
3189242	0	A	SNP	G	79	93	171	100	172	Ala52Ala (gct/gcC)	Rv2878c	mpt53	soluble secreted antigen Mpt53
3190146	0	C	Del	GAP	132	112	243	95.31	256
3194241	1	C	Ins	G	80	56	136	90.07	136		Rv2885c	-	transposase
3200478	0	G	SNP	A	134	114	244	100	248	Leu71Leu (ctg/ctA)	Rv2891	-	hypothetical protein
3202731	0	A	SNP	C	113	107	218	99.55	221	Gly104Gly (gga/ggC)	Rv2893	-	oxidoreductase
3208600	0	G	SNP	A	112	90	197	100	202	Tyr269Tyr (tac/taT)	Rv2899c	fdhD	formate dehydrogenase accessory protein FdhD
3212723	0	C	SNP	A	101	119	217	100	220	Ala78Ala (gcg/gcT)	Rv2902c	rnhB	ribonuclease HII
3216584	0	T	SNP	C	101	78	177	98.35	182	Tyr103Cys (tat/tGt)	Rv2907c	rimM	16S rRNA processing protein RimM
3219500	0	T	SNP	A	80	82	158	98.78	164	Lys121Met (aag/aTg)	Rv2912c	-	TetR family HTH-type transcriptional regulator
3226181	0	A	SNP	C	80	94	170	100	174	Arg35Arg (cgt/cgG)	Rv2916c	ffh	signal recognition particle protein
3228143	0	G	SNP	T	114	101	214	99.54	216	Arg594Leu (cgg/cTg)	Rv2917	-	hypothetical protein
3229989	0	G	SNP	A	124	131	252	99.22	257	Ala231Val (gcg/gTg)	Rv2918c	glnD	bifunctional uridylyltransferase/uridylyl-removing enzyme
3236442	0	G	SNP	A	123	164	286	100	287	His455His (cac/caT)	Rv2922c	smc	chromosome partition protein Smc
3236497	0	A	SNP	T	130	140	268	99.63	271	Val437Glu (gtg/gAg)	Rv2922c	smc	chromosome partition protein Smc
3244113	0	T	SNP	C	38	32	69	100	70	Pro139Pro (cct/ccC)	Rv2930	fadD26	fatty-acid--CoA ligase FadD26
3247298	0	C	SNP	A	80	67	145	100	147	Gly618Gly (ggc/ggA)	Rv2931	ppsA	phthiocerol synthesis polyketide synthase type I PpsA
3247304	0	C	SNP	G	56	47	103	98.1	105	Val620Val (gtc/gtG)	Rv2931	ppsA	phthiocerol synthesis polyketide synthase type I PpsA
3247306	0	A	Del	GAP	52	46	97	98	100		Rv2931	ppsA	phthiocerol synthesis polyketide synthase type I PpsA
3247307	0	C	Del	GAP	52	46	97	98.99	99		Rv2931	ppsA	phthiocerol synthesis polyketide synthase type I PpsA
3247308	0	C	Del	GAP	52	46	97	98	100		Rv2931	ppsA	phthiocerol synthesis polyketide synthase type I PpsA
3247309	0	C	Del	GAP	52	47	97	99	100		Rv2931	ppsA	phthiocerol synthesis polyketide synthase type I PpsA
3247310	0	T	Del	GAP	52	47	97	100	99		Rv2931	ppsA	phthiocerol synthesis polyketide synthase type I PpsA
3247313	1	C	Ins	A	53	46	99	97.06	99		Rv2931	ppsA	phthiocerol synthesis polyketide synthase type I PpsA
3247313	2	C	Ins	C	53	46	99	97.06	99		Rv2931	ppsA	phthiocerol synthesis polyketide synthase type I PpsA
3247313	3	C	Ins	C	53	46	99	97.06	99		Rv2931	ppsA	phthiocerol synthesis polyketide synthase type I PpsA
3247313	4	C	Ins	A	53	46	99	97.06	99		Rv2931	ppsA	phthiocerol synthesis polyketide synthase type I PpsA
3247313	5	C	Ins	G	53	46	99	97.06	99		Rv2931	ppsA	phthiocerol synthesis polyketide synthase type I PpsA
3247319	0	C	SNP	T	71	83	150	100	154	Gly625Gly (ggc/ggT)	Rv2931	ppsA	phthiocerol synthesis polyketide synthase type I PpsA
3247340	0	G	SNP	A	92	97	186	100	189	Val632Val (gtg/gtA)	Rv2931	ppsA	phthiocerol synthesis polyketide synthase type I PpsA
3247851	0	G	SNP	A	52	46	97	100	98	Ala803Thr (gcc/Acc)	Rv2931	ppsA	phthiocerol synthesis polyketide synthase type I PpsA
3247853	0	C	SNP	T	49	47	94	100	96	Ala803Ala (gcc/gcT)	Rv2931	ppsA	phthiocerol synthesis polyketide synthase type I PpsA
3247856	0	G	SNP	C	48	48	96	100	96	Arg804Arg (cgg/cgC)	Rv2931	ppsA	phthiocerol synthesis polyketide synthase type I PpsA
3247864	1	C	Ins	T	44	48	92	96.84	92		Rv2931	ppsA	phthiocerol synthesis polyketide synthase type I PpsA
3247864	2	C	Ins	A	44	48	92	96.84	92		Rv2931	ppsA	phthiocerol synthesis polyketide synthase type I PpsA
3247864	3	C	Ins	G	44	48	92	96.84	92		Rv2931	ppsA	phthiocerol synthesis polyketide synthase type I PpsA
3247864	4	C	Ins	G	44	48	92	96.84	92		Rv2931	ppsA	phthiocerol synthesis polyketide synthase type I PpsA
3247866	0	C	Del	GAP	45	47	88	100	92		Rv2931	ppsA	phthiocerol synthesis polyketide synthase type I PpsA
3247867	0	A	Del	GAP	45	47	88	97.87	94		Rv2931	ppsA	phthiocerol synthesis polyketide synthase type I PpsA
3247868	0	A	Del	GAP	45	47	88	97.87	94		Rv2931	ppsA	phthiocerol synthesis polyketide synthase type I PpsA
3247869	0	A	Del	GAP	45	47	88	98.92	93		Rv2931	ppsA	phthiocerol synthesis polyketide synthase type I PpsA
3247874	0	G	SNP	A	46	49	92	98.96	96	Arg810Arg (cgg/cgA)	Rv2931	ppsA	phthiocerol synthesis polyketide synthase type I PpsA
3247877	0	T	SNP	C	43	50	93	98.94	94	Phe811Phe (ttt/ttC)	Rv2931	ppsA	phthiocerol synthesis polyketide synthase type I PpsA
3247883	0	T	SNP	C	80	82	160	99.39	163	Ser813Ser (agt/agC)	Rv2931	ppsA	phthiocerol synthesis polyketide synthase type I PpsA
3248074	0	G	SNP	A	98	119	213	94.76	229	Arg877His (cgc/cAc)	Rv2931	ppsA	phthiocerol synthesis polyketide synthase type I PpsA
3248075	0	C	SNP	T	99	116	212	95.13	226	Arg877Arg (cgc/cgT)	Rv2931	ppsA	phthiocerol synthesis polyketide synthase type I PpsA
3256494	0	A	SNP	G	85	94	178	100	179	Gly270Gly (gga/ggG)	Rv2933	ppsC	phthiocerol synthesis polyketide synthase type I PpsC
3266030	0	A	SNP	G	107	83	186	99.48	191	Ser1261Ser (tca/tcG)	Rv2934	ppsD	phthiocerol synthesis polyketide synthase type I PpsD
3269581	0	A	SNP	G	77	85	160	100	162	Ala615Ala (gca/gcG)	Rv2935	ppsE	phthiocerol synthesis polyketide synthase type I PpsE
3270784	0	A	SNP	G	116	109	222	100	225	Gln1016Gln (caa/caG)	Rv2935	ppsE	phthiocerol synthesis polyketide synthase type I PpsE
3273107	0	C	SNP	A	37	47	82	100	84	Ala298Ala (gcc/gcA)	Rv2936	drrA	daunorubicin ABC transporter ATP-binding protein DrrA		phylo (3)
3275155	0	C	SNP	T	53	37	89	100	90	Ala69Ala (gcc/gcT)	Rv2939	papA5	phthiocerol/phthiodiolone dimycocerosyl transferase
3288133	0	A	SNP	G	81	102	180	100	183
3290581	0	G	Del	GAP	51	44	92	97.94	97
3290582	0	T	Del	GAP	51	44	92	97.94	97
3290583	0	T	Del	GAP	50	44	92	96.91	97
3296371	1	G	Ins	C	93	103	196	80.66	197		Rv2947c	pks15	polyketide synthase
3296371	2	G	Ins	C	93	104	197	81.07	197		Rv2947c	pks15	polyketide synthase
3296371	3	G	Ins	G	93	104	197	81.07	197		Rv2947c	pks15	polyketide synthase
3296371	4	G	Ins	C	93	104	197	81.07	197		Rv2947c	pks15	polyketide synthase
3296371	5	G	Ins	G	93	104	197	81.07	197		Rv2947c	pks15	polyketide synthase
3296371	6	G	Ins	G	93	104	197	81.07	197		Rv2947c	pks15	polyketide synthase
3296371	7	G	Ins	C	93	104	197	81.07	197		Rv2947c	pks15	polyketide synthase
3296843	0	A	SNP	G	142	114	249	100	256	Val333Ala (gtg/gCg)	Rv2947c	pks15	polyketide synthase
3302589	0	A	SNP	C	60	40	100	98.04	102
3306441	0	G	SNP	A	72	88	153	100	160	Arg388Gln (cgg/cAg)	Rv2953	-	trans-acting enoyl reductase
3308606	0	G	SNP	A	48	95	143	100	143
3310005	0	G	SNP	C	57	71	128	98.46	130	Gly179Ala (ggc/gCc)	Rv2957	-	PGL/p-HBAD biosynthesis glycosyltransferase
3312620	0	C	SNP	A	47	70	117	99.15	118	Glu73Asp (gag/gaT)	Rv2959c	-	rhamnosyl O-methyltransferase
3314412	0	A	SNP	G	69	93	160	100	162	Ala237Ala (gct/gcC)	Rv2962c	-	PGL/p-HBAD biosynthesis rhamnosyltransferase
3315597	0	T	SNP	C	46	87	130	100	133	Leu121Pro (ctg/cCg)	Rv2963	-	integral membrane protein
3316955	0	A	SNP	C	51	61	111	100	112	Met143Leu (atg/Ctg)	Rv2964	purU	formyltetrahydrofolate deformylase
3317810	0	G	SNP	T	60	82	137	98.61	144
3326554	0	A	SNP	C	96	78	173	98.86	176	Asn152His (aac/Cac)	Rv2971	-	oxidoreductase		phylo (not Euro-American, M. africanum, M. bovis, M . canettii, M. caprae, M. Microti, M. pinipedii, Beijing, Delhi/CAS, EAI)
3331362	0	C	Del	GAP	81	122	198	91.03	223		Rv2975c	-	hypothetical protein
3331363	0	G	Del	GAP	81	122	198	92.27	220		Rv2975c	-	hypothetical protein
3335708	0	G	SNP	C	151	109	255	100	260	Pro14Arg (ccg/cGg)	Rv2979c	-	resolvase
3336825	0	T	SNP	C	126	127	249	99.22	255	Thr365Ala (aca/Gca)	Rv2981c	ddlA	D-alanine--D-alanine ligase
3338603	0	G	SNP	C	97	102	194	100	199	Pro133Ala (ccg/Gcg)	Rv2982c	gpdA2	glycerol-3-phosphate dehydrogenase
3348536	0	C	SNP	T	40	56	95	100	96
3349917	0	G	SNP	A	83	105	187	97.92	192	His121Tyr (cat/Tat)	Rv2992c	gltS	glutamate--tRNA ligase
3352932	0	C	SNP	G	105	96	200	100	201	Thr179Thr (acg/acC)	Rv2995c	leuB	3-isopropylmalate dehydrogenase
3355949	0	A	SNP	C	146	115	259	99.62	262	Asp284Ala (gac/gCc)	Rv2997	-	dehydrogenase
3357464	0	C	SNP	G	105	137	237	99.59	243
3358235	0	A	SNP	T	73	76	148	100	149	Met212Leu (atg/Ttg)	Rv2999	lppY	lipoprotein LppY
3363338	0	A	SNP	G	105	75	179	99.45	181
3367765	0	G	SNP	A	98	111	207	100	209	Gly343Gly (ggc/ggT)	Rv3009c	gatB	aspartyl/glutamyl-tRNA(Asn/Gln) amidotransferase subunit B
3379784	0	C	SNP	A	55	75	128	87.84	148
3379788	0	C	SNP	G	56	77	132	96.38	138
3380439	1	G	Ins	C	46	20	66	89.19	66
3380804	0	T	SNP	G	142	142	272	99.65	285	Ile64Leu (atc/Ctc)	Rv3022A	PE29	PE family protein PE29
3385218	0	C	SNP	T	114	105	215	99.55	220	Gly287Glu (gga/gAa)	Rv3026c	-	hypothetical protein
3393640	0	C	SNP	T	63	90	150	100	153	Asn87Asn (aac/aaT)	Rv3033	-	hypothetical protein
3395654	0	G	SNP	A	117	115	228	100	232	Leu92Leu (ctg/ctA)	Rv3035	-	hypothetical protein
3401871	0	A	SNP	G	106	142	236	99.6	249	Ala16Ala (gct/gcC)	Rv3041c	-	ABC transporter ATP-binding protein
3402816	0	C	SNP	T	79	100	174	100	179	Gly116Glu (gga/gAa)	Rv3042c	serB2	phosphoserine phosphatase SerB
3404376	0	C	SNP	G	73	49	119	100	122	Thr182Thr (acg/acC)	Rv3043c	ctaD	cytochrome C oxidase cytochrome 1
3413785	0	C	SNP	T	50	66	114	100	116	Val128Ile (gtc/Atc)	Rv3051c	nrdE	ribonucleoside-diphosphate reductase subunit alpha
3415181	0	C	Del	GAP	54	32	86	79.63	108
3415182	0	A	Del	GAP	54	32	86	80.37	107
3415183	0	C	Del	GAP	54	32	86	79.63	108
3415184	0	C	Del	GAP	54	32	86	81.13	106
3415185	0	T	Del	GAP	54	32	86	81.13	106
3415186	0	A	Del	GAP	54	32	86	81.9	105
3415187	0	G	Del	GAP	54	32	86	83.5	103
3415188	0	G	Del	GAP	54	32	86	84.31	102
3415189	0	G	Del	GAP	54	32	86	85.15	101
3415190	0	G	Del	GAP	54	32	86	86	100
3415191	0	G	Del	GAP	54	32	86	86	100
3415192	0	T	Del	GAP	54	32	86	86	100
3415193	0	G	Del	GAP	54	32	86	87.76	98
3415194	0	G	Del	GAP	54	32	86	87.76	98
3420825	0	A	SNP	G	50	57	105	99.07	108	Asp445Gly (gac/gGc)	Rv3059	cyp136	cytochrome P450 Cyp136
3422934	0	G	SNP	A	52	65	117	99.15	118	Leu94Phe (ctc/Ttc)	Rv3060c	-	GntR family transcriptional regulator
3425854	0	C	SNP	T	126	122	245	100	248	Pro91Ser (ccg/Tcg)	Rv3062	ligB	DNA ligase
3428382	0	C	SNP	T	77	63	136	98.59	142	Leu380Leu (ctc/ctT)	Rv3063	cstA	carbon starvation protein A
3428897	0	G	SNP	C	64	92	151	100	156	Arg552Pro (cgt/cCt)	Rv3063	cstA	carbon starvation protein A
3428917	0	C	SNP	A	67	93	157	99.38	161	Arg559Ser (cgt/Agt)	Rv3063	cstA	carbon starvation protein A
3437007	0	G	SNP	C	106	108	210	99.07	216	Ala77Pro (gcc/Ccc)	Rv3074	-	hypothetical protein
3440464	0	T	SNP	G	93	90	181	100	183	Arg308Arg (cgt/cgG)	Rv3077	-	hydrolase
3440468	0	G	SNP	C	95	87	180	100	182	Gly310Arg (ggc/Cgc)	Rv3077	-	hydrolase
3450725	0	T	SNP	C	110	141	249	100	251	Val243Val (gtt/gtC)	Rv3084	lipR	acetyl-hydrolase LipR
3454263	0	C	SNP	G	85	97	177	100	182	Leu447Val (ctc/Gtc)	Rv3087	-	diacyglycerol O-acyltransferase
3455686	0	G	SNP	C	112	122	230	99.15	236	Leu449Leu (ctg/ctC)	Rv3088	tgs4	diacyglycerol O-acyltransferase
3456666	0	A	SNP	G	81	75	149	100	156	Ala302Ala (gca/gcG)	Rv3089	fadD13	long chain-fatty-acid--CoA ligase FadD13
3459081	0	G	SNP	C	92	73	163	100	165	Ala291Pro (gca/Cca)	Rv3090	-	hypothetical protein
3462135	0	G	SNP	C	157	129	283	100	286	Cys210Trp (tgc/tgG)	Rv3093c	-	oxidoreductase
3464576	0	G	Del	GAP	85	68	152	95.03	161		Rv3096	-	hypothetical protein
3464577	0	C	Del	GAP	85	68	152	95.03	161		Rv3096	-	hypothetical protein
3464578	0	T	Del	GAP	85	68	152	95.03	161		Rv3096	-	hypothetical protein
3466919	0	C	SNP	G	85	76	160	100	161	Gly58Ala (ggc/gCc)	Rv3097c	lipY	triacylglycerol lipase Lip
3467465	0	C	SNP	G	78	53	130	97.76	134	Ala66Ala (gcg/gcC)	Rv3098c	-	hypothetical protein
3473793	0	G	SNP	C	120	129	247	98.81	252	Arg38Gly (cgc/Ggc)	Rv3105c	prfB	peptide chain release factor PrfB
3473996	1	G	Ins	A	85	124	209	97.21	209
3477614	0	C	SNP	T	38	53	91	97.85	93
3480474	0	G	SNP	A	40	44	84	100	84	Gly134Glu (gga/gAa)	Rv3113	-	phosphatase
3486977	0	A	SNP	G	56	57	112	100	113	Lys157Glu (aaa/Gaa)	Rv3121	cyp141	cytochrome P450 Cyp141
3488122	0	G	SNP	A	98	81	175	100	179	Gly12Arg (ggg/Agg)	Rv3122	-	hypothetical protein
3489268	0	G	SNP	A	81	70	150	98.05	154
3489665	0	C	SNP	T	46	62	107	100	108	Pro54Ser (cca/Tca)	Rv3124	moaR1	transcriptional regulator MoaR
3490876	0	G	SNP	C	143	112	251	99.61	256	Pro259Arg (ccg/cGg)	Rv3125c	PPE49	PPE family protein PPE49
3499497	0	G	SNP	C	58	81	139	100	139	Ala140Gly (gcc/gGc)	Rv3133c	devR	two component transcriptional regulator DevR
3500243	0	G	SNP	C	112	104	214	100	216	Ala169Ala (gcc/gcG)	Rv3134c	-	universal stress protein
3503895	0	C	SNP	T	99	136	231	98.74	238	Pro168Leu (ccg/cTg)	Rv3137	-	histidinol-phosphatase
3509231	0	G	SNP	A	37	61	98	100	98	Arg106Cys (cgc/Tgc)	Rv3142c	-	hypothetical protein
3509300	0	A	Del	GAP	31	44	72	94.94	79		Rv3142c	-	hypothetical protein
3509301	0	G	Del	GAP	31	44	72	98.68	76		Rv3142c	-	hypothetical protein
3510120	0	T	SNP	G	78	94	170	100	172	Lys400Gln (aag/Cag)	Rv3144c	PPE52	PPE family protein PPE52
3515467	0	C	SNP	T	109	96	205	100	205	Pro19Leu (ccg/cTg)	Rv3150	nuoF	NADH-quinone oxidoreductase subunit F
3518167	0	A	SNP	G	148	135	281	100	283	Ile474Met (ata/atG)	Rv3151	nuoG	NADH-quinone oxidoreductase subunit G
3518555	0	A	SNP	G	132	148	276	100	280	Thr604Ala (acg/Gcg)	Rv3151	nuoG	NADH-quinone oxidoreductase subunit G
3522812	0	C	SNP	G	118	73	190	99.48	192	Phe193Leu (ttc/ttG)	Rv3156	nuoL	NADH-quinone oxidoreductase subunit L
3530440	0	A	SNP	C	48	67	115	100	115	Asp233Glu (gat/gaG)	Rv3161c	-	dioxygenase
3530955	0	C	SNP	G	76	73	145	100	149	Val62Leu (gtc/Ctc)	Rv3161c	-	dioxygenase
3537683	0	A	SNP	G	129	82	208	99.53	212	Gln149Arg (cag/cGg)	Rv3169	-	hypothetical protein
3539353	0	G	SNP	A	92	131	220	100	223	Gln283Gln (cag/caA)	Rv3170	aofH	flavin-containing monoamine oxidase
3546867	0	C	SNP	G	55	72	124	98.45	129
3546987	0	C	SNP	T	58	64	117	98.39	124
3556275	0	A	SNP	G	40	41	81	100	81	Leu138Pro (ctg/cCg)	Rv3190c	-	hypothetical protein
3557253	0	C	SNP	T	65	54	117	100	119
3562338	0	G	SNP	T	99	64	162	98.79	165	Leu279Met (ctg/Atg)	Rv3193c	-	transmembrane protein
3564594	0	C	SNP	T	114	77	186	98.96	193	Ala77Ala (gcc/gcT)	Rv3195	-	hypothetical protein
3580637	0	T	Del	GAP	83	101	176	95.34	193
3581414	0	A	SNP	G	85	104	186	100	189	Thr34Ala (aca/Gca)	Rv3204	-	DNA-methyltransferase
3590686	1	G	Ins	C	61	39	100	100	100
3591063	0	T	SNP	C	88	75	162	100	163	Lys144Glu (aag/Gag)	Rv3213c	-	SOJ/ParA-like protein
3592529	0	C	SNP	A	121	118	233	98.76	242	Ala92Ala (gcc/gcA)	Rv3215	entC	isochorismate synthase
3593824	0	G	Del	GAP	96	75	165	98.84	173		Rv3217c	-	integral membrane protein
3593825	0	G	Del	GAP	96	75	165	99.42	172		Rv3217c	-	integral membrane protein
3593826	0	T	Del	GAP	96	75	165	99.42	172		Rv3217c	-	integral membrane protein
3593827	0	T	Del	GAP	96	75	165	99.42	172		Rv3217c	-	integral membrane protein
3593828	0	G	Del	GAP	96	75	165	99.42	172		Rv3217c	-	integral membrane protein
3593829	0	G	Del	GAP	96	75	165	99.42	172		Rv3217c	-	integral membrane protein
3593830	0	C	Del	GAP	96	75	165	99.42	172		Rv3217c	-	integral membrane protein
3593831	0	T	Del	GAP	96	75	165	99.42	172		Rv3217c	-	integral membrane protein
3593832	0	G	Del	GAP	96	75	165	99.42	172		Rv3217c	-	integral membrane protein
3593833	0	C	Del	GAP	96	75	165	99.42	172		Rv3217c	-	integral membrane protein
3593834	0	G	Del	GAP	96	75	165	99.42	172		Rv3217c	-	integral membrane protein
3593835	0	C	Del	GAP	96	75	165	99.42	172		Rv3217c	-	integral membrane protein
3593836	0	T	Del	GAP	96	75	165	99.42	172		Rv3217c	-	integral membrane protein
3593837	0	G	Del	GAP	96	75	165	98.84	173		Rv3217c	-	integral membrane protein
3593838	0	G	Del	GAP	96	75	165	96.61	177		Rv3217c	-	integral membrane protein
3594624	0	G	SNP	T	115	118	227	98.31	237	Asp53Tyr (gac/Tac)	Rv3218	-	hypothetical protein
3600576	0	C	SNP	T	101	116	215	99.54	218	Cys242Cys (tgc/tgT)	Rv3224	-	iron-regulated short-chain dehydrogenase/reductase
3604821	0	G	SNP	C	144	134	272	100	278	Ala32Ala (gcg/gcC)	Rv3228	-	hypothetical protein
3610391	1	A	Ins	C	67	75	142	98.61	142		Rv3234c	tgs3	diacyglycerol O-acyltransferase
3614982	0	T	SNP	C	99	75	172	100	174	Leu874Leu (cta/ctG)	Rv3239c	-	transmembrane transport protein
3621423	0	A	SNP	G	82	80	159	100	162
3622441	0	A	SNP	C	145	110	253	100	255	Val217Val (gtt/gtG)	Rv3243c	-	hypothetical protein
3625065	0	T	SNP	G	88	76	163	100	164	Met517Leu (atg/Ctg)	Rv3245c	mtrB	two component sensory histidine kinase MtrB
3638027	0	A	SNP	T	82	118	192	100	200	Val228Glu (gtg/gAg)	Rv3257c	pmmA	phosphomannomutase PmmA
3638093	0	G	SNP	A	103	81	184	99.46	185	Ser206Leu (tcg/tTg)	Rv3257c	pmmA	phosphomannomutase PmmA
3642877	0	A	SNP	G	43	124	167	99.4	168	Lys448Arg (aag/aGg)	Rv3262	fbiB	coenzyme F420:L-glutamate ligase
3645524	0	C	SNP	T	88	80	165	100	168	Asp152Asn (gac/Aac)	Rv3264c	manB	D-alpha-D-mannose-1-phosphate guanylyltransferase ManB
3649735	0	G	SNP	A	91	99	187	99.48	191	Ala106Thr (gcc/Acc)	Rv3268	-	hypothetical protein
3653988	0	G	SNP	A	83	100	183	100	183	Val181Met (gtg/Atg)	Rv3272	-	hypothetical protein
3656206	0	C	SNP	A	85	91	169	99.44	177	Arg524Ser (cgc/Agc)	Rv3273	-	transmembrane carbonic anhydrase
3670040	0	C	SNP	T	140	75	213	100	215	Ala124Ala (gcg/gcA)	Rv3289c	-	transmembrane protein
3678094	0	C	SNP	T	143	112	250	100	255	Ala440Ala (gcc/gcT)	Rv3296	lhr	ATP-dependent helicase
3679764	0	G	SNP	A	146	145	289	99.66	292	Ser997Asn (agc/aAc)	Rv3296	lhr	ATP-dependent helicase
3681548	0	A	SNP	C	99	115	209	100	214	Arg77Arg (agg/Cgg)	Rv3297	nei	endonuclease VIII
3684231	0	T	Del	GAP	52	91	146	97.28	147		Rv3299c	atsB	arylsulfatase AtsB
3685510	0	T	SNP	C	118	144	261	99.62	263	Ser152Gly (agt/Ggt)	Rv3299c	atsB	arylsulfatase AtsB
3689523	0	G	SNP	T	108	91	195	100	199	Cys472_ (tgc/tgA)	Rv3303c	lpdA	NAD(P)H quinone reductase LpdA
3690016	0	A	SNP	G	107	127	228	100	234	Leu308Ser (ttg/tCg)	Rv3303c	lpdA	NAD(P)H quinone reductase LpdA
3692647	0	C	SNP	T	137	118	251	99.61	256	Lys54Lys (aag/aaA)	Rv3305c	amiA1	N-acyl-L-amino acid amidohydrolase AmiA
3693681	0	A	SNP	C	130	110	234	99.59	241	Ala103Ala (gct/gcG)	Rv3306c	amiB1	amidase AmiB
3697306	0	G	SNP	A	75	84	157	100	159	Val37Ile (gtc/Atc)	Rv3310	sapM	acid phosphatase
3697585	0	C	SNP	T	38	53	91	97.85	93	Leu130Phe (ctc/Ttc)	Rv3310	sapM	acid phosphatase
3704596	0	G	SNP	C	50	51	100	100	101	Val54Leu (gtg/Ctg)	Rv3317	sdhD	succinate dehydrogenase hydrophobic membrane anchor subunit
3714211	0	G	SNP	T	104	116	214	100	220	Pro41Gln (ccg/cAg)	Rv3328c	sigJ	ECF RNA polymerase sigma factor SigJ
3714639	0	G	SNP	A	89	105	190	100	194	Arg83His (cgc/cAc)	Rv3329	-	aminotransferase
3714757	0	A	SNP	C	95	108	201	100	203	Gln122His (caa/caC)	Rv3329	-	aminotransferase
3715775	0	C	SNP	T	117	82	193	99	201
3718357	0	C	SNP	T	141	111	245	100	252	Pro423Leu (ccg/cTg)	Rv3331	sugI	sugar-transport integral membrane protein SugI
3721806	0	G	SNP	C	134	111	243	98.39	249	Gly265Gly (ggc/ggG)	Rv3335c	-	integral membrane protein
3729342	0	C	SNP	T	90	86	172	99.44	177	Ala240Val (gcg/gTg)	Rv3342	-	methyltransferase
3730371	0	C	SNP	T	87	62	146	93.71	159	Gly2189Ser (ggc/Agc)	Rv3343c	PPE54	PPE family protein PPE54
3732624	0	A	SNP	G	115	132	243	75.3	328	Leu1438Leu (ttg/Ctg)	Rv3343c	PPE54	PPE family protein PPE54
3735802	0	C	SNP	G	126	98	219	86.15	260	Thr378Thr (acg/acC)	Rv3343c	PPE54	PPE family protein PPE54
3736024	0	A	SNP	G	75	43	114	98.33	120	Gly304Gly (ggt/ggC)	Rv3343c	PPE54	PPE family protein PPE54
3736628	0	T	SNP	G	145	150	287	99.33	297	Glu103Ala (gag/gCg)	Rv3343c	PPE54	PPE family protein PPE54
3737479	0	G	Del	GAP	72	58	134	92.86	140		Rv3344c	PE_PGRS49	PE-PGRS family protein PE_PGRS49
3737480	0	G	Del	GAP	72	58	135	99.24	131		Rv3344c	PE_PGRS49	PE-PGRS family protein PE_PGRS49
3737481	0	C	Del	GAP	72	58	135	99.24	131		Rv3344c	PE_PGRS49	PE-PGRS family protein PE_PGRS49
3737482	0	G	Del	GAP	72	58	135	97.74	133		Rv3344c	PE_PGRS49	PE-PGRS family protein PE_PGRS49
3737483	0	C	Del	GAP	72	58	135	97.74	133		Rv3344c	PE_PGRS49	PE-PGRS family protein PE_PGRS49
3737484	0	C	Del	GAP	72	58	135	97.74	133		Rv3344c	PE_PGRS49	PE-PGRS family protein PE_PGRS49
3737485	0	G	Del	GAP	72	58	135	97.74	133		Rv3344c	PE_PGRS49	PE-PGRS family protein PE_PGRS49
3737486	0	C	Del	GAP	72	58	135	97.74	133		Rv3344c	PE_PGRS49	PE-PGRS family protein PE_PGRS49
3737487	0	C	Del	GAP	72	58	135	97.74	133		Rv3344c	PE_PGRS49	PE-PGRS family protein PE_PGRS49
3737488	0	G	Del	GAP	72	58	135	98.48	132		Rv3344c	PE_PGRS49	PE-PGRS family protein PE_PGRS49
3737489	0	G	Del	GAP	72	58	135	98.48	132		Rv3344c	PE_PGRS49	PE-PGRS family protein PE_PGRS49
3737490	0	C	Del	GAP	72	58	135	98.48	132		Rv3344c	PE_PGRS49	PE-PGRS family protein PE_PGRS49
3737491	0	G	Del	GAP	72	58	135	97.74	133		Rv3344c	PE_PGRS49	PE-PGRS family protein PE_PGRS49
3737492	0	C	Del	GAP	72	58	135	98.48	132		Rv3344c	PE_PGRS49	PE-PGRS family protein PE_PGRS49
3737493	0	C	Del	GAP	72	58	135	97.01	134		Rv3344c	PE_PGRS49	PE-PGRS family protein PE_PGRS49
3737494	0	G	Del	GAP	72	58	135	97.01	134		Rv3344c	PE_PGRS49	PE-PGRS family protein PE_PGRS49
3737495	0	C	Del	GAP	72	58	135	97.01	134		Rv3344c	PE_PGRS49	PE-PGRS family protein PE_PGRS49
3737496	0	C	Del	GAP	72	58	135	97.01	134		Rv3344c	PE_PGRS49	PE-PGRS family protein PE_PGRS49
3737497	0	G	Del	GAP	72	58	135	97.01	134		Rv3344c	PE_PGRS49	PE-PGRS family protein PE_PGRS49
3737498	0	C	Del	GAP	72	58	135	98.48	132		Rv3344c	PE_PGRS49	PE-PGRS family protein PE_PGRS49
3737499	0	C	Del	GAP	70	58	135	96.24	133		Rv3344c	PE_PGRS49	PE-PGRS family protein PE_PGRS49
3737500	0	A	Del	GAP	69	58	134	97.69	130		Rv3344c	PE_PGRS49	PE-PGRS family protein PE_PGRS49
3737501	0	C	Del	GAP	69	58	134	96.95	131		Rv3344c	PE_PGRS49	PE-PGRS family protein PE_PGRS49
3737502	0	C	Del	GAP	68	57	134	94.7	132		Rv3344c	PE_PGRS49	PE-PGRS family protein PE_PGRS49
3738364	0	G	SNP	A	41	138	171	99.44	180	Arg1471Trp (cgg/Tgg)	Rv3345c	PE_PGRS50	PE-PGRS family protein PE_PGRS50
3738417	0	G	Del	GAP	24	95	121	89.47	133		Rv3345c	PE_PGRS50	PE-PGRS family protein PE_PGRS50
3739497	0	A	Del	GAP	166	136	267	86.53	349		Rv3345c	PE_PGRS50	PE-PGRS family protein PE_PGRS50
3739498	0	C	Del	GAP	165	136	267	85.51	352		Rv3345c	PE_PGRS50	PE-PGRS family protein PE_PGRS50
3739499	0	A	Del	GAP	165	136	267	86.99	346		Rv3345c	PE_PGRS50	PE-PGRS family protein PE_PGRS50
3739500	0	C	Del	GAP	165	136	267	85.27	353		Rv3345c	PE_PGRS50	PE-PGRS family protein PE_PGRS50
3739501	0	C	Del	GAP	165	136	267	87.25	345		Rv3345c	PE_PGRS50	PE-PGRS family protein PE_PGRS50
3739502	0	G	Del	GAP	165	136	267	88.53	340		Rv3345c	PE_PGRS50	PE-PGRS family protein PE_PGRS50
3739503	0	C	Del	GAP	165	136	267	89.05	338		Rv3345c	PE_PGRS50	PE-PGRS family protein PE_PGRS50
3739504	0	C	Del	GAP	165	136	268	96.78	311		Rv3345c	PE_PGRS50	PE-PGRS family protein PE_PGRS50
3739505	0	A	Del	GAP	165	136	268	97.41	309		Rv3345c	PE_PGRS50	PE-PGRS family protein PE_PGRS50
3740181	0	T	SNP	C	199	202	394	98.77	406	Asn865Ser (aat/aGt)	Rv3345c	PE_PGRS50	PE-PGRS family protein PE_PGRS50
3741240	0	C	SNP	T	172	157	319	99.4	331	Gly512Asp (ggt/gAt)	Rv3345c	PE_PGRS50	PE-PGRS family protein PE_PGRS50
3746409	0	A	SNP	G	105	85	188	100	190	Leu2259Pro (ctg/cCg)	Rv3347c	PPE55	PPE family protein PPE55
3749653	0	G	SNP	A	70	67	135	100	137	Gln1178_ (caa/Taa)	Rv3347c	PPE55	PPE family protein PPE55
3750177	0	A	SNP	T	97	87	181	95.83	192	Phe1003Tyr (ttc/tAc)	Rv3347c	PPE55	PPE family protein PPE55
3750178	0	A	SNP	C	93	89	180	95.29	191	Phe1003Val (ttc/Gtc)	Rv3347c	PPE55	PPE family protein PPE55
3750185	0	C	SNP	G	95	87	179	96.81	188	Ser1000Ser (tcg/tcC)	Rv3347c	PPE55	PPE family protein PPE55
3750187	0	A	SNP	T	94	87	177	96.28	188	Ser1000Thr (tcg/Acg)	Rv3347c	PPE55	PPE family protein PPE55
3750188	0	C	SNP	G	95	90	183	96.35	192	Met999Ile (atg/atC)	Rv3347c	PPE55	PPE family protein PPE55
3750193	0	G	SNP	A	97	91	185	96.91	194	Leu998Phe (ctc/Ttc)	Rv3347c	PPE55	PPE family protein PPE55
3750205	0	C	SNP	T	129	120	247	98.42	253	Asp994Asn (gac/Aac)	Rv3347c	PPE55	PPE family protein PPE55
3750209	0	A	SNP	G	128	119	244	98.41	251	Asn992Asn (aat/aaC)	Rv3347c	PPE55	PPE family protein PPE55
3750210	0	T	SNP	G	127	119	240	98.01	251	Asn992Thr (aat/aCt)	Rv3347c	PPE55	PPE family protein PPE55
3750407	0	G	SNP	C	175	126	298	98.37	306	Gly926Gly (ggc/ggG)	Rv3347c	PPE55	PPE family protein PPE55
3750417	0	A	SNP	T	175	114	286	99.31	291	Phe923Tyr (ttc/tAc)	Rv3347c	PPE55	PPE family protein PPE55
3750421	0	T	SNP	C	175	112	278	98.97	290	Ser922Gly (agc/Ggc)	Rv3347c	PPE55	PPE family protein PPE55
3750584	0	G	SNP	A	197	162	352	95.48	376	Asn867Asn (aac/aaT)	Rv3347c	PPE55	PPE family protein PPE55
3752003	0	G	SNP	C	96	77	168	97.19	178	Val394Val (gtc/gtG)	Rv3347c	PPE55	PPE family protein PPE55
3752006	0	G	SNP	A	98	73	166	98.84	173	Asn393Asn (aac/aaT)	Rv3347c	PPE55	PPE family protein PPE55
3752007	0	T	SNP	C	100	75	172	99.43	176	Asn393Ser (aac/aGc)	Rv3347c	PPE55	PPE family protein PPE55
3752008	0	T	SNP	C	100	75	169	99.43	176	Asn393Asp (aac/Gac)	Rv3347c	PPE55	PPE family protein PPE55
3752012	0	C	SNP	G	101	80	180	98.91	183	Pro391Pro (ccg/ccC)	Rv3347c	PPE55	PPE family protein PPE55
3752207	0	A	SNP	G	136	134	268	98.9	273	Ile326Ile (att/atC)	Rv3347c	PPE55	PPE family protein PPE55
3753116	0	C	SNP	T	86	210	289	85.55	346	Pro23Pro (ccg/ccA)	Rv3347c	PPE55	PPE family protein PPE55
3753164	0	T	SNP	G	60	199	256	97.37	266	Pro7Pro (cca/ccC)	Rv3347c	PPE55	PPE family protein PPE55
3753629	1	T	Ins	G	68	54	122	93.13	123
3753629	2	T	Ins	C	68	54	122	93.13	123
3758999	0	C	SNP	T	150	171	316	97.87	328	Gly2702Ser (ggt/Agt)	Rv3350c	PPE56	PPE family protein PPE56
3763724	0	A	SNP	G	81	60	138	100	141	Phe1127Leu (ttc/Ctc)	Rv3350c	PPE56	PPE family protein PPE56
3765148	0	C	SNP	A	49	125	166	99.43	175	Gly652Val (ggg/gTg)	Rv3350c	PPE56	PPE family protein PPE56
3770067	0	G	SNP	A	122	156	275	99.64	279	Arg195Cys (cgc/Tgc)	Rv3356c	folD	bifunctional methylenetetrahydrofolate dehydrogenase/methenyltetrahydrofolate cyclohydrolase
3771009	0	T	SNP	G	50	48	98	98.99	99	Ser79Ser (tct/tcG)	Rv3357	relJ	antitoxin RelJ
3772834	0	A	Del	GAP	81	90	169	98.84	173		Rv3360	-	hypothetical protein
3787466	0	G	SNP	C	103	95	195	99.5	199	Glu385Gln (gag/Cag)	Rv3372	otsB2	trehalose 6-phosphate phosphatase
3794867	1	C	Ins	C	88	76	164	94.8	165		Rv3379c	dxs2	1-deoxy-D-xylulose 5-phosphate synthase
3794867	2	C	Ins	A	89	76	165	95.38	165		Rv3379c	dxs2	1-deoxy-D-xylulose 5-phosphate synthase
3797293	0	G	SNP	A	113	100	206	100	213	Pro49Ser (ccg/Tcg)	Rv3382c	-	4-hydroxy-3-methylbut-2-enyl diphosphate reductase
3798095	0	A	SNP	C	128	102	228	99.57	231	Val132Gly (gtc/gGc)	Rv3383c	idsB	polyprenyl synthetase IdsB
3799512	0	C	SNP	T	113	99	210	100	212	Ala42Thr (gcg/Acg)	Rv3384c	vapC46	ribonuclease VapC46
3806601	0	C	SNP	T	122	110	224	99.57	233	Tyr327Tyr (tac/taT)	Rv3391	acrA1	acyl-CoA-reductase AcrA
3815477	0	G	SNP	T	87	66	151	100	153	Ala210Ala (gcc/gcA)	Rv3398c	idsA1	multifunctional dimethylallyltransferase/geranyltranstransferase/farnesylt ranstransferase
3817117	0	C	SNP	A	69	69	138	100	138	Ala330Glu (gcg/gAg)	Rv3399	-	S-adenosylmethionine-dependentmethyltransferase
3819468	0	G	SNP	A	85	94	173	100	179	Gly476Asp (ggc/gAc)	Rv3401	-	glycosyl hydrolase
3820407	0	A	SNP	G	98	103	195	100	201
3821503	0	A	SNP	C	87	77	159	99.39	165	Leu130Arg (cta/cGa)	Rv3402c	-	hypothetical protein
3821845	0	G	SNP	T	40	70	108	100	110	Ala16Glu (gca/gAa)	Rv3402c	-	hypothetical protein
3823159	0	A	SNP	T	57	78	131	100	135	Val235Val (gtt/gtA)	Rv3403c	-	hypothetical protein
3826684	0	C	SNP	T	75	63	136	100	138	Ser46Leu (tcg/tTg)	Rv3408	vapC47	ribonuclease VapC47
3829770	0	T	SNP	C	108	124	229	100	232	Pro47Pro (cca/ccG)	Rv3410c	guaB3	oxidoreductase
3830695	0	A	SNP	G	142	130	268	99.63	273	Ala275Ala (gct/gcC)	Rv3411c	guaB2	inosine-5'-monophosphate dehydrogenase
3838871	0	A	SNP	G	124	96	214	100	220	Ala64Ala (gct/gcC)	Rv3420c	rimI	ribosomal-protein-alanine acetyltransferase RimI
3842620	0	A	SNP	G	82	63	141	96.03	151	Thr128Ala (act/Gct)	Rv3425	PPE57	PPE family protein PPE57
3842625	0	A	SNP	G	82	62	144	97.3	148	Pro129Pro (cca/ccG)	Rv3425	PPE57	PPE family protein PPE57
3843408	0	G	Del	GAP	65	53	118	97.52	121		Rv3426	PPE58	PPE family protein PPE58
3844757	0	C	Del	GAP	151	88	237	94.84	252		Rv3428c	-	transposase
3844992	0	T	SNP	A	97	100	196	100	197	Ser327Cys (agc/Tgc)	Rv3428c	-	transposase
3845695	0	C	SNP	T	105	85	186	100	190	Arg92Arg (cgg/cgA)	Rv3428c	-	transposase
3851887	0	A	SNP	C	170	121	281	99.32	293	Ser443Ala (tcg/Gcg)	Rv3433c	-	bifunctional ADP-dependent (S)-NAD(P)H-hydrate dehydratase/NAD(P)H-hydrate epimerase
3851888	0	T	SNP	C	173	126	294	99.67	300	Ala442Ala (gca/gcG)	Rv3433c	-	bifunctional ADP-dependent (S)-NAD(P)H-hydrate dehydratase/NAD(P)H-hydrate epimerase
3859893	0	C	SNP	T	123	151	270	98.56	278	Glu28Glu (gag/gaA)	Rv3440c	-	hypothetical protein
3860216	0	G	SNP	A	115	126	231	100	241	Ala385Ala (gcc/gcT)	Rv3441c	mrsA	phosphoglucosamine mutase
3860889	0	C	SNP	T	106	124	226	99.14	232	Arg161His (cgc/cAc)	Rv3441c	mrsA	phosphoglucosamine mutase
3862473	0	A	Del	GAP	76	76	145	98.06	155
3862936	0	T	SNP	G	105	75	178	99.45	181
3864995	0	T	SNP	C	109	88	193	99.49	198	Ser1082Gly (agc/Ggc)	Rv3447c	eccC4	ESX-4 secretion system protein EccC4
3869355	0	T	SNP	C	96	110	203	97.63	211	Ile335Thr (atc/aCc)	Rv3448	eccD4	ESX-4 secretion system protein EccD4
3870010	0	A	SNP	G	121	115	231	99.58	237	Thr87Ala (acc/Gcc)	Rv3449	mycP4	membrane-anchored mycosin
3871246	0	T	SNP	C	122	151	269	100	273	Gly417Gly (gga/ggG)	Rv3450c	eccB4	ESX-4 secretion system protein EccB4
3874723	0	T	Del	GAP	36	65	96	96.19	105
3874745	0	G	SNP	C	45	76	120	100	121
3877421	0	A	SNP	G	67	88	153	100	155	Pro4Pro (cct/ccC)	Rv3456c	rplQ	50S ribosomal protein L17
3880175	0	C	SNP	A	41	55	93	97.96	98
3881490	0	C	SNP	A	53	104	156	100	157	Thr195Lys (acg/aAg)	Rv3463	-	hypothetical protein
3885886	0	T	SNP	C	89	89	174	99.44	179	Ile62Val (atc/Gtc)	Rv3468c	-	dTDP-glucose 4,6-dehydratase
3892671	0	A	SNP	G	42	56	98	100	98
3893480	0	G	SNP	A	55	72	127	100	127
3894249	0	C	SNP	T	80	71	148	100	151	Gln53_ (caa/Taa)	Rv3477	PE31	PE family protein PE31
3895727	0	C	SNP	A	74	117	189	100	191
3896340	0	T	SNP	G	98	88	182	100	186	Leu174Arg (ctc/cGc)	Rv3479	-	transmembrane protein
3898408	0	A	SNP	G	85	77	155	100	162	Ala863Ala (gca/gcG)	Rv3479	-	transmembrane protein
3904870	0	G	SNP	A	74	92	163	98.22	169	Leu233Leu (ctg/Ttg)	Rv3485c	-	short-chain type dehydrogenase/reductase
3906462	1	A	Ins	T	74	107	181	98.37	181		Rv3487c	lipF	carboxylesterase LipF
3908062	0	C	SNP	T	71	101	170	100	172
3909235	0	G	SNP	C	81	96	172	100	177	Val334Leu (gtg/Ctg)	Rv3490	otsA	trehalose-phosphate synthase
3918649	0	T	SNP	C	45	52	96	100	97	Gly184Gly (gga/ggG)	Rv3499c	mce4A	Mce family protein Mce4A
3923736	0	T	SNP	C	119	86	201	99.51	206	Gly13Gly (ggt/ggC)	Rv3505	fadE27	acyl-CoA dehydrogenase FadE27
3933939	0	T	SNP	G	18	38	53	100	56	Ser979Ala (tct/Gct)	Rv3508	PE_PGRS54	PE-PGRS family protein PE_PGRS54
3934542	0	T	SNP	G	145	153	294	100	298	Ser1180Ala (tct/Gct)	Rv3508	PE_PGRS54	PE-PGRS family protein PE_PGRS54
3934699	0	G	SNP	A	116	197	295	98.74	317	Ser1232Asn (agc/aAc)	Rv3508	PE_PGRS54	PE-PGRS family protein PE_PGRS54
3934878	0	G	SNP	A	103	114	202	83.14	261	Asp1292Asn (gac/Aac)	Rv3508	PE_PGRS54	PE-PGRS family protein PE_PGRS54
3935335	0	T	SNP	C	82	63	141	100	145	Val1444Ala (gtc/gCc)	Rv3508	PE_PGRS54	PE-PGRS family protein PE_PGRS54
3935494	0	C	SNP	A	56	31	86	97.75	89	Ala1497Asp (gcc/gAc)	Rv3508	PE_PGRS54	PE-PGRS family protein PE_PGRS54
3935950	0	T	SNP	C	109	52	156	99.38	162	Val1649Ala (gtc/gCc)	Rv3508	PE_PGRS54	PE-PGRS family protein PE_PGRS54
3936109	0	C	SNP	A	27	28	53	96.49	57	Ala1702Asp (gcc/gAc)	Rv3508	PE_PGRS54	PE-PGRS family protein PE_PGRS54
3940802	0	A	SNP	G	25	81	105	100	106	Asn396Asp (aac/Gac)	Rv3511	PE_PGRS55	PE-PGRS family protein PE_PGRS55
3941724	0	C	Del	GAP	11	77	81	88	100		Rv3511	PE_PGRS55	PE-PGRS family protein PE_PGRS55
3942481	0	C	SNP	G	195	226	418	100	421
3942640	0	T	SNP	C	124	232	349	98.89	360
3943019	0	C	SNP	G	109	92	197	97.1	207
3943079	0	C	SNP	A	87	53	131	93.96	149
3943160	0	C	SNP	T	14	11	24	83.33	30
3947125	0	C	SNP	G	58	78	134	95.1	143	Gly444Gly (ggc/ggG)	Rv3514	PE_PGRS57	PE-PGRS family protein PE_PGRS57
3947126	0	G	SNP	A	56	77	128	94.33	141	Ala445Thr (gcc/Acc)	Rv3514	PE_PGRS57	PE-PGRS family protein PE_PGRS57
3947127	0	C	SNP	T	54	75	125	94.85	136	Ala445Val (gcc/gTc)	Rv3514	PE_PGRS57	PE-PGRS family protein PE_PGRS57
3947128	0	C	SNP	G	58	83	141	94.63	149	Ala445Ala (gcc/gcG)	Rv3514	PE_PGRS57	PE-PGRS family protein PE_PGRS57
3948417	0	T	SNP	G	25	4	29	100	29	Val875Gly (gtc/gGc)	Rv3514	PE_PGRS57	PE-PGRS family protein PE_PGRS57
3949531	0	C	SNP	G	52	51	102	97.17	106	Gly1246Gly (ggc/ggG)	Rv3514	PE_PGRS57	PE-PGRS family protein PE_PGRS57
3949532	0	C	SNP	G	55	57	109	99.12	113	Pro1247Ala (ccc/Gcc)	Rv3514	PE_PGRS57	PE-PGRS family protein PE_PGRS57
3952800	0	G	SNP	A	107	77	182	99.46	185	Gly86Asp (ggc/gAc)	Rv3516	echA19	enoyl-CoA hydratase EchA19
3958403	0	A	SNP	G	64	80	142	100	144	Asn295Asp (aac/Gac)	Rv3521	-	hypothetical protein
3959418	0	C	SNP	T	97	110	199	100	207	Thr324Ile (acc/aTc)	Rv3522	ltp4	lipid transfer protein
3981983	0	G	SNP	A	99	89	183	100	188	Pro386Pro (ccc/ccT)	Rv3543c	fadE29	acyl-CoA dehydrogenase FadE29
3984321	0	G	SNP	A	64	86	149	100	150	His375His (cac/caT)	Rv3545c	cyp125	steroid C26-monooxygenase
3985329	0	C	SNP	T	70	69	139	99.29	140	Pro39Pro (ccg/ccA)	Rv3545c	cyp125	steroid C26-monooxygenase
3990093	0	C	SNP	T	130	114	236	100	244	Val66Val (gtc/gtT)	Rv3551	-	CoA-transferase subunit alpha
3994101	0	A	SNP	G	107	112	215	100	219	Ile473Val (atc/Gtc)	Rv3554	fdxB	electron transfer protein FdxB
3998042	0	T	Del	GAP	140	83	215	100	223		Rv3558	PPE64	PPE family protein PPE64
3998043	0	T	Del	GAP	138	82	213	99.1	222		Rv3558	PPE64	PPE family protein PPE64
4005114	0	G	SNP	C	135	124	257	100	259	Trp275Ser (tgg/tCg)	Rv3563	fadE32	acyl-CoA dehydrogenase FadE32
4005607	0	T	SNP	C	153	170	321	100	323	Leu121Leu (ttg/Ctg)	Rv3564	fadE33	acyl-CoA dehydrogenase FadE33
4007272	0	G	SNP	A	66	62	123	99.22	129	Arg358Gln (cgg/cAg)	Rv3565	aspB	aspartate aminotransferase AspB
4008135	0	G	SNP	A	50	94	138	100	144	Gly16Gly (ggc/ggT)	Rv3566c	nat	arylamine N-acetyltransferase
4008747	0	A	SNP	G	64	56	120	99.17	121	Ile179Thr (atc/aCc)	Rv3567c	hsaB	flavin-dependent monooxygenase reductase subunit HsaB
4012286	0	C	SNP	T	63	65	127	100	128
4013950	0	T	SNP	C	75	87	161	97.59	166	Val147Ala (gtc/gCc)	Rv3572	-	hypothetical protein
4017806	0	A	SNP	C	92	111	197	99.02	205	Ala121Ala (gct/gcG)	Rv3575c	-	LacI family transcriptional regulator
4024273	0	T	SNP	C	103	140	241	100	243	Val25Val (gta/gtG)	Rv3581c	ispF	2C-methyl-D-erythritol 2,4-cyclodiphosphate synthase
4025905	0	G	SNP	A	87	88	173	97.77	179	Ala26Thr (gca/Aca)	Rv3584	lpqE	lipoprotein LpqE
4026899	0	G	SNP	A	106	68	169	100	174	Gln152Gln (cag/caA)	Rv3585	radA	DNA repair protein RadA
4028752	0	A	SNP	G	121	63	181	99.46	185	Thr288Ala (acg/Gcg)	Rv3586	-	DNA integrity scanning protein DisA
4033711	0	A	SNP	G	91	97	187	99.47	189	Val111Ala (gtg/gCg)	Rv3591c	-	hydrolase
4034827	0	C	SNP	T	61	105	163	100	166	Ala159Val (gcg/gTg)	Rv3593	lpqF	lipoprotein LpqF
4037283	0	T	SNP	G	214	196	401	99.76	411	Gly256Gly (gga/ggC)	Rv3595c	PE_PGRS59	PE-PGRS family protein PE_PGRS59
4044872	0	G	SNP	A	123	143	261	100	266	Gly113Gly (ggc/ggT)	Rv3602c	panC	pantothenate synthetase
4052349	0	T	SNP	G	84	84	165	100	168	Lys179Gln (aag/Cag)	Rv3610c	ftsH	zinc metalloprotease FtsH
4055801	0	G	SNP	A	66	85	149	100	151	Thr192Ile (acc/aTc)	Rv3616c	espA	ESX-1 secretion-associated protein EspA
4056416	0	C	SNP	A	42	41	80	100	83
4057036	0	A	SNP	G	38	45	82	98.81	84
4059186	0	G	SNP	T	91	85	171	100	176	Ala163Ala (gcg/gcT)	Rv3618	-	monooxygenase
4059904	0	A	SNP	G	79	66	145	100	145
4060100	0	G	SNP	A	45	71	115	78.38	148	Leu57Leu (ctg/Ttg)	Rv3619c	esxV	ESAT-6 like protein EsxV
4060210	0	T	SNP	A	81	78	156	100	159	Gln20Leu (cag/cTg)	Rv3619c	esxV	ESAT-6 like protein EsxV
4069292	0	G	SNP	A	84	95	171	100	179	Ala40Thr (gcc/Acc)	Rv3630	-	integral membrane protein
4084085	0	G	SNP	A	104	98	197	99.51	203	Ala427Thr (gct/Act)	Rv3645	-	transmembrane protein
4087495	0	A	SNP	G	65	55	120	93.75	128
4087880	0	G	SNP	A	103	123	224	99.12	228	Pro103Pro (ccc/ccT)	Rv3647c	-	hypothetical protein
4089058	0	T	SNP	C	129	144	273	100	273	Leu93Pro (ctc/cCc)	Rv3649	-	helicase
4090453	0	C	SNP	G	130	109	234	100	239	Ala558Gly (gcc/gGc)	Rv3649	-	helicase
4092376	0	T	SNP	C	57	65	122	99.19	123	Ile179Thr (atc/aCc)	Rv3651	-	hypothetical protein
4094389	0	G	SNP	A	179	99	265	99.29	280	Gly150Gly (ggg/ggA)	Rv3653	PE_PGRS61	PE-PGRS family-related protein PE_PGRS61
4095002	0	G	Del	GAP	92	131	220	99.11	225		Rv3655c	-	hypothetical protein
4095295	0	T	SNP	C	112	108	214	100	220	Glu2Glu (gaa/gaG)	Rv3655c	-	hypothetical protein
4096636	0	C	SNP	T	137	147	280	99.65	285	Gly102Ser (ggt/Agt)	Rv3658c	-	transmembrane protein
4097490	1	A	Ins	C	137	129	266	95.34	266		Rv3659c	-	conjugal transfer protein
4097569	0	G	SNP	T	136	116	247	99.6	253	Ala142Ala (gcc/gcA)	Rv3659c	-	conjugal transfer protein
4100975	0	T	SNP	C	83	48	129	99.24	132
4107074	0	T	SNP	C	70	95	161	100	165	Gln4Arg (cag/cGg)	Rv3666c	dppA	dipeptide ABC transporter substrate-binding lipoprotein DppA
4111303	0	G	SNP	C	114	58	167	99.42	173	Val159Val (gtg/gtC)	Rv3669	-	transmembrane protein
4112429	0	T	SNP	C	92	104	194	100	196	Ile363Val (atc/Gtc)	Rv3671c	-	serine protease
4115952	0	C	SNP	T	52	81	130	100	133
4120983	0	A	SNP	G	251	235	465	76.66	634
4122287	0	G	SNP	T	80	95	170	100	175	Ala124Ala (gcg/gcT)	Rv3682	ponA2	bifunctional penicillin-insensitive transglycosylase/penicillin-sensitive transpeptidase
4130135	0	G	SNP	A	85	72	155	100	157	Arg75Cys (cgc/Tgc)	Rv3688c	-	hypothetical protein
4131175	0	C	SNP	T	126	156	281	99.3	284	Ser273Ser (tcc/tcT)	Rv3689	-	transmembrane protein
4132509	0	G	SNP	A	98	111	205	98.58	212
4138622	0	G	SNP	A	91	93	177	98.92	186	Arg378Arg (cgc/cgT)	Rv3696c	glpK	glycerol kinase
4139246	0	G	SNP	A	71	63	129	100	134	Asp170Asp (gac/gaT)	Rv3696c	glpK	glycerol kinase
4142192	0	G	SNP	A	127	81	207	99.05	210	Gly50Glu (gga/gAa)	Rv3699	-	hypothetical protein
4143719	0	C	Del	GAP	115	136	249	85.37	294		Rv3700c	egtE	pyridoxal-phosphate-dependent protein EgtE
4143720	0	G	Del	GAP	115	136	249	85.37	294		Rv3700c	egtE	pyridoxal-phosphate-dependent protein EgtE
4143721	0	G	Del	GAP	115	136	249	85.96	292		Rv3700c	egtE	pyridoxal-phosphate-dependent protein EgtE
4145737	0	A	SNP	G	136	146	280	100	282	Tyr385Tyr (tat/taC)	Rv3703c	etgB	iron(II)-dependent oxidoreductase EgtB
4147034	0	G	SNP	A	133	94	219	99.56	228	Arg385Trp (cgg/Tgg)	Rv3704c	gshA	glutamate--cysteine ligase
4151855	0	A	SNP	G	114	136	247	99.6	251	Pro121Pro (cct/ccC)	Rv3708c	asd	aspartate-semialdehyde dehydrogenase
4156099	0	C	SNP	A	121	78	195	100	199	Val211Leu (gtg/Ttg)	Rv3711c	dnaQ	DNA polymerase III subunit epsilon
4156503	0	C	SNP	T	120	120	229	99.59	241	Gly76Asp (ggc/gAc)	Rv3711c	dnaQ	DNA polymerase III subunit epsilon
4158711	0	G	SNP	C	113	82	194	97.5	200	Gly162Ala (ggc/gCc)	Rv3713	cobQ2	cobyric acid synthase CobQ
4159195	0	T	SNP	C	95	135	223	99.14	232	Pro209Pro (cca/ccG)	Rv3714c	-	hypothetical protein
4160653	0	C	SNP	T	88	84	170	98.85	174	Lys87Lys (aag/aaA)	Rv3716c	-	hypothetical protein
4162339	0	A	SNP	G	69	69	135	97.87	141	Thr12Ala (acg/Gcg)	Rv3719	-	hypothetical protein
[truncated: 105 more rows]
