# Supplementary material for: Novel Mutations in Putative Nicotinic Acid Phosphoribosyltransferases of Mycobacterium tuberculosis and Their Effect on Protein Thermodynamic Properties
Source: Polymers (Basel). 2022 Apr 18;14(8):1623. doi: 10.3390/polym14081623 (PMC9031469; doi:10.3390/polym14081623)
Supplement: Supplementary file 1 [file polymers-14-01623-s001.zip › Supplementary files S1/802.xlsx]

## Sheet: 802
#Pos	Insindex	Ref	Type	Allel	CovFor	CovRev	Qual20	Freq	Cov	Subst	Gene	GeneName	Product	ResistanceSNP	PhyloSNP	InterestingRegion
1849	0	C	SNP	A	268	346	603	100	614
1977	0	A	SNP	G	310	266	572	99.65	578
3446	0	C	SNP	T	217	253	466	98.74	476	Ala56Val (gcc/gTc)	Rv0003	recF	DNA replication/repair protein RecF
4013	0	T	SNP	C	247	257	502	100	504	Ile245Thr (atc/aCc)	Rv0003	recF	DNA replication/repair protein RecF
7362	0	G	SNP	C	164	124	284	100	288	Glu21Gln (gag/Cag)	Rv0006	gyrA	DNA gyrase subunit A			fluoroquinolones (FQ)
7585	0	G	SNP	C	122	136	254	100	258	Ser95Thr (agc/aCc)	Rv0006	gyrA	DNA gyrase subunit A		phylo (not H37Rv)	fluoroquinolones (FQ)
9304	0	G	SNP	A	121	117	232	99.58	239	Gly668Asp (ggc/gAc)	Rv0006	gyrA	DNA gyrase subunit A			fluoroquinolones (FQ)
11879	0	A	SNP	G	100	52	151	100	152	Ser145Pro (tcc/Ccc)	Rv0008c	-	cell wall synthesis protein CwsA
12204	0	G	SNP	A	85	105	189	99.48	191	Leu36Leu (ctc/ctT)	Rv0008c	-	cell wall synthesis protein CwsA
14785	0	T	SNP	C	71	79	148	98.04	153	Cys233Arg (tgc/Cgc)	Rv0012	-	membrane protein
15117	0	C	SNP	G	79	78	153	100	157	Ile68Met (atc/atG)	Rv0013	trpG	anthranilate synthase component II
21795	0	G	SNP	A	180	150	312	99.1	333	Pro463Ser (ccg/Tcg)	Rv0018c	pstP	phosphoserine/threonine phosphatase PstP
24713	0	G	Del	GAP	34	48	81	75.93	108		Rv0020c	fhaA	FHA domain-containing protein FhaA
24715	0	A	Del	GAP	34	48	81	75.93	108		Rv0020c	fhaA	FHA domain-containing protein FhaA
24716	0	A	Del	GAP	34	48	81	75.93	108		Rv0020c	fhaA	FHA domain-containing protein FhaA
26957	0	C	SNP	G	81	69	147	100	150
26959	0	C	SNP	G	77	71	144	100	148
27487	0	G	SNP	A	83	82	163	100	165
34044	0	T	SNP	C	157	139	293	99	299
37031	0	C	SNP	G	68	83	150	100	151	Ala55Ala (gcc/gcG)	Rv0034	-	hypothetical protein
39030	0	C	SNP	T	241	260	487	77.55	646
42281	0	C	SNP	A	106	136	241	100	242	Cys24Phe (tgc/tTc)	Rv0039c	-	transmembrane protein
42967	0	G	SNP	C	89	73	160	100	162	Pro133Pro (ccc/ccG)	Rv0040c	mtc28	hypothetical protein
48520	0	C	SNP	T	89	88	174	99.44	178	Glu170Lys (gag/Aag)	Rv0044c	-	oxidoreductase
49360	0	C	SNP	T	105	99	202	100	204	Val194Ile (gtc/Atc)	Rv0045c	-	hydrolase
49691	0	C	Del	GAP	88	116	198	97.61	209		Rv0045c	-	hydrolase
49692	0	C	Del	GAP	88	115	198	100	203		Rv0045c	-	hydrolase
50557	0	T	SNP	C	77	87	162	97.04	169	Arg190Gly (agg/Ggg)	Rv0046c	ino1	inositol-3-phosphate synthase
51949	0	A	SNP	G	73	63	133	100	136	Val250Ala (gtc/gCc)	Rv0048c	-	membrane protein
53422	0	G	SNP	A	137	147	275	99.65	285
54394	0	A	SNP	G	55	60	113	100	115	Ala244Ala (gca/gcG)	Rv0050	ponA1	bifunctional penicillin-insensitive transglycosylase/penicillin-sensitive transpeptidase
54842	0	G	SNP	T	49	52	95	100	101	Ala394Ser (gcg/Tcg)	Rv0050	ponA1	bifunctional penicillin-insensitive transglycosylase/penicillin-sensitive transpeptidase
55553	0	C	SNP	T	91	79	166	82.52	206	Pro631Ser (ccg/Tcg)	Rv0050	ponA1	bifunctional penicillin-insensitive transglycosylase/penicillin-sensitive transpeptidase
56001	0	G	SNP	A	55	78	131	100	133	Gln102Gln (cag/caA)	Rv0051	-	transmembrane protein
62049	0	A	SNP	G	159	144	301	99.34	305	Arg552Gly (agg/Ggg)	Rv0058	dnaB	replicative DNA helicase
65083	0	G	SNP	A	112	90	193	99.51	203	Pro90Ser (ccc/Tcc)	Rv0061c	-	hypothetical protein
66632	0	C	SNP	T	106	94	191	99.5	201	Pro361Ser (cct/Tct)	Rv0062	celA1	cellulase CelA
67012	0	C	SNP	T	93	160	247	100	253	Thr30Thr (acc/acT)	Rv0063	-	oxidoreductase
69984	0	C	SNP	A	122	115	232	100	237	Ala455Ala (gcc/gcA)	Rv0064	-	transmembrane protein
69989	0	G	SNP	A	120	114	228	100	234	Gly457Asp (ggt/gAt)	Rv0064	-	transmembrane protein
70267	0	G	SNP	T	94	107	198	98.53	204	Val550Phe (gtc/Ttc)	Rv0064	-	transmembrane protein
70816	0	A	SNP	G	128	100	225	99.56	229	Asn733Asp (aac/Gac)	Rv0064	-	transmembrane protein
71336	0	G	SNP	C	170	105	268	99.64	276	Arg906Pro (cgc/cCc)	Rv0064	-	transmembrane protein
72549	0	C	SNP	T	102	104	203	100	206	Gly655Ser (ggt/Agt)	Rv0066c	icd2	isocitrate dehydrogenase
75233	0	C	SNP	A	96	70	163	100	166
75940	0	G	SNP	C	94	92	186	100	186	Val214Leu (gtg/Ctg)	Rv0068	-	oxidoreductase
78697	0	C	SNP	T	73	98	169	98.84	173	Gly67Asp (ggc/gAc)	Rv0070c	glyA2	serine hydroxymethyltransferase
80616	0	C	SNP	G	95	144	236	100	239
92199	0	T	SNP	G	130	154	278	100	284	Thr600Thr (act/acG)	Rv0083	-	oxidoreductase
104712	0	C	SNP	T	93	137	225	80.99	284
104824	0	C	SNP	A	73	154	226	99.56	228	Ser131Ile (agc/aTc)	Rv0095c	-	hypothetical protein
104838	0	T	SNP	G	63	144	200	98.57	210	Glu126Asp (gaa/gaC)	Rv0095c	-	hypothetical protein
104856	0	C	SNP	T	47	135	174	97.33	187	Leu120Leu (ctg/ctA)	Rv0095c	-	hypothetical protein
104858	0	G	SNP	A	47	135	174	96.3	189	Leu120Leu (ctg/Ttg)	Rv0095c	-	hypothetical protein
104941	0	T	SNP	C	29	64	93	95.88	97	Gln92Arg (cag/cGg)	Rv0095c	-	hypothetical protein
104942	0	G	SNP	C	30	65	95	96.94	98	Gln92Glu (cag/Gag)	Rv0095c	-	hypothetical protein
104944	0	G	SNP	A	30	64	93	98.95	95	Ala91Val (gcc/gTc)	Rv0095c	-	hypothetical protein
104962	0	G	SNP	A	25	49	73	97.37	76	Ala85Val (gcg/gTg)	Rv0095c	-	hypothetical protein
105007	0	C	SNP	G	11	21	32	100	32	Ser70Thr (agc/aCc)	Rv0095c	-	hypothetical protein
105011	0	G	SNP	A	11	16	26	100	27	Leu69Leu (ctg/Ttg)	Rv0095c	-	hypothetical protein
105045	0	G	SNP	C	14	20	34	97.14	35	Asp57Glu (gac/gaG)	Rv0095c	-	hypothetical protein
105060	0	G	SNP	A	13	24	36	97.37	38	Asp52Asp (gac/gaT)	Rv0095c	-	hypothetical protein
105063	0	G	SNP	A	13	23	35	97.3	37	Phe51Phe (ttc/ttT)	Rv0095c	-	hypothetical protein
105736	0	T	SNP	C	150	143	290	100	293	Val138Ala (gtc/gCc)	Rv0096	PPE1	PPE family protein PPE1
110567	0	C	SNP	T	97	78	171	99.43	176	Asp189Asp (gac/gaT)	Rv0101	nrp	peptide synthetase Nrp
116000	0	T	SNP	G	84	62	144	99.32	147	Val2000Val (gtt/gtG)	Rv0101	nrp	peptide synthetase Nrp
117389	0	C	SNP	T	55	81	133	97.14	140	Thr2463Thr (acc/acT)	Rv0101	nrp	peptide synthetase Nrp
122109	0	A	SNP	G	71	83	150	100	154	Leu22Ser (ttg/tCg)	Rv0103c	ctpB	cation-transporter P-type ATPase B
123198	0	T	SNP	C	56	70	123	99.21	127	Pro294Pro (cct/ccC)	Rv0104	-	hypothetical protein
123520	0	T	SNP	C	81	78	159	100	159	Tyr402His (tat/Cat)	Rv0104	-	hypothetical protein
123745	0	G	SNP	A	86	89	170	98.31	178	Gly477Arg (ggg/Agg)	Rv0104	-	hypothetical protein
125830	1	G	Ins	A	68	44	112	94.92	112		Rv0107c	ctpI	cation-transporter ATPase I
129576	0	A	SNP	C	96	113	207	100	209	Ala322Ala (gct/gcG)	Rv0107c	ctpI	cation-transporter ATPase I
131174	1	T	Ins	G	60	35	95	90.48	95
132417	0	C	SNP	G	326	388	700	99.86	715	Arg346Gly (cgc/Ggc)	Rv0109	PE_PGRS1	PE-PGRS family protein PE_PGRS1
133839	0	C	SNP	T	61	68	128	100	129
142533	0	C	SNP	T	119	125	234	100	244	Val448Val (gtg/gtA)	Rv0118c	oxcA	oxalyl-CoA decarboxylase OxcA
143207	0	T	SNP	C	134	116	248	99.6	251	Ser224Gly (agc/Ggc)	Rv0118c	oxcA	oxalyl-CoA decarboxylase OxcA
146087	0	T	SNP	C	71	87	158	100	158	Asn562Ser (aat/aGt)	Rv0120c	fusA2	elongation factor G
154283	0	T	SNP	C	56	47	101	100	103	Ser18Pro (tcg/Ccg)	Rv0127	mak	maltokinase
157129	0	C	SNP	T	59	83	137	99.3	143	Gly158Ser (ggc/Agc)	Rv0129c	fbpC	diacylglycerol acyltransferase/mycolyltransferase Ag85C		phylo (Delhi/CAS)
170671	0	G	SNP	A	42	52	91	96.91	97	Ala130Thr (gcc/Acc)	Rv0144	-	transcriptional regulator
172492	0	C	SNP	G	71	114	185	99.46	186	Tyr94_ (tac/taG)	Rv0146	-	S-adenosylmethionine-dependentmethyltransferase
176535	0	G	Del	GAP	106	119	227	94.14	239		Rv0149	-	quinone oxidoreductase
177745	0	C	SNP	A	76	88	163	100	164	Gly522Val (ggt/gTt)	Rv0151c	PE1	PE family protein PE1
177857	0	G	SNP	A	134	100	231	100	234	Leu485Leu (ctg/Ttg)	Rv0151c	PE1	PE family protein PE1
178205	0	C	SNP	G	104	127	227	99.57	232	Gly369Arg (ggc/Cgc)	Rv0151c	PE1	PE family protein PE1
178453	0	C	SNP	G	93	90	181	99.46	184	Gly286Ala (ggg/gCg)	Rv0151c	PE1	PE family protein PE1
181090	0	C	SNP	T	69	105	170	99.43	175
188317	0	A	SNP	G	51	58	109	98.2	111	Ser175Pro (tcc/Ccc)	Rv0159c	PE3	PE family protein PE3
188800	0	T	SNP	C	42	82	122	100	124	Thr14Ala (acg/Gcg)	Rv0159c	PE3	PE family protein PE3
189850	0	A	SNP	G	79	89	165	100	168	Phe197Ser (ttc/tCc)	Rv0160c	PE4	PE family protein PE4
194305	1	C	Ins	G	65	80	145	95.39	145		Rv0165c	mce1R	transcriptional regulator Mce1R
194305	2	C	Ins	G	65	80	145	95.39	145		Rv0165c	mce1R	transcriptional regulator Mce1R
194681	0	G	SNP	C	102	99	199	100	201	Leu45Leu (ctc/ctG)	Rv0165c	mce1R	transcriptional regulator Mce1R
196642	0	C	SNP	T	81	83	160	100	164	Asn550Asn (aac/aaT)	Rv0166	fadD5	fatty-acid--CoA ligase FadD5
196819	0	G	SNP	A	82	79	156	98.17	164
198401	0	G	SNP	T	141	91	224	99.57	233	Gly248Cys (ggc/Tgc)	Rv0168	yrbE1B	membrane protein
199088	0	G	SNP	A	91	76	167	100	167	Lys185Lys (aag/aaA)	Rv0169	mce1A	Mce family protein Mce1A
199470	0	T	SNP	G	72	89	159	100	161	Ser313Ala (tcc/Gcc)	Rv0169	mce1A	Mce family protein Mce1A
206339	0	T	SNP	C	51	74	124	97.66	128	Leu370Pro (ctg/cCg)	Rv0174	mce1F	Mce family protein Mce1F
206481	0	C	SNP	G	70	58	124	97.71	131	Pro417Pro (ccc/ccG)	Rv0174	mce1F	Mce family protein Mce1F
206484	0	G	SNP	T	66	60	121	96.92	130	Gly418Gly (ggg/ggT)	Rv0174	mce1F	Mce family protein Mce1F
207079	0	G	SNP	C	63	71	129	100	134	Arg89Pro (cgc/cCc)	Rv0175	-	Mce associated membrane protein
210624	0	C	SNP	T	98	54	150	99.35	153	Leu63Leu (ctg/ctA)	Rv0179c	lprO	lipoprotein LprO
211126	0	C	SNP	A	79	71	149	99.34	151	Val375Val (gtg/gtT)	Rv0180c	-	transmembrane protein
217201	0	T	SNP	C	71	74	143	100	145	Asn311Asn (aat/aaC)	Rv0186	bglS	beta-glucosidase BglS
217883	0	G	SNP	T	46	55	101	100	101	Gly539Trp (ggg/Tgg)	Rv0186	bglS	beta-glucosidase BglS
218599	0	T	SNP	C	83	55	138	100	138
223942	0	T	SNP	C	110	177	286	100	287	Ser127Pro (tcg/Ccg)	Rv0192	-	hypothetical protein
224338	0	C	SNP	T	40	58	96	100	98	Pro259Ser (ccg/Tcg)	Rv0192	-	hypothetical protein
225323	0	T	SNP	C	65	54	115	99.17	120	Lys417Glu (aag/Gag)	Rv0193c	-	hypothetical protein
225768	0	G	SNP	A	35	47	82	100	82	Thr268Thr (acc/acT)	Rv0193c	-	hypothetical protein
227098	0	T	SNP	C	59	66	123	100	125	Met74Thr (atg/aCg)	Rv0194	-	multidrug ABC transporter ATPase/permease
228263	0	G	SNP	A	92	93	185	99.46	186	Thr462Thr (acg/acA)	Rv0194	-	multidrug ABC transporter ATPase/permease
230576	1	G	Ins	T	46	63	109	95.61	109
230921	0	C	Del	GAP	59	49	107	98.18	110		Rv0195	-	two component transcriptional regulator
231114	0	C	SNP	G	67	49	114	100	116	Ala72Ala (gcc/gcG)	Rv0195	-	two component transcriptional regulator
234477	0	T	SNP	G	58	57	112	99.14	116	Tyr749_ (tat/taG)	Rv0197	-	oxidoreductase
234496	1	C	Ins	G	57	52	109	100	109		Rv0197	-	oxidoreductase
234496	2	C	Ins	T	57	52	109	100	109		Rv0197	-	oxidoreductase
239791	0	C	SNP	G	84	73	155	99.37	158	Arg501Pro (cgg/cCg)	Rv0202c	mmpL11	transmembrane transport protein MmpL11
249522	0	T	SNP	C	101	104	200	100	205	Val162Ala (gtg/gCg)	Rv0209	-	hypothetical protein
251575	0	G	SNP	A	40	127	165	100	167	Ala486Thr (gcg/Acg)	Rv0210	-	hypothetical protein
255373	0	T	SNP	C	68	68	136	100	136	Asp193Gly (gac/gGc)	Rv0213c	-	methyltransferase
257071	0	C	SNP	T	67	62	127	99.23	130	Tyr336Tyr (tac/taT)	Rv0214	fadD4	fatty-acid--CoA ligase FadD4
261869	0	T	SNP	C	195	151	340	100	346	Cys316Arg (tgt/Cgt)	Rv0218	-	transmembrane protein
262268	0	A	SNP	T	83	129	206	99.07	214	Ala5Ala (gca/gcT)	Rv0219	-	transmembrane protein
264992	0	T	SNP	C	52	68	118	100	120	Leu309Pro (ctg/cCg)	Rv0221	-	diacyglycerol O-acyltransferase
265554	0	A	SNP	C	99	76	175	100	175	Val16Val (gta/gtC)	Rv0222	echA1	enoyl-CoA hydratase EchA1
266405	0	C	SNP	T	57	46	102	99.04	104	Gly454Ser (ggc/Agc)	Rv0223c	-	aldehyde dehydrogenase
274463	0	C	SNP	A	76	73	148	100	149	Arg86Leu (cgt/cTt)	Rv0229c	-	hypothetical protein
276539	0	G	SNP	C	71	72	143	99.31	144	Gly161Ala (ggc/gCc)	Rv0231	fadE4	acyl-CoA dehydrogenase FadE4
278681	0	C	SNP	G	73	76	147	100	149	His33Asp (cat/Gat)	Rv0233	nrdB	ribonucleoside-diphosphate reductase subunit beta NrdB
283614	0	T	SNP	C	134	142	265	99.28	278	Ser1080Gly (agc/Ggc)	Rv0236c	aftD	alpha-(1->3)-arabinofuranosyltransferase
285772	0	A	SNP	C	160	158	313	99.38	320	Pro360Pro (cct/ccG)	Rv0236c	aftD	alpha-(1->3)-arabinofuranosyltransferase
285871	0	A	SNP	G	197	154	347	100	351	Val327Val (gtt/gtC)	Rv0236c	aftD	alpha-(1->3)-arabinofuranosyltransferase
287142	0	C	Del	GAP	80	80	156	95.24	168
289253	0	C	SNP	T	75	41	115	100	116	Asp50Asp (gac/gaT)	Rv0239	vapB24	antitoxin VapB24
291370	0	G	SNP	A	82	106	185	98.95	190	Gly220Gly (ggc/ggT)	Rv0242c	fabG4	3-oxoacyl-ACP reductase FabG
291489	0	G	SNP	A	89	89	178	99.44	179	Leu181Leu (ctg/Ttg)	Rv0242c	fabG4	3-oxoacyl-ACP reductase FabG
293628	1	A	Ins	C	34	52	86	85.15	86
294311	0	C	SNP	T	55	60	114	97.46	118	Lys441Lys (aag/aaA)	Rv0244c	fadE5	acyl-CoA dehydrogenase FadE5
301341	0	C	SNP	A	119	118	233	97.53	243	Pro105Pro (ccg/ccT)	Rv0249c	-	succinate dehydrogenase membrane anchor subunit
304923	0	A	SNP	G	71	77	146	99.33	149	Lys686Lys (aaa/aaG)	Rv0252	nirB	nitrite reductase large subunit NirB
308661	0	A	SNP	G	56	68	121	100	124	Leu296Pro (ctg/cCg)	Rv0256c	PPE2	PPE family protein PPE2
310973	0	G	SNP	A	67	67	134	100	134	Ala182Val (gcg/gTg)	Rv0259c	-	hypothetical protein
311613	0	G	SNP	T	65	70	133	99.26	136	Val349Val (gtc/gtA)	Rv0260c	-	transcriptional regulator
324812	0	C	SNP	T	69	69	136	100	138	Asp82Asp (gac/gaT)	Rv0270	fadD2	fatty-acid--CoA ligase FadD2
325505	0	T	SNP	C	43	90	131	99.25	134	Val313Val (gtt/gtC)	Rv0270	fadD2	fatty-acid--CoA ligase FadD2
328569	0	G	SNP	C	115	78	190	100	193
333892	0	G	SNP	C	235	258	462	99.8	494	Arg807Gly (cgc/Ggc)	Rv0278c	-	PE-PGRS family protein PE_PGRS3
335606	0	T	SNP	C	63	52	112	97.46	118	Gly235Gly (gga/ggG)	Rv0278c	-	PE-PGRS family protein PE_PGRS3
335642	0	A	SNP	G	58	25	82	96.51	86	Ala223Ala (gct/gcC)	Rv0278c	-	PE-PGRS family protein PE_PGRS3
335643	0	G	SNP	T	51	21	67	94.74	76	Ala223Asp (gct/gAt)	Rv0278c	-	PE-PGRS family protein PE_PGRS3
335651	0	G	SNP	C	53	20	72	93.59	78	Ala220Ala (gcc/gcG)	Rv0278c	-	PE-PGRS family protein PE_PGRS3
335654	0	G	SNP	A	50	17	64	93.06	72	Gly219Gly (ggc/ggT)	Rv0278c	-	PE-PGRS family protein PE_PGRS3
336683	0	G	SNP	T	32	29	60	93.85	65	Val797Val (gtc/gtA)	Rv0279c	PE_PGRS4	PE-PGRS family protein PE_PGRS4
336684	0	A	SNP	G	33	29	62	93.94	66	Val797Ala (gtc/gCc)	Rv0279c	PE_PGRS4	PE-PGRS family protein PE_PGRS4
336688	0	A	Del	GAP	33	31	63	98.46	65		Rv0279c	PE_PGRS4	PE-PGRS family protein PE_PGRS4
336689	0	G	Del	GAP	33	31	63	100	64		Rv0279c	PE_PGRS4	PE-PGRS family protein PE_PGRS4
336690	0	C	Del	GAP	33	31	64	100	64		Rv0279c	PE_PGRS4	PE-PGRS family protein PE_PGRS4
336691	0	T	Del	GAP	33	29	62	95.38	65		Rv0279c	PE_PGRS4	PE-PGRS family protein PE_PGRS4
336692	0	C	Del	GAP	33	29	62	95.38	65		Rv0279c	PE_PGRS4	PE-PGRS family protein PE_PGRS4
336693	0	G	Del	GAP	33	29	62	95.38	65		Rv0279c	PE_PGRS4	PE-PGRS family protein PE_PGRS4
336694	0	A	Del	GAP	33	29	62	96.88	64		Rv0279c	PE_PGRS4	PE-PGRS family protein PE_PGRS4
336695	0	A	Del	GAP	33	29	61	93.94	66		Rv0279c	PE_PGRS4	PE-PGRS family protein PE_PGRS4
336696	0	T	Del	GAP	33	29	61	96.88	64		Rv0279c	PE_PGRS4	PE-PGRS family protein PE_PGRS4
336697	0	T	Del	GAP	33	29	61	95.38	65		Rv0279c	PE_PGRS4	PE-PGRS family protein PE_PGRS4
336699	1	C	Ins	G	33	29	62	93.94	62		Rv0279c	PE_PGRS4	PE-PGRS family protein PE_PGRS4
336699	2	C	Ins	G	33	29	62	93.94	62		Rv0279c	PE_PGRS4	PE-PGRS family protein PE_PGRS4
336707	0	G	Del	GAP	32	28	60	93.75	64		Rv0279c	PE_PGRS4	PE-PGRS family protein PE_PGRS4
336708	0	T	Del	GAP	32	28	60	93.75	64		Rv0279c	PE_PGRS4	PE-PGRS family protein PE_PGRS4
336709	0	C	Del	GAP	32	28	60	90.91	66		Rv0279c	PE_PGRS4	PE-PGRS family protein PE_PGRS4
336710	0	A	Del	GAP	32	28	60	83.33	72		Rv0279c	PE_PGRS4	PE-PGRS family protein PE_PGRS4
337820	0	G	SNP	A	44	143	184	98.94	189	Gly418Gly (ggc/ggT)	Rv0279c	PE_PGRS4	PE-PGRS family protein PE_PGRS4
337959	0	A	SNP	C	110	33	142	98.62	145	Ile372Ser (atc/aGc)	Rv0279c	PE_PGRS4	PE-PGRS family protein PE_PGRS4
338020	0	A	SNP	C	213	56	259	100	269	Cys352Gly (tgc/Ggc)	Rv0279c	PE_PGRS4	PE-PGRS family protein PE_PGRS4
338100	0	T	SNP	C	193	87	270	99.29	282	Asn325Ser (aac/aGc)	Rv0279c	PE_PGRS4	PE-PGRS family protein PE_PGRS4
338453	0	A	SNP	G	20	110	127	100	130	Ala207Ala (gct/gcC)	Rv0279c	PE_PGRS4	PE-PGRS family protein PE_PGRS4
338648	0	T	SNP	G	155	30	184	79.4	233	Gly142Gly (gga/ggC)	Rv0279c	PE_PGRS4	PE-PGRS family protein PE_PGRS4
338669	0	T	SNP	C	164	36	198	82.3	243	Leu135Leu (tta/ttG)	Rv0279c	PE_PGRS4	PE-PGRS family protein PE_PGRS4
338682	0	T	SNP	G	142	28	169	81.34	209	Asp131Ala (gac/gCc)	Rv0279c	PE_PGRS4	PE-PGRS family protein PE_PGRS4
338683	0	C	SNP	G	143	28	167	83.82	204	Asp131His (gac/Cac)	Rv0279c	PE_PGRS4	PE-PGRS family protein PE_PGRS4
338685	0	C	SNP	G	144	28	168	83.09	207	Gly130Ala (ggg/gCg)	Rv0279c	PE_PGRS4	PE-PGRS family protein PE_PGRS4
338690	0	A	SNP	G	147	28	168	84.54	207	Asn128Asn (aat/aaC)	Rv0279c	PE_PGRS4	PE-PGRS family protein PE_PGRS4
338692	0	T	SNP	C	148	29	174	84.29	210	Asn128Asp (aat/Gat)	Rv0279c	PE_PGRS4	PE-PGRS family protein PE_PGRS4
339230	0	G	SNP	C	109	73	180	98.91	184
340372	0	T	SNP	C	43	105	147	100	148	Ser337Pro (tcg/Ccg)	Rv0280	PPE3	PPE family protein PPE3
342146	0	A	SNP	C	73	72	140	100	145	Glu6Ala (gaa/gCa)	Rv0282	eccA3	ESX-3 secretion system protein EccA
342873	0	C	SNP	T	82	71	152	98.71	155	Val248Val (gtc/gtT)	Rv0282	eccA3	ESX-3 secretion system protein EccA
346275	0	C	SNP	G	117	72	188	99.47	190	Pro214Arg (ccg/cGg)	Rv0284	eccC3	ESX-3 secretion system protein EccC3
350088	0	C	SNP	A	71	90	158	100	161	Leu52Met (ctg/Atg)	Rv0286	PPE4	PPE family protein PPE4
353197	0	C	SNP	T	87	69	154	100	156	Arg39Cys (cgc/Tgc)	Rv0290	eccD3	ESX-3 secretion system protein EccD
353833	0	G	SNP	A	133	124	250	98.85	260	Ala251Thr (gcg/Acg)	Rv0290	eccD3	ESX-3 secretion system protein EccD
356528	0	A	SNP	G	94	106	197	100	200	Asn217Asp (aat/Gat)	Rv0292	eccE3	ESX-3 secretion system protein EccE
357938	0	C	SNP	T	73	89	159	100	162	Val43Ile (gtc/Atc)	Rv0293c	-	hypothetical protein
358473	0	G	SNP	C	79	87	159	100	166	Trp101Cys (tgg/tgC)	Rv0294	tam	trans-aconitate methyltransferase
363563	0	G	SNP	A	50	76	123	100	126	Ala30Thr (gcg/Acg)	Rv0299	-	toxin
366917	0	T	SNP	C	170	189	356	95.99	374	Thr1950Ala (acc/Gcc)	Rv0304c	PPE5	PPE family protein PPE5
366922	0	G	SNP	C	149	174	315	97.58	331	Ala1948Gly (gcc/gGc)	Rv0304c	PPE5	PPE family protein PPE5
366940	0	C	SNP	T	8	6	13	77.78	18	Ser1942Asn (agc/aAc)	Rv0304c	PPE5	PPE family protein PPE5
367718	0	G	SNP	T	225	181	397	99.75	407	Leu1683Ile (ctt/Att)	Rv0304c	PPE5	PPE family protein PPE5
369886	0	C	SNP	G	251	460	700	98.89	719	Gly960Ala (ggg/gCg)	Rv0304c	PPE5	PPE family protein PPE5
372913	0	A	SNP	C	177	244	415	98.83	426	Gly933Gly (ggt/ggG)	Rv0305c	PPE6	PPE family protein PPE6
373283	0	A	Del	GAP	542	324	851	94.54	916		Rv0305c	PPE6	PPE family protein PPE6
376774	0	T	SNP	C	107	133	233	99.59	241	Ala94Ala (gca/gcG)	Rv0307c	-	hypothetical protein
384380	0	A	SNP	C	56	48	102	100	104	Lys260Thr (aag/aCg)	Rv0315	-	beta-1,3-glucanase
386432	0	C	SNP	G	128	137	262	99.62	266	Gly223Ala (ggg/gCg)	Rv0318c	-	integral membrane protein
390828	0	T	SNP	C	67	96	158	99.39	164	Ser142Gly (agt/Ggt)	Rv0323c	-	hypothetical protein
391853	0	A	SNP	G	107	124	226	99.57	232	Thr168Ala (act/Gct)	Rv0324	-	transcriptional regulator
392261	0	T	SNP	C	115	95	205	100	210	_75Gln (tag/Cag)	Rv0325	-	hypothetical protein
396199	0	T	SNP	C	66	68	131	100	134
402836	0	G	SNP	A	68	51	118	100	119	Tyr109Tyr (tac/taT)	Rv0337c	aspC	aspartate aminotransferase
403980	0	G	SNP	A	40	81	118	100	121	Ala621Val (gcc/gTc)	Rv0338c	-	iron-sulfur-binding reductase
404326	0	T	SNP	C	48	63	108	100	111	Arg506Gly (agg/Ggg)	Rv0338c	-	iron-sulfur-binding reductase
406251	0	T	SNP	C	80	71	149	100	151	Asp733Gly (gat/gGt)	Rv0339c	-	transcriptional regulator
414486	0	C	SNP	T	100	102	196	99.51	203	Glu152Glu (gag/gaA)	Rv0344c	lpqJ	lipoprotein LpqJ
420008	0	A	SNP	G	73	56	128	100	129	Ala58Ala (gca/gcG)	Rv0350	dnaK	chaperone protein DnaK
422678	0	G	SNP	A	121	98	213	100	219	Arg76His (cgc/cAc)	Rv0352	dnaJ1	chaperone protein DnaJ
423951	0	A	SNP	T	116	55	168	98.28	174	Asn105Tyr (aac/Tac)	Rv0353	hspR	heat shock protein transcriptional repressor HspR
424320	1	T	Ins	C	168	107	275	94.5	276		Rv0354c	PPE7	PPE family protein PPE7
428698	0	C	SNP	T	348	532	869	96.28	914	Ala1994Ala (gcg/gcA)	Rv0355c	PPE8	PPE family protein PPE8
428921	0	G	SNP	A	229	316	535	99.63	547	Ser1920Phe (tcc/tTc)	Rv0355c	PPE8	PPE family protein PPE8
432459	0	C	SNP	T	617	606	1207	98.15	1246	Asp741Asn (gac/Aac)	Rv0355c	PPE8	PPE family protein PPE8
438470	0	C	SNP	T	87	101	186	99.47	189	Lys90Lys (aag/aaA)	Rv0360c	-	hypothetical protein
440365	0	G	SNP	A	59	86	145	100	145	Ser165Ser (tcg/tcA)	Rv0362	mgtE	Mg2+ transport transmembrane protein MgtE
440878	0	C	SNP	T	97	93	188	99.48	191	Thr336Thr (acc/acT)	Rv0362	mgtE	Mg2+ transport transmembrane protein MgtE
445780	0	C	SNP	T	110	85	193	100	195	Arg249His (cgt/cAt)	Rv0368c	-	hypothetical protein
447642	0	G	SNP	C	58	66	123	99.2	125	Leu134Leu (ctc/ctG)	Rv0370c	-	oxidoreductase
454295	0	T	SNP	C	137	143	275	98.59	284	Pro26Pro (cca/ccG)	Rv0376c	-	hypothetical protein
454333	0	T	SNP	G	129	134	258	98.87	266	Thr14Pro (acg/Ccg)	Rv0376c	-	hypothetical protein
455024	0	G	SNP	A	56	57	113	100	113	Val202Ile (gta/Ata)	Rv0377	-	HTH-type transcriptional regulator
455624	0	T	Del	GAP	118	96	213	99.07	216
457452	0	T	SNP	G	105	62	163	100	167	Thr124Thr (aca/acC)	Rv0381c	-	hypothetical protein
459399	0	A	SNP	C	73	66	137	100	139
466808	0	G	SNP	C	170	110	273	100	280
467497	1	C	Ins	G	95	137	232	91.7	233
467508	1	C	Ins	G	93	142	235	93.25	235
467516	0	G	SNP	C	97	148	242	100	245
467526	0	C	SNP	G	94	146	237	100	240
467546	0	G	SNP	C	96	146	237	100	242
467557	0	A	SNP	C	91	146	237	99.58	238
467564	0	A	SNP	C	95	142	235	100	237
467585	0	G	SNP	C	95	125	217	100	220
467590	0	T	SNP	C	90	124	213	100	214
467621	0	T	SNP	G	98	110	203	99.05	210
467638	0	G	SNP	T	88	106	193	100	194
473310	0	A	SNP	G	153	122	270	100	275	Gln177Arg (cag/cGg)	Rv0393	-	hypothetical protein
475178	0	T	SNP	C	89	91	178	99.45	181	Val80Ala (gtc/gCc)	Rv0395	-	hypothetical protein
475915	0	A	SNP	C	203	105	304	98.72	312	Ser34Arg (agc/Cgc)	Rv0397	-	hypothetical protein
479958	0	G	SNP	A	151	164	310	98.13	321	Gly57Asp (ggc/gAc)	Rv0401	-	transmembrane protein
482250	0	A	SNP	G	182	283	461	99.15	469	Cys328Arg (tgc/Cgc)	Rv0402c	mmpL1	transmembrane transport protein MmpL1
483935	0	T	SNP	G	221	157	375	98.18	385
484504	0	C	SNP	G	286	256	537	99.45	545	Ala176Ala (gcc/gcG)	Rv0404	fadD30	long-chain-fatty-acid--AMP ligase FadD30
485561	0	A	SNP	C	293	222	505	99.81	516	Ile529Leu (atc/Ctc)	Rv0404	fadD30	long-chain-fatty-acid--AMP ligase FadD30
485811	0	A	Del	GAP	281	242	515	94.06	556		Rv0405	pks6	membrane bound polyketide synthase
489935	0	G	SNP	C	99	99	195	100	198	Thr257Thr (acc/acG)	Rv0406c	-	beta lactamase-like protein
491742	0	T	SNP	C	47	38	85	100	85	Phe320Phe (ttt/ttC)	Rv0407	fgd1	F420-dependent glucose-6-phosphate dehydrogenase		phylo (not Euro-American, M. africanum, M. bovis, M. canettii, M. caprae, M. microti, M. pinipedii, Beijing, Delhi/CAS, EAI)
492150	0	G	SNP	C	93	71	163	99.39	165	Gly122Ala (ggc/gCc)	Rv0408	pta	phosphate acetyltransferase
497251	0	C	SNP	G	56	72	124	97.71	131	Ala22Pro (gcg/Ccg)	Rv0410c	pknG	serine/threonine-protein kinase PknG
498531	0	A	SNP	G	65	79	144	100	144	Ala363Ala (gct/gcC)	Rv0412c	-	membrane protein
498557	0	C	SNP	A	66	77	139	99.31	144	Asp355Tyr (gac/Tac)	Rv0412c	-	membrane protein
502589	0	C	SNP	G	75	93	167	100	168	Ser75Cys (tcc/tGc)	Rv0417	thiG	thiazole synthase
503354	0	G	SNP	C	79	78	155	99.37	158
505974	0	G	SNP	A	73	75	148	98.67	150	Ala297Thr (gcg/Acg)	Rv0419	lpqM	lipoprotein peptidase LpqM
513257	0	T	SNP	C	103	79	179	100	182	Met689Val (atg/Gtg)	Rv0425c	ctpH	metal cation transporting ATPase H
515676	0	G	SNP	A	116	117	229	99.57	234	Gly47Gly (ggc/ggT)	Rv0426c	-	transmembrane protein
517358	0	T	SNP	C	74	74	146	100	148	Asp149Gly (gac/gGc)	Rv0428c	-	GCN5-like N-acetyltransferase
517389	0	C	SNP	A	78	76	154	100	154	Val139Phe (gtc/Ttc)	Rv0428c	-	GCN5-like N-acetyltransferase
523654	0	C	SNP	T	115	126	239	100	241	Ala294Thr (gcc/Acc)	Rv0435c	-	ATPase
524891	0	C	SNP	A	65	65	123	100	130	Gly167Val (ggc/gTc)	Rv0436c	pssA	CDP-diacylglycerol--serineO-phosphatidyltransferase
531775	0	C	SNP	G	88	184	272	100	272	Trp147Ser (tgg/tCg)	Rv0442c	PPE10	PPE family protein PPE10
541201	0	A	SNP	G	102	97	196	99.5	200	Leu97Leu (ctt/ctC)	Rv0450c	mmpL4	transmembrane transport protein MmpL4
546357	0	A	SNP	G	86	99	183	99.46	186	Thr149Thr (act/acC)	Rv0456c	echA2	enoyl-CoA hydratase EchA2
548326	0	T	SNP	C	96	85	177	100	181	Thr428Ala (aca/Gca)	Rv0457c	-	peptidase
551525	0	A	SNP	C	85	84	163	100	169	Arg110Arg (aga/Cga)	Rv0459	-	hypothetical protein
555991	0	A	SNP	G	84	125	209	98.12	213	Cys106Arg (tgc/Cgc)	Rv0465c	-	HTH-type transcriptional regulator
562063	0	G	Del	GAP	86	107	185	91.9	210		Rv0470A	-	hypothetical protein
562064	0	C	Del	GAP	86	107	185	98.97	195		Rv0470A	-	hypothetical protein
562065	0	C	Del	GAP	86	107	185	99.48	194		Rv0470A	-	hypothetical protein
562066	0	A	Del	GAP	86	107	185	99.48	194		Rv0470A	-	hypothetical protein
565655	0	A	SNP	G	66	90	154	100	156
572591	0	C	SNP	T	56	66	117	100	122	Asp294Asp (gac/gaT)	Rv0483	lprQ	lipoprotein LprQ
573262	0	A	SNP	G	98	99	192	100	197	Gly180Gly (ggt/ggC)	Rv0484c	-	short-chain type oxidoreductase
579284	0	T	SNP	C	105	112	211	99.54	218
580772	0	T	SNP	A	61	47	106	76.6	141
580774	0	G	Del	GAP	61	47	108	75	144
580775	0	G	Del	GAP	61	47	108	76.6	141
580776	0	G	Del	GAP	61	47	109	76.6	141
580777	0	G	Del	GAP	61	47	109	77.7	139
580778	0	C	Del	GAP	61	47	109	77.7	139
580779	0	A	Del	GAP	61	47	109	77.14	140
580780	0	C	Del	GAP	61	47	109	77.7	139
580781	0	C	Del	GAP	61	47	109	77.14	140
580782	0	A	Del	GAP	61	47	109	78.26	138
580783	0	C	Del	GAP	61	47	109	78.26	138
580784	0	C	Del	GAP	61	47	109	80	135
580785	0	C	Del	GAP	61	47	109	79.41	136
580786	0	G	Del	GAP	61	47	109	80.6	134
580787	0	C	Del	GAP	61	47	109	80	135
580788	0	T	Del	GAP	61	47	109	80.6	134
580789	0	T	Del	GAP	61	47	109	80.6	134
580790	0	G	Del	GAP	61	47	109	80	135
580791	0	C	Del	GAP	61	47	109	79.41	136
580792	0	G	Del	GAP	61	47	109	79.41	136
580793	0	G	Del	GAP	61	47	109	80.6	134
580794	0	G	Del	GAP	61	47	109	80.6	134
580795	0	G	Del	GAP	61	46	108	79.85	134
580796	0	G	Del	GAP	61	46	108	81.68	131
580797	0	A	Del	GAP	61	46	108	82.95	129
584171	0	T	SNP	C	67	69	134	100	136	Ser174Gly (agt/Ggt)	Rv0493c	-	hypothetical protein
590436	0	T	SNP	C	93	107	192	100	200	Ala118Ala (gct/gcC)	Rv0500	proC	pyrroline-5-carboxylate reductase
593769	0	C	SNP	T	81	95	175	98.88	178	Pro327Ser (ccg/Tcg)	Rv0502	-	hypothetical protein
597816	0	A	SNP	G	176	115	289	100	291	Ala206Ala (gca/gcG)	Rv0507	mmpL2	transmembrane transport protein MmpL2
598475	0	G	SNP	A	192	207	395	99.25	402	Arg426His (cgc/cAc)	Rv0507	mmpL2	transmembrane transport protein MmpL2
599868	0	A	SNP	G	205	183	385	99.74	389	Arg890Arg (cga/cgG)	Rv0507	mmpL2	transmembrane transport protein MmpL2
610120	0	T	SNP	G	83	86	169	100	169
611977	0	C	SNP	T	80	86	162	100	166	Gly33Asp (ggc/gAc)	Rv0519c	-	membrane protein
623163	0	C	SNP	T	103	224	311	99.09	330	Ala124Val (gcc/gTc)	Rv0532	PE_PGRS6	PE-PGRS family protein PE_PGRS6
623472	0	A	SNP	G	245	200	437	100	445	Asp227Gly (gac/gGc)	Rv0532	PE_PGRS6	PE-PGRS family protein PE_PGRS6
623508	0	C	SNP	G	247	242	480	99.8	490	Ala239Gly (gcc/gGc)	Rv0532	PE_PGRS6	PE-PGRS family protein PE_PGRS6
629714	0	G	SNP	A	83	80	163	100	163	Asp6Asp (gac/gaT)	Rv0537c	-	integral membrane protein
630722	0	G	SNP	C	80	93	171	100	173	Arg228Pro (cgg/cCg)	Rv0538	-	membrane protein
635139	0	G	SNP	C	80	127	201	100	207	Gly122Gly (ggc/ggG)	Rv0542c	menE	2-succinylbenzoic acid--CoA ligase
637319	0	G	SNP	A	51	77	125	100	128	Pro49Ser (cct/Tct)	Rv0545c	pitA	low-affinity inorganic phosphate transporter
638010	0	G	SNP	A	87	71	155	99.37	159
648002	0	T	SNP	G	58	61	119	100	119	Leu15Arg (ctc/cGc)	Rv0556	-	transmembrane protein
648856	0	T	SNP	C	91	85	175	100	176	Gly107Gly (ggt/ggC)	Rv0557	mgtA	GDP-mannose-dependent alpha-mannosyltransferase		phylo (not Euro-American, M. africanum, M. bovis, M. canettii, M. caprae, M. microti, M. pinipedii, Beijing, Delhi/CAS, EAI)
652950	0	T	SNP	C	81	129	208	100	210	Arg60Arg (cgt/cgC)	Rv0562	grcC1	polyprenyl-diphosphate synthase GrcC
653955	0	T	SNP	C	75	73	146	100	148	Val26Ala (gtc/gCc)	Rv0563	htpX	protease HtpX
655986	0	T	SNP	G	89	81	168	100	170
657081	0	C	SNP	T	123	119	237	98.37	246	Val130Val (gtg/gtA)	Rv0565c	-	monooxygenase
659341	0	T	SNP	C	81	85	164	100	166
661438	0	A	SNP	C	100	122	218	99.55	223	Lys48Asn (aaa/aaC)	Rv0570	nrdZ	vitamin B12-dependent ribonucleoside-diphosphate reductase
661676	0	G	Del	GAP	71	72	143	89.38	160		Rv0570	nrdZ	vitamin B12-dependent ribonucleoside-diphosphate reductase
661677	0	G	Del	GAP	71	72	143	89.94	159		Rv0570	nrdZ	vitamin B12-dependent ribonucleoside-diphosphate reductase
661678	0	C	Del	GAP	71	72	143	91.08	157		Rv0570	nrdZ	vitamin B12-dependent ribonucleoside-diphosphate reductase
661679	0	C	Del	GAP	71	71	143	90.45	157		Rv0570	nrdZ	vitamin B12-dependent ribonucleoside-diphosphate reductase
662911	0	T	SNP	C	95	120	213	99.54	216	Ala539Ala (gct/gcC)	Rv0570	nrdZ	vitamin B12-dependent ribonucleoside-diphosphate reductase
665293	0	A	SNP	G	56	70	125	100	126	Phe31Leu (ttc/Ctc)	Rv0572c	-	hypothetical protein
666631	0	A	SNP	G	103	87	188	99.48	191	Phe204Phe (ttt/ttC)	Rv0573c	pncB2	nicotinic acid phosphoribosyltransferase PncB2
669398	0	T	SNP	C	62	83	144	99.32	146	Gln116Gln (caa/caG)	Rv0575c	-	oxidoreductase
670545	0	G	SNP	A	82	111	187	99.48	194	Arg233His (cgc/cAc)	Rv0576	-	transcriptional regulator
671961	0	C	SNP	T	165	78	235	100	243
672491	0	C	SNP	G	210	233	423	99.11	447	Gly1142Gly (ggg/ggC)	Rv0578c	PE_PGRS7	PE-PGRS family protein PE_PGRS7
672621	0	C	SNP	G	179	190	352	97.11	380	Gly1099Ala (ggc/gCc)	Rv0578c	PE_PGRS7	PE-PGRS family protein PE_PGRS7
672622	0	C	SNP	G	178	184	346	96.28	376	Gly1099Arg (ggc/Cgc)	Rv0578c	PE_PGRS7	PE-PGRS family protein PE_PGRS7
672721	0	T	SNP	C	175	277	425	97.2	465	Asn1066Asp (aac/Gac)	Rv0578c	PE_PGRS7	PE-PGRS family protein PE_PGRS7
673238	0	A	SNP	G	191	291	468	99.59	484	His893His (cat/caC)	Rv0578c	PE_PGRS7	PE-PGRS family protein PE_PGRS7
674702	0	A	SNP	T	264	290	544	98.93	560	Gly405Gly (ggt/ggA)	Rv0578c	PE_PGRS7	PE-PGRS family protein PE_PGRS7
676810	0	C	SNP	T	86	71	153	100	157	Cys191Cys (tgc/tgT)	Rv0579	-	hypothetical protein
684376	0	T	SNP	C	127	98	223	100	225
685461	0	C	SNP	G	99	104	201	99.02	205	Ala111Ala (gcc/gcG)	Rv0587	yrbE2A	hypothetical protein
685608	0	T	SNP	C	97	117	211	100	214	Leu160Leu (ctt/ctC)	Rv0587	yrbE2A	hypothetical protein
686123	0	C	SNP	A	157	159	314	99.37	318	Leu66Met (ctg/Atg)	Rv0588	-	hypothetical protein
686972	0	T	SNP	C	148	246	386	98.99	398	Phe51Ser (ttc/tCc)	Rv0589	mce2A	Mce family protein Mce2A
688792	1	T	Ins	G	94	102	196	89.91	197
690450	0	A	SNP	C	100	173	270	100	273	Ala464Ala (gca/gcC)	Rv0591	mce2C	Mce family protein Mce2C
690465	0	T	SNP	G	97	162	252	99.62	260	Leu469Leu (ctt/ctG)	Rv0591	mce2C	Mce family protein Mce2C
697086	0	C	SNP	T	80	85	163	98.8	167
698968	0	G	SNP	A	133	196	316	99.7	330	Gly9Gly (ggc/ggT)	Rv0601c	-	two component sensor kinase HK2
708056	0	T	SNP	C	160	156	308	100	316	His487Arg (cac/cGc)	Rv0613c	-	hypothetical protein
712693	0	A	SNP	G	135	79	208	100	214
713310	0	T	SNP	C	159	165	317	99.69	325	Cys199Arg (tgt/Cgt)	Rv0620	galK	galactokinase
720935	0	G	SNP	T	164	120	277	98.61	288	Ile266Ile (atc/atA)	Rv0629c	recD	exonuclease V subunit alpha RecD
725190	0	G	SNP	A	71	95	160	98.81	168	Phe1039Phe (ttc/ttT)	Rv0631c	recC	exonuclease V subunit gamma RecC
729685	0	C	SNP	T	63	76	139	100	139	Arg161Gln (cga/cAa)	Rv0633c	-	hypothetical protein
753174	0	C	SNP	A	78	53	130	99.24	132	Trp65Leu (tgg/tTg)	Rv0656c	vapC6	ribonuclease VapC6
754186	0	A	SNP	G	91	126	214	100	217	Leu75Pro (ctc/cCc)	Rv0658c	-	integral membrane protein
757182	0	A	SNP	G	66	84	148	100	150	Asp349Gly (gac/gGc)	Rv0663	atsD	arylsulfatase AtsD
759746	0	C	SNP	T	58	55	112	100	113							rifampicin (RMP)
761155	0	C	SNP	T	63	62	123	100	125	Ser450Leu (tcg/tTg)	Rv0667	rpoB	DNA-directed RNA polymerase subunit beta	rifampicin (RMP)		rifampicin (RMP)
762434	0	T	SNP	G	87	94	178	100	181	Gly876Gly (ggt/ggG)	Rv0667	rpoB	DNA-directed RNA polymerase subunit beta		phylo (3)	rifampicin (RMP)
763031	0	T	SNP	C	66	81	146	98.66	149	Ala1075Ala (gct/gcC)	Rv0667	rpoB	DNA-directed RNA polymerase subunit beta		phylo (4)	rifampicin (RMP)
767123	0	G	SNP	A	81	88	168	99.41	170	Val1252Met (gtg/Atg)	Rv0668	rpoC	DNA-directed RNA polymerase subunit beta'
767339	0	A	SNP	G	88	64	149	100	152
767414	0	G	SNP	A	85	67	149	100	152
775639	0	T	SNP	C	71	111	180	100	182	Ile948Val (att/Gtt)	Rv0676c	mmpL5	transmembrane transport protein MmpL5
776100	0	G	SNP	A	67	67	134	100	134	Thr794Ile (acc/aTc)	Rv0676c	mmpL5	transmembrane transport protein MmpL5
781395	0	T	SNP	C	69	94	162	98.79	165							streptomycin (SM)
788615	0	G	SNP	C	134	189	312	99.38	325	Gly226Arg (ggg/Cgg)	Rv0688	-	ferredoxin reductase
798779	0	T	SNP	C	77	82	158	100	159
798934	0	C	SNP	A	86	77	159	100	163	Arg34Arg (cgc/cgA)	Rv0698	-	hypothetical protein
807405	0	C	SNP	T	100	97	195	98.99	199	Ser357Ser (tcc/tcT)	Rv0711	atsA	arylsulfatase AtsA
820483	0	G	SNP	T	97	94	188	100	191	Ala6Asp (gcc/gAc)	Rv0727c	fucA	L-fuculose phosphate aldolase FucA
820734	0	A	SNP	G	117	102	215	99.1	221	Val248Ala (gtc/gCc)	Rv0728c	serA2	D-3-phosphoglycerate dehydrogenase SerA
820752	0	C	SNP	T	122	107	222	98.71	232	Arg242His (cgc/cAc)	Rv0728c	serA2	D-3-phosphoglycerate dehydrogenase SerA
830868	1	G	Ins	G	77	80	157	83.07	157		Rv0739	-	hypothetical protein
830868	2	G	Ins	C	77	80	157	83.07	157		Rv0739	-	hypothetical protein
834857	0	C	SNP	T	67	63	126	100	130	Met30Ile (atg/atA)	Rv0744c	-	transcriptional regulator
836426	0	A	SNP	C	39	227	255	100	266	Leu242Leu (cta/ctC)	Rv0746	PE_PGRS9	PE-PGRS family protein PE_PGRS9
836454	0	A	SNP	G	42	171	207	99.53	214	Thr252Ala (act/Gct)	Rv0746	PE_PGRS9	PE-PGRS family protein PE_PGRS9
836538	0	A	SNP	G	175	43	217	99.09	220	Asn280Asp (aac/Gac)	Rv0746	PE_PGRS9	PE-PGRS family protein PE_PGRS9
836658	0	A	SNP	G	264	142	395	99.75	407	Thr320Ala (acc/Gcc)	Rv0746	PE_PGRS9	PE-PGRS family protein PE_PGRS9
836829	0	A	Del	GAP	62	65	125	94.78	134		Rv0746	PE_PGRS9	PE-PGRS family protein PE_PGRS9
836830	0	A	Del	GAP	62	65	125	96.21	132		Rv0746	PE_PGRS9	PE-PGRS family protein PE_PGRS9
836831	0	G	Del	GAP	62	65	125	96.21	132		Rv0746	PE_PGRS9	PE-PGRS family protein PE_PGRS9
836833	0	C	SNP	A	58	65	121	96.09	128	Ala378Asp (gcc/gAc)	Rv0746	PE_PGRS9	PE-PGRS family protein PE_PGRS9
836838	0	T	SNP	G	62	65	127	98.45	129	Leu380Val (ttg/Gtg)	Rv0746	PE_PGRS9	PE-PGRS family protein PE_PGRS9
836849	0	T	SNP	C	61	63	124	98.41	126	Gly383Gly (ggt/ggC)	Rv0746	PE_PGRS9	PE-PGRS family protein PE_PGRS9
837033	0	A	SNP	G	83	243	326	99.69	327	Thr445Ala (acc/Gcc)	Rv0746	PE_PGRS9	PE-PGRS family protein PE_PGRS9
838990	0	C	SNP	G	144	144	283	91.72	314	Ala180Ala (gcc/gcG)	Rv0747	PE_PGRS10	PE-PGRS family protein PE_PGRS10
839123	0	A	SNP	G	205	109	311	99.68	315	Arg225Gly (agg/Ggg)	Rv0747	PE_PGRS10	PE-PGRS family protein PE_PGRS10
839129	0	C	SNP	G	209	113	314	100	322	Arg227Gly (cgc/Ggc)	Rv0747	PE_PGRS10	PE-PGRS family protein PE_PGRS10
839194	0	A	SNP	G	249	156	387	100	405	Thr248Thr (aca/acG)	Rv0747	PE_PGRS10	PE-PGRS family protein PE_PGRS10
839334	0	A	SNP	G	212	204	398	99.52	418	Lys295Arg (aaa/aGa)	Rv0747	PE_PGRS10	PE-PGRS family protein PE_PGRS10
839348	0	A	SNP	G	211	209	412	99.53	422	Ser300Gly (agc/Ggc)	Rv0747	PE_PGRS10	PE-PGRS family protein PE_PGRS10
840195	0	G	Del	GAP	25	51	74	88.37	86		Rv0747	PE_PGRS10	PE-PGRS family protein PE_PGRS10
840196	0	G	Del	GAP	25	51	74	96.2	79		Rv0747	PE_PGRS10	PE-PGRS family protein PE_PGRS10
840197	0	G	Del	GAP	25	51	74	95	80		Rv0747	PE_PGRS10	PE-PGRS family protein PE_PGRS10
840198	0	G	Del	GAP	25	51	74	100	76		Rv0747	PE_PGRS10	PE-PGRS family protein PE_PGRS10
840199	0	A	Del	GAP	25	51	74	100	76		Rv0747	PE_PGRS10	PE-PGRS family protein PE_PGRS10
840200	0	A	Del	GAP	25	51	74	100	76		Rv0747	PE_PGRS10	PE-PGRS family protein PE_PGRS10
840201	0	G	Del	GAP	25	41	65	88	75		Rv0747	PE_PGRS10	PE-PGRS family protein PE_PGRS10
840202	0	C	Del	GAP	25	41	65	86.84	76		Rv0747	PE_PGRS10	PE-PGRS family protein PE_PGRS10
840203	0	A	Del	GAP	25	41	65	86.84	76		Rv0747	PE_PGRS10	PE-PGRS family protein PE_PGRS10
840204	0	C	Del	GAP	25	41	65	86.84	76		Rv0747	PE_PGRS10	PE-PGRS family protein PE_PGRS10
840205	0	C	Del	GAP	25	41	65	86.84	76		Rv0747	PE_PGRS10	PE-PGRS family protein PE_PGRS10
840206	0	C	Del	GAP	25	41	65	88	75		Rv0747	PE_PGRS10	PE-PGRS family protein PE_PGRS10
840207	0	T	Del	GAP	25	41	65	86.84	76		Rv0747	PE_PGRS10	PE-PGRS family protein PE_PGRS10
840208	0	C	Del	GAP	25	41	65	86.84	76		Rv0747	PE_PGRS10	PE-PGRS family protein PE_PGRS10
840209	0	G	Del	GAP	25	41	65	84.62	78		Rv0747	PE_PGRS10	PE-PGRS family protein PE_PGRS10
840210	0	C	Del	GAP	25	41	65	84.62	78		Rv0747	PE_PGRS10	PE-PGRS family protein PE_PGRS10
840496	0	C	SNP	G	104	146	246	89.61	279	Gly682Gly (ggc/ggG)	Rv0747	PE_PGRS10	PE-PGRS family protein PE_PGRS10
840847	0	C	SNP	T	138	186	313	99.39	326	Gly799Gly (ggc/ggT)	Rv0747	PE_PGRS10	PE-PGRS family protein PE_PGRS10
841764	0	G	SNP	C	39	49	88	98.88	89	Thr37Thr (acc/acG)	Rv0749A	-	hypothetical protein
842153	0	G	SNP	A	62	35	97	89.81	108	Glu41Lys (gag/Aag)	Rv0750	-	hypothetical protein
847995	0	T	SNP	C	74	57	129	99.24	132
852910	0	C	SNP	T	127	83	205	100	210	Pro172Leu (ccc/cTc)	Rv0758	phoR	two component system response sensor kinase PhoR
853680	0	A	SNP	C	93	107	198	100	200	Ser429Arg (agc/Cgc)	Rv0758	phoR	two component system response sensor kinase PhoR
854253	0	C	Del	GAP	44	37	83	81.82	99
857643	0	C	SNP	G	59	70	128	100	129	Gly132Ala (ggc/gCc)	Rv0764c	cyp51	lanosterol 14-alpha demethylase
857696	0	A	SNP	G	62	71	132	100	133	Ala114Ala (gct/gcC)	Rv0764c	cyp51	lanosterol 14-alpha demethylase
858464	0	A	SNP	G	79	64	142	100	143	Val134Ala (gtg/gCg)	Rv0765c	-	oxidoreductase
864695	0	C	SNP	T	99	78	176	97.25	182	Thr37Ile (acc/aTc)	Rv0772	purD	phosphoribosylamine--glycine ligase
868861	0	C	SNP	T	108	112	218	100	220	Ser152Phe (tcc/tTc)	Rv0775	-	hypothetical protein
874835	1	C	Ins	C	70	58	128	92.75	128
874835	2	C	Ins	G	70	58	128	92.75	128
876141	0	G	SNP	T	82	83	164	99.4	166
880562	0	G	SNP	T	81	84	162	100	165	Cys408Phe (tgc/tTc)	Rv0785	-	KsdD-like steroid dehydrogenase
882257	0	T	SNP	C	87	122	207	99.05	211	Tyr267His (tac/Cac)	Rv0787	-	hypothetical protein
890549	0	G	SNP	A	26	26	50	100	52	Trp54_ (tgg/tgA)	Rv0797	-	insertion sequence element IS1547 transposase
891011	0	A	SNP	G	61	37	97	100	98	Leu208Leu (cta/ctG)	Rv0797	-	insertion sequence element IS1547 transposase
893733	0	T	SNP	G	130	102	230	100	232	Leu139Arg (ctg/cGg)	Rv0800	pepC	M18 family aminopeptidase
896979	0	T	SNP	C	119	98	214	100	217	Val387Ala (gta/gCa)	Rv0803	purL	phosphoribosylformylglycinamidine synthase 2
897737	0	C	SNP	T	151	113	261	100	264	Arg640Trp (cgg/Tgg)	Rv0803	purL	phosphoribosylformylglycinamidine synthase 2
900221	0	T	SNP	C	65	76	137	100	141	Val370Val (gta/gtG)	Rv0806c	cpsY	exopolysaccharide phosphotransferase CpsY
903537	0	G	SNP	T	68	60	126	100	128	Arg476Leu (cgg/cTg)	Rv0808	purF	amidophosphoribosyltransferase
903550	0	T	SNP	C	69	67	134	100	136	Ala480Ala (gct/gcC)	Rv0808	purF	amidophosphoribosyltransferase
903913	0	T	SNP	C	92	73	164	98.8	167	Gly63Gly (ggt/ggC)	Rv0809	purM	phosphoribosylformylglycinamidine cyclo-ligase PurM
906742	0	T	SNP	C	78	83	159	98.77	163	Val107Ala (gtc/gCc)	Rv0812	-	amino acid aminotransferase
906857	0	A	SNP	G	68	98	165	98.81	168	Ile145Met (ata/atG)	Rv0812	-	amino acid aminotransferase
919551	0	C	SNP	T	49	49	96	100	98	Val1Val (gtg/gtA)	Rv0825c	-	hypothetical protein
921813	0	C	SNP	G	44	70	112	93.44	122
925453	0	C	SNP	T	264	268	522	98.7	539	Ala31Ala (gcc/gcT)	Rv0833	PE_PGRS13	PE-PGRS family protein PE_PGRS13
927110	0	A	SNP	G	196	106	295	99.34	304	Ser584Gly (agt/Ggt)	Rv0833	PE_PGRS13	PE-PGRS family protein PE_PGRS13
927385	0	A	SNP	G	195	151	339	98.86	350	Gly675Gly (gga/ggG)	Rv0833	PE_PGRS13	PE-PGRS family protein PE_PGRS13
931123	0	T	SNP	C	49	74	122	100	123	Tyr57Tyr (tat/taC)	Rv0835	lpqQ	lipoprotein LpqQ		phylo (not 4)
932280	0	T	SNP	C	59	74	129	100	133	_218Trp (tag/tGg)	Rv0836c	-	hypothetical protein
933882	0	A	SNP	C	78	81	157	100	159	Thr50Thr (act/acG)	Rv0837c	-	hypothetical protein
934230	0	C	SNP	G	53	40	93	98.94	94
934611	0	G	SNP	T	146	111	252	96.62	266
938241	0	T	SNP	C	222	132	350	100	354	Phe44Leu (ttc/Ctc)	Rv0842	-	integral membrane protein
941845	0	C	SNP	A	88	99	186	99.47	188	Ala219Glu (gcg/gAg)	Rv0845	-	sensor histidine kinase NarS
942616	0	C	SNP	A	54	58	111	100	112
945214	0	G	SNP	A	60	50	106	100	110	Gly93Ser (ggt/Agt)	Rv0848	cysK2	cysteine synthase CysK
945238	0	G	SNP	T	58	44	101	100	102	Ala101Ser (gcc/Tcc)	Rv0848	cysK2	cysteine synthase CysK
949535	0	T	SNP	C	77	95	171	100	172	Ala528Ala (gca/gcG)	Rv0853c	pdc	alpha-keto-acid decarboxylase
950116	0	C	SNP	G	113	105	213	99.09	220	Ala335Pro (gcg/Ccg)	Rv0853c	pdc	alpha-keto-acid decarboxylase
955524	0	A	SNP	G	99	107	202	99.52	207	Ser150Gly (agc/Ggc)	Rv0859	-	acyltransferase
957117	0	T	SNP	C	60	87	142	100	147	Asp275Asp (gat/gaC)	Rv0860	fadB	fatty oxidation protein FadB
957306	0	C	SNP	T	53	80	131	98.52	135	Ala338Ala (gcc/gcT)	Rv0860	fadB	fatty oxidation protein FadB
960325	0	G	Del	GAP	83	83	161	89.73	185
960367	0	A	SNP	G	101	88	182	99.47	190	Leu749Ser (ttg/tCg)	Rv0862c	-	hypothetical protein
964969	0	T	SNP	C	195	218	380	94.08	439	Ala189Ala (gca/gcG)	Rv0867c	rpfA	resuscitation-promoting factor RpfA
969762	0	C	SNP	G	201	186	367	99.74	388	Gly161Gly (ggg/ggC)	Rv0872c	PE_PGRS15	PE-PGRS family protein PE_PGRS15
976898	0	G	SNP	T	77	71	147	98.67	150	Gln436Lys (caa/Aaa)	Rv0878c	PPE13	PPE family protein PPE13
978278	0	C	SNP	G	62	130	189	100	192
979704	0	G	SNP	C	70	103	170	100	173	Gly115Arg (ggc/Cgc)	Rv0881	-	tRNA/rRNA methyltransferase
982639	0	C	SNP	T	42	76	117	100	118
986463	0	G	SNP	C	137	150	281	99.31	289
986515	0	C	SNP	T	125	139	261	99.62	265
990001	0	G	SNP	C	83	73	155	100	156	Pro866Ala (ccc/Gcc)	Rv0890c	-	HTH-type transcriptional regulator
991939	0	G	SNP	A	146	149	292	99.66	296	Arg220Cys (cgc/Tgc)	Rv0890c	-	HTH-type transcriptional regulator
993346	0	A	SNP	C	154	157	309	100	311	Val37Gly (gtt/gGt)	Rv0891c	-	hypothetical protein
996215	0	C	SNP	G	196	243	436	100	439	Leu27Phe (ttg/ttC)	Rv0893c	-	S-adenosylmethionine-dependentmethyltransferase
996263	0	G	SNP	A	170	201	366	99.73	372	Thr11Thr (acc/acT)	Rv0893c	-	S-adenosylmethionine-dependentmethyltransferase
1002172	0	G	SNP	A	136	147	280	98.95	286	Arg82Trp (cgg/Tgg)	Rv0897c	-	oxidoreductase
1007198	0	A	SNP	G	142	151	280	99.66	294	Leu328Pro (ctg/cCg)	Rv0904c	accD3	acetyl-CoAcarboxylase carboxyl transferase subunit beta
1008460	0	C	SNP	T	75	63	137	100	138	Ser85Phe (tcc/tTc)	Rv0905	echA6	enoyl-CoA hydratase EchA6
1009500	0	C	SNP	T	77	79	154	99.36	157	Pro186Leu (ccg/cTg)	Rv0906	-	hypothetical protein
1010204	1	C	Ins	G	52	52	104	90.43	104		Rv0907	-	hypothetical protein
1012815	0	C	SNP	G	145	135	276	99.29	282	Ala362Gly (gcc/gGc)	Rv0908	ctpE	metal cation transporter ATPase E
1018349	0	C	SNP	T	111	86	192	99.49	198	Trp126_ (tgg/tAg)	Rv0913c	-	dioxygenase
1023911	0	C	SNP	G	126	103	221	100	229
1024346	0	A	SNP	G	149	155	299	100	304	Ser46Gly (agt/Ggt)	Rv0918	-	hypothetical protein
1025106	0	T	SNP	C	171	136	307	99.68	308	Phe141Phe (ttt/ttC)	Rv0919	-	GCN5-like N-acetyltransferase
1026482	0	G	SNP	A	79	67	143	99.32	147	Pro112Leu (ccc/cTc)	Rv0920c	-	transposase
1029586	0	G	SNP	A	69	59	127	100	128	Pro331Leu (ccc/cTc)	Rv0923c	-	hypothetical protein
1034381	0	G	SNP	A	123	113	226	99.58	237	Ala84Val (gct/gTt)	Rv0927c	-	oxidoreductase
1037012	0	T	SNP	C	100	122	219	99.55	223	Met5Thr (atg/aCg)	Rv0930	pstA1	phosphate ABC transporter permease PstA
1037911	0	C	SNP	T	66	91	157	99.37	158	Arg305_ (cga/Tga)	Rv0930	pstA1	phosphate ABC transporter permease PstA
1044773	0	C	SNP	G	152	185	332	99.41	339	Leu153Val (ctg/Gtg)	Rv0936	pstA2	phosphate ABC transporter permease PstA
1046577	0	C	SNP	G	128	122	245	100	250	Gln148Glu (cag/Gag)	Rv0938	ligD	multifunctional non-homologous end joining DNA repair protein/ATP dependent DNA ligase LigD
1047165	0	T	SNP	C	70	86	152	100	156	Cys344Arg (tgc/Cgc)	Rv0938	ligD	multifunctional non-homologous end joining DNA repair protein/ATP dependent DNA ligase LigD
1054784	0	C	SNP	G	101	75	172	100	176	Arg180Gly (cgc/Ggc)	Rv0945	-	oxidoreductase
1065205	0	G	SNP	A	65	54	116	100	119	Ala27Thr (gcc/Acc)	Rv0954	-	transmembrane protein
1068151	0	T	SNP	C	52	42	94	100	94	His197His (cat/caC)	Rv0956	purN	phosphoribosylglycinamide formyltransferase PurN
1068432	0	A	SNP	G	61	57	113	100	118	Pro76Pro (cca/ccG)	Rv0957	purH	bifunctionalphosphoribosylaminoimidazolecarboxamide formyltransferase/inosinemonophosphate cyclohydrolase
1070702	0	T	SNP	C	108	72	177	100	180	Ser274Pro (tcc/Ccc)	Rv0958	-	magnesium chelatase
1071349	0	G	SNP	C	124	121	240	100	245	Gly32Ala (ggc/gCc)	Rv0959	-	hypothetical protein
1074558	0	G	SNP	A	170	158	320	99.39	330	Pro186Leu (ccc/cTc)	Rv0962c	lprP	lipoprotein LprP
1075279	0	T	SNP	C	79	111	186	100	190
1076309	0	G	SNP	T	128	81	206	100	209	Pro124Thr (cct/Act)	Rv0964c	-	hypothetical protein
1077312	0	A	SNP	G	74	67	138	100	141	Val175Ala (gtg/gCg)	Rv0966c	-	hypothetical protein
1079927	0	C	SNP	A	93	121	211	99.53	215	Thr395Thr (acc/acA)	Rv0969	ctpV	copper-exporting ATPase
1080192	0	G	SNP	A	100	76	170	100	176	Asp484Asn (gat/Aat)	Rv0969	ctpV	copper-exporting ATPase
1081681	0	T	SNP	C	97	78	174	99.43	176	Val210Val (gtt/gtC)	Rv0970	-	integral membrane protein
1087193	0	G	SNP	C	82	75	154	100	157	Asn51Lys (aac/aaG)	Rv0974c	accD2	acetyl-/propionyl-CoA carboxylase subunit beta
1090188	1	A	Ins	G	70	78	148	93.08	148
1093406	0	A	SNP	G	70	66	134	99.27	137	Val317Val (gtt/gtC)	Rv0978c	PE_PGRS17	PE-PGRS family protein PE_PGRS17
1095490	0	A	SNP	G	118	117	231	99.58	236	Val321Ala (gtc/gCc)	Rv0980c	PE_PGRS18	PE-PGRS family protein PE_PGRS18
1095644	0	C	SNP	T	63	84	144	96.08	153	Ala270Thr (gcg/Acg)	Rv0980c	PE_PGRS18	PE-PGRS family protein PE_PGRS18
1095678	0	A	SNP	G	115	75	185	97.44	195	Gly258Gly (ggt/ggC)	Rv0980c	PE_PGRS18	PE-PGRS family protein PE_PGRS18
1095981	0	A	SNP	C	225	227	447	99.12	456	Gly157Gly (ggt/ggG)	Rv0980c	PE_PGRS18	PE-PGRS family protein PE_PGRS18
1096633	0	T	SNP	G	45	43	87	98.88	89
1097220	0	C	SNP	T	62	112	172	99.43	175	Ser133Ser (tcc/tcT)	Rv0981	mprA	two-component response regulator MrpA
1098523	0	T	SNP	A	80	71	151	100	151	Leu339His (ctt/cAt)	Rv0982	mprB	two component histidine-protein kinase/phosphatase MprB
1099058	0	G	SNP	A	49	57	104	100	106
1100234	0	T	SNP	C	98	95	191	97.97	197	Leu390Pro (ctg/cCg)	Rv0983	pepD	serine protease PepD
1104690	0	T	SNP	G	244	237	472	99.59	483	Phe717Val (ttc/Gtc)	Rv0987	-	adhesion component ABC transporter permease
1106099	0	C	SNP	T	241	260	500	99.6	503	Ile328Ile (atc/atT)	Rv0988	-	hypothetical protein
1106422	0	T	SNP	C	245	238	480	99.59	485	Ile321Val (ata/Gta)	Rv0989c	grcC2	polyprenyl-diphosphate synthase GrcC
1107940	0	A	SNP	C	120	101	218	100	221	Ser54Ala (tcc/Gcc)	Rv0990c	-	hypothetical protein
1109975	0	A	SNP	G	74	75	145	100	149	Gln235Arg (cag/cGg)	Rv0993	galU	UTP--glucose-1-phosphate uridylyltransferase
1110721	0	T	SNP	C	146	114	254	100	260	Arg151Arg (cgt/cgC)	Rv0994	moeA1	molybdopterin molybdenumtransferase 1
1111852	0	G	SNP	T	100	108	202	100	208	Asp81Tyr (gat/Tat)	Rv0995	rimJ	ribosomal-protein-alanine acetyltransferase RimJ
1126889	0	G	SNP	C	84	73	155	99.37	158	Arg39Gly (cgc/Ggc)	Rv1007c	metS	methionine--tRNA ligase
1127648	0	C	SNP	A	73	86	158	99.38	160	Thr187Asn (acc/aAc)	Rv1008	tatD	deoxyribonuclease TatD
1139089	0	G	SNP	C	79	83	161	99.39	163	Thr41Thr (acg/acC)	Rv1020	mfd	transcription-repair coupling factor
1144409	0	T	SNP	G	50	79	126	100	129	Ile225Ser (atc/aGc)	Rv1022	lpqU	lipoprotein LpqU
1144585	0	A	SNP	G	71	48	118	99.17	120	Arg8Gly (agg/Ggg)	Rv1023	eno	enolase
1148259	0	A	SNP	G	53	45	97	100	98
1149551	0	C	SNP	T	94	76	169	100	170	Glu712Glu (gag/gaA)	Rv1028c	kdpD	sensor protein KdpD
1150585	0	G	SNP	A	117	115	225	100	232	Pro368Ser (ccc/Tcc)	Rv1028c	kdpD	sensor protein KdpD
1151054	0	C	SNP	G	83	111	193	99.49	195	Ser211Ser (tcg/tcC)	Rv1028c	kdpD	sensor protein KdpD
1152805	0	T	SNP	A	97	78	174	99.43	176	Leu265Gln (ctg/cAg)	Rv1029	kdpA	potassium-transporting ATPase subunit A
1152863	0	A	SNP	G	92	73	163	98.8	167	Gln284Gln (caa/caG)	Rv1029	kdpA	potassium-transporting ATPase subunit A
1153388	0	C	SNP	T	58	89	142	100	147	Asn459Asn (aac/aaT)	Rv1029	kdpA	potassium-transporting ATPase subunit A
1155514	0	C	SNP	T	73	61	131	99.26	135	Ile597Ile (atc/atT)	Rv1030	kdpB	potassium-transporting ATPase subunit B
1155518	0	C	SNP	T	76	59	134	99.26	136	Arg599Trp (cgg/Tgg)	Rv1030	kdpB	potassium-transporting ATPase subunit B
1160770	0	T	SNP	A	62	68	128	97.01	134	Gln20Leu (cag/cTg)	Rv1037c	esxI	ESAT-6 like protein EsxI
1163134	0	T	SNP	C	64	92	151	100	156	Gly81Gly (gga/ggG)	Rv1040c	PE8	PE family protein PE8
1164336	0	G	SNP	A	51	59	108	100	110
1164571	0	A	SNP	G	84	71	153	100	155
1165521	1	T	Ins	A	77	96	173	94.54	173
1168715	1	C	Ins	T	125	83	208	94.98	209
1170861	0	C	SNP	T	62	140	199	100	202
1173750	0	G	SNP	T	91	87	174	100	178	Ala290Ala (gcg/gcT)	Rv1050	-	oxidoreductase
1175498	0	T	SNP	G	89	172	259	99.62	262
1177184	0	C	SNP	A	86	71	157	98.12	160
1178116	0	T	SNP	C	95	93	184	99.47	189	Thr163Thr (act/acC)	Rv1056	-	hypothetical protein
1189197	0	C	Del	GAP	132	169	293	79.42	379		Rv1067c	PE_PGRS19	PE-PGRS family protein PE_PGRS19
1189198	0	G	Del	GAP	132	169	293	80.05	376		Rv1067c	PE_PGRS19	PE-PGRS family protein PE_PGRS19
1189199	0	C	Del	GAP	132	170	293	83.2	363		Rv1067c	PE_PGRS19	PE-PGRS family protein PE_PGRS19
1189200	0	C	Del	GAP	133	169	294	83.2	363		Rv1067c	PE_PGRS19	PE-PGRS family protein PE_PGRS19
1189201	0	G	Del	GAP	133	169	294	85.55	353		Rv1067c	PE_PGRS19	PE-PGRS family protein PE_PGRS19
1189202	0	T	Del	GAP	133	169	294	93.5	323		Rv1067c	PE_PGRS19	PE-PGRS family protein PE_PGRS19
1190093	0	A	SNP	C	117	114	230	88.85	260	Leu111Trp (ttg/tGg)	Rv1067c	PE_PGRS19	PE-PGRS family protein PE_PGRS19
1191462	0	A	SNP	C	50	35	84	97.7	87	Gly229Gly (ggt/ggG)	Rv1068c	PE_PGRS20	PE-PGRS family protein PE_PGRS20
1191497	0	T	SNP	A	62	51	106	85.61	132	Thr218Ser (acg/Tcg)	Rv1068c	PE_PGRS20	PE-PGRS family protein PE_PGRS20
1200418	0	A	SNP	G	55	71	125	100	126
1211369	0	A	SNP	C	51	47	98	98.99	99	Ser259Arg (agc/Cgc)	Rv1086	-	(2Z,6E)-farnesyl diphosphate synthase
1212153	0	T	SNP	C	56	104	157	89.89	178	Gly198Gly (ggt/ggC)	Rv1087	PE_PGRS21	PE-PGRS family protein PE_PGRS21
1212162	0	C	Del	GAP	8	10	18	75	24		Rv1087	PE_PGRS21	PE-PGRS family protein PE_PGRS21
1212163	0	C	Del	GAP	8	10	18	75	24		Rv1087	PE_PGRS21	PE-PGRS family protein PE_PGRS21
1212164	0	T	Del	GAP	8	10	18	75	24		Rv1087	PE_PGRS21	PE-PGRS family protein PE_PGRS21
1212165	0	C	Del	GAP	8	10	18	75	24		Rv1087	PE_PGRS21	PE-PGRS family protein PE_PGRS21
1212166	0	G	Del	GAP	8	10	18	75	24		Rv1087	PE_PGRS21	PE-PGRS family protein PE_PGRS21
1212167	0	G	Del	GAP	8	10	18	75	24		Rv1087	PE_PGRS21	PE-PGRS family protein PE_PGRS21
1212168	0	C	Del	GAP	8	10	18	85.71	21		Rv1087	PE_PGRS21	PE-PGRS family protein PE_PGRS21
1212169	0	G	Del	GAP	8	10	18	100	18		Rv1087	PE_PGRS21	PE-PGRS family protein PE_PGRS21
1212170	0	T	Del	GAP	8	10	18	100	18		Rv1087	PE_PGRS21	PE-PGRS family protein PE_PGRS21
1212171	0	A	Del	GAP	8	10	18	100	18		Rv1087	PE_PGRS21	PE-PGRS family protein PE_PGRS21
1212172	0	G	Del	GAP	8	10	18	100	18		Rv1087	PE_PGRS21	PE-PGRS family protein PE_PGRS21
1212173	0	C	Del	GAP	8	10	18	100	18		Rv1087	PE_PGRS21	PE-PGRS family protein PE_PGRS21
1212174	0	G	Del	GAP	8	10	18	100	18		Rv1087	PE_PGRS21	PE-PGRS family protein PE_PGRS21
1212175	0	C	Del	GAP	8	10	18	100	18		Rv1087	PE_PGRS21	PE-PGRS family protein PE_PGRS21
1212176	0	C	Del	GAP	8	10	18	100	18		Rv1087	PE_PGRS21	PE-PGRS family protein PE_PGRS21
1212177	0	C	Del	GAP	8	10	18	100	18		Rv1087	PE_PGRS21	PE-PGRS family protein PE_PGRS21
1212178	0	G	Del	GAP	8	10	18	100	18		Rv1087	PE_PGRS21	PE-PGRS family protein PE_PGRS21
1212179	0	G	Del	GAP	8	10	18	100	18		Rv1087	PE_PGRS21	PE-PGRS family protein PE_PGRS21
1212180	0	C	Del	GAP	8	10	18	100	18		Rv1087	PE_PGRS21	PE-PGRS family protein PE_PGRS21
1212181	0	G	Del	GAP	8	10	18	100	18		Rv1087	PE_PGRS21	PE-PGRS family protein PE_PGRS21
1212182	0	T	Del	GAP	8	10	18	100	18		Rv1087	PE_PGRS21	PE-PGRS family protein PE_PGRS21
1212183	0	G	Del	GAP	8	10	18	100	18		Rv1087	PE_PGRS21	PE-PGRS family protein PE_PGRS21
1212184	0	C	Del	GAP	8	10	18	100	18		Rv1087	PE_PGRS21	PE-PGRS family protein PE_PGRS21
1212185	0	C	Del	GAP	8	10	18	94.74	19		Rv1087	PE_PGRS21	PE-PGRS family protein PE_PGRS21
1212186	0	C	Del	GAP	8	10	18	100	18		Rv1087	PE_PGRS21	PE-PGRS family protein PE_PGRS21
1212187	0	G	Del	GAP	8	10	18	94.74	19		Rv1087	PE_PGRS21	PE-PGRS family protein PE_PGRS21
1212188	0	G	Del	GAP	8	10	18	100	18		Rv1087	PE_PGRS21	PE-PGRS family protein PE_PGRS21
1212189	0	C	Del	GAP	8	10	18	85.71	21		Rv1087	PE_PGRS21	PE-PGRS family protein PE_PGRS21
1212190	0	G	Del	GAP	8	10	18	85.71	21		Rv1087	PE_PGRS21	PE-PGRS family protein PE_PGRS21
1212191	0	G	Del	GAP	8	10	18	85.71	21		Rv1087	PE_PGRS21	PE-PGRS family protein PE_PGRS21
1212192	0	C	Del	GAP	8	10	18	85.71	21		Rv1087	PE_PGRS21	PE-PGRS family protein PE_PGRS21
1212193	0	G	Del	GAP	8	10	18	85.71	21		Rv1087	PE_PGRS21	PE-PGRS family protein PE_PGRS21
1212194	0	C	Del	GAP	8	10	18	85.71	21		Rv1087	PE_PGRS21	PE-PGRS family protein PE_PGRS21
1212201	0	T	SNP	C	102	72	168	89.69	194	Gly214Gly (ggt/ggC)	Rv1087	PE_PGRS21	PE-PGRS family protein PE_PGRS21
1212624	0	C	SNP	T	17	15	30	100	32	Gly355Gly (ggc/ggT)	Rv1087	PE_PGRS21	PE-PGRS family protein PE_PGRS21
1212626	0	A	SNP	C	11	14	23	96.15	26	Asp356Ala (gac/gCc)	Rv1087	PE_PGRS21	PE-PGRS family protein PE_PGRS21
1212634	0	G	SNP	A	6	10	15	94.12	17	Ala359Thr (gcc/Acc)	Rv1087	PE_PGRS21	PE-PGRS family protein PE_PGRS21
1212813	0	C	SNP	T	5	8	13	86.67	15	Gly418Gly (ggc/ggT)	Rv1087	PE_PGRS21	PE-PGRS family protein PE_PGRS21
1212816	0	C	SNP	A	9	13	20	95.65	23	Gly419Gly (ggc/ggA)	Rv1087	PE_PGRS21	PE-PGRS family protein PE_PGRS21
1212825	0	T	SNP	C	73	148	216	95.67	231	Gly422Gly (ggt/ggC)	Rv1087	PE_PGRS21	PE-PGRS family protein PE_PGRS21
1212827	0	T	SNP	G	71	150	219	95.67	231	Val423Gly (gtc/gGc)	Rv1087	PE_PGRS21	PE-PGRS family protein PE_PGRS21
1212834	0	T	SNP	G	95	160	255	99.22	257	Gly425Gly (ggt/ggG)	Rv1087	PE_PGRS21	PE-PGRS family protein PE_PGRS21
1212837	0	T	SNP	C	97	170	262	100	267	Ala426Ala (gct/gcC)	Rv1087	PE_PGRS21	PE-PGRS family protein PE_PGRS21
1212971	0	T	SNP	C	310	205	508	99.42	518	Val471Ala (gtc/gCc)	Rv1087	PE_PGRS21	PE-PGRS family protein PE_PGRS21
1215105	0	T	Del	GAP	94	96	188	97.44	195
1220680	0	T	SNP	C	62	61	119	99.19	124	Val36Ala (gta/gCa)	Rv1093	glyA1	serine hydroxymethyltransferase
1224367	0	T	SNP	C	70	61	126	100	131
1227830	0	G	SNP	T	100	75	173	99.43	176	Thr285Thr (acc/acA)	Rv1099c	glpX	fructose 1,6-bisphosphatase
1228547	0	C	SNP	T	97	89	181	100	186	Met46Ile (atg/atA)	Rv1099c	glpX	fructose 1,6-bisphosphatase
1230778	0	G	SNP	A	84	63	141	100	147	Thr65Ile (acc/aTc)	Rv1102c	mazF3	mRNA interferase MazF3
1236433	0	A	SNP	C	44	61	102	99.06	106	Glu83Asp (gaa/gaC)	Rv1110	lytB2	4-hydroxy-3-methylbut-2-enyl diphosphate reductase
1240744	0	C	SNP	A	80	115	192	98.98	197	Asn186Lys (aac/aaA)	Rv1115	-	hypothetical protein
1241572	0	A	SNP	G	51	60	109	100	111
1247391	0	A	SNP	C	114	95	207	100	209	Ser89Arg (agc/Cgc)	Rv1124	ephC	epoxide hydrolase EphC
1248382	0	A	SNP	G	154	61	211	100	215	Ser101Gly (agc/Ggc)	Rv1125	-	hypothetical protein
1248936	0	G	SNP	C	119	113	229	100	232	Pro285Pro (ccg/ccC)	Rv1125	-	hypothetical protein
1248978	0	T	SNP	C	118	113	231	99.14	233	Ala299Ala (gct/gcC)	Rv1125	-	hypothetical protein
1250340	0	A	SNP	G	133	107	237	99.17	242	Ala355Ala (gct/gcC)	Rv1127c	ppdK	pyruvate, phosphate dikinase PpdK
1251199	0	C	SNP	T	55	57	112	100	112	Gly69Glu (gga/gAa)	Rv1127c	ppdK	pyruvate, phosphate dikinase PpdK
1252164	0	T	SNP	C	85	71	154	98.73	158	Glu270Gly (gaa/gGa)	Rv1128c	-	hypothetical protein
1254562	0	A	SNP	G	81	81	157	100	162	Asp3Gly (gat/gGt)	Rv1130	prpD	methylcitrate dehydratase PrpD
1265828	0	G	SNP	A	75	91	164	99.4	167	Leu221Leu (ctg/Ttg)	Rv1138c	-	oxidoreductase
1271187	0	C	SNP	G	96	96	190	100	192	Thr11Ser (acc/aGc)	Rv1144	-	oxidoreductase
1272811	0	A	SNP	G	79	84	160	100	163	Asn130Ser (aac/aGc)	Rv1145	-	transmembrane transport protein
1273250	1	G	Ins	A	91	88	179	94.21	179		Rv1145	-	transmembrane transport protein
1273709	0	A	SNP	G	81	121	197	98.54	205	Thr119Ala (acg/Gcg)	Rv1146	-	transmembrane transport protein
1275957	0	T	SNP	C	111	63	172	100	174
1276344	0	G	SNP	A	137	166	288	98.7	307	Pro469Ser (ccc/Tcc)	Rv1148c	-	hypothetical protein
1276432	0	C	SNP	T	141	133	271	98.21	279	Lys439Lys (aag/aaA)	Rv1148c	-	hypothetical protein
1276588	0	C	SNP	G	30	54	83	100	84	Ala387Ala (gcg/gcC)	Rv1148c	-	hypothetical protein
1277869	1	G	Ins	T	71	52	123	97.62	123
1281118	0	T	SNP	C	67	43	109	100	110	Thr123Ala (acg/Gcg)	Rv1154c	-	hypothetical protein
1281771	0	T	SNP	C	71	56	127	100	127	Ser115Pro (tcg/Ccg)	Rv1155	-	pyridoxine/pyridoxamine 5'-phosphate oxidase
1281984	0	G	SNP	A	73	79	151	98.7	154
1286624	0	C	SNP	T	90	66	151	99.36	157	Ala10Ala (gcc/gcT)	Rv1160	mutT2	8-oxo-dGTP diphosphatase
1286839	0	T	Del	GAP	89	107	195	100	196		Rv1160	mutT2	8-oxo-dGTP diphosphatase
1286840	0	G	Del	GAP	89	106	195	98.48	198		Rv1160	mutT2	8-oxo-dGTP diphosphatase
1287372	0	G	SNP	C	54	75	126	100	129	Leu15Leu (ctg/ctC)	Rv1161	narG	nitrate reductase subunit alpha
1292102	0	A	SNP	G	79	78	154	99.37	158	Pro346Pro (cca/ccG)	Rv1162	narH	nitrate reductase subunit beta
1306259	0	A	SNP	G	87	70	154	99.37	158	Ala656Ala (gct/gcC)	Rv1175c	fadH	NADPH dependent 2,4-dienoyl-CoA reductase FadH
1307598	0	C	SNP	G	85	90	175	100	175	Cys210Ser (tgc/tCc)	Rv1175c	fadH	NADPH dependent 2,4-dienoyl-CoA reductase FadH
1308317	0	T	SNP	C	89	72	158	98.77	163	His159Arg (cat/cGt)	Rv1176c	-	hypothetical protein
1313337	1	A	Ins	G	24	68	92	94.85	92
1313338	0	A	SNP	C	22	65	86	100	87
1315191	0	A	SNP	C	125	102	227	99.56	228	_489Tyr (taa/taC)	Rv1180	pks3	polyketide beta-ketoacyl synthase
1315884	0	G	SNP	A	100	96	191	99.49	197	Ala217Ala (gcg/gcA)	Rv1181	pks4	polyketide beta-ketoacyl synthase
1325650	0	G	SNP	A	124	130	252	100	254
1327890	0	G	SNP	A	116	96	208	100	212	Asp472Asp (gac/gaT)	Rv1186c	-	hypothetical protein
1328687	0	G	SNP	C	113	126	235	100	239	Pro207Ala (ccc/Gcc)	Rv1186c	-	hypothetical protein
1329270	0	G	SNP	C	109	165	271	99.64	275	Leu12Leu (ctc/ctG)	Rv1186c	-	hypothetical protein
1339774	0	C	SNP	G	91	90	180	100	181	Gly142Gly (ggc/ggG)	Rv1196	PPE18	PPE family protein PPE18
1339823	0	A	SNP	G	113	109	219	100	222	Thr159Ala (acg/Gcg)	Rv1196	PPE18	PPE family protein PPE18
1339894	0	C	SNP	T	99	95	190	99.49	195	Leu182Leu (ctc/ctT)	Rv1196	PPE18	PPE family protein PPE18
1339905	0	C	SNP	T	96	103	191	100	199	Ala186Val (gcc/gTc)	Rv1196	PPE18	PPE family protein PPE18
1340784	0	T	SNP	C	42	54	92	75	128	Gly42Gly (ggt/ggC)	Rv1197	esxK	ESAT-6 like protein EsxK
1341295	0	A	SNP	G	96	89	178	98.93	187
1341318	1	T	Ins	A	97	74	171	79.91	171
1345016	0	C	SNP	T	56	65	121	98.37	123	Ala52Thr (gcc/Acc)	Rv1201c	dapD	2,3,4,5-tetrahydropyridine-2,6-dicarboxylate N-succinyltransferase
1351172	0	A	SNP	G	59	68	125	99.22	128
1360209	0	T	SNP	C	105	53	154	100	158	Ala531Ala (gca/gcG)	Rv1217c	-	tetronasin ABC transporter integral membrane protein
1361190	0	G	SNP	A	147	144	284	100	291	Ser204Ser (agc/agT)	Rv1217c	-	tetronasin ABC transporter integral membrane protein
1362006	0	T	SNP	C	46	79	125	97.66	128	Gln243Arg (caa/cGa)	Rv1218c	-	tetronasin ABC transporter ATP-binding protein
1365837	1	C	Ins	G	82	75	157	87.22	157
1365837	2	C	Ins	G	81	75	156	86.67	157
1367484	0	T	SNP	G	73	50	123	99.19	124	Trp8Gly (tgg/Ggg)	Rv1224	tatB	Sec-independent protein translocase protein TatB
1371470	0	G	SNP	A	43	67	108	100	110	Arg184His (cgt/cAt)	Rv1228	lpqX	lipoprotein LpqX
1374065	0	T	SNP	C	59	96	154	100	155	Ser45Gly (agc/Ggc)	Rv1230c	-	membrane protein
1375724	0	A	SNP	C	50	89	136	100	139	Cys149Gly (tgc/Ggc)	Rv1232c	-	hypothetical protein
1377568	0	A	SNP	G	130	106	234	100	236	Val15Val (gta/gtG)	Rv1235	lpqY	trehalose ABC transporter substrate-binding lipoprotein LpqY
1382628	0	T	SNP	C	90	81	165	100	171	Lys139Glu (aaa/Gaa)	Rv1239c	corA	magnesium and cobalt transport transmembrane protein CorA
1386011	0	C	Del	GAP	247	226	478	90.1	525		Rv1243c	PE_PGRS23	PE-PGRS family protein PE_PGRS23
1390763	0	C	SNP	T	83	92	174	100	175	Val764Met (gtg/Atg)	Rv1248c	-	multifunctional 2-oxoglutarate dehydrogenase E1 component /2-oxoglutarate dehydrogenase dihydrolipoyllysine-residue succinyltransferase
1393626	0	A	SNP	G	85	68	147	100	153	Leu119Leu (ctt/ctC)	Rv1249c	-	membrane protein
1396618	0	C	SNP	A	91	71	158	99.39	163	Glu875_ (gag/Tag)	Rv1251c	-	hypothetical protein
1396922	0	T	SNP	C	94	79	173	100	173	Thr773Thr (aca/acG)	Rv1251c	-	hypothetical protein
1401033	0	C	SNP	T	79	58	136	99.28	138	Ser355Leu (tcg/tTg)	Rv1253	deaD	ATP-dependent RNA helicase DeaD
1411210	0	T	SNP	G	97	100	196	100	197	Val260Val (gtt/gtG)	Rv1263	amiB2	amidase AmiB
1413148	0	C	SNP	T	54	79	124	100	133
1414021	0	C	SNP	T	51	60	111	100	111	Arg607Gln (cgg/cAg)	Rv1266c	pknH	serine/threonine-protein kinase PknH
1422666	0	C	SNP	T	70	78	145	100	148	Gly462Glu (ggg/gAg)	Rv1273c	-	drug ABC transporter ATP-binding protein
1422667	0	C	SNP	T	67	75	142	99.3	143	Gly462Arg (ggg/Agg)	Rv1273c	-	drug ABC transporter ATP-binding protein
1437497	0	C	SNP	T	93	80	173	100	173	Asn58Asn (aac/aaT)	Rv1284	canA	beta-carbonic anhydrase
1440090	0	C	SNP	T	64	91	154	100	155	Thr395Ile (acc/aTc)	Rv1286	-	bifunctional sulfate adenyltransferase subunit 1 CysN/adenylylsulfate kinase CysC
1440469	0	C	SNP	G	47	44	88	100	91	Pro521Pro (ccc/ccG)	Rv1286	-	bifunctional sulfate adenyltransferase subunit 1 CysN/adenylylsulfate kinase CysC
1441545	0	G	SNP	A	4	10	14	100	14	Ala66Ala (gcg/gcA)	Rv1288	-	hypothetical protein
1442209	0	C	Del	GAP	41	38	77	97.53	81		Rv1288	-	hypothetical protein
1442210	0	G	Del	GAP	41	38	77	97.53	81		Rv1288	-	hypothetical protein
1442211	0	C	Del	GAP	41	38	77	97.53	81		Rv1288	-	hypothetical protein
1442212	0	G	Del	GAP	41	38	77	97.53	81		Rv1288	-	hypothetical protein
1442213	0	C	Del	GAP	41	38	77	98.75	80		Rv1288	-	hypothetical protein
1442214	0	G	Del	GAP	41	38	77	97.53	81		Rv1288	-	hypothetical protein
1442215	0	G	Del	GAP	41	38	77	97.53	81		Rv1288	-	hypothetical protein
1442216	0	T	Del	GAP	41	38	77	97.53	81		Rv1288	-	hypothetical protein
1442217	0	C	Del	GAP	41	38	77	97.53	81		Rv1288	-	hypothetical protein
1442218	0	G	Del	GAP	41	38	77	97.53	81		Rv1288	-	hypothetical protein
1442219	0	C	Del	GAP	41	38	77	97.53	81		Rv1288	-	hypothetical protein
1442220	0	C	Del	GAP	41	38	77	97.53	81		Rv1288	-	hypothetical protein
1442221	0	G	Del	GAP	41	38	77	97.53	81		Rv1288	-	hypothetical protein
1442222	0	G	Del	GAP	41	38	77	97.53	81		Rv1288	-	hypothetical protein
1442223	0	G	Del	GAP	41	38	77	97.53	81		Rv1288	-	hypothetical protein
1442224	0	T	Del	GAP	41	38	77	97.53	81		Rv1288	-	hypothetical protein
1442225	0	T	Del	GAP	41	38	77	97.53	81		Rv1288	-	hypothetical protein
1442226	0	T	Del	GAP	41	38	77	97.53	81		Rv1288	-	hypothetical protein
1442227	0	T	Del	GAP	41	38	77	97.53	81		Rv1288	-	hypothetical protein
1442228	0	C	Del	GAP	41	38	77	98.75	80		Rv1288	-	hypothetical protein
1442229	0	G	Del	GAP	41	38	77	98.75	80		Rv1288	-	hypothetical protein
1442230	0	A	Del	GAP	41	38	77	98.75	80		Rv1288	-	hypothetical protein
1442231	0	T	Del	GAP	41	38	77	98.75	80		Rv1288	-	hypothetical protein
1442232	0	G	Del	GAP	41	38	77	98.75	80		Rv1288	-	hypothetical protein
1442233	0	G	Del	GAP	41	38	77	98.75	80		Rv1288	-	hypothetical protein
1442234	0	G	Del	GAP	41	38	77	98.75	80		Rv1288	-	hypothetical protein
1442235	0	T	Del	GAP	41	38	77	97.53	81		Rv1288	-	hypothetical protein
1444839	0	A	SNP	G	75	59	134	98.53	136	Val70Ala (gtc/gCc)	Rv1290c	-	hypothetical protein
1445781	0	A	SNP	G	96	119	212	100	215	Ala18Ala (gct/gcC)	Rv1291c	-	hypothetical protein
1450316	0	C	SNP	T	87	80	162	100	167	Ala314Ala (gcc/gcT)	Rv1294	thrA	homoserine dehydrogenase
1457144	0	C	SNP	T	91	102	191	98.97	195	Arg194Cys (cgc/Tgc)	Rv1300	hemK	release factor glutamine methyltransferase
1468208	0	A	SNP	C	120	104	220	86.15	260	Leu433Arg (ctg/cGg)	Rv1313c	-	insertion sequence element IS1557 transposase
1468492	0	C	SNP	A	109	105	208	99.53	215	Leu338Leu (ctg/ctT)	Rv1313c	-	insertion sequence element IS1557 transposase
1471659	0	C	SNP	T	240	224	463	99.78	465
1472753	0	A	SNP	C	144	109	252	98.83	256		Rvnr01	-	rRNA			streptomycin (SM)
1478357	0	G	SNP	T	129	145	272	100	274	Pro254Pro (ccc/ccA)	Rv1317c	alkA	bifunctional regulatory protein/DNA repair enzyme AlkA
1479085	0	T	SNP	C	86	127	209	99.53	214	Ile12Val (atc/Gtc)	Rv1317c	alkA	bifunctional regulatory protein/DNA repair enzyme AlkA
1480945	0	C	SNP	G	215	211	421	99.53	428	Thr519Thr (acg/acC)	Rv1319c	-	adenylate cyclase
1480948	0	C	SNP	T	214	213	426	99.53	429	Glu518Glu (gag/gaA)	Rv1319c	-	adenylate cyclase
1481185	0	A	SNP	C	220	202	416	99.76	423	Asp439Glu (gat/gaG)	Rv1319c	-	adenylate cyclase
1481563	0	C	SNP	T	226	316	534	99.45	545	Glu313Glu (gag/gaA)	Rv1319c	-	adenylate cyclase
1482627	0	T	SNP	C	80	81	160	100	161	Thr531Ala (acg/Gcg)	Rv1320c	-	adenylate cyclase
1484708	0	A	SNP	C	69	88	153	100	157	Ser144Arg (agc/Cgc)	Rv1321	-	endonuclease NucS
1489142	0	C	SNP	T	224	216	406	96.7	455	Gly275Asp (ggc/gAc)	Rv1325c	PE_PGRS24	PE-PGRS family protein PE_PGRS24
1490905	0	A	SNP	G	88	62	148	99.34	151	Ser470Pro (tct/Cct)	Rv1326c	glgB	1,4-alpha-glucan branching protein
1495836	0	G	SNP	A	63	69	128	100	132	Val425Met (gtg/Atg)	Rv1328	glgP	glycogen phosphorylase
1498951	0	G	SNP	T	86	70	155	99.36	157	Thr80Lys (acg/aAg)	Rv1329c	dinG	ATP-dependent helicase DinG
1499213	0	T	Del	GAP	54	57	111	98.23	113		Rv1330c	pncB1	nicotinic acid phosphoribosyltransferase PncB1
1499214	0	C	Del	GAP	54	57	111	100	111		Rv1330c	pncB1	nicotinic acid phosphoribosyltransferase PncB1
1499215	0	A	Del	GAP	54	57	111	100	111		Rv1330c	pncB1	nicotinic acid phosphoribosyltransferase PncB1
1499216	0	G	Del	GAP	54	57	111	100	111		Rv1330c	pncB1	nicotinic acid phosphoribosyltransferase PncB1
1499217	0	G	Del	GAP	54	57	111	100	111		Rv1330c	pncB1	nicotinic acid phosphoribosyltransferase PncB1
1499218	0	C	Del	GAP	54	57	111	100	111		Rv1330c	pncB1	nicotinic acid phosphoribosyltransferase PncB1
1499219	0	C	Del	GAP	54	57	111	100	111		Rv1330c	pncB1	nicotinic acid phosphoribosyltransferase PncB1
1499220	0	G	Del	GAP	54	57	111	100	111		Rv1330c	pncB1	nicotinic acid phosphoribosyltransferase PncB1
1499221	0	G	SNP	A	54	57	111	100	111	Pro447Ser (ccg/Tcg)	Rv1330c	pncB1	nicotinic acid phosphoribosyltransferase PncB1
1499274	0	C	SNP	G	64	64	126	100	128	Gly429Ala (ggc/gCc)	Rv1330c	pncB1	nicotinic acid phosphoribosyltransferase PncB1
1501153	0	C	SNP	T	50	45	95	98.96	96	Thr76Thr (acc/acT)	Rv1332	-	transcriptional regulator
1501700	0	G	SNP	A	138	70	199	99.05	210	Val34Val (gtg/gtA)	Rv1333	-	hydrolase
1513189	0	C	SNP	T	75	79	152	100	154	Ala48Val (gct/gTt)	Rv1348	irtA	iron ABC transporter ATP-binding protein/permease IrtA
1519164	0	C	SNP	T	125	101	222	99.12	228
1522275	0	C	SNP	T	114	158	269	100	272	Trp586_ (tgg/tgA)	Rv1355c	moeY	molybdopterin biosynthesis protein MoeY
1526819	0	C	SNP	A	138	134	270	99.63	273	Arg70Arg (cgg/Agg)	Rv1358	-	transcriptional regulator
1533241	0	G	SNP	C	132	113	239	77.29	317	Thr131Thr (acc/acG)	Rv1361c	PPE19	PPE family protein PPE19
1533583	0	G	SNP	A	157	214	368	93.69	396	Tyr17Tyr (tac/taT)	Rv1361c	PPE19	PPE family protein PPE19
1533624	0	A	SNP	C	167	235	397	99.75	403	Phe4Val (ttc/Gtc)	Rv1361c	PPE19	PPE family protein PPE19
1534551	0	C	SNP	T	80	121	200	99.01	203	Glu20Glu (gag/gaA)	Rv1362c	-	membrane protein
1536251	0	G	SNP	T	96	125	211	100	221	Ala465Glu (gcg/gAg)	Rv1364c	-	sigma factor regulatory protein
1540141	0	T	SNP	C	81	89	168	99.42	171	Ile169Val (atc/Gtc)	Rv1367c	-	hypothetical protein
1540484	0	C	SNP	G	80	101	179	100	181	Leu54Leu (ctg/ctC)	Rv1367c	-	hypothetical protein
1544255	0	C	SNP	T	150	136	285	99.65	287	Arg299Arg (cgc/cgT)	Rv1371	-	membrane protein
1546703	0	C	SNP	T	123	107	225	100	230	Pro231Leu (ccg/cTg)	Rv1373	-	glycolipid sulfotransferase
1547125	0	T	SNP	C	84	97	181	100	181	Thr136Ala (aca/Gca)	Rv1374c	-	hypothetical protein
1552547	0	G	SNP	A	72	128	197	98.52	203	Arg37Trp (cgg/Tgg)	Rv1378c	-	hypothetical protein
1563717	0	C	SNP	T	39	76	115	100	115	Val8Val (gtc/gtT)	Rv1388	mihF	integration host factor MihF
1570566	0	C	SNP	A	73	99	171	100	172	Arg135Leu (cgg/cTg)	Rv1394c	cyp132	cytochrome P450 Cyp132
1573660	0	T	SNP	G	127	155	278	99.65	283	Arg66Ser (aga/agC)	Rv1396c	PE_PGRS25	PE-PGRS family protein PE_PGRS25
1583429	0	T	SNP	C	111	120	226	99.14	233	Val110Ala (gtg/gCg)	Rv1407	fmu	methyltransferase
1588899	0	G	SNP	T	60	70	128	100	130	Ala111Ala (gcg/gcT)	Rv1412	ribC	riboflavin synthase
1593331	0	G	SNP	A	67	48	115	100	115
1595342	0	T	SNP	C	50	56	104	100	106	Val434Ala (gtg/gCg)	Rv1420	uvrC	excinuclease ABC subunit UvrC
1598969	0	A	SNP	C	45	51	91	98.97	97	Leu229Arg (ctg/cGg)	Rv1424c	-	membrane protein
1599557	0	C	SNP	G	51	41	92	100	92	Arg33Thr (agg/aCg)	Rv1424c	-	membrane protein
1605512	0	A	SNP	G	157	106	261	99.25	265	Gln212Arg (caa/cGa)	Rv1429	-	hypothetical protein
1608276	0	A	SNP	C	71	62	130	99.25	134	Asn65Thr (aac/aCc)	Rv1431	-	hypothetical protein
1609840	0	A	SNP	G	121	78	190	100	199	Pro586Pro (cca/ccG)	Rv1431	-	hypothetical protein
1613035	0	T	SNP	C	52	58	109	100	110
1614143	0	G	SNP	A	55	81	131	99.27	137	Leu279Leu (ctg/ctA)	Rv1436	gap	glyceraldehyde 3-phosphate dehydrogenase
1618978	0	T	SNP	C	255	183	429	99.32	441	Asp236Gly (gat/gGt)	Rv1441c	PE_PGRS26	PE-PGRS family protein PE_PGRS26
1624791	0	C	SNP	G	71	56	123	99.22	128	Arg192Pro (cga/cCa)	Rv1446c	opcA	OXPP cycle protein OpcA
1627351	0	T	SNP	C	53	56	107	100	109	Thr244Ala (acc/Gcc)	Rv1448c	tal	transaldolase
1630148	0	A	SNP	C	53	69	122	100	122	Tyr18Asp (tac/Gac)	Rv1449c	tkt	transketolase
1634609	0	C	SNP	T	55	51	105	99.07	107	Ala7Thr (gcc/Acc)	Rv1450c	PE_PGRS27	PE-PGRS family protein PE_PGRS27
1634610	0	C	SNP	T	54	53	103	98.17	109	Val6Val (gtg/gtA)	Rv1450c	PE_PGRS27	PE-PGRS family protein PE_PGRS27
1636172	1	T	Ins	C	158	51	209	78.87	209		Rv1452c	PE_PGRS28	PE-PGRS family protein PE_PGRS28
1636172	2	T	Ins	C	158	51	209	78.87	209		Rv1452c	PE_PGRS28	PE-PGRS family protein PE_PGRS28
1636172	3	T	Ins	G	158	51	209	78.87	209		Rv1452c	PE_PGRS28	PE-PGRS family protein PE_PGRS28
1636826	0	C	SNP	A	175	291	446	97.49	478	Gly468Gly (ggg/ggT)	Rv1452c	PE_PGRS28	PE-PGRS family protein PE_PGRS28
1636991	0	T	SNP	C	364	346	685	98.89	718	Gly413Gly (gga/ggG)	Rv1452c	PE_PGRS28	PE-PGRS family protein PE_PGRS28
1636996	0	G	SNP	C	369	346	692	100	715	Arg412Gly (cgc/Ggc)	Rv1452c	PE_PGRS28	PE-PGRS family protein PE_PGRS28
1637006	0	G	SNP	A	309	282	578	99.33	595	Val408Val (gtc/gtT)	Rv1452c	PE_PGRS28	PE-PGRS family protein PE_PGRS28
1637009	0	G	SNP	A	317	261	552	98.97	584	Gly407Gly (ggc/ggT)	Rv1452c	PE_PGRS28	PE-PGRS family protein PE_PGRS28
1638182	0	C	SNP	T	58	131	189	98.44	192	Ser16Ser (tcg/tcA)	Rv1452c	PE_PGRS28	PE-PGRS family protein PE_PGRS28
1638183	0	G	SNP	A	57	132	187	98.44	192	Ser16Leu (tcg/tTg)	Rv1452c	PE_PGRS28	PE-PGRS family protein PE_PGRS28
1638188	0	C	SNP	T	56	130	184	100	186	Ala14Ala (gcg/gcA)	Rv1452c	PE_PGRS28	PE-PGRS family protein PE_PGRS28
1638191	0	C	SNP	G	56	130	186	100	186	Ala13Ala (gcg/gcC)	Rv1452c	PE_PGRS28	PE-PGRS family protein PE_PGRS28
1638194	0	G	SNP	C	57	134	186	99.48	192	Ala12Ala (gcc/gcG)	Rv1452c	PE_PGRS28	PE-PGRS family protein PE_PGRS28
1639594	0	C	SNP	A	80	93	171	100	173	Pro405Gln (cca/cAa)	Rv1453	-	transcriptional activator protein
1645802	0	T	SNP	C	98	66	164	99.39	165	Lys113Glu (aaa/Gaa)	Rv1459c	-	alpha-(1->6)-mannopyranosyltransferase
1646863	0	G	SNP	T	158	215	363	99.47	375	Val226Val (gtg/gtT)	Rv1460	-	transcriptional regulator
1650072	0	A	SNP	G	144	145	285	100	289	Asn183Asp (aac/Gac)	Rv1462	-	hypothetical protein
1650406	0	C	SNP	A	109	124	232	99.57	234	Thr294Asn (acc/aAc)	Rv1462	-	hypothetical protein
1655830	0	C	Del	GAP	247	328	560	89.01	646		Rv1468c	PE_PGRS29	PE-PGRS family protein PE_PGRS29
1676290	0	C	SNP	A	77	99	175	99.44	177	Lys198Asn (aag/aaT)	Rv1486c	-	hypothetical protein
1676880	0	A	SNP	G	147	92	236	98.35	243	Trp2Arg (tgg/Cgg)	Rv1486c	-	hypothetical protein
1681147	0	G	SNP	A	116	110	224	98.26	230
1688300	0	T	SNP	C	127	129	251	99.61	257	Phe120Phe (ttt/ttC)	Rv1497	lipL	esterase LipL
1689349	0	C	SNP	T	71	112	183	100	183	Arg191His (cgc/cAc)	Rv1498c	-	methyltransferase
1692141	0	A	SNP	C	229	293	518	100	522	Ile84Ile (ata/atC)	Rv1501	-	hypothetical protein
1693561	0	A	SNP	G	228	141	360	100	369	Tyr213Cys (tac/tGc)	Rv1502	-	hypothetical protein
1698911	0	G	SNP	A	175	125	292	99.67	301	Gly328Gly (ggc/ggT)	Rv1508c	-	membrane protein
1699849	0	G	SNP	A	124	123	244	100	247	Pro16Ser (ccg/Tcg)	Rv1508c	-	membrane protein
1706119	0	T	SNP	C	144	141	282	100	285	Ser159Ser (tca/tcG)	Rv1514c	-	glycosyltransferase
1708792	0	T	SNP	C	140	140	276	100	280
1709432	0	C	SNP	T	150	196	340	99.14	349	Leu188Phe (ctc/Ttc)	Rv1517	-	hypothetical protein
1713192	0	A	SNP	G	108	95	194	100	203	Val297Val (gta/gtG)	Rv1521	fadD25	fatty-acid--CoA ligase FadD25
1713923	0	A	SNP	G	128	135	258	99.62	264	His541Arg (cac/cGc)	Rv1521	fadD25	fatty-acid--CoA ligase FadD25
1716472	0	A	SNP	G	82	78	155	99.38	161	Ser381Pro (tcc/Ccc)	Rv1522c	mmpL12	transmembrane transport protein MmpL12
1728837	0	A	SNP	G	137	131	265	100	268
1748125	0	C	SNP	T	86	65	149	98.05	154	Leu144Leu (ctc/ctT)	Rv1547	dnaE1	DNA polymerase III subunit alpha
1748439	0	C	SNP	T	106	111	212	99.54	218	Thr249Ile (acc/aTc)	Rv1547	dnaE1	DNA polymerase III subunit alpha
1750602	0	A	SNP	G	63	64	126	99.22	128	Asp970Gly (gat/gGt)	Rv1547	dnaE1	DNA polymerase III subunit alpha
1752561	0	T	SNP	C	285	337	612	99.84	623	Asp258Gly (gac/gGc)	Rv1548c	PPE21	PPE family protein PPE21
1753519	1	G	Ins	C	44	101	145	79.67	145
1759252	0	G	SNP	T	72	81	151	100	153	Ser524Ser (tcg/tcT)	Rv1552	frdA	fumarate reductase flavoprotein subunit		phylo (not 4,9)
1760292	0	A	SNP	G	170	101	271	99.63	272	Met40Val (atg/Gtg)	Rv1554	frdC	fumarate reductase membrane anchor subunit
1763482	0	G	SNP	A	76	82	156	100	158	Gly19Arg (ggg/Agg)	Rv1559	ilvA	threonine dehydratase IlvA
1764225	0	C	SNP	T	85	110	191	100	195	Ala266Ala (gcc/gcT)	Rv1559	ilvA	threonine dehydratase IlvA
1771634	0	T	SNP	C	63	75	133	100	138
1778430	0	T	SNP	C	212	191	397	100	403	Met191Thr (atg/aCg)	Rv1570	bioD	ATP-dependent dethiobiotin synthetase BioD
1779370	0	G	SNP	C	122	72	194	100	194	Thr19Thr (acg/acC)	Rv1573	-	phage protein
1780586	1	C	Ins	G	68	90	158	95.76	158		Rv1575	-	phage protein
1781251	0	C	SNP	T	128	95	221	100	223	Glu272Lys (gag/Aag)	Rv1576c	-	phage capsid protein
1781811	0	T	SNP	C	178	176	352	99.16	357	Asp85Gly (gac/gGc)	Rv1576c	-	phage capsid protein
1784238	0	A	Del	GAP	104	156	259	98.48	264		Rv1581c	-	phage protein
1789933	0	G	SNP	A	59	53	109	99.12	113
1792777	0	T	SNP	C	45	75	119	100	120	Ile322Val (att/Gtt)	Rv1592c	-	hypothetical protein
1792778	0	T	SNP	C	45	70	114	100	115	Glu321Glu (gaa/gaG)	Rv1592c	-	hypothetical protein
1793715	0	C	SNP	T	62	72	132	99.26	135	Gly9Asp (ggc/gAc)	Rv1592c	-	hypothetical protein
1793945	0	G	SNP	A	69	60	128	100	129
1795107	0	G	SNP	A	80	76	154	96.89	161	Asp118Asn (gat/Aat)	Rv1594	nadA	quinolinate synthetase A
1798355	0	G	SNP	A	82	78	156	100	160	Gly21Asp (ggt/gAt)	Rv1597	-	hypothetical protein
1802047	0	C	SNP	G	128	94	216	100	222	Gln5Glu (cag/Gag)	Rv1601	hisB	imidazole glycerol-phosphate dehydratase
1803265	0	G	SNP	A	90	87	177	100	177	Ser201Asn (agc/aAc)	Rv1602	hisH	imidazole glycerol phosphate synthase subunit HisH
1804273	0	C	SNP	T	85	90	172	99.43	176	Arg79Trp (cgg/Tgg)	Rv1604	impA	inositol-monophosphatase ImpA
1804409	0	C	SNP	A	78	74	150	100	152	Pro124Gln (cca/cAa)	Rv1604	impA	inositol-monophosphatase ImpA
1811375	0	G	SNP	T	81	70	150	100	151	Gly83Gly (ggg/ggT)	Rv1612	trpB	tryptophan synthase subunit beta
1812448	0	C	SNP	T	105	87	190	100	192	Tyr30Tyr (tac/taT)	Rv1613	trpA	tryptophan synthase subunit alpha
1817976	0	A	SNP	T	67	68	128	97.83	138	His121Leu (cac/cTc)	Rv1618	tesB1	acyl-CoA thioesterase TesB
1818286	0	C	SNP	T	70	63	131	100	133	Gly224Gly (ggc/ggT)	Rv1618	tesB1	acyl-CoA thioesterase TesB
1819568	0	G	SNP	T	96	87	180	100	183	Gly332Cys (ggc/Tgc)	Rv1619	-	hypothetical protein
1827468	0	C	SNP	A	87	89	174	98.32	179	Val160Leu (gtg/Ttg)	Rv1625c	cya	adenylyl cyclase
1831744	0	C	SNP	T	102	112	210	99.07	216	Val360Val (gtc/gtT)	Rv1629	polA	DNA polymerase I
1832509	0	C	SNP	G	104	95	192	98.51	202	Thr615Thr (acc/acG)	Rv1629	polA	DNA polymerase I
1833025	0	C	SNP	T	95	98	191	98.97	195	Asp787Asp (gac/gaT)	Rv1629	polA	DNA polymerase I
1836286	0	G	SNP	C	105	100	203	99.51	206
1836417	0	C	SNP	A	80	102	179	98.91	184	Gly138Gly (ggg/ggT)	Rv1632c	-	hypothetical protein
1839759	0	G	SNP	C	124	127	246	99.6	252	Gly198Arg (ggg/Cgg)	Rv1634	-	multidrug-efflux transporter
1847919	0	C	SNP	G	105	64	165	100	169	Thr180Thr (acg/acC)	Rv1639c	-	hypothetical protein
1849609	0	T	SNP	C	77	57	133	100	134	Arg809Arg (cga/cgG)	Rv1640c	lysX	bifunctional lysine--tRNA ligase/phosphatidylglycerol lysyltransferase
1851932	0	C	SNP	A	61	57	117	100	118	Cys35Phe (tgc/tTc)	Rv1640c	lysX	bifunctional lysine--tRNA ligase/phosphatidylglycerol lysyltransferase
1852877	0	A	SNP	C	102	103	202	99.03	207	_202Ser (tag/tCg)	Rv1641	infC	initiation factor IF-3
1854300	0	T	SNP	C	122	104	222	99.12	228	Leu232Pro (ctg/cCg)	Rv1644	tsnR	23S rRNA methyltransferase TsnR
1856617	0	C	SNP	T	40	24	62	100	64	Thr285Ile (aca/aTa)	Rv1646	PE17	PE family protein PE17
1856777	0	G	SNP	C	82	48	129	98.48	132	Ala2Pro (gcg/Ccg)	Rv1647	-	adenylate cyclase
1859559	0	C	SNP	A	83	63	138	99.32	147	Ala276Asp (gcc/gAc)	Rv1649	pheS	phenylalanine--tRNA ligase subunit alpha
1863584	0	G	SNP	T	169	178	335	98.86	351	Thr600Asn (acc/aAc)	Rv1651c	PE_PGRS30	PE-PGRS family protein PE_PGRS30
1864085	0	G	Del	GAP	162	110	279	75.56	360		Rv1651c	PE_PGRS30	PE-PGRS family protein PE_PGRS30
1871627	0	C	SNP	T	79	121	199	98.52	203	Leu89Leu (ctg/Ttg)	Rv1658	argG	argininosuccinate synthase
1873700	0	G	SNP	A	66	61	124	98.45	129	Leu354Leu (ctg/ctA)	Rv1659	argH	argininosuccinate lyase
1878608	0	G	SNP	C	171	173	331	100	344	Arg1102Pro (cgg/cCg)	Rv1661	pks7	polyketide synthase
1879574	0	T	SNP	C	204	193	381	99.5	399	Leu1424Pro (ctg/cCg)	Rv1661	pks7	polyketide synthase
1882443	0	C	SNP	T	159	155	308	98.43	319	Ala247Val (gcg/gTg)	Rv1662	pks8	polyketide synthase
1885772	0	G	SNP	A	155	105	255	100	260	Ala1357Thr (gcc/Acc)	Rv1662	pks8	polyketide synthase
1894300	1	G	Ins	G	95	72	167	86.53	167
1894300	2	G	Ins	T	95	72	167	86.53	167
1894300	3	G	Ins	C	95	72	167	86.53	167
1894300	4	G	Ins	T	95	72	167	86.53	167
1894300	5	G	Ins	T	95	72	167	86.53	167
1894300	6	G	Ins	G	93	72	165	85.49	165
1894300	7	G	Ins	C	93	72	165	85.49	165
1894300	8	G	Ins	C	93	71	164	84.97	165
1894300	9	G	Ins	G	92	72	164	84.97	164
1894300	10	G	Ins	C	92	72	164	84.97	164
1894422	0	A	SNP	G	133	91	221	99.56	225
1900897	0	C	SNP	A	68	81	145	100	149	Val27Phe (gtc/Ttc)	Rv1675c	cmr	HTH-type transcriptional regulator Cmr
1901493	0	T	SNP	C	80	95	173	100	175	Ser149Ser (agt/agC)	Rv1676	-	hypothetical protein
1907296	0	G	SNP	C	67	76	143	100	143	Ala298Ala (gcg/gcC)	Rv1682	-	hypothetical protein
1908598	0	G	SNP	A	98	70	166	100	168	Arg335Arg (cgg/cgA)	Rv1683	-	bifunctional long-chain acyl-CoA synthase/lipase
1916137	0	A	SNP	G	162	125	283	100	287	Leu63Leu (cta/ctG)	Rv1691	-	hypothetical protein
1917972	0	A	SNP	G	142	102	239	100	244	Leu11Leu (cta/ctG)	Rv1694	tlyA	16S/23S rRNA (cytidine-2'-O)-methyltransferase TlyA			capreomycin (CPR)
1919901	0	C	SNP	T	103	84	187	99.47	188	Leu73Leu (ctc/ctT)	Rv1696	recN	DNA repair protein RecN
1925136	0	G	SNP	A	94	104	188	99	200	Val436Val (gtg/gtA)	Rv1699	pyrG	CTP synthase
1926029	0	T	SNP	C	91	71	161	100	162	Tyr150His (tat/Cat)	Rv1700	-	NUDIX hydrolase
1931179	0	C	SNP	A	91	68	158	100	159	Arg93Leu (cgg/cTg)	Rv1704c	cycA	D-serine/alanine/glycine transporter protein CycA
1931718	0	G	SNP	C	96	66	160	98.78	164	Leu313Val (ctg/Gtg)	Rv1705c	PPE22	PPE family protein PPE22
1933988	0	G	SNP	A	59	50	109	100	109
1943454	0	G	SNP	T	78	84	159	98.78	164	Ala266Ser (gcg/Tcg)	Rv1715	fadB3	3-hydroxybutyryl-CoA dehydrogenase FadB
1943459	0	T	SNP	G	56	74	130	81.25	160	Arg267Arg (cgt/cgG)	Rv1715	fadB3	3-hydroxybutyryl-CoA dehydrogenase FadB
1943460	0	A	Del	GAP	56	75	130	81.37	161		Rv1715	fadB3	3-hydroxybutyryl-CoA dehydrogenase FadB
1944107	0	A	SNP	G	83	60	140	100	143	Ser178Gly (agt/Ggt)	Rv1716	-	hypothetical protein
1944402	0	T	SNP	C	97	96	189	98.97	195	Val276Ala (gtc/gCc)	Rv1716	-	hypothetical protein
1946999	0	T	SNP	G	58	59	117	98.32	119
1950767	0	T	SNP	C	45	36	80	100	81	Lys95Lys (aaa/aaG)	Rv1724c	-	hypothetical protein
1952743	0	G	SNP	A	87	85	169	98.85	174	Val298Met (gtg/Atg)	Rv1726	-	oxidoreductase
1960284	0	C	SNP	A	104	108	207	99.53	213	Gln68His (cag/caT)	Rv1733c	-	transmembrane protein
1967237	0	C	SNP	A	92	61	149	100	153	Arg134Leu (cga/cTa)	Rv1739c	-	sulfate ABC transporter permease
1971725	0	G	SNP	C	60	70	129	99.24	131	Arg89Arg (cgc/cgG)	Rv1745c	idi	isopentenyl-diphosphate delta-isomerase
1972901	0	C	SNP	T	153	87	239	100	240	Ala255Val (gcg/gTg)	Rv1746	pknF	serine/threonine-protein kinase PknF
1977568	0	G	SNP	A	132	130	261	98.87	265	Val106Val (gtc/gtT)	Rv1749c	-	integral membrane protein
1977646	0	G	SNP	A	125	107	228	99.15	234	Ala80Ala (gcc/gcT)	Rv1749c	-	integral membrane protein
1983195	0	A	SNP	G	15	27	39	91.3	46	Gly527Gly (ggt/ggC)	Rv1753c	PPE24	PPE family protein PPE24
1983198	0	C	SNP	G	16	32	48	90.57	53	Val526Val (gtg/gtC)	Rv1753c	PPE24	PPE family protein PPE24
1983313	0	T	SNP	G	199	325	521	98.31	533	Asn488Thr (aac/aCc)	Rv1753c	PPE24	PPE family protein PPE24
1989060	0	G	Del	GAP	33	35	66	87.18	78		Rv1758	cut1	cutinase
1989061	0	A	Del	GAP	33	35	66	95.77	71		Rv1758	cut1	cutinase
1989062	0	G	Del	GAP	33	35	66	98.55	69		Rv1758	cut1	cutinase
1989063	0	G	Del	GAP	33	35	66	98.55	69		Rv1758	cut1	cutinase
1989064	0	A	Del	GAP	33	35	66	100	68		Rv1758	cut1	cutinase
1989065	0	C	Del	GAP	33	35	66	98.55	69		Rv1758	cut1	cutinase
1989066	0	T	Del	GAP	33	35	66	98.55	69		Rv1758	cut1	cutinase
1989067	0	T	Del	GAP	33	35	66	98.55	69		Rv1758	cut1	cutinase
1989068	0	C	Del	GAP	33	35	66	98.55	69		Rv1758	cut1	cutinase
1989069	0	A	Del	GAP	33	35	66	98.55	69		Rv1758	cut1	cutinase
1989070	0	T	Del	GAP	33	35	66	98.55	69		Rv1758	cut1	cutinase
1989071	0	C	Del	GAP	33	35	66	98.55	69		Rv1758	cut1	cutinase
1989072	0	G	Del	GAP	33	35	66	98.55	69		Rv1758	cut1	cutinase
1989073	0	A	Del	GAP	33	35	66	98.55	69		Rv1758	cut1	cutinase
1989074	0	T	Del	GAP	33	35	66	98.55	69		Rv1758	cut1	cutinase
1989075	0	G	Del	GAP	33	35	66	98.55	69		Rv1758	cut1	cutinase
1989076	0	C	Del	GAP	33	35	66	98.55	69		Rv1758	cut1	cutinase
1989077	0	G	Del	GAP	33	35	66	98.55	69		Rv1758	cut1	cutinase
1989078	0	C	Del	GAP	33	35	66	98.55	69		Rv1758	cut1	cutinase
1989079	0	T	Del	GAP	33	35	66	98.55	69		Rv1758	cut1	cutinase
1989080	0	G	Del	GAP	33	35	66	98.55	69		Rv1758	cut1	cutinase
1989081	0	C	Del	GAP	33	35	66	98.55	69		Rv1758	cut1	cutinase
1989082	0	G	Del	GAP	33	35	66	97.14	70		Rv1758	cut1	cutinase
1989083	0	T	Del	GAP	33	35	66	98.55	69		Rv1758	cut1	cutinase
1989084	0	T	Del	GAP	33	35	66	94.44	72		Rv1758	cut1	cutinase
1989085	0	C	Del	GAP	34	35	67	94.52	73		Rv1758	cut1	cutinase
1989237	0	T	SNP	C	58	72	129	100	130	Phe66Leu (ttt/Ctt)	Rv1758	cut1	cutinase
1991894	0	G	SNP	A	224	172	373	99.5	398	Gly228Gly (ggc/ggT)	Rv1759c	wag22	PE-PGRS family protein Wag22
1991992	0	C	Del	GAP	180	149	337	91.39	360		Rv1759c	wag22	PE-PGRS family protein Wag22
1992323	1	G	Ins	C	103	114	217	76.14	218		Rv1759c	wag22	PE-PGRS family protein Wag22
1992751	0	T	SNP	A	46	72	118	99.16	119
1993561	0	T	SNP	C	83	86	169	100	169	Cys137Arg (tgt/Cgt)	Rv1760	-	diacylglycerol acyltransferase
1993808	0	A	SNP	T	61	73	130	100	134	Glu219Val (gag/gTg)	Rv1760	-	diacylglycerol acyltransferase
1995528	0	A	SNP	G	77	86	162	99.39	164	His105His (cat/caC)	Rv1762c	-	hypothetical protein
2003252	0	C	SNP	T	94	74	166	99.41	169	Ala209Ala (gcc/gcT)	Rv1769	-	hypothetical protein
2003827	0	A	SNP	C	113	58	167	100	171	Asp401Ala (gac/gCc)	Rv1769	-	hypothetical protein
2010614	0	G	SNP	A	89	84	168	100	173
2010880	0	T	SNP	G	56	49	103	99.06	106	Gly75Gly (ggt/ggG)	Rv1777	cyp144	cytochrome P450 Cyp144
2011568	0	G	SNP	C	65	71	135	100	136	Glu305Gln (gag/Cag)	Rv1777	cyp144	cytochrome P450 Cyp144
2022868	0	T	SNP	C	126	112	234	100	238	Ser1204Ser (agt/agC)	Rv1783	eccC5	ESX-5 type VII secretion system protein EccC5
2023628	0	C	SNP	G	94	123	217	100	217	Gly334Ala (gga/gCa)	Rv1785c	cyp143	cytochrome P450 Cyp143
2025977	0	C	SNP	G	76	97	172	96.65	179	Thr226Arg (acg/aGg)	Rv1787	PPE25	PPE family protein PPE25
2032693	0	G	SNP	A	109	75	176	100	184	Val152Ile (gtt/Att)	Rv1795	eccD5	ESX-5 type VII secretion system protein EccD
2034676	0	C	SNP	T	53	77	130	100	130	Ile316Ile (atc/atT)	Rv1796	mycP5	membrane-anchored mycosin MycP
2045310	0	A	SNP	G	171	218	383	100	389	Ile511Ile (att/atC)	Rv1803c	PE_PGRS32	PE-PGRS family protein PE_PGRS32
2049065	0	T	SNP	C	95	143	237	100	238
2049097	0	G	SNP	C	104	137	239	100	241
2050822	0	G	SNP	C	80	70	146	99.34	151	Gly301Ala (gga/gCa)	Rv1808	PPE32	PPE family protein PPE32
2051153	0	G	SNP	A	57	90	146	99.32	148
2051345	0	G	SNP	A	75	67	137	99.3	143	Gly22Ser (ggt/Agt)	Rv1809	PPE33	PPE family protein PPE33
2051746	0	T	SNP	C	109	88	194	100	197	Ala155Ala (gct/gcC)	Rv1809	PPE33	PPE family protein PPE33
2052035	0	G	SNP	T	78	85	161	99.39	164	Val252Leu (gtg/Ttg)	Rv1809	PPE33	PPE family protein PPE33
2055271	0	A	SNP	G	89	93	175	100	182	Leu30Pro (cta/cCa)	Rv1812c	-	dehydrogenase
2056184	0	C	SNP	T	67	67	131	98.53	136
2057774	0	A	SNP	T	79	87	162	100	166	Ile83Phe (atc/Ttc)	Rv1815	-	hypothetical protein
2058950	0	C	Del	GAP	60	62	119	98.39	124		Rv1816	-	HTH-type transcriptional regulator
2061865	0	G	Del	GAP	27	43	63	89.74	78		Rv1818c	PE_PGRS33	PE-PGRS family protein PE_PGRS33
2061866	0	G	Del	GAP	27	43	63	100	70		Rv1818c	PE_PGRS33	PE-PGRS family protein PE_PGRS33
2061867	0	T	Del	GAP	27	43	63	100	70		Rv1818c	PE_PGRS33	PE-PGRS family protein PE_PGRS33
2061868	0	G	Del	GAP	27	43	63	100	70		Rv1818c	PE_PGRS33	PE-PGRS family protein PE_PGRS33
2061869	0	A	Del	GAP	27	43	63	100	70		Rv1818c	PE_PGRS33	PE-PGRS family protein PE_PGRS33
2061870	0	C	Del	GAP	27	43	63	100	70		Rv1818c	PE_PGRS33	PE-PGRS family protein PE_PGRS33
2061871	0	A	Del	GAP	27	43	63	100	70		Rv1818c	PE_PGRS33	PE-PGRS family protein PE_PGRS33
2061872	0	T	Del	GAP	27	43	63	100	70		Rv1818c	PE_PGRS33	PE-PGRS family protein PE_PGRS33
2061873	0	T	Del	GAP	27	43	63	100	70		Rv1818c	PE_PGRS33	PE-PGRS family protein PE_PGRS33
2061874	0	A	Del	GAP	27	43	63	100	70		Rv1818c	PE_PGRS33	PE-PGRS family protein PE_PGRS33
2061875	0	G	Del	GAP	27	43	63	98.59	71		Rv1818c	PE_PGRS33	PE-PGRS family protein PE_PGRS33
2061876	0	T	Del	GAP	27	43	63	98.59	71		Rv1818c	PE_PGRS33	PE-PGRS family protein PE_PGRS33
2061877	0	G	Del	GAP	27	43	63	98.59	71		Rv1818c	PE_PGRS33	PE-PGRS family protein PE_PGRS33
2061878	0	C	Del	GAP	27	43	63	98.59	71		Rv1818c	PE_PGRS33	PE-PGRS family protein PE_PGRS33
2061879	0	C	Del	GAP	27	43	63	98.59	71		Rv1818c	PE_PGRS33	PE-PGRS family protein PE_PGRS33
2061880	0	G	Del	GAP	27	43	63	98.59	71		Rv1818c	PE_PGRS33	PE-PGRS family protein PE_PGRS33
2061881	0	G	Del	GAP	27	43	63	95.89	73		Rv1818c	PE_PGRS33	PE-PGRS family protein PE_PGRS33
2061958	0	A	SNP	G	132	268	374	99.5	402	Ala239Ala (gct/gcC)	Rv1818c	PE_PGRS33	PE-PGRS family protein PE_PGRS33
2074754	0	C	SNP	T	59	91	149	100	150
2087652	0	C	SNP	T	81	46	126	100	127	Arg87Arg (cgg/cgA)	Rv1839c	vapB13	antitoxin VapB13
2094912	0	C	Del	GAP	47	56	103	89.57	115		Rv1844c	gnd1	6-phosphogluconate dehydrogenase
2094913	0	A	Del	GAP	47	56	103	89.57	115		Rv1844c	gnd1	6-phosphogluconate dehydrogenase
2094914	0	G	Del	GAP	47	56	103	89.57	115		Rv1844c	gnd1	6-phosphogluconate dehydrogenase
2094915	0	C	Del	GAP	47	56	103	90.35	114		Rv1844c	gnd1	6-phosphogluconate dehydrogenase
2094916	0	G	Del	GAP	47	56	103	91.15	113		Rv1844c	gnd1	6-phosphogluconate dehydrogenase
2094917	0	T	Del	GAP	47	56	103	93.64	110		Rv1844c	gnd1	6-phosphogluconate dehydrogenase
2096186	0	A	SNP	G	107	127	230	100	234	Thr138Thr (act/acC)	Rv1846c	blaI	transcriptional repressor BlaI
2108141	0	T	SNP	C	75	153	227	99.56	229	Phe136Leu (ttc/Ctc)	Rv1860	apa	hypothetical protein
2108890	0	A	SNP	C	58	104	158	99.39	163
2109523	1	C	Ins	G	93	88	181	92.82	181
2116903	0	C	SNP	T	48	72	118	100	120	Gly380Gly (ggc/ggT)	Rv1867	-	hypothetical protein
2122976	0	C	SNP	G	78	90	163	100	168	Gly59Ala (ggt/gCt)	Rv1872c	lldD2	L-lactate dehydrogenase
2123169	0	T	SNP	G	65	64	127	100	129
2128870	0	A	SNP	G	113	77	190	100	190	Leu283Leu (cta/ctG)	Rv1878	glnA3	glutamine synthetase GlnA
2129747	0	C	SNP	T	75	51	125	100	126	Ala124Val (gcc/gTc)	Rv1879	-	hypothetical protein
2135870	0	T	SNP	C	38	81	118	100	119
2137521	1	A	Ins	C	36	48	84	81.55	84
2137521	2	A	Ins	T	36	48	84	81.55	84
2137521	3	A	Ins	C	35	47	82	79.61	82
2137521	4	A	Ins	C	35	47	82	79.61	82
2137521	5	A	Ins	G	35	47	82	79.61	82
2137521	6	A	Ins	A	35	47	82	79.61	82
2137521	7	A	Ins	T	35	47	82	79.61	82
2137521	8	A	Ins	C	35	47	82	79.61	82
2137521	9	A	Ins	A	35	47	82	79.61	82
2137521	10	A	Ins	C	35	47	82	79.61	82
2138453	0	C	SNP	T	97	79	171	98.88	178
2142250	0	C	SNP	T	87	101	183	100	188
2143328	0	G	Del	GAP	56	68	121	96.88	128		Rv1895	-	zinc-binding alcohol dehydrogenase
2143887	0	G	SNP	T	60	55	112	100	115	Pro187His (ccc/cAc)	Rv1896c	-	S-adenosyl-L-methionine-dependentmethyltransferase
2147022	0	A	SNP	C	61	65	122	100	126	Ile204Met (att/atG)	Rv1900c	lipJ	lignin peroxidase LipJ
2151780	0	G	SNP	T	91	60	148	100	151	Gln206Lys (caa/Aaa)	Rv1905c	aao	D-amino acid oxidase
2153184	0	T	SNP	G	70	59	126	100	129
2154570	0	C	SNP	G	49	59	105	99.08	109	Leu514Leu (ctg/ctC)	Rv1908c	katG	catalase-peroxidase			isoniazid (INH)
2154724	0	C	SNP	A	57	49	106	99.07	107	Arg463Leu (cgg/cTg)	Rv1908c	katG	catalase-peroxidase		phylo (not Euro-American, M. africanum, M. bovis, M . canettii, M. caprae, M. Microti, M. pinipedii, Beijing, Delhi/CAS, EAI, 4)	isoniazid (INH)
2155168	0	C	SNP	G	75	72	146	97.35	151	Ser315Thr (agc/aCc)	Rv1908c	katG	catalase-peroxidase	isoniazid (INH)		isoniazid (INH)
2158109	0	T	SNP	C	103	80	182	100	183	Asp328Gly (gac/gGc)	Rv1912c	fadB5	oxidoreductase FadB
2158905	0	C	SNP	A	80	90	164	98.84	172	Gly63_ (gga/Tga)	Rv1912c	fadB5	oxidoreductase FadB
2160998	0	G	SNP	A	114	95	205	99.05	211	Gly179Asp (ggc/gAc)	Rv1915	aceAa	isocitrate lyase AceAa
2161343	1	G	Ins	T	88	95	183	92.89	183		Rv1915	aceAa	isocitrate lyase AceAa
2163790	0	A	SNP	C	152	99	249	99.21	253	Pro1174Pro (cct/ccG)	Rv1917c	PPE34	PPE family protein PPE34
2165286	0	A	SNP	C	210	268	474	99.79	479	Ser676Ala (tca/Gca)	Rv1917c	PPE34	PPE family protein PPE34
2167926	0	A	SNP	G	197	194	387	98.99	395	Leu896Ser (ttg/tCg)	Rv1918c	PPE35	PPE family protein PPE35
2172526	0	A	SNP	C	94	121	212	97.73	220	_424Gly (tga/Gga)	Rv1921c	lppF	lipoprotein LppF
2173860	0	A	SNP	C	122	119	238	99.59	242
2186127	0	G	SNP	A	116	116	227	99.15	234	Ala21Val (gcc/gTc)	Rv1934c	fadE17	acyl-CoA dehydrogenase FadE17
2186236	0	C	SNP	T	88	128	212	98.63	219	Pro308Pro (ccg/ccA)	Rv1935c	echA13	enoyl-CoA hydratase EchA13
2187287	0	G	SNP	A	49	52	100	99.02	102
2187587	0	G	SNP	C	61	62	120	100	123	Gln68His (cag/caC)	Rv1936	-	monooxygenase
2194431	0	G	SNP	A	87	116	196	99.02	205	Trp256_ (tgg/tgA)	Rv1941	-	short-chain type dehydrogenase/reductase
2199052	0	C	SNP	G	101	87	187	99.47	189	Gly5Arg (ggt/Cgt)	Rv1948c	-	hypothetical protein
2207484	0	G	SNP	A	109	78	184	99.47	188
2207591	1	T	Ins	C	133	126	259	96.64	259
2209465	0	G	SNP	A	103	102	200	99.51	206	Ala47Thr (gcg/Acg)	Rv1966	mce3A	Mce family protein Mce3A
2211826	0	A	SNP	G	78	80	157	100	158	Lys67Lys (aaa/aaG)	Rv1968	mce3C	Mce family protein Mce3C
2216345	0	C	SNP	A	70	67	136	100	137	Pro363Pro (ccc/ccA)	Rv1971	mce3F	Mce family protein Mce3F
2216443	0	C	SNP	A	94	75	163	100	169	Ala396Glu (gcg/gAg)	Rv1971	mce3F	Mce family protein Mce3F
2216671	0	C	SNP	T	112	96	202	100	208	Pro27Leu (cca/cTa)	Rv1972	-	Mce associated membrane protein
2220512	0	T	SNP	G	101	116	210	100	217	Ser253Ser (tct/tcG)	Rv1977	-	hypothetical protein
2220941	0	G	Del	GAP	54	68	118	76.73	159		Rv1978	-	hypothetical protein
2220942	0	C	Del	GAP	54	68	118	77.22	158		Rv1978	-	hypothetical protein
2220943	0	C	Del	GAP	54	68	118	77.71	157		Rv1978	-	hypothetical protein
2220944	0	A	Del	GAP	54	68	118	80.79	151		Rv1978	-	hypothetical protein
2220945	0	C	Del	GAP	54	68	118	82.43	148		Rv1978	-	hypothetical protein
2220946	0	G	Del	GAP	54	68	118	81.88	149		Rv1978	-	hypothetical protein
2220947	0	A	Del	GAP	54	68	118	98.39	124		Rv1978	-	hypothetical protein
2220948	0	T	Del	GAP	54	68	118	98.39	124		Rv1978	-	hypothetical protein
2221584	0	G	SNP	C	134	144	275	100	278	Ser226Thr (agt/aCt)	Rv1978	-	hypothetical protein
2223293	0	T	SNP	C	135	153	283	100	288
2228967	0	A	SNP	G	119	119	235	99.17	240
2229801	0	C	SNP	G	126	138	261	99.25	266	Pro34Pro (ccg/ccC)	Rv1985c	-	HTH-type transcriptional regulator
2235170	0	A	Del	GAP	15	18	33	100	33		Rv1992c	ctpG	cation transporter ATPase G
2235171	0	C	Del	GAP	15	18	33	100	33		Rv1992c	ctpG	cation transporter ATPase G
2235172	0	A	Del	GAP	15	18	33	100	33		Rv1992c	ctpG	cation transporter ATPase G
2235173	0	A	Del	GAP	15	18	33	100	33		Rv1992c	ctpG	cation transporter ATPase G
2235174	0	T	Del	GAP	15	18	33	100	33		Rv1992c	ctpG	cation transporter ATPase G
2235175	0	C	Del	GAP	15	18	33	100	33		Rv1992c	ctpG	cation transporter ATPase G
2235176	0	C	Del	GAP	15	18	33	100	33		Rv1992c	ctpG	cation transporter ATPase G
2235177	0	G	Del	GAP	15	18	33	100	33		Rv1992c	ctpG	cation transporter ATPase G
2235178	0	A	Del	GAP	15	18	33	100	33		Rv1992c	ctpG	cation transporter ATPase G
2235179	0	C	Del	GAP	15	18	33	100	33		Rv1992c	ctpG	cation transporter ATPase G
2235180	0	G	Del	GAP	15	18	33	100	33		Rv1992c	ctpG	cation transporter ATPase G
2235181	0	T	Del	GAP	15	18	33	100	33		Rv1992c	ctpG	cation transporter ATPase G
2235182	0	T	Del	GAP	15	18	33	100	33		Rv1992c	ctpG	cation transporter ATPase G
2235183	0	T	Del	GAP	15	18	33	100	33		Rv1992c	ctpG	cation transporter ATPase G
2235184	0	T	Del	GAP	15	18	33	100	33		Rv1992c	ctpG	cation transporter ATPase G
2235185	0	G	Del	GAP	15	18	33	100	33		Rv1992c	ctpG	cation transporter ATPase G
2235186	0	C	Del	GAP	15	18	33	100	33		Rv1992c	ctpG	cation transporter ATPase G
2235187	0	A	Del	GAP	15	18	33	100	33		Rv1992c	ctpG	cation transporter ATPase G
2235188	0	C	Del	GAP	15	18	33	100	33		Rv1992c	ctpG	cation transporter ATPase G
2235189	0	C	Del	GAP	15	18	33	100	33		Rv1992c	ctpG	cation transporter ATPase G
2235190	0	A	Del	GAP	15	18	33	100	33		Rv1992c	ctpG	cation transporter ATPase G
2235191	0	T	Del	GAP	15	18	33	100	33		Rv1992c	ctpG	cation transporter ATPase G
2235192	0	G	Del	GAP	15	18	33	100	33		Rv1992c	ctpG	cation transporter ATPase G
2235193	0	A	Del	GAP	15	18	33	100	33		Rv1992c	ctpG	cation transporter ATPase G
2235194	0	T	Del	GAP	15	18	33	100	33		Rv1992c	ctpG	cation transporter ATPase G
2235195	0	C	Del	GAP	15	18	33	100	33		Rv1992c	ctpG	cation transporter ATPase G
2235196	0	T	Del	GAP	15	18	33	100	33		Rv1992c	ctpG	cation transporter ATPase G
2235197	0	G	Del	GAP	15	18	33	100	33		Rv1992c	ctpG	cation transporter ATPase G
2235198	0	C	Del	GAP	15	18	33	100	33		Rv1992c	ctpG	cation transporter ATPase G
2235199	0	C	Del	GAP	15	18	33	100	33		Rv1992c	ctpG	cation transporter ATPase G
2235200	0	G	Del	GAP	15	18	33	100	33		Rv1992c	ctpG	cation transporter ATPase G
2235201	0	C	Del	GAP	15	18	33	100	33		Rv1992c	ctpG	cation transporter ATPase G
2235202	0	G	Del	GAP	15	18	33	100	33		Rv1992c	ctpG	cation transporter ATPase G
2235203	0	A	Del	GAP	15	18	33	100	33		Rv1992c	ctpG	cation transporter ATPase G
2235204	0	G	Del	GAP	15	18	33	100	33		Rv1992c	ctpG	cation transporter ATPase G
2235205	0	C	Del	GAP	15	18	33	100	33		Rv1992c	ctpG	cation transporter ATPase G
2235206	0	G	Del	GAP	15	18	33	100	33		Rv1992c	ctpG	cation transporter ATPase G
2235207	0	C	Del	GAP	15	18	33	100	33		Rv1992c	ctpG	cation transporter ATPase G
2235208	0	C	Del	GAP	15	18	33	100	33		Rv1992c	ctpG	cation transporter ATPase G
2235209	0	G	Del	GAP	15	18	33	100	33		Rv1992c	ctpG	cation transporter ATPase G
2235210	0	G	Del	GAP	15	18	33	100	33		Rv1992c	ctpG	cation transporter ATPase G
2235211	0	G	Del	GAP	15	18	33	100	33		Rv1992c	ctpG	cation transporter ATPase G
2235212	0	C	Del	GAP	15	18	33	100	33		Rv1992c	ctpG	cation transporter ATPase G
2235213	0	A	Del	GAP	15	18	33	100	33		Rv1992c	ctpG	cation transporter ATPase G
2235214	0	T	Del	GAP	15	18	33	100	33		Rv1992c	ctpG	cation transporter ATPase G
2235215	0	G	Del	GAP	15	18	33	100	33		Rv1992c	ctpG	cation transporter ATPase G
2235216	0	G	Del	GAP	15	18	33	100	33		Rv1992c	ctpG	cation transporter ATPase G
2235217	0	T	Del	GAP	15	18	33	100	33		Rv1992c	ctpG	cation transporter ATPase G
2235218	0	C	Del	GAP	15	18	33	100	33		Rv1992c	ctpG	cation transporter ATPase G
2235219	0	T	Del	GAP	15	18	33	100	33		Rv1992c	ctpG	cation transporter ATPase G
2235220	0	A	Del	GAP	15	18	33	100	33		Rv1992c	ctpG	cation transporter ATPase G
2235221	0	G	Del	GAP	15	18	33	100	33		Rv1992c	ctpG	cation transporter ATPase G
2235222	0	G	Del	GAP	15	18	33	100	33		Rv1992c	ctpG	cation transporter ATPase G
2235223	0	G	Del	GAP	15	18	33	100	33		Rv1992c	ctpG	cation transporter ATPase G
2235224	0	C	Del	GAP	15	18	33	100	33		Rv1992c	ctpG	cation transporter ATPase G
2235225	0	T	Del	GAP	15	18	33	100	33		Rv1992c	ctpG	cation transporter ATPase G
2235226	0	T	Del	GAP	15	18	33	100	33		Rv1992c	ctpG	cation transporter ATPase G
2235227	0	G	Del	GAP	15	18	33	100	33		Rv1992c	ctpG	cation transporter ATPase G
2235228	0	G	Del	GAP	15	18	33	100	33		Rv1992c	ctpG	cation transporter ATPase G
2235229	0	G	Del	GAP	15	18	33	100	33		Rv1992c	ctpG	cation transporter ATPase G
2235230	0	G	Del	GAP	15	18	33	100	33		Rv1992c	ctpG	cation transporter ATPase G
2235231	0	C	Del	GAP	15	18	33	100	33		Rv1992c	ctpG	cation transporter ATPase G
2235232	0	A	Del	GAP	15	18	33	100	33		Rv1992c	ctpG	cation transporter ATPase G
2242307	0	T	SNP	G	108	107	213	98.62	218	Leu717Val (ttg/Gtg)	Rv1997	ctpF	cation transporter ATPase F
2243955	0	G	SNP	C	152	103	241	99.61	256	Pro395Arg (cca/cGa)	Rv1999c	-	transporter
2244421	0	G	SNP	T	113	145	251	99.61	259	Leu240Met (ctg/Atg)	Rv1999c	-	transporter
2245916	0	T	SNP	G	77	87	161	99.39	165	Ala236Ala (gct/gcG)	Rv2000	-	hypothetical protein
2247677	0	A	SNP	C	128	141	260	100	269	Ile6Ile (ata/atC)	Rv2002	fabG3	20-beta-hydroxysteroid dehydrogenase
2251999	0	A	SNP	G	143	94	229	99.58	238
2260100	0	C	SNP	T	100	75	169	100	175
2260525	0	C	SNP	T	130	98	224	100	228
2264782	0	C	SNP	A	72	81	149	99.35	154	Ala262Glu (gcg/gAg)	Rv2017	-	transcriptional regulator
2265059	0	T	SNP	G	75	92	166	100	167
2265198	0	C	SNP	A	62	52	112	100	114
2265810	0	G	SNP	A	101	92	189	98.97	195	Gln177Gln (cag/caA)	Rv2018	-	hypothetical protein
2269780	0	T	SNP	C	101	106	201	100	207	Asp154Gly (gac/gGc)	Rv2024c	-	hypothetical protein
2270102	0	A	SNP	G	94	106	196	100	200	Trp47Arg (tgg/Cgg)	Rv2024c	-	hypothetical protein
2270758	0	C	SNP	A	150	99	246	99.6	250	Val331Leu (gta/Tta)	Rv2025c	-	cation efflux system protein
2274943	0	C	SNP	T	103	102	204	98.56	208	Val156Ile (gtc/Atc)	Rv2028c	-	universal stress protein
2275764	0	G	SNP	A	97	113	206	99.53	211	Leu221Phe (ctc/Ttc)	Rv2029c	pfkB	6-phosphofructokinase PfkB
2279124	0	T	SNP	C	44	31	75	97.4	77
2282787	0	C	SNP	T	82	86	165	100	168	Cys312Tyr (tgt/tAt)	Rv2037c	-	transmembrane protein
2284456	0	T	SNP	G	120	97	215	99.54	218	Glu114Ala (gag/gCg)	Rv2038c	-	sugar ABC transporter ATP-binding protein
2285251	0	C	SNP	A	137	140	275	99.64	278	Val131Phe (gtc/Ttc)	Rv2039c	-	sugar ABC transporter permease
2285252	0	C	SNP	T	138	134	272	98.55	276	Gln130Gln (cag/caA)	Rv2039c	-	sugar ABC transporter permease
2285558	0	G	SNP	A	129	111	240	98.36	244	Cys28Cys (tgc/tgT)	Rv2039c	-	sugar ABC transporter permease
2287121	0	A	SNP	G	111	110	218	100	221	Asp242Asp (gat/gaC)	Rv2041c	-	sugar ABC transporter substrate-binding lipoprotein
2289252	0	T	SNP	C	102	106	206	99.52	209					pyrazinamide (PZA)		pyrazinamide (PZA)
2289366	0	G	Del	GAP	79	84	159	95.32	171		Rv2044c	-	hypothetical protein
2296042	0	G	SNP	C	104	103	203	97.64	212	Pro3649Ala (ccg/Gcg)	Rv2048c	pks12	polyketide synthase
2296876	0	C	SNP	G	136	98	230	99.57	235	Gly3371Arg (ggt/Cgt)	Rv2048c	pks12	polyketide synthase
2300546	0	A	SNP	T	51	90	140	97.92	144	His2147Gln (cat/caA)	Rv2048c	pks12	polyketide synthase
2300552	0	T	SNP	G	49	81	130	99.24	131	Pro2145Pro (cca/ccC)	Rv2048c	pks12	polyketide synthase
2300555	0	A	SNP	G	47	83	129	99.24	131	Asp2144Asp (gat/gaC)	Rv2048c	pks12	polyketide synthase
2301782	0	T	SNP	C	25	10	33	100	35	Val1735Val (gta/gtG)	Rv2048c	pks12	polyketide synthase
2306472	0	T	SNP	C	105	147	252	99.6	253	Tyr172Cys (tac/tGc)	Rv2048c	pks12	polyketide synthase
2307587	0	G	Del	GAP	60	85	144	89.51	162
2307588	0	T	Del	GAP	60	85	144	91.77	158
2307589	0	C	Del	GAP	60	85	144	92.95	156
2307590	0	G	Del	GAP	60	85	144	100	145
2309203	0	G	SNP	A	47	59	99	100	106	Ala518Val (gca/gTa)	Rv2051c	ppm1	polyprenol-monophosphomannose synthase
2311099	0	C	SNP	G	156	170	315	99.69	327	Pro473Pro (ccg/ccC)	Rv2052c	-	hypothetical protein
2317079	0	G	SNP	A	55	57	109	99.12	113	Pro3Ser (cct/Tct)	Rv2061c	-	hypothetical protein
2322541	0	A	SNP	C	152	140	288	99.32	294	_364Ser (tag/tCg)	Rv2064	cobG	precorrin-3B synthase
2325320	0	T	SNP	C	61	74	133	99.26	136	Asp184Gly (gat/gGt)	Rv2067c	-	hypothetical protein
2328543	0	T	SNP	C	125	89	212	99.07	216	Ile145Met (ata/atG)	Rv2071c	cobM	precorrin-4 C(11)-methyltransferase
2329533	0	A	SNP	G	122	143	262	98.88	268	Leu205Pro (ctc/cCc)	Rv2072c	cobL	precorrin-6Y C(5,15)-methyltransferase
2331620	0	A	SNP	C	73	82	153	98.73	157	Gly420Gly (ggt/ggG)	Rv2075c	-	hypothetical protein
2331789	0	G	SNP	T	63	71	134	100	134	Pro364Gln (ccg/cAg)	Rv2075c	-	hypothetical protein
2333215	0	C	SNP	T	115	85	198	100	200	Cys25Tyr (tgc/tAc)	Rv2076c	-	hypothetical protein
2334007	0	A	SNP	G	72	60	131	100	132	Ala96Ala (gct/gcC)	Rv2077c	-	transmembrane protein
2335075	0	A	SNP	G	76	64	139	97.9	143	Glu6Gly (gaa/gGa)	Rv2078	-	hypothetical protein
2335080	0	T	SNP	C	75	65	138	100	140	Leu8Leu (ttg/Ctg)	Rv2078	-	hypothetical protein
2335494	0	A	SNP	G	88	92	177	99.45	181	Tyr47Cys (tac/tGc)	Rv2079	-	hypothetical protein
2338195	0	C	Del	GAP	119	137	250	76.19	336		Rv2081c	-	transmembrane protein
2338990	0	G	SNP	C	137	158	287	100	295	Ala94Ala (gcg/gcC)	Rv2082	-	hypothetical protein
2338994	0	G	SNP	A	139	160	292	99.67	300	Ala96Thr (gcg/Acg)	Rv2082	-	hypothetical protein
2340621	0	C	SNP	G	262	363	608	99.21	630	Pro638Arg (ccc/cGc)	Rv2082	-	hypothetical protein
2341636	0	C	SNP	G	91	131	221	100	222	Leu256Val (ctg/Gtg)	Rv2083	-	hypothetical protein
2342649	1	A	Ins	G	78	56	134	75.71	136		Rv2084	-	hypothetical protein
2342649	2	A	Ins	G	78	56	134	75.71	134		Rv2084	-	hypothetical protein
2342649	3	A	Ins	C	78	56	134	75.71	134		Rv2084	-	hypothetical protein
2342649	4	A	Ins	G	78	56	134	75.71	134		Rv2084	-	hypothetical protein
2342649	5	A	Ins	T	78	56	134	75.71	134		Rv2084	-	hypothetical protein
2342649	6	A	Ins	A	78	56	134	75.71	134		Rv2084	-	hypothetical protein
2342649	7	A	Ins	C	78	56	134	75.71	134		Rv2084	-	hypothetical protein
2342649	8	A	Ins	A	78	56	134	75.71	134		Rv2084	-	hypothetical protein
2342649	9	A	Ins	C	78	56	134	75.71	134		Rv2084	-	hypothetical protein
2342649	10	A	Ins	A	78	56	134	75.71	134		Rv2084	-	hypothetical protein
2342649	11	A	Ins	C	78	56	134	75.71	134		Rv2084	-	hypothetical protein
2344246	0	G	SNP	C	99	57	155	100	156
2345037	0	C	SNP	A	143	97	238	100	240	Leu209Leu (ctc/ctA)	Rv2088	pknJ	transmembrane serine/threonine-protein kinase PknJ
2345085	0	A	SNP	C	150	114	259	100	264	Ala225Ala (gca/gcC)	Rv2088	pknJ	transmembrane serine/threonine-protein kinase PknJ
2346492	0	A	SNP	C	42	47	88	97.8	91	Val278Gly (gtg/gGg)	Rv2089c	pepE	dipeptidase PepE
2346929	0	C	SNP	T	114	102	208	99.08	218	Leu132Leu (ctg/ctA)	Rv2089c	pepE	dipeptidase PepE
2348446	0	C	SNP	G	81	102	181	100	183	Phe358Leu (ttc/ttG)	Rv2090	-	5'-3' exonuclease
2348708	0	G	SNP	A	60	59	118	100	119	Val195Val (gtc/gtT)	Rv2091c	-	membrane protein
2353385	0	G	SNP	C	104	99	202	99.51	204	Gln311Glu (cag/Gag)	Rv2095c	pafC	proteasome accessory factor C
2357269	0	G	Del	GAP	254	213	478	78.36	596
2357270	0	C	Del	GAP	254	213	478	79.02	591
2357271	0	C	Del	GAP	254	213	478	78.75	593
2358029	1	T	Ins	G	114	122	236	94.02	236
2361604	0	C	SNP	G	127	111	235	100	238	Val455Val (gtc/gtG)	Rv2101	helZ	helicase HelZ
2362041	0	C	SNP	A	79	92	168	100	171	Pro601Gln (ccg/cAg)	Rv2101	helZ	helicase HelZ
2367061	0	A	Del	GAP	142	122	261	94.96	278
2368565	0	A	Del	GAP	173	168	333	98.55	346
2369186	0	G	SNP	C	128	131	256	99.62	260	Arg182Gly (cgt/Ggt)	Rv2109c	prcA	proteasome subunit alpha
2369326	0	C	SNP	G	159	157	311	100	316	Arg135Pro (cgc/cCc)	Rv2109c	prcA	proteasome subunit alpha
2380954	0	A	SNP	G	64	59	121	100	123
2382287	0	C	Del	GAP	45	63	104	91.53	118		Rv2123	PPE37	PPE family protein PPE37
2382289	0	G	SNP	T	45	61	104	99.07	107	Asp407Tyr (gac/Tac)	Rv2123	PPE37	PPE family protein PPE37
2386389	0	G	SNP	A	71	58	126	98.47	131	Gly33Ser (ggc/Agc)	Rv2125	-	hypothetical protein
2387733	0	T	SNP	C	258	212	460	99.79	471	Glu80Glu (gaa/gaG)	Rv2126c	PE_PGRS37	PE-PGRS family protein PE_PGRS37
2388641	0	G	SNP	A	115	90	200	100	205	Gly9Asp (ggc/gAc)	Rv2127	ansP1	L-asparagine permease
2389636	0	G	SNP	A	46	72	115	96.72	122	Gly341Ser (ggt/Agt)	Rv2127	ansP1	L-asparagine permease
2397112	0	G	SNP	A	41	78	119	97.54	122	Val68Val (gtc/gtT)	Rv2137c	-	hypothetical protein
2397212	0	C	SNP	T	48	48	94	96.97	99	Gly35Asp (ggc/gAc)	Rv2137c	-	hypothetical protein
2402765	0	G	SNP	A	31	38	68	97.18	71
2413246	0	C	SNP	A	156	135	283	99.66	292	Val36Leu (gtg/Ttg)	Rv2153c	murG	UDP-N-acetylglucosamine--N-acetylmuramyl- (pentapeptide) pyrophosphoryl-undecaprenol-N-acetylglucosamine transferase
2415067	0	G	SNP	A	81	91	169	100	172	Ala443Val (gcc/gTc)	Rv2155c	murD	UDP-N-acetylmuramoylalanine--D-glutamate ligase
2415656	0	G	SNP	C	142	162	302	100	304	Arg247Gly (cgg/Ggg)	Rv2155c	murD	UDP-N-acetylmuramoylalanine--D-glutamate ligase
2421816	0	A	SNP	G	185	136	317	99.07	324
2421975	1	G	Ins	G	123	150	273	93.81	274
2421975	2	G	Ins	G	121	149	270	92.78	272
2421975	3	G	Ins	A	120	151	271	93.13	272
2421975	4	G	Ins	A	120	151	271	93.13	272
2423819	0	C	SNP	G	235	232	446	96.89	482	Gly340Gly (ggg/ggC)	Rv2162c	PE_PGRS38	PE-PGRS family protein PE_PGRS38
2423822	0	A	SNP	G	244	233	457	97.15	491	Gly339Gly (ggt/ggC)	Rv2162c	PE_PGRS38	PE-PGRS family protein PE_PGRS38
2424114	0	C	SNP	A	46	191	217	95.95	247	Arg242Leu (cgc/cTc)	Rv2162c	PE_PGRS38	PE-PGRS family protein PE_PGRS38
2424151	0	C	SNP	A	42	142	166	97.87	188	Ala230Ser (gca/Tca)	Rv2162c	PE_PGRS38	PE-PGRS family protein PE_PGRS38
2424925	0	A	SNP	G	69	111	178	98.9	182
2425471	0	T	SNP	C	63	67	129	99.24	131	Arg539Arg (cga/cgG)	Rv2163c	pbpB	penicillin-binding membrane protein PbpB
2434749	0	C	SNP	T	87	70	155	100	157
2440926	0	G	SNP	T	97	50	145	100	147	Asp265Glu (gac/gaA)	Rv2178c	aroG	phospho-2-dehydro-3-deoxyheptonate aldolase AroG
2440935	0	G	SNP	C	93	56	145	100	149	Ser262Ser (tcc/tcG)	Rv2178c	aroG	phospho-2-dehydro-3-deoxyheptonate aldolase AroG
2448458	0	C	SNP	T	88	75	162	100	163	Thr100Ile (acc/aTc)	Rv2187	fadD15	long-chain-fatty-acid--CoA ligase FadD15
2449826	0	C	SNP	G	72	46	113	98.33	120	Ser556Trp (tcg/tGg)	Rv2187	fadD15	long-chain-fatty-acid--CoA ligase FadD15
2452452	0	G	SNP	A	177	137	312	99.68	315	Thr274Met (acg/aTg)	Rv2190c	-	endopeptidase
2453658	0	C	Del	GAP	63	60	122	92.48	133
2453659	0	C	Del	GAP	63	60	122	93.18	132
2455785	0	G	SNP	A	133	161	290	99.32	296	Ala320Val (gcc/gTc)	Rv2192c	trpD	anthranilate phosphoribosyltransferase
2462172	0	G	SNP	A	79	106	182	98.93	187	Asn292Asn (aac/aaT)	Rv2198c	mmpS3	membrane protein MmpS3
2462871	0	G	SNP	A	67	78	143	99.32	146	Ala59Ala (gcc/gcT)	Rv2198c	mmpS3	membrane protein MmpS3
2470591	0	A	SNP	C	69	83	152	100	152
2472029	0	T	SNP	G	181	123	293	99.67	305	Trp207Gly (tgg/Ggg)	Rv2207	cobT	nicotinate-nucleotide-dimethylbenzimidazolphosphoribosyltransferase
2477984	0	G	SNP	A	88	64	151	99.35	153	Ser265Ser (tcg/tcA)	Rv2212	-	adenylyl cyclase
2478619	0	G	SNP	A	65	90	153	100	155	Leu94Leu (ctg/ctA)	Rv2213	pepB	cytosol aminopeptidase
2480809	0	G	SNP	C	68	89	154	100	157	Ala298Gly (gcc/gGc)	Rv2214c	ephD	oxidoreductase EphD
2494430	0	C	SNP	G	67	70	137	100	137	Gly324Arg (ggc/Cgc)	Rv2223c	-	carboxylesterase B
2496797	0	G	SNP	T	111	69	180	99.45	181	Pro76Gln (ccg/cAg)	Rv2224c	caeA	carboxylesterase A
2499577	0	G	SNP	C	84	99	181	98.92	185	Trp249Ser (tgg/tCg)	Rv2226	-	hypothetical protein
2499726	0	G	SNP	A	79	75	150	98.72	156	Asp299Asn (gat/Aat)	Rv2226	-	hypothetical protein
2500730	0	T	SNP	G	94	69	163	99.39	164
2504177	0	C	SNP	T	95	105	195	100	200	Glu144Glu (gag/gaA)	Rv2230c	-	GTP cyclohydrolase
2509140	0	G	SNP	C	111	185	289	100	296	Ser79Cys (tcc/tGc)	Rv2236c	cobD	cobalamin biosynthesis transmembrane protein CobD
2509722	0	A	SNP	G	78	66	141	99.31	145	Pro78Pro (cca/ccG)	Rv2237	-	hypothetical protein
2516271	0	T	SNP	C	55	107	159	99.39	163	Met323Thr (atg/aCg)	Rv2242	-	hypothetical protein
2516567	0	G	SNP	C	47	58	105	100	105
2521342	0	T	SNP	C	106	90	192	100	196	Asp200Asp (gat/gaC)	Rv2247	accD6	acetyl-/propionyl-CoA carboxylase subunit beta
2523205	1	G	Ins	C	85	107	192	92.31	192
2523205	2	G	Ins	G	84	107	191	91.83	192
2523205	3	G	Ins	C	84	107	191	91.83	192
2525723	0	G	Del	GAP	99	90	187	97.93	193		Rv2251	-	flavoprotein
2526974	0	T	SNP	C	58	74	131	99.25	133	Pro470Pro (cct/ccC)	Rv2251	-	flavoprotein
2529680	0	A	SNP	G	51	66	116	100	117	Thr65Thr (act/acC)	Rv2256c	-	hypothetical protein
2531742	0	A	SNP	G	100	73	171	99.43	174	Ala52Ala (gct/gcC)	Rv2258c	-	transcriptional regulator
2533377	0	T	SNP	C	81	67	145	96.1	154	Asp16Asp (gat/gaC)	Rv2260	-	hypothetical protein
2534563	0	G	Del	GAP	108	106	206	98.17	218
2534564	0	A	Del	GAP	108	106	206	99.53	215
2536312	0	C	SNP	T	85	85	166	100	170	Arg224Arg (cgc/cgT)	Rv2263	-	oxidoreductase
2536625	1	C	Ins	G	115	68	183	93.37	183		Rv2264c	-	hypothetical protein
2540554	0	T	SNP	C	87	88	175	100	175	Ser151Pro (tcg/Ccg)	Rv2266	cyp124	cytochrome P450 Cyp124
2541477	0	C	SNP	G	133	114	245	99.6	248
2542543	0	G	SNP	A	129	141	266	99.63	271	Arg90Cys (cgt/Tgt)	Rv2267c	-	hypothetical protein
2560588	0	G	SNP	C	82	103	184	98.93	187	Gly296Arg (ggc/Cgc)	Rv2287	yjcE	Na(+)/H(+) transporter
2562644	0	G	SNP	T	80	71	148	100	151	Ala16Ser (gcg/Tcg)	Rv2290	lppO	lipoprotein LppO
2564368	1	G	Ins	C	79	73	152	94.41	152		Rv2293c	-	hypothetical protein
2566766	1	C	Ins	G	52	72	124	91.18	124
2566768	0	A	SNP	C	54	71	124	100	125
2573756	0	C	SNP	A	75	44	119	100	119
2578626	0	A	SNP	G	203	153	354	99.72	357	Met24Thr (atg/aCg)	Rv2307c	-	hypothetical protein
2586127	0	A	SNP	G	80	84	161	98.8	166	Gly388Gly (ggt/ggC)	Rv2314c	-	hypothetical protein
2589216	0	G	SNP	C	91	102	191	100	193	Val127Leu (gtg/Ctg)	Rv2316	uspA	sugar ABC transporter permease UspA
2591172	0	G	SNP	A	113	106	216	100	219	Ala219Thr (gcc/Acc)	Rv2318	uspC	sugar ABC transporter substrate-binding lipoprotein UspC
2597957	0	G	SNP	A	125	106	229	99.57	232	Ser664Leu (tcg/tTg)	Rv2326c	-	ABC transporter ATP-binding protein
2598400	0	A	SNP	G	109	99	204	99.52	209	Asn516Asn (aat/aaC)	Rv2326c	-	ABC transporter ATP-binding protein
2600260	0	A	SNP	G	122	116	234	99.58	239	Arg91Arg (cga/cgG)	Rv2327	-	hypothetical protein
2601576	0	T	SNP	G	88	101	186	99.47	190	Ser282Arg (agt/agG)	Rv2328	PE23	PE family protein PE23
2608117	0	C	SNP	A	89	101	185	97.94	194	Asp69Tyr (gac/Tac)	Rv2333c	stp	multidrug resistance protein
2612632	0	C	SNP	A	144	125	260	98.9	272	Gly119Val (ggc/gTc)	Rv2337c	-	hypothetical protein
2615413	0	A	SNP	G	173	174	335	99.71	348	Thr241Ala (acc/Gcc)	Rv2339	mmpL9	transmembrane transport protein MmpL9
2619271	0	T	SNP	C	62	77	137	100	139
2624986	0	T	SNP	G	151	114	261	100	265	Val389Gly (gtg/gGg)	Rv2345	-	transmembrane protein
2625924	0	T	SNP	C	66	84	148	95.54	157	Ala83Ala (gca/gcG)	Rv2346c	esxO	ESAT-6 like protein EsxO
2626095	0	C	SNP	G	71	81	151	97.44	156	Ala26Ala (gcg/gcC)	Rv2346c	esxO	ESAT-6 like protein EsxO
2626513	0	T	SNP	A	27	28	53	100	55	Thr3Ser (aca/Tca)	Rv2347c	esxP	ESAT-6 like protein EsxP
2626514	0	T	SNP	G	25	27	51	100	52	Ala2Ala (gca/gcC)	Rv2347c	esxP	ESAT-6 like protein EsxP
2626600	0	G	SNP	A	49	36	83	100	85
2627946	0	A	SNP	G	44	58	99	100	102	Arg251Arg (cgt/cgC)	Rv2349c	plcC	phospholipase C
2631009	1	G	Ins	G	58	61	119	77.78	119		Rv2351c	plcA	membrane-associated phospholipase A
2631009	2	G	Ins	T	58	61	119	77.78	119		Rv2351c	plcA	membrane-associated phospholipase A
2631009	3	G	Ins	G	58	61	119	77.78	119		Rv2351c	plcA	membrane-associated phospholipase A
2631009	4	G	Ins	C	58	61	119	77.78	119		Rv2351c	plcA	membrane-associated phospholipase A
2631009	5	G	Ins	C	58	61	119	77.78	119		Rv2351c	plcA	membrane-associated phospholipase A
2632341	1	C	Ins	A	62	63	125	96.15	125
2632362	0	T	SNP	C	67	75	142	97.93	145
2637541	0	C	SNP	T	163	162	324	99.69	326
2642383	0	C	SNP	T	56	79	132	100	135	Ala66Thr (gcc/Acc)	Rv2360c	-	hypothetical protein
2652254	0	G	SNP	C	146	132	276	100	278	Ala191Gly (gct/gGt)	Rv2372c	-	rRNA small subunit methyltransferase E
2656225	0	A	SNP	G	59	85	142	99.31	145	Val69Ala (gtc/gCc)	Rv2377c	-	hypothetical protein
2656635	0	G	SNP	A	82	56	134	100	138	Pro357Ser (ccg/Tcg)	Rv2378c	mbtG	L-lysine N6-monooxygenase
2660319	0	C	SNP	G	115	102	214	100	217	Glu589Asp (gag/gaC)	Rv2379c	mbtF	peptide synthetase
2661039	0	G	SNP	A	58	59	116	99.15	118	Ile349Ile (atc/atT)	Rv2379c	mbtF	peptide synthetase
2678023	0	C	SNP	T	63	67	130	100	130	Leu99Leu (ctg/Ttg)	Rv2385	mbtJ	acetyl hydrolase
2680658	0	T	SNP	G	36	44	78	98.77	81	Thr67Thr (act/acG)	Rv2386a	-	hypothetical protein
2688700	0	C	SNP	T	111	112	216	100	223	Pro231Ser (ccg/Tcg)	Rv2394	ggtB	gamma-glutamyltranspeptidase precursor GgtB
2690160	0	A	SNP	G	65	62	125	100	127	Asn30Ser (aac/aGc)	Rv2395	-	integral membrane protein
2695378	0	C	SNP	G	76	57	132	100	133	Gly141Ala (ggc/gCc)	Rv2398c	cysW	sulfate ABC transporter permease CysW
2697489	0	C	SNP	T	51	56	105	97.27	110	Ala76Thr (gcg/Acg)	Rv2400c	subI	sulfate ABC transporter substrate-binding lipoprotein SubI
2700222	0	T	SNP	C	79	120	198	99.5	200	Leu565Pro (ctg/cCg)	Rv2402	-	trehalase
2703804	0	C	SNP	T	72	65	134	99.28	138	Ala179Val (gcc/gTc)	Rv2405	-	hypothetical protein
2704884	1	A	Ins	C	50	58	108	87.1	108		Rv2407	-	ribonuclease Z
2704884	2	A	Ins	A	50	58	108	87.1	108		Rv2407	-	ribonuclease Z
2704884	3	A	Ins	G	50	58	108	87.1	108		Rv2407	-	ribonuclease Z
2704884	4	A	Ins	C	50	58	108	87.1	108		Rv2407	-	ribonuclease Z
2704884	5	A	Ins	G	50	58	108	87.1	108		Rv2407	-	ribonuclease Z
2704884	6	A	Ins	A	48	58	106	85.48	106		Rv2407	-	ribonuclease Z
2704884	7	A	Ins	C	48	57	105	84.68	105		Rv2407	-	ribonuclease Z
2712328	0	C	SNP	T	95	96	187	100	191	Pro183Pro (ccg/ccA)	Rv2414c	-	hypothetical protein
2713795	0	C	SNP	T	101	127	224	100	228
2718852	0	T	SNP	G	71	54	123	99.21	126
2720069	0	G	SNP	A	51	37	87	100	88	Gly158Glu (ggg/gAg)	Rv2423	-	hypothetical protein
2720444	0	C	SNP	T	63	58	120	100	121	Ser283Phe (tct/tTt)	Rv2423	-	hypothetical protein
2720895	0	G	SNP	A	4	15	19	100	19	His295Tyr (cac/Tac)	Rv2424c	-	transposase
2720952	0	T	SNP	C	6	8	14	93.33	15	Thr276Ala (acc/Gcc)	Rv2424c	-	transposase
2720954	0	G	SNP	A	9	9	18	94.74	19	Thr275Ile (acc/aTc)	Rv2424c	-	transposase
2721562	0	C	SNP	G	98	73	170	100	171	Ala72Ala (gcg/gcC)	Rv2424c	-	transposase
2723506	0	T	SNP	C	95	91	184	99.47	187	Leu226Leu (tta/ttG)	Rv2426c	-	hypothetical protein
2726105	0	G	SNP	A	106	103	204	100	209						phylo (Delhi/CAS, 3)	isoniazid (INH)
2729058	0	A	SNP	C	188	180	366	100	368	Leu26Arg (ctg/cGg)	Rv2433c	-	hypothetical protein
2734074	0	T	SNP	C	174	198	360	99.47	374	Val282Ala (gtc/gCc)	Rv2436	rbsK	ribokinase RbsK
2737572	0	C	SNP	A	142	186	321	100	328	Ala226Ser (gcg/Tcg)	Rv2439c	proB	glutamate 5-kinase protein
2738221	0	G	SNP	A	142	130	270	100	272	Ile9Ile (atc/atT)	Rv2439c	proB	glutamate 5-kinase protein
2740693	0	T	SNP	C	57	60	116	100	117
2751804	0	C	SNP	T	112	95	204	100	207	Arg126Gln (cgg/cAg)	Rv2450c	rpfE	resuscitation-promoting factor RpfE
2752698	0	C	SNP	A	110	90	197	100	200
2753869	0	A	SNP	G	100	100	197	100	200	Val293Ala (gtg/gCg)	Rv2454c	-	2-oxoglutarate oxidoreductase subunit KorB
2760152	0	A	SNP	G	100	133	230	100	233	Tyr125Cys (tac/tGc)	Rv2458	mmuM	homocysteine S-methyltransferase MmuM
2771383	0	A	SNP	G	106	119	222	99.56	226	Ser800Gly (agc/Ggc)	Rv2467	pepN	aminopeptidase PepN
2779136	0	T	SNP	C	73	77	149	100	150	Ser1043Gly (agc/Ggc)	Rv2476c	gdh	NAD-dependent glutamate dehydrogenase
2782498	0	G	SNP	A	28	37	64	98.48	66	Asp515Asp (gac/gaT)	Rv2477c	-	macrolide ABC transporter ATP-binding protein
2786952	0	A	SNP	G	74	84	154	99.37	159	Cys778Arg (tgc/Cgc)	Rv2482c	plsB2	glycerol-3-phosphate acyltransferase
2791098	0	C	SNP	T	63	62	122	100	125	Gly466Asp (ggt/gAt)	Rv2484c	-	diacyglycerol O-acyltransferase
2798595	0	C	SNP	T	155	159	308	100	314	Ala762Ala (gcg/gcA)	Rv2488c	-	LuxR family transcriptional regulator
2807486	0	C	SNP	A	137	134	271	100	271	Ala70Asp (gcc/gAc)	Rv2492	-	hypothetical protein
2809621	0	T	SNP	C	145	166	305	100	311	Thr107Ala (acc/Gcc)	Rv2495c	bkdC	branched-chain keto acid dehydrogenase E2 component
2817747	0	G	SNP	A	113	55	165	100	168	Ala243Val (gct/gTt)	Rv2502c	accD1	acetyl-/propionyl-CoA carboxylase subunit beta
2818837	0	A	SNP	G	76	77	151	98.71	155	Gly97Gly (ggt/ggC)	Rv2503c	scoB	succinyl-CoA:3-ketoacid-CoA transferase subunit B
2821342	0	C	SNP	T	81	104	182	99.46	186	Ala85Ala (gcg/gcA)	Rv2505c	fadD35	fatty-acid--CoA ligase FadD35
2825466	0	G	SNP	A	103	100	203	100	203	Lys263Lys (aag/aaA)	Rv2509	-	short-chain type dehydrogenase/reductase
2827984	0	G	SNP	T	75	55	129	98.48	132
2828019	0	T	SNP	C	73	57	127	100	130
2830525	0	C	SNP	A	53	49	102	100	102	Thr122Lys (acg/aAg)	Rv2513	-	hypothetical protein
2836773	0	C	SNP	T	70	48	118	100	118	Ser330Leu (tcg/tTg)	Rv2519	PE26	PE family protein PE26
2841022	0	A	SNP	G	74	128	196	100	202	Cys2771Arg (tgc/Cgc)	Rv2524c	fas	fatty acid synthase
2847281	0	A	SNP	G	103	93	193	100	196	Asp684Asp (gat/gaC)	Rv2524c	fas	fatty acid synthase
2855259	0	A	SNP	G	56	58	114	99.13	115	Ala841Ala (gct/gcC)	Rv2531c	-	amino acid decarboxylase
2857291	0	T	SNP	C	90	109	198	98.51	202	Asp164Gly (gac/gGc)	Rv2531c	-	amino acid decarboxylase
2865760	0	A	SNP	G	67	83	148	100	150	Thr211Ala (acc/Gcc)	Rv2542	-	hypothetical protein
2865882	0	T	SNP	C	97	63	158	100	160	Val251Val (gtt/gtC)	Rv2542	-	hypothetical protein
2867207	0	C	SNP	G	151	125	273	99.28	278	Ala28Ala (gcc/gcG)	Rv2544	lppB	lipoprotein LppB
2867230	0	G	SNP	A	53	76	127	100	129	Gly36Asp (ggc/gAc)	Rv2544	lppB	lipoprotein LppB
2867231	0	C	SNP	T	49	74	117	100	123	Gly36Gly (ggc/ggT)	Rv2544	lppB	lipoprotein LppB
2867236	0	A	SNP	G	50	77	126	100	127	Asn38Ser (aac/aGc)	Rv2544	lppB	lipoprotein LppB
2867240	0	C	SNP	T	53	80	132	99.25	134	Pro39Pro (ccc/ccT)	Rv2544	lppB	lipoprotein LppB
2867245	0	A	SNP	C	54	86	138	100	140	Lys41Thr (aaa/aCa)	Rv2544	lppB	lipoprotein LppB
2867251	0	C	SNP	G	54	92	144	99.32	147	Pro43Arg (ccg/cGg)	Rv2544	lppB	lipoprotein LppB
2867254	0	A	SNP	G	58	102	157	100	160	His44Arg (cac/cGc)	Rv2544	lppB	lipoprotein LppB
2867263	0	G	SNP	A	88	154	241	100	242	Gly47Asp (ggc/gAc)	Rv2544	lppB	lipoprotein LppB
2880702	0	G	SNP	C	93	80	173	100	173	Val210Leu (gtc/Ctc)	Rv2560	-	hypothetical protein
2881337	0	C	SNP	T	72	67	138	97.89	142
2881569	0	A	SNP	G	46	54	100	98.04	102
2881598	0	G	Del	GAP	35	45	79	87.91	91
2884068	0	A	SNP	C	123	94	213	100	217	Met243Leu (atg/Ctg)	Rv2564	glnQ	glutamine ABC transporter ATP-binding protein
2886570	0	A	SNP	G	81	96	175	99.44	178	Glu66Glu (gaa/gaG)	Rv2566	-	hypothetical protein
2888201	0	T	SNP	C	104	127	228	100	231	Leu610Pro (ctc/cCc)	Rv2566	-	hypothetical protein
2889633	0	T	SNP	C	105	101	205	100	206	Ala1087Ala (gct/gcC)	Rv2566	-	hypothetical protein
2891267	0	C	SNP	T	70	76	144	100	146	Gly491Gly (ggc/ggT)	Rv2567	-	hypothetical protein
2891728	0	A	SNP	G	101	91	189	100	192	Gln645Arg (cag/cGg)	Rv2567	-	hypothetical protein
2892701	0	C	SNP	T	76	75	147	99.34	152	Ala257Ala (gcg/gcA)	Rv2568c	-	hypothetical protein
2894208	0	G	SNP	A	102	119	218	99.1	223	Ser67Ser (agc/agT)	Rv2569c	-	hypothetical protein
2895473	0	A	SNP	G	120	102	220	98.67	225	Phe163Ser (ttc/tCc)	Rv2571c	-	transmembrane protein
2897660	0	T	SNP	C	64	93	154	100	157	Ala48Ala (gca/gcG)	Rv2572c	aspS	aspartate--tRNA ligase
2898522	0	T	SNP	C	102	147	239	98.81	252	Tyr160Tyr (tat/taC)	Rv2573	-	2-dehydropantoate 2-reductase
2899115	0	T	SNP	C	65	69	127	100	134	Phe104Leu (ttc/Ctc)	Rv2574	-	hypothetical protein
2903050	0	G	SNP	A	101	91	188	98.46	195	Thr161Ile (acc/aTc)	Rv2578c	-	hypothetical protein
2910461	0	G	SNP	T	94	78	169	100	172	Ala147Glu (gcg/gAg)	Rv2584c	apt	adenine phosphoribosyltransferase
2910852	0	C	SNP	G	62	83	142	97.97	148	Ala17Pro (gcg/Ccg)	Rv2584c	apt	adenine phosphoribosyltransferase
2911293	0	C	SNP	G	67	87	151	99.35	155	Cys462Ser (tgt/tCt)	Rv2585c	-	lipoprotein
2912294	0	T	SNP	G	63	61	124	100	124	Ala128Ala (gca/gcC)	Rv2585c	-	lipoprotein
2922780	0	C	Del	GAP	165	198	366	83.26	436		Rv2591	PE_PGRS44	PE-PGRS family protein PE_PGRS44
2922781	0	G	Del	GAP	165	197	365	82.65	438		Rv2591	PE_PGRS44	PE-PGRS family protein PE_PGRS44
2922782	0	G	Del	GAP	165	197	365	82.46	439		Rv2591	PE_PGRS44	PE-PGRS family protein PE_PGRS44
2922783	0	C	Del	GAP	165	197	365	83.99	431		Rv2591	PE_PGRS44	PE-PGRS family protein PE_PGRS44
2922784	0	G	Del	GAP	165	197	365	83.8	432		Rv2591	PE_PGRS44	PE-PGRS family protein PE_PGRS44
2922785	0	G	Del	GAP	165	197	365	85.99	421		Rv2591	PE_PGRS44	PE-PGRS family protein PE_PGRS44
2923391	0	T	SNP	C	153	142	290	98.99	298	Pro281Pro (cca/ccG)	Rv2592c	ruvB	Holliday junction ATP-dependent DNA helicase RuvB
2925462	0	T	SNP	A	59	76	134	100	135
2925962	0	T	SNP	C	72	89	156	99.38	162	Cys77Arg (tgc/Cgc)	Rv2596	vapC40	ribonuclease VapC40
2927939	0	T	SNP	C	75	50	123	100	125
2939373	0	G	SNP	C	75	70	143	100	145	Ser197Cys (tct/tGt)	Rv2611c	-	phosphatidylinositol mannoside acyltransferase
2939657	0	T	SNP	C	96	89	182	100	185	Ile102Met (ata/atG)	Rv2611c	-	phosphatidylinositol mannoside acyltransferase
2941179	0	G	SNP	A	67	45	110	98.25	114	Arg6Arg (cgc/cgT)	Rv2613c	-	AP-4-A phosphorylase		phylo (Delhi/CAS)
2943675	0	G	SNP	A	228	166	382	99.24	397	Gly437Gly (ggc/ggT)	Rv2615c	PE_PGRS45	PE-PGRS family protein PE_PGRS45
2944515	0	A	SNP	C	197	274	464	99.58	473	Gly157Gly (ggt/ggG)	Rv2615c	PE_PGRS45	PE-PGRS family protein PE_PGRS45
2948524	0	T	SNP	A	88	145	227	99.57	234	Glu12Val (gag/gTg)	Rv2621c	-	transcriptional regulator
2949251	0	G	SNP	A	84	89	172	100	173	Val206Ile (gtt/Att)	Rv2622	-	methyltransferase
2954439	0	T	SNP	C	75	48	122	100	123	Arg104Gly (aga/Gga)	Rv2627c	-	hypothetical protein
2958693	0	G	SNP	A	68	86	153	99.35	155	Ala374Ala (gcg/gcA)	Rv2631	-	RNA-splicing ligase RtcB
2959257	0	A	Del	GAP	48	61	103	98.2	111
2959258	0	T	Del	GAP	48	61	103	99.09	110
2959259	0	C	Del	GAP	48	61	103	99.09	110
2959260	0	C	Del	GAP	48	61	103	99.09	110
2959261	0	A	Del	GAP	48	61	103	99.09	110
2959262	0	A	Del	GAP	48	61	103	99.09	110
2959263	0	T	Del	GAP	48	61	103	99.09	110
2959264	0	C	Del	GAP	48	61	103	99.09	110
2959265	0	A	SNP	T	47	56	103	97.17	106
2960592	0	C	SNP	T	275	337	580	98.08	624	Gly617Asp (ggc/gAc)	Rv2634c	PE_PGRS46	PE-PGRS family protein PE_PGRS46
2964594	0	G	SNP	A	83	78	156	100	161	Ala64Thr (gcc/Acc)	Rv2638	-	hypothetical protein
2974933	0	A	SNP	G	136	148	282	100	284	Ile101Thr (atc/aCc)	Rv2650c	-	prophage protein
2975227	0	T	SNP	G	90	101	188	100	191	Asn3Thr (aat/aCt)	Rv2650c	-	prophage protein
2981691	0	C	SNP	G	74	103	176	98.88	179	Ala70Ala (gcc/gcG)	Rv2662	-	hypothetical protein
2984740	0	A	SNP	G	120	124	242	99.19	246	His3Arg (cac/cGc)	Rv2668	-	hypothetical protein
2988630	0	C	SNP	G	114	99	210	100	213	His317Asp (cat/Gat)	Rv2672	-	protease
2994187	0	T	SNP	C	122	146	264	100	268	Leu292Leu (tta/ttG)	Rv2678c	hemE	uroporphyrinogen decarboxylase
3003115	0	C	SNP	G	78	86	163	99.39	165	Ala378Gly (gca/gGa)	Rv2685	arsB1	arsenic-transport integral membrane protein ArsB
3005185	0	G	SNP	T	80	82	159	100	162	Pro156Thr (ccc/Acc)	Rv2688c	-	antibiotic ABC transporter ATP-binding protein
3009692	0	A	SNP	G	79	91	169	99.42	171	Thr117Ala (acc/Gcc)	Rv2691	ceoB	TRK system potassium uptake protein CeoB
3010014	0	G	SNP	A	67	64	128	99.24	132	Gly224Glu (ggg/gAg)	Rv2691	ceoB	TRK system potassium uptake protein CeoB
3010420	0	A	SNP	G	84	80	162	99.39	165	Ile133Val (atc/Gtc)	Rv2692	ceoC	TRK system potassium uptake protein CeoC
3011837	0	A	SNP	G	69	57	125	100	126
3017077	0	C	SNP	T	53	89	141	100	142	Arg74Trp (cgg/Tgg)	Rv2702	ppgK	polyphosphate glucokinase
3017465	0	T	SNP	C	51	49	98	100	100	Ile203Thr (ata/aCa)	Rv2702	ppgK	polyphosphate glucokinase
3025859	0	A	SNP	C	57	68	124	100	125	Tyr140Ser (tac/tCc)	Rv2713	sthA	pyridine nucleotide transhydrogenase
3027548	0	C	SNP	T	66	53	111	99.17	120	Pro162Ser (ccg/Tcg)	Rv2714	-	hypothetical protein
3027798	0	T	SNP	C	68	72	137	100	140	Val245Ala (gtg/gCg)	Rv2714	-	hypothetical protein
3031168	0	A	SNP	G	88	77	163	100	165	Tyr124His (tat/Cat)	Rv2719c	-	membrane protein
3037377	0	T	SNP	C	116	77	192	100	193
3040344	0	C	SNP	T	111	75	182	99.47	187	Glu142Glu (gag/gaA)	Rv2727c	miaA	tRNA delta(2)-isopentenylpyrophosphate transferase
3041871	0	G	SNP	T	121	113	228	99.57	235	Ala202Glu (gcg/gAg)	Rv2729c	-	integral membrane protein
3042892	0	C	SNP	G	95	45	139	99.29	141	Ala117Ala (gcc/gcG)	Rv2730	-	hypothetical protein
3043700	0	C	SNP	T	86	72	157	98.75	160	Ala225Ala (gcc/gcT)	Rv2731	-	hypothetical protein
3054081	0	A	SNP	G	68	106	172	100	174	Gly56Gly (gga/ggG)	Rv2741	PE_PGRS47	PE-PGRS family protein PE_PGRS47
3054321	0	A	SNP	G	149	87	234	100	236	Gly136Gly (gga/ggG)	Rv2741	PE_PGRS47	PE-PGRS family protein PE_PGRS47
3054724	0	A	SNP	G	76	62	136	100	138	Ser271Gly (agc/Ggc)	Rv2741	PE_PGRS47	PE-PGRS family protein PE_PGRS47
3059791	0	G	SNP	C	15	29	44	97.78	45
3069167	0	A	SNP	G	115	100	212	98.17	219	Leu306Pro (ctg/cCg)	Rv2756c	hsdM	type I restriction/modification system DNA methylase HsdM
3069566	0	C	SNP	T	114	113	223	98.27	231	Gly173Asp (ggc/gAc)	Rv2756c	hsdM	type I restriction/modification system DNA methylase HsdM
3072285	0	A	SNP	C	55	63	114	100	118	Leu119Arg (ctg/cGg)	Rv2761c	hsdS	type I restriction/modification system specificity determinant HsdS
3076172	0	C	SNP	T	96	56	151	99.35	153	Asp67Asn (gat/Aat)	Rv2766c	-	short-chain type dehydrogenase/reductase
3078178	0	C	SNP	T	111	71	178	100	182	Val270Met (gtg/Atg)	Rv2769c	PE27	PE family protein PE27
3079877	0	A	SNP	G	101	81	181	100	182	Phe194Ser (ttc/tCc)	Rv2770c	PPE44	PPE family protein PPE44
3080795	0	A	SNP	G	61	69	126	99.24	131	Leu80Pro (ctc/cCc)	Rv2771c	-	hypothetical protein
3084693	0	G	SNP	C	92	130	220	98.23	226	Ser288Trp (tcg/tGg)	Rv2777c	-	hypothetical protein
3086788	0	T	SNP	C	77	81	157	100	158
3089299	0	C	SNP	G	108	100	203	100	208	Gly355Arg (gga/Cga)	Rv2782c	pepR	zinc protease
3101620	0	G	SNP	A	99	74	169	99.43	174	Arg181Arg (cgc/cgT)	Rv2792c	-	resolvase
3103682	0	T	SNP	C	70	76	146	100	146	Met87Val (atg/Gtg)	Rv2794c	pptT	phosphopantetheinyl transferase
3103733	0	G	SNP	C	77	76	152	98.71	155	Pro70Ala (ccg/Gcg)	Rv2794c	pptT	phosphopantetheinyl transferase
3104189	0	A	SNP	G	66	65	125	100	131	Cys241Cys (tgt/tgC)	Rv2795c	-	hypothetical protein
3105159	0	C	SNP	T	53	35	87	100	88	Gly154Asp (ggc/gAc)	Rv2796c	lppV	lipoprotein LppV
3111280	0	G	SNP	A	132	166	293	100	298	Leu182Phe (ctt/Ttt)	Rv2802c	-	arginine/hypothetical protein
3112700	0	C	SNP	T	79	90	166	98.83	171	Gly132Asp (ggc/gAc)	Rv2804c	-	hypothetical protein
3112877	0	G	SNP	A	118	89	204	100	207	Gly4Asp (ggc/gAc)	Rv2805	-	hypothetical protein
3113859	0	T	SNP	G	129	127	253	99.61	257	Trp68Gly (tgg/Ggg)	Rv2807	-	hypothetical protein
3113872	0	A	SNP	T	120	130	248	100	250	Glu72Val (gag/gTg)	Rv2807	-	hypothetical protein
3114516	0	A	Del	GAP	136	115	248	93.31	269		Rv2807	-	hypothetical protein
3115384	0	G	SNP	C	104	84	183	100	188
3118000	0	A	SNP	G	145	155	289	100	300	Arg395Gly (agg/Ggg)	Rv2812	-	transposase
3131469	1	T	Ins	T	131	139	270	90.3	270		Rv2823c	-	CRISPR-associated protein Cas10/Csm1
3131469	2	T	Ins	G	131	139	270	90.3	270		Rv2823c	-	CRISPR-associated protein Cas10/Csm1
3131469	3	T	Ins	T	131	139	270	90.3	270		Rv2823c	-	CRISPR-associated protein Cas10/Csm1
3131469	4	T	Ins	C	131	139	270	90.3	270		Rv2823c	-	CRISPR-associated protein Cas10/Csm1
3131469	5	T	Ins	G	131	138	269	89.97	269		Rv2823c	-	CRISPR-associated protein Cas10/Csm1
3131469	6	T	Ins	G	130	138	268	89.63	269		Rv2823c	-	CRISPR-associated protein Cas10/Csm1
3131469	7	T	Ins	C	130	137	267	89.3	268		Rv2823c	-	CRISPR-associated protein Cas10/Csm1
3131469	8	T	Ins	G	131	136	267	89.3	268		Rv2823c	-	CRISPR-associated protein Cas10/Csm1
3131469	9	T	Ins	A	130	135	265	88.63	266		Rv2823c	-	CRISPR-associated protein Cas10/Csm1
3133054	0	C	SNP	G	316	265	572	99.66	583	Ser162Ser (tcg/tcC)	Rv2825c	-	hypothetical protein
3133055	0	G	SNP	C	311	268	566	99.66	581	Ser162Trp (tcg/tGg)	Rv2825c	-	hypothetical protein
3133536	0	T	SNP	C	98	172	266	100	270	Lys2Glu (aaa/Gaa)	Rv2825c	-	hypothetical protein
3135950	0	C	SNP	G	9	26	33	100	35	Ser128Ser (tcg/tcC)	Rv2828c	-	hypothetical protein
3135951	0	G	SNP	C	7	25	32	100	32	Ser128Trp (tcg/tGg)	Rv2828c	-	hypothetical protein
3137058	0	G	SNP	A	65	110	174	98.87	177	Ala56Val (gcg/gTg)	Rv2830c	vapB22	antitoxin VapB22
3138256	0	G	SNP	A	116	125	237	99.59	242	Thr309Met (acg/aTg)	Rv2832c	ugpC	sn-glycerol-3-phosphate ABC transporter ATP-binding protein UgpC
3138742	0	C	SNP	A	102	107	203	99.52	210	Gly147Val (ggc/gTc)	Rv2832c	ugpC	sn-glycerol-3-phosphate ABC transporter ATP-binding protein UgpC
3139011	0	A	SNP	C	100	93	187	99.48	194	Ile57Met (att/atG)	Rv2832c	ugpC	sn-glycerol-3-phosphate ABC transporter ATP-binding protein UgpC
3142429	0	C	SNP	A	229	213	439	99.55	444	Leu400Leu (ctg/ctT)	Rv2836c	dinF	DNA-damage-inducible protein DinF
3149111	0	C	SNP	G	58	49	104	99.07	108	Glu106Asp (gag/gaC)	Rv2841c	nusA	transcription termination/antitermination protein NusA
3151376	0	C	SNP	T	87	115	194	100	202	Ser525Ser (tcg/tcA)	Rv2845c	proS	proline--tRNA ligase
3162805	0	C	SNP	G	282	257	532	99.63	541	Arg180Gly (cgc/Ggc)	Rv2853	PE_PGRS48	PE-PGRS family protein PE_PGRS48
3165807	0	G	SNP	A	76	71	145	98.66	149	Val201Val (gtg/gtA)	Rv2855	mtr	mycothione reductase
3168492	0	G	SNP	A	75	77	149	99.35	153
3173193	0	G	SNP	T	65	62	123	98.45	129	Thr275Thr (acc/acA)	Rv2861c	mapB	methionine aminopeptidase
3174013	0	G	SNP	A	120	94	212	100	214	Pro2Leu (cct/cTt)	Rv2861c	mapB	methionine aminopeptidase
3174496	0	A	SNP	G	81	115	191	100	196	Cys50Arg (tgt/Cgt)	Rv2862c	-	hypothetical protein
3177884	0	C	SNP	A	54	65	118	96.75	123	Arg21Arg (cgc/cgA)	Rv2866	relG	toxin RelG
3180988	0	C	SNP	A	83	87	168	99.42	171	Val259Phe (gtc/Ttc)	Rv2869c	rip	zinc metalloprotease
3186860	0	T	SNP	G	62	54	116	100	116	Tyr672Asp (tat/Gat)	Rv2874	dipZ	integral membrane C-type cytochrome biogenesis protein DipZ
3189242	0	A	SNP	G	65	78	140	100	143	Ala52Ala (gct/gcC)	Rv2878c	mpt53	soluble secreted antigen Mpt53
3190146	0	C	Del	GAP	130	106	236	95.16	248
3194241	1	C	Ins	G	56	44	100	90.09	100		Rv2885c	-	transposase
3200478	0	G	SNP	A	107	130	230	100	237	Leu71Leu (ctg/ctA)	Rv2891	-	hypothetical protein
3202731	0	A	SNP	C	109	98	199	100	207	Gly104Gly (gga/ggC)	Rv2893	-	oxidoreductase
3208600	0	G	SNP	A	85	91	171	99.44	177	Tyr269Tyr (tac/taT)	Rv2899c	fdhD	formate dehydrogenase accessory protein FdhD
3212723	0	C	SNP	A	134	115	247	100	249	Ala78Ala (gcg/gcT)	Rv2902c	rnhB	ribonuclease HII
3216584	0	T	SNP	C	75	54	128	100	129	Tyr103Cys (tat/tGt)	Rv2907c	rimM	16S rRNA processing protein RimM
3219500	0	T	SNP	A	61	68	129	100	129	Lys121Met (aag/aTg)	Rv2912c	-	TetR family HTH-type transcriptional regulator
3226181	0	A	SNP	C	48	79	127	100	127	Arg35Arg (cgt/cgG)	Rv2916c	ffh	signal recognition particle protein
3228143	0	G	SNP	T	134	120	253	99.61	255	Arg594Leu (cgg/cTg)	Rv2917	-	hypothetical protein
3229989	0	G	SNP	A	118	174	286	99.32	294	Ala231Val (gcg/gTg)	Rv2918c	glnD	bifunctional uridylyltransferase/uridylyl-removing enzyme
3236442	0	G	SNP	A	132	155	282	99.65	288	His455His (cac/caT)	Rv2922c	smc	chromosome partition protein Smc
3236497	0	A	SNP	T	129	147	264	99.64	277	Val437Glu (gtg/gAg)	Rv2922c	smc	chromosome partition protein Smc
3244113	0	T	SNP	C	97	91	185	97.92	192	Pro139Pro (cct/ccC)	Rv2930	fadD26	fatty-acid--CoA ligase FadD26
3247298	0	C	SNP	A	54	67	119	100	121	Gly618Gly (ggc/ggA)	Rv2931	ppsA	phthiocerol synthesis polyketide synthase type I PpsA
3247304	0	C	SNP	G	35	43	77	100	78	Val620Val (gtc/gtG)	Rv2931	ppsA	phthiocerol synthesis polyketide synthase type I PpsA
3247306	0	A	Del	GAP	31	43	75	100	74		Rv2931	ppsA	phthiocerol synthesis polyketide synthase type I PpsA
3247307	0	C	Del	GAP	31	43	75	100	74		Rv2931	ppsA	phthiocerol synthesis polyketide synthase type I PpsA
3247308	0	C	Del	GAP	31	43	75	100	74		Rv2931	ppsA	phthiocerol synthesis polyketide synthase type I PpsA
3247309	0	C	Del	GAP	31	43	75	100	74		Rv2931	ppsA	phthiocerol synthesis polyketide synthase type I PpsA
3247310	0	T	Del	GAP	31	43	75	100	74		Rv2931	ppsA	phthiocerol synthesis polyketide synthase type I PpsA
3247313	1	C	Ins	A	33	42	75	97.4	75		Rv2931	ppsA	phthiocerol synthesis polyketide synthase type I PpsA
3247313	2	C	Ins	C	33	42	75	97.4	75		Rv2931	ppsA	phthiocerol synthesis polyketide synthase type I PpsA
3247313	3	C	Ins	C	33	42	75	97.4	75		Rv2931	ppsA	phthiocerol synthesis polyketide synthase type I PpsA
3247313	4	C	Ins	A	33	42	75	97.4	75		Rv2931	ppsA	phthiocerol synthesis polyketide synthase type I PpsA
3247313	5	C	Ins	G	33	42	75	97.4	75		Rv2931	ppsA	phthiocerol synthesis polyketide synthase type I PpsA
3247319	0	C	SNP	T	52	63	109	100	115	Gly625Gly (ggc/ggT)	Rv2931	ppsA	phthiocerol synthesis polyketide synthase type I PpsA
3247340	0	G	SNP	A	67	84	147	100	151	Val632Val (gtg/gtA)	Rv2931	ppsA	phthiocerol synthesis polyketide synthase type I PpsA
3247851	0	G	SNP	A	66	41	106	99.07	108	Ala803Thr (gcc/Acc)	Rv2931	ppsA	phthiocerol synthesis polyketide synthase type I PpsA
3247853	0	C	SNP	T	63	40	101	99.04	104	Ala803Ala (gcc/gcT)	Rv2931	ppsA	phthiocerol synthesis polyketide synthase type I PpsA
3247856	0	G	SNP	C	62	42	102	98.11	106	Arg804Arg (cgg/cgC)	Rv2931	ppsA	phthiocerol synthesis polyketide synthase type I PpsA
3247864	1	C	Ins	T	60	38	98	95.15	98		Rv2931	ppsA	phthiocerol synthesis polyketide synthase type I PpsA
3247864	2	C	Ins	A	60	38	98	95.15	98		Rv2931	ppsA	phthiocerol synthesis polyketide synthase type I PpsA
3247864	3	C	Ins	G	59	38	97	94.17	98		Rv2931	ppsA	phthiocerol synthesis polyketide synthase type I PpsA
3247864	4	C	Ins	G	59	38	97	94.17	97		Rv2931	ppsA	phthiocerol synthesis polyketide synthase type I PpsA
3247866	0	C	Del	GAP	58	38	94	96.97	99		Rv2931	ppsA	phthiocerol synthesis polyketide synthase type I PpsA
3247867	0	A	Del	GAP	58	38	94	96	100		Rv2931	ppsA	phthiocerol synthesis polyketide synthase type I PpsA
3247868	0	A	Del	GAP	58	38	94	96.97	99		Rv2931	ppsA	phthiocerol synthesis polyketide synthase type I PpsA
3247869	0	A	Del	GAP	58	38	95	96.97	99		Rv2931	ppsA	phthiocerol synthesis polyketide synthase type I PpsA
3247874	0	G	SNP	A	60	40	99	98.04	102	Arg810Arg (cgg/cgA)	Rv2931	ppsA	phthiocerol synthesis polyketide synthase type I PpsA
3247877	0	T	SNP	C	62	42	103	97.2	107	Phe811Phe (ttt/ttC)	Rv2931	ppsA	phthiocerol synthesis polyketide synthase type I PpsA
3247883	0	T	SNP	C	114	73	184	98.94	189	Ser813Ser (agt/agC)	Rv2931	ppsA	phthiocerol synthesis polyketide synthase type I PpsA
3248074	0	G	SNP	A	188	187	370	93.52	401	Arg877His (cgc/cAc)	Rv2931	ppsA	phthiocerol synthesis polyketide synthase type I PpsA
3248075	0	C	SNP	T	187	186	369	92.79	402	Arg877Arg (cgc/cgT)	Rv2931	ppsA	phthiocerol synthesis polyketide synthase type I PpsA
3256494	0	A	SNP	G	92	111	202	100	203	Gly270Gly (gga/ggG)	Rv2933	ppsC	phthiocerol synthesis polyketide synthase type I PpsC
3266030	0	A	SNP	G	103	88	190	100	191	Ser1261Ser (tca/tcG)	Rv2934	ppsD	phthiocerol synthesis polyketide synthase type I PpsD
3269581	0	A	SNP	G	76	83	157	100	159	Ala615Ala (gca/gcG)	Rv2935	ppsE	phthiocerol synthesis polyketide synthase type I PpsE
3270784	0	A	SNP	G	98	103	199	100	201	Gln1016Gln (caa/caG)	Rv2935	ppsE	phthiocerol synthesis polyketide synthase type I PpsE
3273107	0	C	SNP	A	82	83	161	98.8	167	Ala298Ala (gcc/gcA)	Rv2936	drrA	daunorubicin ABC transporter ATP-binding protein DrrA		phylo (3)
3275155	0	C	SNP	T	144	149	291	99.32	295	Ala69Ala (gcc/gcT)	Rv2939	papA5	phthiocerol/phthiodiolone dimycocerosyl transferase
3288133	0	A	SNP	G	119	113	228	96.67	240
3288364	0	T	SNP	C	55	81	136	100	136
3288365	0	T	SNP	C	58	80	138	100	138
3290581	0	G	Del	GAP	41	31	73	100	72
3290582	0	T	Del	GAP	41	31	73	100	72
3290583	0	T	Del	GAP	41	31	73	100	72
3296843	0	A	SNP	G	160	109	261	99.63	270	Val333Ala (gtg/gCg)	Rv2947c	pks15	polyketide synthase
3302589	0	A	SNP	C	152	130	279	99.65	283
3306441	0	G	SNP	A	88	119	202	100	207	Arg388Gln (cgg/cAg)	Rv2953	-	trans-acting enoyl reductase
3308606	0	G	SNP	A	127	125	249	100	252
3310005	0	G	SNP	C	128	175	302	99.34	305	Gly179Ala (ggc/gCc)	Rv2957	-	PGL/p-HBAD biosynthesis glycosyltransferase
3312620	0	C	SNP	A	107	137	240	100	244	Glu73Asp (gag/gaT)	Rv2959c	-	rhamnosyl O-methyltransferase
3314412	0	A	SNP	G	88	112	199	100	200	Ala237Ala (gct/gcC)	Rv2962c	-	PGL/p-HBAD biosynthesis rhamnosyltransferase
3315597	0	T	SNP	C	104	107	205	98.14	215	Leu121Pro (ctg/cCg)	Rv2963	-	integral membrane protein
3316955	0	A	SNP	C	85	90	173	100	175	Met143Leu (atg/Ctg)	Rv2964	purU	formyltetrahydrofolate deformylase
3319791	0	T	SNP	C	124	118	236	99.59	243	Ile1086Val (atc/Gtc)	Rv2967c	pca	pyruvate carboxylase
3326554	0	A	SNP	C	145	115	256	99.62	261	Asn152His (aac/Cac)	Rv2971	-	oxidoreductase		phylo (not Euro-American, M. africanum, M. bovis, M . canettii, M. caprae, M. Microti, M. pinipedii, Beijing, Delhi/CAS, EAI)
3331362	0	C	Del	GAP	72	120	192	91.43	210		Rv2975c	-	hypothetical protein
3331363	0	G	Del	GAP	72	120	192	91.43	210		Rv2975c	-	hypothetical protein
3335708	0	G	SNP	C	116	113	223	99.57	230	Pro14Arg (ccg/cGg)	Rv2979c	-	resolvase
3336825	0	T	SNP	C	95	155	247	100	250	Thr365Ala (aca/Gca)	Rv2981c	ddlA	D-alanine--D-alanine ligase
3338603	0	G	SNP	C	71	81	150	98.7	154	Pro133Ala (ccg/Gcg)	Rv2982c	gpdA2	glycerol-3-phosphate dehydrogenase
3348536	0	C	SNP	T	35	37	71	100	72
3349917	0	G	SNP	A	74	68	136	100	142	His121Tyr (cat/Tat)	Rv2992c	gltS	glutamate--tRNA ligase
3352932	0	C	SNP	G	90	66	153	100	156	Thr179Thr (acg/acC)	Rv2995c	leuB	3-isopropylmalate dehydrogenase
3355949	0	A	SNP	C	153	114	263	99.63	268	Asp284Ala (gac/gCc)	Rv2997	-	dehydrogenase
3357464	0	C	SNP	G	123	170	290	100	293
3358235	0	A	SNP	T	81	86	166	100	167	Met212Leu (atg/Ttg)	Rv2999	lppY	lipoprotein LppY
3363338	0	A	SNP	G	87	79	162	98.81	168
3367765	0	G	SNP	A	84	88	163	100	172	Gly343Gly (ggc/ggT)	Rv3009c	gatB	aspartyl/glutamyl-tRNA(Asn/Gln) amidotransferase subunit B
3379784	0	C	SNP	A	76	86	160	77.51	209
3379788	0	C	SNP	G	77	94	169	87.69	195
3380439	1	G	Ins	C	35	16	51	85	51
3380804	0	T	SNP	G	166	217	376	97.46	393	Ile64Leu (atc/Ctc)	Rv3022A	PE29	PE family protein PE29
3385218	0	C	SNP	T	126	101	223	100	227	Gly287Glu (gga/gAa)	Rv3026c	-	hypothetical protein
3393640	0	C	SNP	T	50	60	110	98.21	112	Asn87Asn (aac/aaT)	Rv3033	-	hypothetical protein
3395654	0	G	SNP	A	91	80	165	98.84	173	Leu92Leu (ctg/ctA)	Rv3035	-	hypothetical protein
3401871	0	A	SNP	G	95	102	195	98.5	200	Ala16Ala (gct/gcC)	Rv3041c	-	ABC transporter ATP-binding protein
3402816	0	C	SNP	T	73	88	156	99.38	162	Gly116Glu (gga/gAa)	Rv3042c	serB2	phosphoserine phosphatase SerB
3404376	0	C	SNP	G	68	82	148	100	150	Thr182Thr (acg/acC)	Rv3043c	ctaD	cytochrome C oxidase cytochrome 1
3413785	0	C	SNP	T	155	177	327	99.7	333	Val128Ile (gtc/Atc)	Rv3051c	nrdE	ribonucleoside-diphosphate reductase subunit alpha
3415181	0	C	Del	GAP	103	43	148	81.11	180
3415182	0	A	Del	GAP	103	43	148	82.02	178
3415183	0	C	Del	GAP	103	43	148	83.43	175
3415184	0	C	Del	GAP	103	43	148	82.95	176
3415185	0	T	Del	GAP	103	43	148	84.39	173
3415186	0	A	Del	GAP	103	43	148	84.88	172
3415187	0	G	Del	GAP	103	43	148	85.38	171
3415188	0	G	Del	GAP	103	43	148	85.88	170
3415189	0	G	Del	GAP	103	43	148	86.39	169
3415190	0	G	Del	GAP	103	43	148	86.9	168
3415191	0	G	Del	GAP	103	43	148	87.95	166
3415192	0	T	Del	GAP	103	43	148	87.95	166
3415193	0	G	Del	GAP	103	43	148	87.95	166
3415194	0	G	Del	GAP	103	42	148	87.35	166
3420825	0	A	SNP	G	75	96	169	100	171	Asp445Gly (gac/gGc)	Rv3059	cyp136	cytochrome P450 Cyp136
3422934	0	G	SNP	A	66	69	135	99.26	136	Leu94Phe (ctc/Ttc)	Rv3060c	-	GntR family transcriptional regulator
3425854	0	C	SNP	T	120	107	222	100	227	Pro91Ser (ccg/Tcg)	Rv3062	ligB	DNA ligase
3428382	0	C	SNP	T	81	68	148	100	149	Leu380Leu (ctc/ctT)	Rv3063	cstA	carbon starvation protein A
3428897	0	G	SNP	C	98	93	190	99.48	192	Arg552Pro (cgt/cCt)	Rv3063	cstA	carbon starvation protein A
3428917	0	C	SNP	A	94	100	193	100	194	Arg559Ser (cgt/Agt)	Rv3063	cstA	carbon starvation protein A
3437007	0	G	SNP	C	97	109	203	99.04	208	Ala77Pro (gcc/Ccc)	Rv3074	-	hypothetical protein
3440464	0	T	SNP	G	98	104	199	100	202	Arg308Arg (cgt/cgG)	Rv3077	-	hydrolase
3440468	0	G	SNP	C	100	106	198	100	206	Gly310Arg (ggc/Cgc)	Rv3077	-	hydrolase
3450725	0	T	SNP	C	102	103	203	100	205	Val243Val (gtt/gtC)	Rv3084	lipR	acetyl-hydrolase LipR
3454263	0	C	SNP	G	77	92	165	100	169	Leu447Val (ctc/Gtc)	Rv3087	-	diacyglycerol O-acyltransferase
3455686	0	G	SNP	C	101	120	220	100	221	Leu449Leu (ctg/ctC)	Rv3088	tgs4	diacyglycerol O-acyltransferase
3456666	0	A	SNP	G	83	66	147	100	149	Ala302Ala (gca/gcG)	Rv3089	fadD13	long chain-fatty-acid--CoA ligase FadD13
3457625	0	G	Del	GAP	82	107	186	92.65	204
3457626	0	G	Del	GAP	82	107	186	97.93	193
3459081	0	G	SNP	C	93	77	166	99.42	171	Ala291Pro (gca/Cca)	Rv3090	-	hypothetical protein
3462135	0	G	SNP	C	136	130	263	100	266	Cys210Trp (tgc/tgG)	Rv3093c	-	oxidoreductase
3464576	0	G	Del	GAP	86	83	168	90.37	187		Rv3096	-	hypothetical protein
3464577	0	C	Del	GAP	86	83	168	90.86	186		Rv3096	-	hypothetical protein
3464578	0	T	Del	GAP	86	83	168	91.35	185		Rv3096	-	hypothetical protein
3466919	0	C	SNP	G	132	91	221	100	223	Gly58Ala (ggc/gCc)	Rv3097c	lipY	triacylglycerol lipase Lip
3467465	0	C	SNP	G	103	73	174	99.44	177	Ala66Ala (gcg/gcC)	Rv3098c	-	hypothetical protein
3473793	0	G	SNP	C	68	88	155	98.11	159	Arg38Gly (cgc/Ggc)	Rv3105c	prfB	peptide chain release factor PrfB
3473996	1	G	Ins	A	68	68	136	97.14	136
3480474	0	G	SNP	A	190	139	324	99.7	330	Gly134Glu (gga/gAa)	Rv3113	-	phosphatase
3486977	0	A	SNP	G	102	93	193	100	195	Lys157Glu (aaa/Gaa)	Rv3121	cyp141	cytochrome P450 Cyp141
3488122	0	G	SNP	A	129	108	231	100	237	Gly12Arg (ggg/Agg)	Rv3122	-	hypothetical protein
3489665	0	C	SNP	T	86	116	195	99.51	203	Pro54Ser (cca/Tca)	Rv3124	moaR1	transcriptional regulator MoaR
3490876	0	G	SNP	C	232	148	374	99.48	382	Pro259Arg (ccg/cGg)	Rv3125c	PPE49	PPE family protein PPE49
3499497	0	G	SNP	C	83	101	180	100	184	Ala140Gly (gcc/gGc)	Rv3133c	devR	two component transcriptional regulator DevR
3500243	0	G	SNP	C	120	94	213	100	214	Ala169Ala (gcc/gcG)	Rv3134c	-	universal stress protein
3503895	0	C	SNP	T	128	168	288	97.69	303	Pro168Leu (ccg/cTg)	Rv3137	-	histidinol-phosphatase
3509231	0	G	SNP	A	49	52	101	99.02	102	Arg106Cys (cgc/Tgc)	Rv3142c	-	hypothetical protein
3509300	0	A	Del	GAP	41	52	91	97.89	95		Rv3142c	-	hypothetical protein
3509301	0	G	Del	GAP	41	52	91	100	93		Rv3142c	-	hypothetical protein
3510120	0	T	SNP	G	82	95	177	99.44	178	Lys400Gln (aag/Cag)	Rv3144c	PPE52	PPE family protein PPE52
3515467	0	C	SNP	T	57	93	148	100	150	Pro19Leu (ccg/cTg)	Rv3150	nuoF	NADH-quinone oxidoreductase subunit F
3518167	0	A	SNP	G	184	140	319	99.69	325	Ile474Met (ata/atG)	Rv3151	nuoG	NADH-quinone oxidoreductase subunit G
3518555	0	A	SNP	G	137	142	277	99.29	281	Thr604Ala (acg/Gcg)	Rv3151	nuoG	NADH-quinone oxidoreductase subunit G
3530440	0	A	SNP	C	84	122	204	99.52	207	Asp233Glu (gat/gaG)	Rv3161c	-	dioxygenase
3530955	0	C	SNP	G	70	69	139	100	139	Val62Leu (gtc/Ctc)	Rv3161c	-	dioxygenase
3539353	0	G	SNP	A	92	129	219	100	221	Gln283Gln (cag/caA)	Rv3170	aofH	flavin-containing monoamine oxidase
3546987	0	C	SNP	T	73	78	144	99.34	152
3556275	0	A	SNP	G	78	76	151	98.72	156	Leu138Pro (ctg/cCg)	Rv3190c	-	hypothetical protein
3557253	0	C	SNP	T	88	72	157	98.77	162
3562338	0	G	SNP	T	165	132	296	99.66	298	Leu279Met (ctg/Atg)	Rv3193c	-	transmembrane protein
3564594	0	C	SNP	T	68	71	138	99.29	140	Ala77Ala (gcc/gcT)	Rv3195	-	hypothetical protein
3580637	0	T	Del	GAP	87	92	176	94.21	190
3581414	0	A	SNP	G	70	59	127	100	129	Thr34Ala (aca/Gca)	Rv3204	-	DNA-methyltransferase
3590040	0	T	SNP	C	68	86	154	98.72	156	Val216Ala (gtg/gCg)	Rv3212	-	hypothetical protein
3590686	1	G	Ins	C	43	23	66	98.51	66
3591063	0	T	SNP	C	76	85	157	100	161	Lys144Glu (aag/Gag)	Rv3213c	-	SOJ/ParA-like protein
3592529	0	C	SNP	A	171	110	274	98.6	285	Ala92Ala (gcc/gcA)	Rv3215	entC	isochorismate synthase
3593824	0	G	Del	GAP	111	66	172	98.33	180		Rv3217c	-	integral membrane protein
3593825	0	G	Del	GAP	111	66	172	98.88	179		Rv3217c	-	integral membrane protein
3593826	0	T	Del	GAP	111	66	172	98.88	179		Rv3217c	-	integral membrane protein
3593827	0	T	Del	GAP	111	66	172	98.88	179		Rv3217c	-	integral membrane protein
3593828	0	G	Del	GAP	111	66	172	98.88	179		Rv3217c	-	integral membrane protein
3593829	0	G	Del	GAP	111	66	172	98.88	179		Rv3217c	-	integral membrane protein
3593830	0	C	Del	GAP	111	66	172	98.88	179		Rv3217c	-	integral membrane protein
3593831	0	T	Del	GAP	111	66	172	98.88	179		Rv3217c	-	integral membrane protein
3593832	0	G	Del	GAP	111	66	172	98.33	180		Rv3217c	-	integral membrane protein
3593833	0	C	Del	GAP	111	66	172	98.33	180		Rv3217c	-	integral membrane protein
3593834	0	G	Del	GAP	111	66	172	98.88	179		Rv3217c	-	integral membrane protein
3593835	0	C	Del	GAP	111	66	172	98.88	179		Rv3217c	-	integral membrane protein
3593836	0	T	Del	GAP	111	66	172	98.33	180		Rv3217c	-	integral membrane protein
3593837	0	G	Del	GAP	110	66	171	97.24	181		Rv3217c	-	integral membrane protein
3593838	0	G	Del	GAP	110	66	171	96.7	182		Rv3217c	-	integral membrane protein
3594624	0	G	SNP	T	126	136	254	99.24	264	Asp53Tyr (gac/Tac)	Rv3218	-	hypothetical protein
3600455	0	A	SNP	G	102	86	185	100	188	Gln202Arg (cag/cGg)	Rv3224	-	iron-regulated short-chain dehydrogenase/reductase
3600576	0	C	SNP	T	82	85	166	100	167	Cys242Cys (tgc/tgT)	Rv3224	-	iron-regulated short-chain dehydrogenase/reductase
3604821	0	G	SNP	C	177	151	324	99.7	329	Ala32Ala (gcg/gcC)	Rv3228	-	hypothetical protein
3610391	1	A	Ins	C	82	93	175	93.58	175		Rv3234c	tgs3	diacyglycerol O-acyltransferase
3614982	0	T	SNP	C	102	65	163	100	167	Leu874Leu (cta/ctG)	Rv3239c	-	transmembrane transport protein
3621423	0	A	SNP	G	114	58	170	100	172
3622441	0	A	SNP	C	99	97	194	100	196	Val217Val (gtt/gtG)	Rv3243c	-	hypothetical protein
3625065	0	T	SNP	G	85	79	162	100	164	Met517Leu (atg/Ctg)	Rv3245c	mtrB	two component sensory histidine kinase MtrB
3638093	0	G	SNP	A	68	69	137	100	137	Ser206Leu (tcg/tTg)	Rv3257c	pmmA	phosphomannomutase PmmA
3642877	0	A	SNP	G	57	106	161	97.02	168	Lys448Arg (aag/aGg)	Rv3262	fbiB	coenzyme F420:L-glutamate ligase
3645524	0	C	SNP	T	56	77	132	99.25	134	Asp152Asn (gac/Aac)	Rv3264c	manB	D-alpha-D-mannose-1-phosphate guanylyltransferase ManB
3649735	0	G	SNP	A	76	86	158	100	162	Ala106Thr (gcc/Acc)	Rv3268	-	hypothetical protein
3653988	0	G	SNP	A	66	69	131	99.26	136	Val181Met (gtg/Atg)	Rv3272	-	hypothetical protein
3656206	0	C	SNP	A	89	86	169	99.43	176	Arg524Ser (cgc/Agc)	Rv3273	-	transmembrane carbonic anhydrase
3670040	0	C	SNP	T	104	70	171	100	174	Ala124Ala (gcg/gcA)	Rv3289c	-	transmembrane protein
3678094	0	C	SNP	T	95	98	183	99.48	194	Ala440Ala (gcc/gcT)	Rv3296	lhr	ATP-dependent helicase
3679764	0	G	SNP	A	176	165	333	100	341	Ser997Asn (agc/aAc)	Rv3296	lhr	ATP-dependent helicase
3680518	0	C	SNP	A	125	93	214	99.54	219	Arg1248Arg (cgc/cgA)	Rv3296	lhr	ATP-dependent helicase
3681548	0	A	SNP	C	72	92	161	100	164	Arg77Arg (agg/Cgg)	Rv3297	nei	endonuclease VIII
3684231	0	T	Del	GAP	56	75	131	99.24	132		Rv3299c	atsB	arylsulfatase AtsB
3685510	0	T	SNP	C	146	120	260	99.63	267	Ser152Gly (agt/Ggt)	Rv3299c	atsB	arylsulfatase AtsB
3689523	0	G	SNP	T	79	61	139	98.59	142	Cys472_ (tgc/tgA)	Rv3303c	lpdA	NAD(P)H quinone reductase LpdA
3690016	0	A	SNP	G	107	88	192	100	195	Leu308Ser (ttg/tCg)	Rv3303c	lpdA	NAD(P)H quinone reductase LpdA
3692647	0	C	SNP	T	135	117	246	100	252	Lys54Lys (aag/aaA)	Rv3305c	amiA1	N-acyl-L-amino acid amidohydrolase AmiA
3693681	0	A	SNP	C	115	101	211	100	216	Ala103Ala (gct/gcG)	Rv3306c	amiB1	amidase AmiB
3697306	0	G	SNP	A	58	64	120	97.6	125	Val37Ile (gtc/Atc)	Rv3310	sapM	acid phosphatase
3697585	0	C	SNP	T	33	40	73	100	73	Leu130Phe (ctc/Ttc)	Rv3310	sapM	acid phosphatase
3704596	0	G	SNP	C	59	59	118	100	118	Val54Leu (gtg/Ctg)	Rv3317	sdhD	succinate dehydrogenase hydrophobic membrane anchor subunit
3711910	0	G	SNP	A	45	23	68	98.55	69	Trp54_ (tgg/tgA)	Rv3327	-	transposase fusion protein
3712372	0	A	SNP	G	73	43	112	100	116	Leu208Leu (cta/ctG)	Rv3327	-	transposase fusion protein
3714211	0	G	SNP	T	96	106	200	100	202	Pro41Gln (ccg/cAg)	Rv3328c	sigJ	ECF RNA polymerase sigma factor SigJ
3714639	0	G	SNP	A	80	78	156	100	158	Arg83His (cgc/cAc)	Rv3329	-	aminotransferase
3714757	0	A	SNP	C	72	82	152	99.35	155	Gln122His (caa/caC)	Rv3329	-	aminotransferase
3715775	0	C	SNP	T	87	49	134	97.14	140
3718357	0	C	SNP	T	108	95	198	100	203	Pro423Leu (ccg/cTg)	Rv3331	sugI	sugar-transport integral membrane protein SugI
3721806	0	G	SNP	C	187	143	322	99.4	332	Gly265Gly (ggc/ggG)	Rv3335c	-	integral membrane protein
3729342	0	C	SNP	T	82	76	151	99.37	159	Ala240Val (gcg/gTg)	Rv3342	-	methyltransferase
3730371	0	C	SNP	T	141	153	289	90.74	324	Gly2189Ser (ggc/Agc)	Rv3343c	PPE54	PPE family protein PPE54
3732624	0	A	SNP	G	237	302	528	75.92	710	Leu1438Leu (ttg/Ctg)	Rv3343c	PPE54	PPE family protein PPE54
3734099	0	G	SNP	A	101	124	223	99.56	226	Pro946Leu (ccg/cTg)	Rv3343c	PPE54	PPE family protein PPE54
3735802	0	C	SNP	G	213	177	385	85.9	454	Thr378Thr (acg/acC)	Rv3343c	PPE54	PPE family protein PPE54
3736024	0	A	SNP	G	139	100	230	97.55	245	Gly304Gly (ggt/ggC)	Rv3343c	PPE54	PPE family protein PPE54
3736628	0	T	SNP	G	231	155	374	99.23	389	Glu103Ala (gag/gCg)	Rv3343c	PPE54	PPE family protein PPE54
3737479	0	G	Del	GAP	108	100	221	89.27	233		Rv3344c	PE_PGRS49	PE-PGRS family protein PE_PGRS49
3737480	0	G	Del	GAP	108	100	222	96.74	215		Rv3344c	PE_PGRS49	PE-PGRS family protein PE_PGRS49
3737481	0	C	Del	GAP	108	100	222	95.85	217		Rv3344c	PE_PGRS49	PE-PGRS family protein PE_PGRS49
3737482	0	G	Del	GAP	108	100	222	94.12	221		Rv3344c	PE_PGRS49	PE-PGRS family protein PE_PGRS49
3737483	0	C	Del	GAP	108	100	222	93.69	222		Rv3344c	PE_PGRS49	PE-PGRS family protein PE_PGRS49
3737484	0	C	Del	GAP	108	100	222	94.12	221		Rv3344c	PE_PGRS49	PE-PGRS family protein PE_PGRS49
3737485	0	G	Del	GAP	108	100	222	94.12	221		Rv3344c	PE_PGRS49	PE-PGRS family protein PE_PGRS49
3737486	0	C	Del	GAP	108	100	222	94.55	220		Rv3344c	PE_PGRS49	PE-PGRS family protein PE_PGRS49
3737487	0	C	Del	GAP	108	100	222	93.27	223		Rv3344c	PE_PGRS49	PE-PGRS family protein PE_PGRS49
3737488	0	G	Del	GAP	108	100	222	95.85	217		Rv3344c	PE_PGRS49	PE-PGRS family protein PE_PGRS49
3737489	0	G	Del	GAP	108	100	222	96.3	216		Rv3344c	PE_PGRS49	PE-PGRS family protein PE_PGRS49
3737490	0	C	Del	GAP	108	100	222	94.12	221		Rv3344c	PE_PGRS49	PE-PGRS family protein PE_PGRS49
3737491	0	G	Del	GAP	108	100	222	92.04	226		Rv3344c	PE_PGRS49	PE-PGRS family protein PE_PGRS49
3737492	0	C	Del	GAP	108	100	222	92.04	226		Rv3344c	PE_PGRS49	PE-PGRS family protein PE_PGRS49
3737493	0	C	Del	GAP	108	100	222	92.86	224		Rv3344c	PE_PGRS49	PE-PGRS family protein PE_PGRS49
3737494	0	G	Del	GAP	108	100	222	93.69	222		Rv3344c	PE_PGRS49	PE-PGRS family protein PE_PGRS49
3737495	0	C	Del	GAP	108	100	222	93.27	223		Rv3344c	PE_PGRS49	PE-PGRS family protein PE_PGRS49
3737496	0	C	Del	GAP	108	100	222	93.27	223		Rv3344c	PE_PGRS49	PE-PGRS family protein PE_PGRS49
3737497	0	G	Del	GAP	108	100	222	93.27	223		Rv3344c	PE_PGRS49	PE-PGRS family protein PE_PGRS49
3737498	0	C	Del	GAP	108	100	222	94.98	219		Rv3344c	PE_PGRS49	PE-PGRS family protein PE_PGRS49
3737499	0	C	Del	GAP	108	100	222	93.69	222		Rv3344c	PE_PGRS49	PE-PGRS family protein PE_PGRS49
3737500	0	A	Del	GAP	108	100	221	94.55	220		Rv3344c	PE_PGRS49	PE-PGRS family protein PE_PGRS49
3737501	0	C	Del	GAP	108	100	221	94.12	221		Rv3344c	PE_PGRS49	PE-PGRS family protein PE_PGRS49
3737502	0	C	Del	GAP	106	100	221	91.56	225		Rv3344c	PE_PGRS49	PE-PGRS family protein PE_PGRS49
3738364	0	G	SNP	A	102	230	324	98.22	338	Arg1471Trp (cgg/Tgg)	Rv3345c	PE_PGRS50	PE-PGRS family protein PE_PGRS50
3738417	0	G	Del	GAP	52	181	230	92.46	252		Rv3345c	PE_PGRS50	PE-PGRS family protein PE_PGRS50
3739497	0	A	Del	GAP	245	212	420	86.39	529		Rv3345c	PE_PGRS50	PE-PGRS family protein PE_PGRS50
3739498	0	C	Del	GAP	245	212	420	84.01	544		Rv3345c	PE_PGRS50	PE-PGRS family protein PE_PGRS50
3739499	0	A	Del	GAP	245	212	420	85.58	534		Rv3345c	PE_PGRS50	PE-PGRS family protein PE_PGRS50
3739500	0	C	Del	GAP	244	212	419	80.85	564		Rv3345c	PE_PGRS50	PE-PGRS family protein PE_PGRS50
3739501	0	C	Del	GAP	244	212	419	81.14	562		Rv3345c	PE_PGRS50	PE-PGRS family protein PE_PGRS50
3739502	0	G	Del	GAP	244	212	419	81.28	561		Rv3345c	PE_PGRS50	PE-PGRS family protein PE_PGRS50
3739503	0	C	Del	GAP	244	212	419	81.57	559		Rv3345c	PE_PGRS50	PE-PGRS family protein PE_PGRS50
3739504	0	C	Del	GAP	244	212	419	87.36	522		Rv3345c	PE_PGRS50	PE-PGRS family protein PE_PGRS50
3739505	0	A	Del	GAP	244	214	420	88.42	518		Rv3345c	PE_PGRS50	PE-PGRS family protein PE_PGRS50
3740181	0	T	SNP	C	324	306	613	98.44	640	Asn865Ser (aat/aGt)	Rv3345c	PE_PGRS50	PE-PGRS family protein PE_PGRS50
3741240	0	C	SNP	T	258	185	425	97.79	453	Gly512Asp (ggt/gAt)	Rv3345c	PE_PGRS50	PE-PGRS family protein PE_PGRS50
3746409	0	A	SNP	G	102	66	166	100	168	Leu2259Pro (ctg/cCg)	Rv3347c	PPE55	PPE family protein PPE55
3749653	0	G	SNP	A	68	77	142	99.32	146	Gln1178_ (caa/Taa)	Rv3347c	PPE55	PPE family protein PPE55
3750177	0	A	SNP	T	107	82	186	97.93	193	Phe1003Tyr (ttc/tAc)	Rv3347c	PPE55	PPE family protein PPE55
3750178	0	A	SNP	C	100	82	181	95.79	190	Phe1003Val (ttc/Gtc)	Rv3347c	PPE55	PPE family protein PPE55
3750185	0	C	SNP	G	95	76	170	96.07	178	Ser1000Ser (tcg/tcC)	Rv3347c	PPE55	PPE family protein PPE55
3750187	0	A	SNP	T	94	78	170	96.09	179	Ser1000Thr (tcg/Acg)	Rv3347c	PPE55	PPE family protein PPE55
3750188	0	C	SNP	G	98	77	175	95.63	183	Met999Ile (atg/atC)	Rv3347c	PPE55	PPE family protein PPE55
3750193	0	G	SNP	A	103	84	186	96.39	194	Leu998Phe (ctc/Ttc)	Rv3347c	PPE55	PPE family protein PPE55
3750205	0	C	SNP	T	157	136	292	98.32	298	Asp994Asn (gac/Aac)	Rv3347c	PPE55	PPE family protein PPE55
3750209	0	A	SNP	G	154	130	283	97.93	290	Asn992Asn (aat/aaC)	Rv3347c	PPE55	PPE family protein PPE55
3750210	0	T	SNP	G	156	134	290	97.97	296	Asn992Thr (aat/aCt)	Rv3347c	PPE55	PPE family protein PPE55
3750407	0	G	SNP	C	213	192	401	96.43	420	Gly926Gly (ggc/ggG)	Rv3347c	PPE55	PPE family protein PPE55
3750417	0	A	SNP	T	216	190	394	98.31	413	Phe923Tyr (ttc/tAc)	Rv3347c	PPE55	PPE family protein PPE55
3750421	0	T	SNP	C	216	192	402	96.91	421	Ser922Gly (agc/Ggc)	Rv3347c	PPE55	PPE family protein PPE55
3750584	0	G	SNP	A	236	219	442	91.18	499	Asn867Asn (aac/aaT)	Rv3347c	PPE55	PPE family protein PPE55
3752003	0	G	SNP	C	158	127	280	95.32	299	Val394Val (gtc/gtG)	Rv3347c	PPE55	PPE family protein PPE55
3752006	0	G	SNP	A	153	128	279	98.6	285	Asn393Asn (aac/aaT)	Rv3347c	PPE55	PPE family protein PPE55
3752007	0	T	SNP	C	154	127	277	98.94	284	Asn393Ser (aac/aGc)	Rv3347c	PPE55	PPE family protein PPE55
3752008	0	T	SNP	C	151	125	274	98.57	280	Asn393Asp (aac/Gac)	Rv3347c	PPE55	PPE family protein PPE55
3752012	0	C	SNP	G	160	137	293	98.67	301	Pro391Pro (ccg/ccC)	Rv3347c	PPE55	PPE family protein PPE55
3752207	0	A	SNP	G	231	199	423	99.77	431	Ile326Ile (att/atC)	Rv3347c	PPE55	PPE family protein PPE55
3753116	0	C	SNP	T	127	323	446	87.04	517	Pro23Pro (ccg/ccA)	Rv3347c	PPE55	PPE family protein PPE55
3753164	0	T	SNP	G	107	270	373	97.16	388	Pro7Pro (cca/ccC)	Rv3347c	PPE55	PPE family protein PPE55
3753629	1	T	Ins	G	97	106	203	90.22	203
3753629	2	T	Ins	C	96	106	202	89.78	203
3758999	0	C	SNP	T	220	255	470	97.54	487	Gly2702Ser (ggt/Agt)	Rv3350c	PPE56	PPE family protein PPE56
3763724	0	A	SNP	G	75	47	121	100	122	Phe1127Leu (ttc/Ctc)	Rv3350c	PPE56	PPE family protein PPE56
3765148	0	C	SNP	A	39	90	121	99.23	130	Gly652Val (ggg/gTg)	Rv3350c	PPE56	PPE family protein PPE56
3770067	0	G	SNP	A	91	114	201	99.03	207	Arg195Cys (cgc/Tgc)	Rv3356c	folD	bifunctional methylenetetrahydrofolate dehydrogenase/methenyltetrahydrofolate cyclohydrolase
3771009	0	T	SNP	G	53	44	97	100	97	Ser79Ser (tct/tcG)	Rv3357	relJ	antitoxin RelJ
3772834	0	A	Del	GAP	71	78	149	95.51	156		Rv3360	-	hypothetical protein
3787466	0	G	SNP	C	88	91	179	100	179	Glu385Gln (gag/Cag)	Rv3372	otsB2	trehalose 6-phosphate phosphatase
3793420	0	A	SNP	C	448	385	823	99.4	838	Leu483Arg (ctg/cGg)	Rv3379c	dxs2	1-deoxy-D-xylulose 5-phosphate synthase
3794867	1	C	Ins	C	203	163	366	93.61	366		Rv3379c	dxs2	1-deoxy-D-xylulose 5-phosphate synthase
3794867	2	C	Ins	A	203	163	366	93.61	366		Rv3379c	dxs2	1-deoxy-D-xylulose 5-phosphate synthase
3797293	0	G	SNP	A	352	304	640	98.8	664	Pro49Ser (ccg/Tcg)	Rv3382c	-	4-hydroxy-3-methylbut-2-enyl diphosphate reductase
3798095	0	A	SNP	C	373	370	738	99.6	746	Val132Gly (gtc/gGc)	Rv3383c	idsB	polyprenyl synthetase IdsB
3799512	0	C	SNP	T	130	134	262	99.25	266	Ala42Thr (gcg/Acg)	Rv3384c	vapC46	ribonuclease VapC46
3806601	0	C	SNP	T	131	134	257	99.25	267	Tyr327Tyr (tac/taT)	Rv3391	acrA1	acyl-CoA-reductase AcrA
3812627	0	G	SNP	A	75	71	142	100	146	Asp484Asp (gac/gaT)	Rv3396c	guaA	GMP synthase
3815477	0	G	SNP	T	106	76	181	100	182	Ala210Ala (gcc/gcA)	Rv3398c	idsA1	multifunctional dimethylallyltransferase/geranyltranstransferase/farnesylt ranstransferase
3817117	0	C	SNP	A	46	61	104	99.07	108	Ala330Glu (gcg/gAg)	Rv3399	-	S-adenosylmethionine-dependentmethyltransferase
3819468	0	G	SNP	A	80	87	164	99.4	168	Gly476Asp (ggc/gAc)	Rv3401	-	glycosyl hydrolase
3820407	0	A	SNP	G	100	110	207	100	210
3821503	0	A	SNP	C	57	46	99	100	103	Leu130Arg (cta/cGa)	Rv3402c	-	hypothetical protein
3821845	0	G	SNP	T	49	50	96	100	99	Ala16Glu (gca/gAa)	Rv3402c	-	hypothetical protein
3823159	0	A	SNP	T	53	52	102	100	105	Val235Val (gtt/gtA)	Rv3403c	-	hypothetical protein
3826684	0	C	SNP	T	53	46	96	100	99	Ser46Leu (tcg/tTg)	Rv3408	vapC47	ribonuclease VapC47
3829770	0	T	SNP	C	71	111	180	100	182	Pro47Pro (cca/ccG)	Rv3410c	guaB3	oxidoreductase
3830695	0	A	SNP	G	92	96	185	98.95	190	Ala275Ala (gct/gcC)	Rv3411c	guaB2	inosine-5'-monophosphate dehydrogenase
3834065	0	G	SNP	A	172	144	308	100	316	Arg153Trp (cgg/Tgg)	Rv3415c	-	hypothetical protein
3838871	0	A	SNP	G	148	77	222	100	225	Ala64Ala (gct/gcC)	Rv3420c	rimI	ribosomal-protein-alanine acetyltransferase RimI
3842620	0	A	SNP	G	200	199	397	96.84	412	Thr128Ala (act/Gct)	Rv3425	PPE57	PPE family protein PPE57
3842625	0	A	SNP	G	198	191	386	96.77	402	Pro129Pro (cca/ccG)	Rv3425	PPE57	PPE family protein PPE57
3843408	0	G	Del	GAP	134	122	250	89.82	285		Rv3426	PPE58	PPE family protein PPE58
3844757	0	C	Del	GAP	221	210	428	93.49	461		Rv3428c	-	transposase
3844992	0	T	SNP	A	192	205	394	100	397	Ser327Cys (agc/Tgc)	Rv3428c	-	transposase
3845695	0	C	SNP	T	206	132	329	99.71	339	Arg92Arg (cgg/cgA)	Rv3428c	-	transposase
3851887	0	A	SNP	C	224	163	382	99.74	388	Ser443Ala (tcg/Gcg)	Rv3433c	-	bifunctional ADP-dependent (S)-NAD(P)H-hydrate dehydratase/NAD(P)H-hydrate epimerase
3851888	0	T	SNP	C	233	168	397	100	401	Ala442Ala (gca/gcG)	Rv3433c	-	bifunctional ADP-dependent (S)-NAD(P)H-hydrate dehydratase/NAD(P)H-hydrate epimerase
3859893	0	C	SNP	T	103	106	208	100	209	Glu28Glu (gag/gaA)	Rv3440c	-	hypothetical protein
3860216	0	G	SNP	A	76	112	182	99.47	189	Ala385Ala (gcc/gcT)	Rv3441c	mrsA	phosphoglucosamine mutase
3860889	0	C	SNP	T	70	112	178	99.45	183	Arg161His (cgc/cAc)	Rv3441c	mrsA	phosphoglucosamine mutase
3862473	0	A	Del	GAP	58	70	124	95.52	134
3862936	0	T	SNP	G	97	57	150	99.35	155
3864995	0	T	SNP	C	71	90	157	99.38	162	Ser1082Gly (agc/Ggc)	Rv3447c	eccC4	ESX-4 secretion system protein EccC4
3869355	0	T	SNP	C	84	97	178	100	181	Ile335Thr (atc/aCc)	Rv3448	eccD4	ESX-4 secretion system protein EccD4
3870010	0	A	SNP	G	93	89	178	100	182	Thr87Ala (acc/Gcc)	Rv3449	mycP4	membrane-anchored mycosin
3871246	0	T	SNP	C	118	124	237	99.59	243	Gly417Gly (gga/ggG)	Rv3450c	eccB4	ESX-4 secretion system protein EccB4
3874723	0	T	Del	GAP	51	90	139	94	150
3874745	0	G	SNP	C	55	93	147	99.33	149
3877421	0	A	SNP	G	55	66	120	100	121	Pro4Pro (cct/ccC)	Rv3456c	rplQ	50S ribosomal protein L17
3879525	0	C	SNP	T	118	90	204	100	208	Ser56Ser (tcg/tcA)	Rv3459c	rpsK	30S ribosomal protein S11
3880175	0	C	SNP	A	35	45	80	100	80
3881490	0	C	SNP	A	80	91	164	99.42	172	Thr195Lys (acg/aAg)	Rv3463	-	hypothetical protein
3885886	0	T	SNP	C	85	80	164	100	165	Ile62Val (atc/Gtc)	Rv3468c	-	dTDP-glucose 4,6-dehydratase
3892671	0	A	SNP	G	92	100	190	100	192
3893480	0	G	SNP	A	105	114	215	99.1	221
3894249	0	C	SNP	T	105	80	179	100	185	Gln53_ (caa/Taa)	Rv3477	PE31	PE family protein PE31
3895727	0	C	SNP	A	52	77	124	98.47	131
3896340	0	T	SNP	G	76	86	159	98.78	164	Leu174Arg (ctc/cGc)	Rv3479	-	transmembrane protein
3898408	0	A	SNP	G	76	76	152	100	152	Ala863Ala (gca/gcG)	Rv3479	-	transmembrane protein
3901384	0	C	SNP	G	84	73	157	99.37	158	Val241Val (gtg/gtC)	Rv3482c	-	membrane protein
3904870	0	G	SNP	A	60	60	117	100	120	Leu233Leu (ctg/Ttg)	Rv3485c	-	short-chain type dehydrogenase/reductase
3906462	1	A	Ins	T	55	73	128	96.97	128		Rv3487c	lipF	carboxylesterase LipF
3908062	0	C	SNP	T	57	75	129	99.25	133
3909235	0	G	SNP	C	76	88	160	100	164	Val334Leu (gtg/Ctg)	Rv3490	otsA	trehalose-phosphate synthase
3918649	0	T	SNP	C	50	76	126	99.21	127	Gly184Gly (gga/ggG)	Rv3499c	mce4A	Mce family protein Mce4A
3923736	0	T	SNP	C	82	83	164	98.21	168	Gly13Gly (ggt/ggC)	Rv3505	fadE27	acyl-CoA dehydrogenase FadE27
3933939	0	T	SNP	G	36	79	115	99.14	116	Ser979Ala (tct/Gct)	Rv3508	PE_PGRS54	PE-PGRS family protein PE_PGRS54
3934542	0	T	SNP	G	276	252	517	100	528	Ser1180Ala (tct/Gct)	Rv3508	PE_PGRS54	PE-PGRS family protein PE_PGRS54
3934699	0	G	SNP	A	269	330	570	99.17	604	Ser1232Asn (agc/aAc)	Rv3508	PE_PGRS54	PE-PGRS family protein PE_PGRS54
3934878	0	G	SNP	A	221	266	466	84.99	573	Asp1292Asn (gac/Aac)	Rv3508	PE_PGRS54	PE-PGRS family protein PE_PGRS54
3935335	0	T	SNP	C	133	129	256	98.87	265	Val1444Ala (gtc/gCc)	Rv3508	PE_PGRS54	PE-PGRS family protein PE_PGRS54
3935494	0	C	SNP	A	92	34	117	97.67	129	Ala1497Asp (gcc/gAc)	Rv3508	PE_PGRS54	PE-PGRS family protein PE_PGRS54
3935950	0	T	SNP	C	210	141	343	99.15	354	Val1649Ala (gtc/gCc)	Rv3508	PE_PGRS54	PE-PGRS family protein PE_PGRS54
3936109	0	C	SNP	A	39	26	61	97.01	67	Ala1702Asp (gcc/gAc)	Rv3508	PE_PGRS54	PE-PGRS family protein PE_PGRS54
3940802	0	A	SNP	G	85	161	244	99.6	247	Asn396Asp (aac/Gac)	Rv3511	PE_PGRS55	PE-PGRS family protein PE_PGRS55
3941724	0	C	Del	GAP	26	104	128	87.25	149		Rv3511	PE_PGRS55	PE-PGRS family protein PE_PGRS55
3942481	0	C	SNP	G	238	313	540	99.64	553
3942640	0	T	SNP	C	210	311	501	99.81	522
3943019	0	C	SNP	G	201	208	395	98.32	416
3943079	0	C	SNP	A	176	116	280	96.05	304
3943160	0	C	SNP	T	15	12	24	84.38	32
3947125	0	C	SNP	G	96	136	227	93.17	249	Gly444Gly (ggc/ggG)	Rv3514	PE_PGRS57	PE-PGRS family protein PE_PGRS57
3947126	0	G	SNP	A	89	135	211	94.12	238	Ala445Thr (gcc/Acc)	Rv3514	PE_PGRS57	PE-PGRS family protein PE_PGRS57
3947127	0	C	SNP	T	86	132	208	93.56	233	Ala445Val (gcc/gTc)	Rv3514	PE_PGRS57	PE-PGRS family protein PE_PGRS57
3947128	0	C	SNP	G	98	140	234	93.7	254	Ala445Ala (gcc/gcG)	Rv3514	PE_PGRS57	PE-PGRS family protein PE_PGRS57
3948337	0	G	SNP	A	40	10	50	83.33	60	Gly848Gly (ggg/ggA)	Rv3514	PE_PGRS57	PE-PGRS family protein PE_PGRS57
3948347	0	T	SNP	G	39	9	46	97.96	49	Ser852Ala (tcc/Gcc)	Rv3514	PE_PGRS57	PE-PGRS family protein PE_PGRS57
3948362	0	T	SNP	G	40	4	44	100	44	Cys857Gly (tgt/Ggt)	Rv3514	PE_PGRS57	PE-PGRS family protein PE_PGRS57
3948404	0	T	SNP	G	42	11	50	100	53	Cys871Gly (tgc/Ggc)	Rv3514	PE_PGRS57	PE-PGRS family protein PE_PGRS57
3948414	0	T	SNP	G	43	12	54	100	55	Val874Gly (gtc/gGc)	Rv3514	PE_PGRS57	PE-PGRS family protein PE_PGRS57
3948417	0	T	SNP	G	47	13	59	100	60	Val875Gly (gtc/gGc)	Rv3514	PE_PGRS57	PE-PGRS family protein PE_PGRS57
3949531	0	C	SNP	G	88	103	187	96.95	197	Gly1246Gly (ggc/ggG)	Rv3514	PE_PGRS57	PE-PGRS family protein PE_PGRS57
3949532	0	C	SNP	G	89	118	200	99.04	209	Pro1247Ala (ccc/Gcc)	Rv3514	PE_PGRS57	PE-PGRS family protein PE_PGRS57
3952800	0	G	SNP	A	85	86	163	100	171	Gly86Asp (ggc/gAc)	Rv3516	echA19	enoyl-CoA hydratase EchA19
3958403	0	A	SNP	G	78	71	148	99.33	150	Asn295Asp (aac/Gac)	Rv3521	-	hypothetical protein
3959418	0	C	SNP	T	91	88	176	100	179	Thr324Ile (acc/aTc)	Rv3522	ltp4	lipid transfer protein
3981983	0	G	SNP	A	94	85	170	99.44	180	Pro386Pro (ccc/ccT)	Rv3543c	fadE29	acyl-CoA dehydrogenase FadE29
3984321	0	G	SNP	A	77	79	154	100	156	His375His (cac/caT)	Rv3545c	cyp125	steroid C26-monooxygenase
3985329	0	C	SNP	T	62	71	132	98.52	135	Pro39Pro (ccg/ccA)	Rv3545c	cyp125	steroid C26-monooxygenase
3990093	0	C	SNP	T	88	90	174	98.89	180	Val66Val (gtc/gtT)	Rv3551	-	CoA-transferase subunit alpha
3990170	0	G	SNP	A	95	98	189	100	193	Ser92Asn (agc/aAc)	Rv3551	-	CoA-transferase subunit alpha
3994101	0	A	SNP	G	79	93	172	100	172	Ile473Val (atc/Gtc)	Rv3554	fdxB	electron transfer protein FdxB
3998042	0	T	Del	GAP	102	65	165	98.82	169		Rv3558	PPE64	PPE family protein PPE64
3998043	0	T	Del	GAP	102	65	165	98.82	169		Rv3558	PPE64	PPE family protein PPE64
4005114	0	G	SNP	C	124	156	270	100	280	Trp275Ser (tgg/tCg)	Rv3563	fadE32	acyl-CoA dehydrogenase FadE32
4005607	0	T	SNP	C	137	150	284	100	287	Leu121Leu (ttg/Ctg)	Rv3564	fadE33	acyl-CoA dehydrogenase FadE33
4007272	0	G	SNP	A	55	39	90	97.92	96	Arg358Gln (cgg/cAg)	Rv3565	aspB	aspartate aminotransferase AspB
4008135	0	G	SNP	A	51	76	126	98.45	129	Gly16Gly (ggc/ggT)	Rv3566c	nat	arylamine N-acetyltransferase
4008747	0	A	SNP	G	63	38	100	98.06	103	Ile179Thr (atc/aCc)	Rv3567c	hsaB	flavin-dependent monooxygenase reductase subunit HsaB
4012286	0	C	SNP	T	36	66	102	99.03	103
4013950	0	T	SNP	C	68	73	141	99.3	142	Val147Ala (gtc/gCc)	Rv3572	-	hypothetical protein
4017806	0	A	SNP	C	93	116	207	98.58	212	Ala121Ala (gct/gcG)	Rv3575c	-	LacI family transcriptional regulator
4024273	0	T	SNP	C	82	98	179	99.45	181	Val25Val (gta/gtG)	Rv3581c	ispF	2C-methyl-D-erythritol 2,4-cyclodiphosphate synthase
4025905	0	G	SNP	A	63	70	128	98.52	135	Ala26Thr (gca/Aca)	Rv3584	lpqE	lipoprotein LpqE
4026899	0	G	SNP	A	70	74	143	100	144	Gln152Gln (cag/caA)	Rv3585	radA	DNA repair protein RadA
4028752	0	A	SNP	G	64	54	117	100	118	Thr288Ala (acg/Gcg)	Rv3586	-	DNA integrity scanning protein DisA
4033711	0	A	SNP	G	72	64	131	100	136	Val111Ala (gtg/gCg)	Rv3591c	-	hydrolase
4034827	0	C	SNP	T	62	84	144	100	146	Ala159Val (gcg/gTg)	Rv3593	lpqF	lipoprotein LpqF
4037283	0	T	SNP	G	273	238	497	99.8	512	Gly256Gly (gga/ggC)	Rv3595c	PE_PGRS59	PE-PGRS family protein PE_PGRS59
4044872	0	G	SNP	A	111	126	228	100	237	Gly113Gly (ggc/ggT)	Rv3602c	panC	pantothenate synthetase
4052349	0	T	SNP	G	54	52	105	99.07	107	Lys179Gln (aag/Cag)	Rv3610c	ftsH	zinc metalloprotease FtsH
4055801	0	G	SNP	A	90	77	165	99.4	168	Thr192Ile (acc/aTc)	Rv3616c	espA	ESX-1 secretion-associated protein EspA
4056416	0	C	SNP	A	76	61	135	100	137
4057036	0	A	SNP	G	75	113	186	99.47	189
4059186	0	G	SNP	T	78	71	146	99.33	150	Ala163Ala (gcg/gcT)	Rv3618	-	monooxygenase
4059904	0	A	SNP	G	52	67	118	99.17	120
4060210	0	T	SNP	A	73	66	136	99.29	140	Gln20Leu (cag/cTg)	Rv3619c	esxV	ESAT-6 like protein EsxV
4069292	0	G	SNP	A	82	72	151	98.72	156	Ala40Thr (gcc/Acc)	Rv3630	-	integral membrane protein
4084085	0	G	SNP	A	81	75	152	100	156	Ala427Thr (gct/Act)	Rv3645	-	transmembrane protein
4087485	0	T	Del	GAP	52	30	83	75.23	109
4087486	0	C	Del	GAP	52	30	83	76.64	107
4087487	0	G	Del	GAP	52	30	83	75.93	108
4087488	0	T	Del	GAP	52	30	83	76.64	107
4087489	0	C	Del	GAP	52	30	83	76.64	107
4087490	0	G	Del	GAP	52	30	83	76.64	107
4087491	0	C	Del	GAP	52	30	83	76.64	107
4087492	0	C	Del	GAP	52	30	83	78.1	105
4087493	0	G	Del	GAP	52	30	83	78.85	104
4087494	0	A	Del	GAP	52	30	83	81.19	101
4087495	0	A	Del	GAP	52	30	83	83.67	98
4087496	0	C	Del	GAP	52	30	83	83.67	98
4087497	0	T	Del	GAP	52	30	83	83.67	98
4087498	0	A	Del	GAP	52	30	83	84.54	97
4087499	0	G	Del	GAP	52	30	83	84.54	97
4087500	0	G	Del	GAP	52	30	83	86.32	95
4087501	0	T	Del	GAP	52	30	83	86.32	95
4087502	0	C	Del	GAP	52	30	83	86.32	95
4087503	0	C	Del	GAP	52	30	83	87.23	94
4087504	0	G	Del	GAP	52	30	83	87.23	94
4087505	0	A	Del	GAP	52	30	83	87.23	94
4087506	0	C	Del	GAP	52	30	83	87.23	94
4087507	0	T	Del	GAP	52	30	83	87.23	94
4087508	0	G	Del	GAP	52	30	83	87.23	94
4087509	0	C	Del	GAP	52	30	83	88.17	93
4087510	0	C	Del	GAP	52	30	83	88.17	93
4087511	0	C	Del	GAP	52	30	83	88.17	93
4087512	0	G	Del	GAP	52	30	83	88.17	93
4087513	0	G	Del	GAP	52	30	83	88.17	93
4087514	0	C	Del	GAP	52	30	83	88.17	93
4087515	0	T	Del	GAP	52	30	83	87.23	94
4087516	0	C	Del	GAP	52	30	83	87.23	94
4087517	0	C	Del	GAP	52	30	83	89.13	92
4087518	0	T	Del	GAP	52	30	83	88.17	93
4087519	0	C	Del	GAP	52	30	83	88.17	93
4087520	0	A	Del	GAP	52	30	83	89.13	92
4087521	0	G	Del	GAP	52	30	83	88.17	93
4087522	0	C	Del	GAP	52	30	83	88.17	93
4087523	0	G	Del	GAP	52	30	83	88.17	93
4087524	0	G	Del	GAP	52	30	83	88.17	93
4087525	0	A	Del	GAP	52	30	83	88.17	93
4087526	0	C	Del	GAP	52	30	83	88.17	93
4087527	0	C	Del	GAP	52	30	83	88.17	93
4087528	0	C	Del	GAP	52	30	83	88.17	93
4087529	0	C	Del	GAP	52	30	83	88.17	93
4087530	0	A	Del	GAP	52	30	83	88.17	93
4087531	0	G	Del	GAP	52	30	83	88.17	93
4087532	0	C	Del	GAP	52	30	83	88.17	93
4087533	0	G	Del	GAP	52	30	83	88.17	93
4087534	0	G	Del	GAP	52	30	83	88.17	93
4087535	0	G	Del	GAP	52	30	83	89.13	92
4087536	0	A	Del	GAP	52	30	83	89.13	92
4087880	0	G	SNP	A	88	80	166	100	168	Pro103Pro (ccc/ccT)	Rv3647c	-	hypothetical protein
4089058	0	T	SNP	C	116	126	241	100	242	Leu93Pro (ctc/cCc)	Rv3649	-	helicase
4090453	0	C	SNP	G	69	94	159	100	163	Ala558Gly (gcc/gGc)	Rv3649	-	helicase
4092376	0	T	SNP	C	37	61	95	98.99	99	Ile179Thr (atc/aCc)	Rv3651	-	hypothetical protein
4095002	0	G	Del	GAP	97	166	258	99.62	264		Rv3655c	-	hypothetical protein
4095295	0	T	SNP	C	99	127	223	100	226	Glu2Glu (gaa/gaG)	Rv3655c	-	hypothetical protein
4096610	0	T	SNP	G	123	154	274	99.64	278	Pro110Pro (cca/ccC)	Rv3658c	-	transmembrane protein
4096636	0	C	SNP	T	113	150	257	99.62	264	Gly102Ser (ggt/Agt)	Rv3658c	-	transmembrane protein
4097490	1	A	Ins	C	99	120	219	94.81	219		Rv3659c	-	conjugal transfer protein
4097569	0	G	SNP	T	107	126	230	99.57	234	Ala142Ala (gcc/gcA)	Rv3659c	-	conjugal transfer protein
4100975	0	T	SNP	C	57	47	104	98.11	106
4107074	0	T	SNP	C	73	79	148	99.35	153	Gln4Arg (cag/cGg)	Rv3666c	dppA	dipeptide ABC transporter substrate-binding lipoprotein DppA
4111303	0	G	SNP	C	104	74	174	100	178	Val159Val (gtg/gtC)	Rv3669	-	transmembrane protein
4112429	0	T	SNP	C	75	89	163	100	164	Ile363Val (atc/Gtc)	Rv3671c	-	serine protease
4115952	0	C	SNP	T	59	67	126	100	126
4120983	0	A	SNP	G	312	322	603	82.98	764
4122287	0	G	SNP	T	82	80	162	98.18	165	Ala124Ala (gcg/gcT)	Rv3682	ponA2	bifunctional penicillin-insensitive transglycosylase/penicillin-sensitive transpeptidase
4131175	0	C	SNP	T	123	178	296	99.67	302	Ser273Ser (tcc/tcT)	Rv3689	-	transmembrane protein
4132509	0	G	SNP	A	64	72	132	98.55	138
[truncated: 124 more rows]
