# Supplementary material for: Novel Mutations in Putative Nicotinic Acid Phosphoribosyltransferases of Mycobacterium tuberculosis and Their Effect on Protein Thermodynamic Properties
Source: Polymers (Basel). 2022 Apr 18;14(8):1623. doi: 10.3390/polym14081623 (PMC9031469; doi:10.3390/polym14081623)
Supplement: Supplementary file 1 [file polymers-14-01623-s001.zip › Supplementary files S1/803.xlsx]

## Sheet: 803
#Pos	Insindex	Ref	Type	Allel	CovFor	CovRev	Qual20	Freq	Cov	Subst	Gene	GeneName	Product	ResistanceSNP	PhyloSNP	InterestingRegion
1849	0	C	SNP	A	297	344	631	99.69	643
1977	0	A	SNP	G	301	287	581	99.49	591
3446	0	C	SNP	T	214	239	441	99.78	454	Ala56Val (gcc/gTc)	Rv0003	recF	DNA replication/repair protein RecF
4013	0	T	SNP	C	318	273	584	99.83	592	Ile245Thr (atc/aCc)	Rv0003	recF	DNA replication/repair protein RecF
6579	0	C	SNP	T	169	169	336	88.48	382	Ser447Phe (tcc/tTc)	Rv0005	gyrB	DNA gyrase subunit B			fluoroquinolones (FQ)
7362	0	G	SNP	C	223	139	360	99.45	364	Glu21Gln (gag/Cag)	Rv0006	gyrA	DNA gyrase subunit A			fluoroquinolones (FQ)
7585	0	G	SNP	C	180	223	401	99.75	404	Ser95Thr (agc/aCc)	Rv0006	gyrA	DNA gyrase subunit A		phylo (not H37Rv)	fluoroquinolones (FQ)
9304	0	G	SNP	A	183	173	349	99.16	359	Gly668Asp (ggc/gAc)	Rv0006	gyrA	DNA gyrase subunit A			fluoroquinolones (FQ)
11637	0	C	SNP	T	78	125	200	99.51	204
11879	0	A	SNP	G	179	87	264	100	266	Ser145Pro (tcc/Ccc)	Rv0008c	-	cell wall synthesis protein CwsA
12204	0	G	SNP	A	142	187	328	100	329	Leu36Leu (ctc/ctT)	Rv0008c	-	cell wall synthesis protein CwsA
14785	0	T	SNP	C	83	93	172	100	176	Cys233Arg (tgc/Cgc)	Rv0012	-	membrane protein
15117	0	C	SNP	G	122	120	239	99.18	244	Ile68Met (atc/atG)	Rv0013	trpG	anthranilate synthase component II
21795	0	G	SNP	A	243	201	418	98.45	451	Pro463Ser (ccg/Tcg)	Rv0018c	pstP	phosphoserine/threonine phosphatase PstP
24007	0	G	SNP	T	89	65	152	100	154	Arg480Arg (cgg/Agg)	Rv0020c	fhaA	FHA domain-containing protein FhaA
26099	0	G	SNP	A	119	107	224	99.56	227	Asp261Asp (gac/gaT)	Rv0021c	-	hypothetical protein
26748	0	C	Del	GAP	117	158	269	91.67	300		Rv0021c	-	hypothetical protein
26957	0	C	SNP	G	122	112	231	99.57	235
26959	0	C	SNP	G	118	111	226	99.57	230
27487	0	G	SNP	A	96	129	222	99.12	227
33372	0	T	SNP	C	135	144	276	99.29	281	Leu50Ser (ttg/tCg)	Rv0030	-	hypothetical protein
34044	0	T	SNP	C	193	186	372	99.48	381
34569	0	C	Del	GAP	104	98	197	96.65	209		Rv0032	bioF2	8-amino-7-oxononanoate synthase
37031	0	C	SNP	G	91	112	201	99.51	204	Ala55Ala (gcc/gcG)	Rv0034	-	hypothetical protein
42281	0	C	SNP	A	159	175	330	99.4	336	Cys24Phe (tgc/tTc)	Rv0039c	-	transmembrane protein
42967	0	G	SNP	C	143	108	244	99.21	253	Pro133Pro (ccc/ccG)	Rv0040c	mtc28	hypothetical protein
49360	0	C	SNP	T	194	158	346	99.72	353	Val194Ile (gtc/Atc)	Rv0045c	-	hydrolase
49691	0	C	Del	GAP	131	160	287	97.32	299		Rv0045c	-	hydrolase
49692	0	C	Del	GAP	131	160	287	97.65	298		Rv0045c	-	hydrolase
50557	0	T	SNP	C	127	124	248	97.67	257	Arg190Gly (agg/Ggg)	Rv0046c	ino1	inositol-3-phosphate synthase
51949	0	A	SNP	G	127	103	229	100	230	Val250Ala (gtc/gCc)	Rv0048c	-	membrane protein
53422	0	G	SNP	A	201	219	411	99.29	423
54394	0	A	SNP	G	86	99	179	100	185	Ala244Ala (gca/gcG)	Rv0050	ponA1	bifunctional penicillin-insensitive transglycosylase/penicillin-sensitive transpeptidase
54842	0	G	SNP	T	111	114	214	98.25	229	Ala394Ser (gcg/Tcg)	Rv0050	ponA1	bifunctional penicillin-insensitive transglycosylase/penicillin-sensitive transpeptidase
55553	0	C	SNP	T	170	143	310	86.46	362	Pro631Ser (ccg/Tcg)	Rv0050	ponA1	bifunctional penicillin-insensitive transglycosylase/penicillin-sensitive transpeptidase
56001	0	G	SNP	A	74	109	181	99.46	184	Gln102Gln (cag/caA)	Rv0051	-	transmembrane protein
60669	0	G	SNP	A	182	169	345	98.87	355	Gly92Arg (ggg/Agg)	Rv0058	dnaB	replicative DNA helicase
62049	0	A	SNP	G	228	201	423	100	429	Arg552Gly (agg/Ggg)	Rv0058	dnaB	replicative DNA helicase
65083	0	G	SNP	A	119	153	264	100	272	Pro90Ser (ccc/Tcc)	Rv0061c	-	hypothetical protein
65094	0	C	SNP	G	122	155	276	99.64	278	Ser86Thr (agc/aCc)	Rv0061c	-	hypothetical protein
66632	0	C	SNP	T	144	144	279	100	288	Pro361Ser (cct/Tct)	Rv0062	celA1	cellulase CelA
67012	0	C	SNP	T	104	194	293	99.67	299	Thr30Thr (acc/acT)	Rv0063	-	oxidoreductase
69984	0	C	SNP	A	194	137	326	99.7	332	Ala455Ala (gcc/gcA)	Rv0064	-	transmembrane protein
69989	0	G	SNP	A	190	140	326	100	330	Gly457Asp (ggt/gAt)	Rv0064	-	transmembrane protein
70267	0	G	SNP	T	112	129	239	99.59	242	Val550Phe (gtc/Ttc)	Rv0064	-	transmembrane protein
70816	0	A	SNP	G	204	154	352	99.44	360	Asn733Asp (aac/Gac)	Rv0064	-	transmembrane protein
71336	0	G	SNP	C	297	160	444	99.78	458	Arg906Pro (cgc/cCc)	Rv0064	-	transmembrane protein
72549	0	C	SNP	T	116	148	259	98.88	267	Gly655Ser (ggt/Agt)	Rv0066c	icd2	isocitrate dehydrogenase
75233	0	C	SNP	A	142	110	249	98.44	256
75940	0	G	SNP	C	141	133	272	99.64	275	Val214Leu (gtg/Ctg)	Rv0068	-	oxidoreductase
79726	0	C	SNP	T	90	139	224	99.13	231	Arg81Trp (cgg/Tgg)	Rv0071	-	maturase
80616	0	C	SNP	G	127	155	281	99.65	283
87084	0	A	SNP	C	96	133	227	99.57	230	Glu186Ala (gag/gCg)	Rv0078	-	transcriptional regulator
92199	0	T	SNP	G	148	200	342	100	348	Thr600Thr (act/acG)	Rv0083	-	oxidoreductase
103552	0	G	SNP	T	175	137	302	99.68	313	Arg38Ser (cgt/Agt)	Rv0093c	-	membrane protein
104712	0	C	SNP	T	174	221	390	75.67	522
104824	0	C	SNP	A	184	251	431	99.54	437	Ser131Ile (agc/aTc)	Rv0095c	-	hypothetical protein
105736	0	T	SNP	C	168	195	360	99.73	364	Val138Ala (gtc/gCc)	Rv0096	PPE1	PPE family protein PPE1
113633	0	G	SNP	A	153	140	289	98.99	296	Pro1211Pro (ccg/ccA)	Rv0101	nrp	peptide synthetase Nrp
116000	0	T	SNP	G	130	104	228	100	234	Val2000Val (gtt/gtG)	Rv0101	nrp	peptide synthetase Nrp
117389	0	C	SNP	T	120	164	276	100	284	Thr2463Thr (acc/acT)	Rv0101	nrp	peptide synthetase Nrp
122109	0	A	SNP	G	97	142	235	100	239	Leu22Ser (ttg/tCg)	Rv0103c	ctpB	cation-transporter P-type ATPase B
123198	0	T	SNP	C	101	120	217	99.55	222	Pro294Pro (cct/ccC)	Rv0104	-	hypothetical protein
123520	0	T	SNP	C	109	108	212	100	217	Tyr402His (tat/Cat)	Rv0104	-	hypothetical protein
123745	0	G	SNP	A	126	132	252	100	258	Gly477Arg (ggg/Agg)	Rv0104	-	hypothetical protein
125830	1	G	Ins	A	91	56	147	93.63	147		Rv0107c	ctpI	cation-transporter ATPase I
129576	0	A	SNP	C	127	144	268	99.27	273	Ala322Ala (gct/gcG)	Rv0107c	ctpI	cation-transporter ATPase I
131174	1	T	Ins	G	83	43	126	88.11	126
132417	0	C	SNP	G	392	433	798	99.76	827	Arg346Gly (cgc/Ggc)	Rv0109	PE_PGRS1	PE-PGRS family protein PE_PGRS1
133839	0	C	SNP	T	91	110	198	100	201
143207	0	T	SNP	C	185	173	354	100	358	Ser224Gly (agc/Ggc)	Rv0118c	oxcA	oxalyl-CoA decarboxylase OxcA
143362	0	G	SNP	A	130	157	279	100	287	Pro172Leu (ccc/cTc)	Rv0118c	oxcA	oxalyl-CoA decarboxylase OxcA
144865	0	C	SNP	T	106	134	239	98.36	244	Leu273Leu (ctg/Ttg)	Rv0119	fadD7	fatty-acid--CoA ligase FadD7
146087	0	T	SNP	C	124	137	256	100	261	Asn562Ser (aat/aGt)	Rv0120c	fusA2	elongation factor G
154283	0	T	SNP	C	78	77	154	100	155	Ser18Pro (tcg/Ccg)	Rv0127	mak	maltokinase
157129	0	C	SNP	T	81	99	174	99.45	181	Gly158Ser (ggc/Agc)	Rv0129c	fbpC	diacylglycerol acyltransferase/mycolyltransferase Ag85C		phylo (Delhi/CAS)
157936	0	G	SNP	C	119	147	264	100	266	Glu30Asp (gag/gaC)	Rv0130	htdZ	3-hydroxyl-thioester dehydratase
158427	0	C	SNP	T	124	154	273	100	278	Arg411His (cgc/cAc)	Rv0131c	fadE1	acyl-CoA dehydrogenase FadE1
170671	0	G	SNP	A	85	76	160	98.77	163	Ala130Thr (gcc/Acc)	Rv0144	-	transcriptional regulator
172492	0	C	SNP	G	103	94	193	98.5	200	Tyr94_ (tac/taG)	Rv0146	-	S-adenosylmethionine-dependentmethyltransferase
176535	0	G	Del	GAP	128	123	252	93.31	269		Rv0149	-	quinone oxidoreductase
177058	0	T	Del	GAP	88	121	205	99.05	211
177059	0	T	Del	GAP	88	121	205	99.52	210
177060	0	C	Del	GAP	88	121	205	100	209
177061	0	G	Del	GAP	88	121	205	100	209
177062	0	C	Del	GAP	88	121	205	100	209
177063	0	G	Del	GAP	88	121	205	100	209
177064	0	G	Del	GAP	88	121	205	100	209
177857	0	G	SNP	A	156	135	287	99.32	293	Leu485Leu (ctg/Ttg)	Rv0151c	PE1	PE family protein PE1
178205	0	C	SNP	G	130	119	246	99.6	250	Gly369Arg (ggc/Cgc)	Rv0151c	PE1	PE family protein PE1
178453	0	C	SNP	G	100	103	202	99.02	205	Gly286Ala (ggg/gCg)	Rv0151c	PE1	PE family protein PE1
181090	0	C	SNP	T	117	137	249	100	254
188317	0	A	SNP	G	68	97	165	99.4	166	Ser175Pro (tcc/Ccc)	Rv0159c	PE3	PE family protein PE3
188800	0	T	SNP	C	95	129	221	99.56	225	Thr14Ala (acg/Gcg)	Rv0159c	PE3	PE family protein PE3
189850	0	A	SNP	G	93	101	192	97.49	199	Phe197Ser (ttc/tCc)	Rv0160c	PE4	PE family protein PE4
194305	1	C	Ins	G	96	117	213	91.81	213		Rv0165c	mce1R	transcriptional regulator Mce1R
194305	2	C	Ins	G	96	117	213	91.81	213		Rv0165c	mce1R	transcriptional regulator Mce1R
194681	0	G	SNP	C	155	130	283	99.65	286	Leu45Leu (ctc/ctG)	Rv0165c	mce1R	transcriptional regulator Mce1R
196642	0	C	SNP	T	93	77	169	100	170	Asn550Asn (aac/aaT)	Rv0166	fadD5	fatty-acid--CoA ligase FadD5
198401	0	G	SNP	T	138	96	224	99.15	236	Gly248Cys (ggc/Tgc)	Rv0168	yrbE1B	membrane protein
199470	0	T	SNP	G	85	114	198	99.5	200	Ser313Ala (tcc/Gcc)	Rv0169	mce1A	Mce family protein Mce1A
201949	0	G	SNP	A	159	86	245	99.19	247	Gly340Arg (ggg/Agg)	Rv0171	mce1C	Mce family protein Mce1C
206339	0	T	SNP	C	69	74	138	99.31	144	Leu370Pro (ctg/cCg)	Rv0174	mce1F	Mce family protein Mce1F
206481	0	C	SNP	G	84	47	130	97.04	135	Pro417Pro (ccc/ccG)	Rv0174	mce1F	Mce family protein Mce1F
206484	0	G	SNP	T	79	55	131	97.1	138	Gly418Gly (ggg/ggT)	Rv0174	mce1F	Mce family protein Mce1F
207079	0	G	SNP	C	80	92	167	99.42	173	Arg89Pro (cgc/cCc)	Rv0175	-	Mce associated membrane protein
210624	0	C	SNP	T	147	77	219	100	224	Leu63Leu (ctg/ctA)	Rv0179c	lprO	lipoprotein LprO
217201	0	T	SNP	C	132	138	268	100	270	Asn311Asn (aat/aaC)	Rv0186	bglS	beta-glucosidase BglS
218599	0	T	SNP	C	94	89	181	99.46	184
223942	0	T	SNP	C	131	246	370	99.74	378	Ser127Pro (tcg/Ccg)	Rv0192	-	hypothetical protein
224338	0	C	SNP	T	65	71	134	99.27	137	Pro259Ser (ccg/Tcg)	Rv0192	-	hypothetical protein
225323	0	T	SNP	C	90	103	186	98.47	196	Lys417Glu (aag/Gag)	Rv0193c	-	hypothetical protein
227098	0	T	SNP	C	93	98	190	99.48	192	Met74Thr (atg/aCg)	Rv0194	-	multidrug ABC transporter ATPase/permease
230576	1	G	Ins	T	46	74	120	90.23	120
230921	0	C	Del	GAP	70	65	135	93.1	145		Rv0195	-	two component transcriptional regulator
231114	0	C	SNP	G	107	64	169	100	171	Ala72Ala (gcc/gcG)	Rv0195	-	two component transcriptional regulator
234477	0	T	SNP	G	93	118	209	100	211	Tyr749_ (tat/taG)	Rv0197	-	oxidoreductase
234496	1	C	Ins	G	84	74	158	98.14	158		Rv0197	-	oxidoreductase
234496	2	C	Ins	T	83	73	156	96.89	156		Rv0197	-	oxidoreductase
243924	0	G	Del	GAP	137	122	252	88.1	294		Rv0205	-	transmembrane protein
249522	0	T	SNP	C	136	150	281	100	286	Val162Ala (gtg/gCg)	Rv0209	-	hypothetical protein
251575	0	G	SNP	A	71	143	211	100	214	Ala486Thr (gcg/Acg)	Rv0210	-	hypothetical protein
255373	0	T	SNP	C	114	92	203	99.04	208	Asp193Gly (gac/gGc)	Rv0213c	-	methyltransferase
257071	0	C	SNP	T	101	83	182	98.92	186	Tyr336Tyr (tac/taT)	Rv0214	fadD4	fatty-acid--CoA ligase FadD4
261869	0	T	SNP	C	239	186	419	99.07	429	Cys316Arg (tgt/Cgt)	Rv0218	-	transmembrane protein
262268	0	A	SNP	T	116	169	276	99.65	286	Ala5Ala (gca/gcT)	Rv0219	-	transmembrane protein
264992	0	T	SNP	C	91	102	192	98.97	195	Leu309Pro (ctg/cCg)	Rv0221	-	diacyglycerol O-acyltransferase
265554	0	A	SNP	C	133	97	224	99.57	231	Val16Val (gta/gtC)	Rv0222	echA1	enoyl-CoA hydratase EchA1
266405	0	C	SNP	T	85	80	164	97.63	169	Gly454Ser (ggc/Agc)	Rv0223c	-	aldehyde dehydrogenase
274463	0	C	SNP	A	105	106	211	100	211	Arg86Leu (cgt/cTt)	Rv0229c	-	hypothetical protein
276539	0	G	SNP	C	145	103	246	100	248	Gly161Ala (ggc/gCc)	Rv0231	fadE4	acyl-CoA dehydrogenase FadE4
278681	0	C	SNP	G	109	114	219	100	223	His33Asp (cat/Gat)	Rv0233	nrdB	ribonucleoside-diphosphate reductase subunit beta NrdB
283503	0	G	SNP	A	138	147	280	99.65	286	His1117Tyr (cac/Tac)	Rv0236c	aftD	alpha-(1->3)-arabinofuranosyltransferase
283614	0	T	SNP	C	140	144	279	99.65	285	Ser1080Gly (agc/Ggc)	Rv0236c	aftD	alpha-(1->3)-arabinofuranosyltransferase
285772	0	A	SNP	C	181	187	365	99.19	371	Pro360Pro (cct/ccG)	Rv0236c	aftD	alpha-(1->3)-arabinofuranosyltransferase
285871	0	A	SNP	G	219	219	433	99.77	439	Val327Val (gtt/gtC)	Rv0236c	aftD	alpha-(1->3)-arabinofuranosyltransferase
287142	0	C	Del	GAP	105	100	202	85.06	241
289253	0	C	SNP	T	105	52	155	100	157	Asp50Asp (gac/gaT)	Rv0239	vapB24	antitoxin VapB24
293628	1	A	Ins	C	53	85	138	89.61	139
301341	0	C	SNP	A	152	127	277	100	279	Pro105Pro (ccg/ccT)	Rv0249c	-	succinate dehydrogenase membrane anchor subunit
304923	0	A	SNP	G	126	120	242	99.6	247	Lys686Lys (aaa/aaG)	Rv0252	nirB	nitrite reductase large subunit NirB
308661	0	A	SNP	G	78	113	191	100	191	Leu296Pro (ctg/cCg)	Rv0256c	PPE2	PPE family protein PPE2
310973	0	G	SNP	A	126	104	223	99.14	232	Ala182Val (gcg/gTg)	Rv0259c	-	hypothetical protein
311613	0	G	SNP	T	102	155	249	100	257	Val349Val (gtc/gtA)	Rv0260c	-	transcriptional regulator
324812	0	C	SNP	T	83	85	167	98.25	171	Asp82Asp (gac/gaT)	Rv0270	fadD2	fatty-acid--CoA ligase FadD2
325505	0	T	SNP	C	84	112	194	100	196	Val313Val (gtt/gtC)	Rv0270	fadD2	fatty-acid--CoA ligase FadD2
328569	0	G	SNP	C	188	139	325	98.79	331
333892	0	G	SNP	C	295	268	535	100	563	Arg807Gly (cgc/Ggc)	Rv0278c	-	PE-PGRS family protein PE_PGRS3
336683	0	G	SNP	T	33	21	51	93.1	58	Val797Val (gtc/gtA)	Rv0279c	PE_PGRS4	PE-PGRS family protein PE_PGRS4
336684	0	A	SNP	G	36	21	56	93.44	61	Val797Ala (gtc/gCc)	Rv0279c	PE_PGRS4	PE-PGRS family protein PE_PGRS4
336688	0	A	Del	GAP	36	23	58	98.33	60		Rv0279c	PE_PGRS4	PE-PGRS family protein PE_PGRS4
336689	0	G	Del	GAP	36	23	58	98.33	60		Rv0279c	PE_PGRS4	PE-PGRS family protein PE_PGRS4
336690	0	C	Del	GAP	36	23	58	98.33	60		Rv0279c	PE_PGRS4	PE-PGRS family protein PE_PGRS4
336691	0	T	Del	GAP	34	21	54	91.67	60		Rv0279c	PE_PGRS4	PE-PGRS family protein PE_PGRS4
336692	0	C	Del	GAP	34	20	53	90	60		Rv0279c	PE_PGRS4	PE-PGRS family protein PE_PGRS4
336693	0	G	Del	GAP	34	20	53	90	60		Rv0279c	PE_PGRS4	PE-PGRS family protein PE_PGRS4
336694	0	A	Del	GAP	35	22	56	95	60		Rv0279c	PE_PGRS4	PE-PGRS family protein PE_PGRS4
336695	0	A	Del	GAP	35	22	56	95	60		Rv0279c	PE_PGRS4	PE-PGRS family protein PE_PGRS4
336696	0	T	Del	GAP	35	21	55	93.33	60		Rv0279c	PE_PGRS4	PE-PGRS family protein PE_PGRS4
336697	0	T	Del	GAP	35	21	55	93.33	60		Rv0279c	PE_PGRS4	PE-PGRS family protein PE_PGRS4
336699	1	C	Ins	G	35	21	56	91.8	56		Rv0279c	PE_PGRS4	PE-PGRS family protein PE_PGRS4
336699	2	C	Ins	G	35	21	56	91.8	56		Rv0279c	PE_PGRS4	PE-PGRS family protein PE_PGRS4
336707	0	G	Del	GAP	32	20	57	92.86	56		Rv0279c	PE_PGRS4	PE-PGRS family protein PE_PGRS4
336708	0	T	Del	GAP	32	20	57	91.23	57		Rv0279c	PE_PGRS4	PE-PGRS family protein PE_PGRS4
336709	0	C	Del	GAP	32	20	57	86.67	60		Rv0279c	PE_PGRS4	PE-PGRS family protein PE_PGRS4
337820	0	G	SNP	A	75	204	268	97.55	286	Gly418Gly (ggc/ggT)	Rv0279c	PE_PGRS4	PE-PGRS family protein PE_PGRS4
337959	0	A	SNP	C	136	36	169	100	172	Ile372Ser (atc/aGc)	Rv0279c	PE_PGRS4	PE-PGRS family protein PE_PGRS4
338020	0	A	SNP	C	252	75	322	99.7	328	Cys352Gly (tgc/Ggc)	Rv0279c	PE_PGRS4	PE-PGRS family protein PE_PGRS4
338100	0	T	SNP	C	270	119	373	100	389	Asn325Ser (aac/aGc)	Rv0279c	PE_PGRS4	PE-PGRS family protein PE_PGRS4
338453	0	A	SNP	G	23	169	188	99.48	193	Ala207Ala (gct/gcC)	Rv0279c	PE_PGRS4	PE-PGRS family protein PE_PGRS4
338648	0	T	SNP	G	211	52	259	80.18	328	Gly142Gly (gga/ggC)	Rv0279c	PE_PGRS4	PE-PGRS family protein PE_PGRS4
338669	0	T	SNP	C	225	46	270	81.38	333	Leu135Leu (tta/ttG)	Rv0279c	PE_PGRS4	PE-PGRS family protein PE_PGRS4
338682	0	T	SNP	G	191	35	223	80.71	280	Asp131Ala (gac/gCc)	Rv0279c	PE_PGRS4	PE-PGRS family protein PE_PGRS4
338683	0	C	SNP	G	191	36	224	81.36	279	Asp131His (gac/Cac)	Rv0279c	PE_PGRS4	PE-PGRS family protein PE_PGRS4
338685	0	C	SNP	G	195	36	224	83.09	278	Gly130Ala (ggg/gCg)	Rv0279c	PE_PGRS4	PE-PGRS family protein PE_PGRS4
338690	0	A	SNP	G	194	36	225	84.56	272	Asn128Asn (aat/aaC)	Rv0279c	PE_PGRS4	PE-PGRS family protein PE_PGRS4
338692	0	T	SNP	C	195	38	232	85.04	274	Asn128Asp (aat/Gat)	Rv0279c	PE_PGRS4	PE-PGRS family protein PE_PGRS4
339230	0	G	SNP	C	149	113	257	99.62	263
340372	0	T	SNP	C	62	140	202	100	202	Ser337Pro (tcg/Ccg)	Rv0280	PPE3	PPE family protein PPE3
342146	0	A	SNP	C	127	81	203	100	208	Glu6Ala (gaa/gCa)	Rv0282	eccA3	ESX-3 secretion system protein EccA
342873	0	C	SNP	T	130	132	257	100	262	Val248Val (gtc/gtT)	Rv0282	eccA3	ESX-3 secretion system protein EccA
346275	0	C	SNP	G	146	124	266	100	270	Pro214Arg (ccg/cGg)	Rv0284	eccC3	ESX-3 secretion system protein EccC3
350088	0	C	SNP	A	100	126	226	99.12	228	Leu52Met (ctg/Atg)	Rv0286	PPE4	PPE family protein PPE4
350964	0	C	SNP	A	240	187	410	88.22	484	Pro344Thr (ccg/Acg)	Rv0286	PPE4	PPE family protein PPE4
353197	0	C	SNP	T	137	110	242	100	247	Arg39Cys (cgc/Tgc)	Rv0290	eccD3	ESX-3 secretion system protein EccD
356528	0	A	SNP	G	141	117	252	98.85	261	Asn217Asp (aat/Gat)	Rv0292	eccE3	ESX-3 secretion system protein EccE
358250	0	T	SNP	C	134	107	238	99.59	242	Leu27Pro (ctc/cCc)	Rv0294	tam	trans-aconitate methyltransferase
358473	0	G	SNP	C	118	126	234	99.59	245	Trp101Cys (tgg/tgC)	Rv0294	tam	trans-aconitate methyltransferase
363563	0	G	SNP	A	89	101	188	100	190	Ala30Thr (gcg/Acg)	Rv0299	-	toxin
366917	0	T	SNP	C	169	189	355	96.76	370	Thr1950Ala (acc/Gcc)	Rv0304c	PPE5	PPE family protein PPE5
366922	0	G	SNP	C	158	173	330	98.51	336	Ala1948Gly (gcc/gGc)	Rv0304c	PPE5	PPE family protein PPE5
367718	0	G	SNP	T	191	169	353	99.72	361	Leu1683Ile (ctt/Att)	Rv0304c	PPE5	PPE family protein PPE5
369886	0	C	SNP	G	187	343	525	98.88	536	Gly960Ala (ggg/gCg)	Rv0304c	PPE5	PPE family protein PPE5
372913	0	A	SNP	C	152	222	368	98.68	379	Gly933Gly (ggt/ggG)	Rv0305c	PPE6	PPE family protein PPE6
373283	0	A	Del	GAP	435	318	736	95.32	790		Rv0305c	PPE6	PPE family protein PPE6
376774	0	T	SNP	C	175	186	349	100	361	Ala94Ala (gca/gcG)	Rv0307c	-	hypothetical protein
384380	0	A	SNP	C	86	80	162	99.4	167	Lys260Thr (aag/aCg)	Rv0315	-	beta-1,3-glucanase
386432	0	C	SNP	G	205	198	397	99.26	406	Gly223Ala (ggg/gCg)	Rv0318c	-	integral membrane protein
390828	0	T	SNP	C	139	138	275	99.64	278	Ser142Gly (agt/Ggt)	Rv0323c	-	hypothetical protein
391853	0	A	SNP	G	153	156	307	100	309	Thr168Ala (act/Gct)	Rv0324	-	transcriptional regulator
392261	0	T	SNP	C	154	135	281	99.66	290	_75Gln (tag/Cag)	Rv0325	-	hypothetical protein
396199	0	T	SNP	C	98	116	211	100	214
402836	0	G	SNP	A	114	91	204	99.51	206	Tyr109Tyr (tac/taT)	Rv0337c	aspC	aspartate aminotransferase
403980	0	G	SNP	A	89	110	194	99.5	200	Ala621Val (gcc/gTc)	Rv0338c	-	iron-sulfur-binding reductase
404326	0	T	SNP	C	80	113	189	100	193	Arg506Gly (agg/Ggg)	Rv0338c	-	iron-sulfur-binding reductase
406251	0	T	SNP	C	131	115	243	99.6	247	Asp733Gly (gat/gGt)	Rv0339c	-	transcriptional regulator
414486	0	C	SNP	T	115	134	246	100	249	Glu152Glu (gag/gaA)	Rv0344c	lpqJ	lipoprotein LpqJ
420008	0	A	SNP	G	98	84	180	98.91	184	Ala58Ala (gca/gcG)	Rv0350	dnaK	chaperone protein DnaK
422678	0	G	SNP	A	156	110	265	100	266	Arg76His (cgc/cAc)	Rv0352	dnaJ1	chaperone protein DnaJ
424320	1	T	Ins	C	168	144	312	92.31	313		Rv0354c	PPE7	PPE family protein PPE7
428698	0	C	SNP	T	296	411	692	96.06	736	Ala1994Ala (gcg/gcA)	Rv0355c	PPE8	PPE family protein PPE8
428921	0	G	SNP	A	184	256	432	99.77	441	Ser1920Phe (tcc/tTc)	Rv0355c	PPE8	PPE family protein PPE8
432459	0	C	SNP	T	463	522	976	98.3	1002	Asp741Asn (gac/Aac)	Rv0355c	PPE8	PPE family protein PPE8
438470	0	C	SNP	T	120	145	265	99.62	266	Lys90Lys (aag/aaA)	Rv0360c	-	hypothetical protein
440365	0	G	SNP	A	102	134	233	99.58	237	Ser165Ser (tcg/tcA)	Rv0362	mgtE	Mg2+ transport transmembrane protein MgtE
440878	0	C	SNP	T	150	125	272	98.21	280	Thr336Thr (acc/acT)	Rv0362	mgtE	Mg2+ transport transmembrane protein MgtE
445780	0	C	SNP	T	158	142	296	100	300	Arg249His (cgt/cAt)	Rv0368c	-	hypothetical protein
447642	0	G	SNP	C	88	126	208	99.53	215	Leu134Leu (ctc/ctG)	Rv0370c	-	oxidoreductase
454295	0	T	SNP	C	178	189	361	99.19	370	Pro26Pro (cca/ccG)	Rv0376c	-	hypothetical protein
454333	0	T	SNP	G	171	195	364	100	366	Thr14Pro (acg/Ccg)	Rv0376c	-	hypothetical protein
455024	0	G	SNP	A	116	88	201	99.03	206	Val202Ile (gta/Ata)	Rv0377	-	HTH-type transcriptional regulator
455624	0	T	Del	GAP	169	149	318	97.25	327
457452	0	T	SNP	G	138	104	238	100	242	Thr124Thr (aca/acC)	Rv0381c	-	hypothetical protein
459399	0	A	SNP	C	103	91	188	100	194
466808	0	G	SNP	C	257	174	428	99.77	432
467497	1	C	Ins	G	120	161	281	92.13	281
467508	1	C	Ins	G	120	158	278	91.75	278
467516	0	G	SNP	C	122	168	286	99.66	291
467526	0	C	SNP	G	121	168	289	100	289
467546	0	G	SNP	C	120	172	290	98.98	295
467557	0	A	SNP	C	114	172	286	99.65	287
467564	0	A	SNP	C	107	165	269	100	272
467585	0	G	SNP	C	105	145	248	99.6	251
467590	0	T	SNP	C	103	143	240	99.6	247
467621	0	T	SNP	G	105	128	231	99.57	234
467638	0	G	SNP	T	109	125	229	100	234
473310	0	A	SNP	G	223	163	378	100	386	Gln177Arg (cag/cGg)	Rv0393	-	hypothetical protein
475178	0	T	SNP	C	123	172	292	99.66	296	Val80Ala (gtc/gCc)	Rv0395	-	hypothetical protein
475915	0	A	SNP	C	296	151	440	99.11	451	Ser34Arg (agc/Cgc)	Rv0397	-	hypothetical protein
476612	0	G	SNP	A	128	111	228	99.58	240	Val73Val (gtg/gtA)	Rv0397A	-	hypothetical protein
481527	0	G	Del	GAP	140	291	438	87.78	491		Rv0402c	mmpL1	transmembrane transport protein MmpL1
483935	0	T	SNP	G	208	190	395	99	402
484504	0	C	SNP	G	256	222	470	99.58	480	Ala176Ala (gcc/gcG)	Rv0404	fadD30	long-chain-fatty-acid--AMP ligase FadD30
485561	0	A	SNP	C	252	230	471	98.97	487	Ile529Leu (atc/Ctc)	Rv0404	fadD30	long-chain-fatty-acid--AMP ligase FadD30
485730	0	C	SNP	T	261	243	496	100	504	Pro585Leu (cca/cTa)	Rv0404	fadD30	long-chain-fatty-acid--AMP ligase FadD30
485811	0	A	Del	GAP	294	209	503	93.15	540		Rv0405	pks6	membrane bound polyketide synthase
489935	0	G	SNP	C	136	124	258	100	260	Thr257Thr (acc/acG)	Rv0406c	-	beta lactamase-like protein
491742	0	T	SNP	C	63	72	134	100	135	Phe320Phe (ttt/ttC)	Rv0407	fgd1	F420-dependent glucose-6-phosphate dehydrogenase		phylo (not Euro-American, M. africanum, M. bovis, M. canettii, M. caprae, M. microti, M. pinipedii, Beijing, Delhi/CAS, EAI)
492150	0	G	SNP	C	151	131	278	98.95	285	Gly122Ala (ggc/gCc)	Rv0408	pta	phosphate acetyltransferase
498531	0	A	SNP	G	106	109	213	99.54	216	Ala363Ala (gct/gcC)	Rv0412c	-	membrane protein
498557	0	C	SNP	A	114	106	210	99.1	222	Asp355Tyr (gac/Tac)	Rv0412c	-	membrane protein
502589	0	C	SNP	G	142	167	307	99.68	310	Ser75Cys (tcc/tGc)	Rv0417	thiG	thiazole synthase
503354	0	G	SNP	C	137	118	255	100	255
503534	0	C	SNP	T	170	132	300	98.37	307	Ala13Ala (gcc/gcT)	Rv0418	lpqL	lipoprotein aminopeptidase LpqL
504900	0	G	SNP	A	137	138	272	99.28	277	Val469Ile (gtc/Atc)	Rv0418	lpqL	lipoprotein aminopeptidase LpqL
505974	0	G	SNP	A	128	109	235	99.16	239	Ala297Thr (gcg/Acg)	Rv0419	lpqM	lipoprotein peptidase LpqM
513257	0	T	SNP	C	140	106	241	99.19	248	Met689Val (atg/Gtg)	Rv0425c	ctpH	metal cation transporting ATPase H
517358	0	T	SNP	C	104	112	209	99.54	217	Asp149Gly (gac/gGc)	Rv0428c	-	GCN5-like N-acetyltransferase
517389	0	C	SNP	A	98	101	198	99	201	Val139Phe (gtc/Ttc)	Rv0428c	-	GCN5-like N-acetyltransferase
523654	0	C	SNP	T	186	201	378	100	387	Ala294Thr (gcc/Acc)	Rv0435c	-	ATPase
524891	0	C	SNP	A	93	77	168	98.27	173	Gly167Val (ggc/gTc)	Rv0436c	pssA	CDP-diacylglycerol--serineO-phosphatidyltransferase
531775	0	C	SNP	G	137	247	379	99.48	386	Trp147Ser (tgg/tCg)	Rv0442c	PPE10	PPE family protein PPE10
541201	0	A	SNP	G	99	116	211	97.73	220	Leu97Leu (ctt/ctC)	Rv0450c	mmpL4	transmembrane transport protein MmpL4
546357	0	A	SNP	G	131	110	237	99.59	242	Thr149Thr (act/acC)	Rv0456c	echA2	enoyl-CoA hydratase EchA2
548185	0	C	SNP	T	110	165	266	99.64	276	Gly475Ser (ggc/Agc)	Rv0457c	-	peptidase
548326	0	T	SNP	C	129	117	243	100	246	Thr428Ala (aca/Gca)	Rv0457c	-	peptidase
551525	0	A	SNP	C	123	134	254	100	257	Arg110Arg (aga/Cga)	Rv0459	-	hypothetical protein
555991	0	A	SNP	G	128	163	285	99.32	293	Cys106Arg (tgc/Cgc)	Rv0465c	-	HTH-type transcriptional regulator
560541	0	C	Del	GAP	112	110	216	99.11	224		Rv0469	umaA	mycolic acid synthase UmaA
560542	0	T	Del	GAP	112	110	216	99.55	223		Rv0469	umaA	mycolic acid synthase UmaA
560543	0	T	Del	GAP	112	110	216	99.55	223		Rv0469	umaA	mycolic acid synthase UmaA
560544	0	T	Del	GAP	112	110	216	99.55	223		Rv0469	umaA	mycolic acid synthase UmaA
560545	0	T	Del	GAP	112	110	216	99.55	223		Rv0469	umaA	mycolic acid synthase UmaA
560546	0	C	Del	GAP	112	110	216	99.11	224		Rv0469	umaA	mycolic acid synthase UmaA
562063	0	G	Del	GAP	100	130	230	89.49	257		Rv0470A	-	hypothetical protein
562064	0	C	Del	GAP	100	130	230	99.14	232		Rv0470A	-	hypothetical protein
562065	0	C	Del	GAP	100	130	230	99.57	231		Rv0470A	-	hypothetical protein
562066	0	A	Del	GAP	100	130	230	99.57	231		Rv0470A	-	hypothetical protein
565655	0	A	SNP	G	77	91	166	100	168
572591	0	C	SNP	T	94	119	209	100	213	Asp294Asp (gac/gaT)	Rv0483	lprQ	lipoprotein LprQ
573262	0	A	SNP	G	150	122	267	100	272	Gly180Gly (ggt/ggC)	Rv0484c	-	short-chain type oxidoreductase
579284	0	T	SNP	C	137	122	253	99.62	260
580772	0	T	SNP	A	84	72	153	75.36	207
580775	0	G	Del	GAP	81	71	151	76	200
580776	0	G	Del	GAP	81	70	150	75.12	201
580777	0	G	Del	GAP	81	70	150	76.65	197
580778	0	C	Del	GAP	81	70	150	77.84	194
580779	0	A	Del	GAP	81	70	150	79.89	189
580780	0	C	Del	GAP	81	70	150	78.24	193
580781	0	C	Del	GAP	81	70	150	80.32	188
580782	0	A	Del	GAP	81	70	150	80.32	188
580783	0	C	Del	GAP	81	70	150	78.65	192
580784	0	C	Del	GAP	81	70	150	80.32	188
580785	0	C	Del	GAP	81	70	150	80.32	188
580786	0	G	Del	GAP	81	70	150	79.06	191
580787	0	C	Del	GAP	81	70	150	81.18	186
580788	0	T	Del	GAP	81	70	150	81.18	186
580789	0	T	Del	GAP	81	70	150	81.62	185
580790	0	G	Del	GAP	81	70	150	79.89	189
580791	0	C	Del	GAP	81	70	150	81.62	185
580792	0	G	Del	GAP	81	70	150	80.75	187
580793	0	G	Del	GAP	81	70	150	80.75	187
580794	0	G	Del	GAP	81	70	150	80.75	187
580795	0	G	Del	GAP	81	70	150	80.75	187
580796	0	G	Del	GAP	81	70	150	80.32	188
580797	0	A	Del	GAP	81	70	150	82.51	183
584171	0	T	SNP	C	106	85	189	100	191	Ser174Gly (agt/Ggt)	Rv0493c	-	hypothetical protein
586030	0	C	SNP	A	104	136	237	99.17	242	Arg95Arg (cgg/cgT)	Rv0495c	-	hypothetical protein
590436	0	T	SNP	C	160	148	301	99.68	309	Ala118Ala (gct/gcC)	Rv0500	proC	pyrroline-5-carboxylate reductase
597816	0	A	SNP	G	184	133	314	99.69	318	Ala206Ala (gca/gcG)	Rv0507	mmpL2	transmembrane transport protein MmpL2
598475	0	G	SNP	A	188	233	413	99.29	424	Arg426His (cgc/cAc)	Rv0507	mmpL2	transmembrane transport protein MmpL2
599868	0	A	SNP	G	190	176	359	100	366	Arg890Arg (cga/cgG)	Rv0507	mmpL2	transmembrane transport protein MmpL2
608037	0	A	SNP	C	134	193	318	98.49	332	His496Pro (cac/cCc)	Rv0515	-	hypothetical protein
610120	0	T	SNP	G	123	128	250	99.21	253
611977	0	C	SNP	T	106	127	228	98.73	236	Gly33Asp (ggc/gAc)	Rv0519c	-	membrane protein
623163	0	C	SNP	T	193	271	452	99.36	467	Ala124Val (gcc/gTc)	Rv0532	PE_PGRS6	PE-PGRS family protein PE_PGRS6
623472	0	A	SNP	G	268	261	524	99.62	531	Asp227Gly (gac/gGc)	Rv0532	PE_PGRS6	PE-PGRS family protein PE_PGRS6
623508	0	C	SNP	G	267	298	561	100	565	Ala239Gly (gcc/gGc)	Rv0532	PE_PGRS6	PE-PGRS family protein PE_PGRS6
629714	0	G	SNP	A	133	123	253	99.22	258	Asp6Asp (gac/gaT)	Rv0537c	-	integral membrane protein
630722	0	G	SNP	C	118	134	251	98.82	255	Arg228Pro (cgg/cCg)	Rv0538	-	membrane protein
633562	0	C	SNP	T	216	149	353	96.31	379	Val281Val (gtg/gtA)	Rv0541c	-	integral membrane protein
635139	0	G	SNP	C	115	133	246	99.6	249	Gly122Gly (ggc/ggG)	Rv0542c	menE	2-succinylbenzoic acid--CoA ligase
637319	0	G	SNP	A	84	123	204	100	207	Pro49Ser (cct/Tct)	Rv0545c	pitA	low-affinity inorganic phosphate transporter
648002	0	T	SNP	G	117	113	226	99.57	231	Leu15Arg (ctc/cGc)	Rv0556	-	transmembrane protein
648856	0	T	SNP	C	119	132	248	99.6	252	Gly107Gly (ggt/ggC)	Rv0557	mgtA	GDP-mannose-dependent alpha-mannosyltransferase		phylo (not Euro-American, M. africanum, M. bovis, M. canettii, M. caprae, M. microti, M. pinipedii, Beijing, Delhi/CAS, EAI)
652950	0	T	SNP	C	142	175	316	99.69	318	Arg60Arg (cgt/cgC)	Rv0562	grcC1	polyprenyl-diphosphate synthase GrcC
654543	0	C	SNP	T	138	126	258	100	264	Ala222Val (gcg/gTg)	Rv0563	htpX	protease HtpX
655986	0	T	SNP	G	150	124	273	99.28	276
657081	0	C	SNP	T	152	133	277	100	285	Val130Val (gtg/gtA)	Rv0565c	-	monooxygenase
659341	0	T	SNP	C	139	127	263	99.25	268
662911	0	T	SNP	C	138	150	284	100	288	Ala539Ala (gct/gcC)	Rv0570	nrdZ	vitamin B12-dependent ribonucleoside-diphosphate reductase
665293	0	A	SNP	G	94	75	169	98.26	172	Phe31Leu (ttc/Ctc)	Rv0572c	-	hypothetical protein
669398	0	T	SNP	C	139	125	262	100	264	Gln116Gln (caa/caG)	Rv0575c	-	oxidoreductase
670545	0	G	SNP	A	125	151	267	99.64	277	Arg233His (cgc/cAc)	Rv0576	-	transcriptional regulator
672491	0	C	SNP	G	307	270	565	98.63	585	Gly1142Gly (ggg/ggC)	Rv0578c	PE_PGRS7	PE-PGRS family protein PE_PGRS7
673238	0	A	SNP	G	295	364	649	99.1	665	His893His (cat/caC)	Rv0578c	PE_PGRS7	PE-PGRS family protein PE_PGRS7
674702	0	A	SNP	T	318	331	627	98.93	656	Gly405Gly (ggt/ggA)	Rv0578c	PE_PGRS7	PE-PGRS family protein PE_PGRS7
684240	0	G	SNP	A	166	158	323	99.39	326	Ser11Ser (tcc/tcT)	Rv0585c	-	integral membrane protein
684323	0	G	SNP	C	162	160	317	99.38	324
684376	0	T	SNP	C	188	146	329	99.4	336
685461	0	C	SNP	G	167	156	322	99.38	325	Ala111Ala (gcc/gcG)	Rv0587	yrbE2A	hypothetical protein
685608	0	T	SNP	C	174	164	334	99.41	340	Leu160Leu (ctt/ctC)	Rv0587	yrbE2A	hypothetical protein
686123	0	C	SNP	A	234	221	452	98.91	460	Leu66Met (ctg/Atg)	Rv0588	-	hypothetical protein
686972	0	T	SNP	C	200	269	465	98.74	475	Phe51Ser (ttc/tCc)	Rv0589	mce2A	Mce family protein Mce2A
688792	1	T	Ins	G	148	186	334	91.51	335
690450	0	A	SNP	C	144	222	363	99.19	369	Ala464Ala (gca/gcC)	Rv0591	mce2C	Mce family protein Mce2C
690465	0	T	SNP	G	147	222	365	99.73	370	Leu469Leu (ctt/ctG)	Rv0591	mce2C	Mce family protein Mce2C
698968	0	G	SNP	A	182	250	424	99.08	436	Gly9Gly (ggc/ggT)	Rv0601c	-	two component sensor kinase HK2
708056	0	T	SNP	C	168	174	335	100	342	His487Arg (cac/cGc)	Rv0613c	-	hypothetical protein
712693	0	A	SNP	G	161	93	253	99.61	255
712985	1	C	Ins	G	205	165	370	94.39	370		Rv0620	galK	galactokinase
713310	0	T	SNP	C	161	177	333	99.41	340	Cys199Arg (tgt/Cgt)	Rv0620	galK	galactokinase
723361	0	C	SNP	T	189	154	338	100	343	Leu551Leu (ctg/ctA)	Rv0630c	recB	exonuclease V subunit beta RecB
725190	0	G	SNP	A	126	109	230	100	235	Phe1039Phe (ttc/ttT)	Rv0631c	recC	exonuclease V subunit gamma RecC
729685	0	C	SNP	T	133	116	249	98.81	252	Arg161Gln (cga/cAa)	Rv0633c	-	hypothetical protein
733191	0	A	SNP	G	90	98	187	98.43	191	Thr123Ala (acc/Gcc)	Rv0637	hadC	(3R)-hydroxyacyl-ACP dehydratase subunit HadC
753174	0	C	SNP	A	125	114	237	99.17	241	Trp65Leu (tgg/tTg)	Rv0656c	vapC6	ribonuclease VapC6
754186	0	A	SNP	G	123	174	293	99.66	298	Leu75Pro (ctc/cCc)	Rv0658c	-	integral membrane protein
757182	0	A	SNP	G	106	143	248	99.2	251	Asp349Gly (gac/gGc)	Rv0663	atsD	arylsulfatase AtsD
759746	0	C	SNP	T	67	80	143	97.35	151							rifampicin (RMP)
761155	0	C	SNP	T	110	82	190	99.48	193	Ser450Leu (tcg/tTg)	Rv0667	rpoB	DNA-directed RNA polymerase subunit beta	rifampicin (RMP)		rifampicin (RMP)
762434	0	T	SNP	G	151	132	282	99.65	284	Gly876Gly (ggt/ggG)	Rv0667	rpoB	DNA-directed RNA polymerase subunit beta		phylo (3)	rifampicin (RMP)
763031	0	T	SNP	C	111	116	225	100	227	Ala1075Ala (gct/gcC)	Rv0667	rpoB	DNA-directed RNA polymerase subunit beta		phylo (4)	rifampicin (RMP)
766582	0	C	SNP	A	106	125	227	99.14	233	Gly1071Gly (ggc/ggA)	Rv0668	rpoC	DNA-directed RNA polymerase subunit beta'
767123	0	G	SNP	T	96	138	232	100	234	Val1252Leu (gtg/Ttg)	Rv0668	rpoC	DNA-directed RNA polymerase subunit beta'
767339	0	A	SNP	G	103	78	180	100	181
767414	0	G	SNP	A	118	84	201	100	202
772686	0	T	Del	GAP	113	112	222	94.94	237		Rv0672	fadE8	acyl-CoA dehydrogenase FadE8
772687	0	T	Del	GAP	113	112	222	99.12	227		Rv0672	fadE8	acyl-CoA dehydrogenase FadE8
772688	0	A	Del	GAP	113	112	222	99.12	227		Rv0672	fadE8	acyl-CoA dehydrogenase FadE8
775639	0	T	SNP	C	103	150	249	100	253	Ile948Val (att/Gtt)	Rv0676c	mmpL5	transmembrane transport protein MmpL5
776100	0	G	SNP	A	102	109	208	98.6	214	Thr794Ile (acc/aTc)	Rv0676c	mmpL5	transmembrane transport protein MmpL5
781395	0	T	SNP	C	97	115	212	100	212							streptomycin (SM)
788615	0	G	SNP	C	196	289	468	99.59	487	Gly226Arg (ggg/Cgg)	Rv0688	-	ferredoxin reductase
793375	0	A	SNP	G	172	142	302	99.37	316	Gln14Arg (caa/cGa)	Rv0694	-	mycofactocin system heme/flavin oxidoreductase MftD
798779	0	T	SNP	C	132	122	250	100	254
798934	0	C	SNP	A	179	122	297	100	301	Arg34Arg (cgc/cgA)	Rv0698	-	hypothetical protein
801529	0	C	SNP	G	187	120	305	99.68	308	Ala23Gly (gct/gGt)	Rv0702	rplD	50S ribosomal protein L4
807405	0	C	SNP	T	137	157	290	98.99	297	Ser357Ser (tcc/tcT)	Rv0711	atsA	arylsulfatase AtsA
820483	0	G	SNP	T	129	141	255	98.54	274	Ala6Asp (gcc/gAc)	Rv0727c	fucA	L-fuculose phosphate aldolase FucA
820734	0	A	SNP	G	154	122	273	99.28	278	Val248Ala (gtc/gCc)	Rv0728c	serA2	D-3-phosphoglycerate dehydrogenase SerA
820752	0	C	SNP	T	165	123	286	99.65	289	Arg242His (cgc/cAc)	Rv0728c	serA2	D-3-phosphoglycerate dehydrogenase SerA
830868	1	G	Ins	G	85	106	191	81.62	192		Rv0739	-	hypothetical protein
830868	2	G	Ins	C	86	106	192	82.05	192		Rv0739	-	hypothetical protein
834857	0	C	SNP	T	84	98	178	99.45	183	Met30Ile (atg/atA)	Rv0744c	-	transcriptional regulator
836426	0	A	SNP	C	68	283	339	99.72	352	Leu242Leu (cta/ctC)	Rv0746	PE_PGRS9	PE-PGRS family protein PE_PGRS9
836454	0	A	SNP	G	55	204	249	99.23	261	Thr252Ala (act/Gct)	Rv0746	PE_PGRS9	PE-PGRS family protein PE_PGRS9
836538	0	A	SNP	G	240	66	302	99.67	307	Asn280Asp (aac/Gac)	Rv0746	PE_PGRS9	PE-PGRS family protein PE_PGRS9
836658	0	A	SNP	G	309	179	475	100	488	Thr320Ala (acc/Gcc)	Rv0746	PE_PGRS9	PE-PGRS family protein PE_PGRS9
837033	0	A	SNP	G	116	327	432	100	443	Thr445Ala (acc/Gcc)	Rv0746	PE_PGRS9	PE-PGRS family protein PE_PGRS9
838990	0	C	SNP	G	191	179	357	90.24	410	Ala180Ala (gcc/gcG)	Rv0747	PE_PGRS10	PE-PGRS family protein PE_PGRS10
839123	0	A	SNP	G	274	135	398	100	409	Arg225Gly (agg/Ggg)	Rv0747	PE_PGRS10	PE-PGRS family protein PE_PGRS10
839129	0	C	SNP	G	281	141	408	99.29	425	Arg227Gly (cgc/Ggc)	Rv0747	PE_PGRS10	PE-PGRS family protein PE_PGRS10
839194	0	A	SNP	G	346	198	506	99.63	546	Thr248Thr (aca/acG)	Rv0747	PE_PGRS10	PE-PGRS family protein PE_PGRS10
839334	0	A	SNP	G	241	279	505	99.62	522	Lys295Arg (aaa/aGa)	Rv0747	PE_PGRS10	PE-PGRS family protein PE_PGRS10
839348	0	A	SNP	G	241	275	497	99.81	517	Ser300Gly (agc/Ggc)	Rv0747	PE_PGRS10	PE-PGRS family protein PE_PGRS10
840195	0	G	Del	GAP	51	76	125	92.7	137		Rv0747	PE_PGRS10	PE-PGRS family protein PE_PGRS10
840196	0	G	Del	GAP	51	76	125	97.69	130		Rv0747	PE_PGRS10	PE-PGRS family protein PE_PGRS10
840197	0	G	Del	GAP	51	76	125	97.69	130		Rv0747	PE_PGRS10	PE-PGRS family protein PE_PGRS10
840198	0	G	Del	GAP	51	76	125	100	127		Rv0747	PE_PGRS10	PE-PGRS family protein PE_PGRS10
840199	0	A	Del	GAP	51	76	125	100	127		Rv0747	PE_PGRS10	PE-PGRS family protein PE_PGRS10
840200	0	A	Del	GAP	51	76	125	100	127		Rv0747	PE_PGRS10	PE-PGRS family protein PE_PGRS10
840201	0	G	Del	GAP	49	59	109	85.04	127		Rv0747	PE_PGRS10	PE-PGRS family protein PE_PGRS10
840202	0	C	Del	GAP	49	59	109	85.04	127		Rv0747	PE_PGRS10	PE-PGRS family protein PE_PGRS10
840203	0	A	Del	GAP	49	59	109	85.71	126		Rv0747	PE_PGRS10	PE-PGRS family protein PE_PGRS10
840204	0	C	Del	GAP	49	59	109	85.71	126		Rv0747	PE_PGRS10	PE-PGRS family protein PE_PGRS10
840205	0	C	Del	GAP	49	59	109	84.38	128		Rv0747	PE_PGRS10	PE-PGRS family protein PE_PGRS10
840206	0	C	Del	GAP	49	59	109	84.38	128		Rv0747	PE_PGRS10	PE-PGRS family protein PE_PGRS10
840207	0	T	Del	GAP	49	59	109	85.71	126		Rv0747	PE_PGRS10	PE-PGRS family protein PE_PGRS10
840208	0	C	Del	GAP	49	59	109	84.38	128		Rv0747	PE_PGRS10	PE-PGRS family protein PE_PGRS10
840209	0	G	Del	GAP	49	59	109	85.04	127		Rv0747	PE_PGRS10	PE-PGRS family protein PE_PGRS10
840210	0	C	Del	GAP	49	59	109	84.38	128		Rv0747	PE_PGRS10	PE-PGRS family protein PE_PGRS10
840496	0	C	SNP	G	188	223	400	92.78	443	Gly682Gly (ggc/ggG)	Rv0747	PE_PGRS10	PE-PGRS family protein PE_PGRS10
840847	0	C	SNP	T	162	231	383	99.24	396	Gly799Gly (ggc/ggT)	Rv0747	PE_PGRS10	PE-PGRS family protein PE_PGRS10
841290	0	A	Del	GAP	107	77	179	98.4	187		Rv0749	vapC31	ribonuclease VapC31
841291	0	A	Del	GAP	107	77	179	98.4	187		Rv0749	vapC31	ribonuclease VapC31
841764	0	G	SNP	C	50	64	111	100	114	Thr37Thr (acc/acG)	Rv0749A	-	hypothetical protein
841819	0	A	SNP	G	54	62	115	100	116	Leu19Ser (ttg/tCg)	Rv0749A	-	hypothetical protein
842153	0	G	SNP	A	86	65	150	85.31	177	Glu41Lys (gag/Aag)	Rv0750	-	hypothetical protein
847995	0	T	SNP	C	116	113	227	100	229
852910	0	C	SNP	T	146	119	259	100	265	Pro172Leu (ccc/cTc)	Rv0758	phoR	two component system response sensor kinase PhoR
854253	0	C	Del	GAP	39	81	122	87.59	137
857643	0	C	SNP	G	117	161	277	98.58	282	Gly132Ala (ggc/gCc)	Rv0764c	cyp51	lanosterol 14-alpha demethylase
857696	0	A	SNP	G	118	132	248	100	250	Ala114Ala (gct/gcC)	Rv0764c	cyp51	lanosterol 14-alpha demethylase
858464	0	A	SNP	G	158	132	282	100	290	Val134Ala (gtg/gCg)	Rv0765c	-	oxidoreductase
874835	1	C	Ins	C	102	99	201	95.71	202
874835	2	C	Ins	G	102	100	202	96.19	202
874908	0	C	SNP	T	145	92	233	98.75	240
876141	0	G	SNP	T	134	138	269	99.63	273
880562	0	G	SNP	T	145	143	288	99.65	289	Cys408Phe (tgc/tTc)	Rv0785	-	KsdD-like steroid dehydrogenase
882257	0	T	SNP	C	141	170	310	100	311	Tyr267His (tac/Cac)	Rv0787	-	hypothetical protein
888291	0	C	SNP	T	139	154	285	98.99	296	Ala116Thr (gcc/Acc)	Rv0794c	-	oxidoreductase
890549	0	G	SNP	A	45	46	89	98.91	92	Trp54_ (tgg/tgA)	Rv0797	-	insertion sequence element IS1547 transposase
891011	0	A	SNP	G	91	58	143	100	149	Leu208Leu (cta/ctG)	Rv0797	-	insertion sequence element IS1547 transposase
893733	0	T	SNP	G	196	190	381	100	386	Leu139Arg (ctg/cGg)	Rv0800	pepC	M18 family aminopeptidase
895761	0	G	SNP	T	105	109	212	100	214
896979	0	T	SNP	C	162	127	289	99.66	290	Val387Ala (gta/gCa)	Rv0803	purL	phosphoribosylformylglycinamidine synthase 2
897277	0	C	SNP	T	147	177	316	99.39	326	Tyr486Tyr (tac/taT)	Rv0803	purL	phosphoribosylformylglycinamidine synthase 2
900221	0	T	SNP	C	87	103	185	98.45	193	Val370Val (gta/gtG)	Rv0806c	cpsY	exopolysaccharide phosphotransferase CpsY
903537	0	G	SNP	T	108	92	199	100	200	Arg476Leu (cgg/cTg)	Rv0808	purF	amidophosphoribosyltransferase
903550	0	T	SNP	C	110	85	195	99.49	196	Ala480Ala (gct/gcC)	Rv0808	purF	amidophosphoribosyltransferase
903913	0	T	SNP	C	145	116	259	99.62	262	Gly63Gly (ggt/ggC)	Rv0809	purM	phosphoribosylformylglycinamidine cyclo-ligase PurM
906742	0	T	SNP	C	133	132	264	99.62	266	Val107Ala (gtc/gCc)	Rv0812	-	amino acid aminotransferase
906857	0	A	SNP	G	109	111	214	99.55	221	Ile145Met (ata/atG)	Rv0812	-	amino acid aminotransferase
913918	0	C	SNP	G	71	81	150	99.35	153	Gly94Gly (ggg/ggC)	Rv0821c	phoY2	phosphate-transport system transcriptional regulator PhoY2
915744	0	C	SNP	A	178	132	304	99.68	311	Gly190Trp (ggg/Tgg)	Rv0822c	-	hypothetical protein
919551	0	C	SNP	T	59	83	135	100	142	Val1Val (gtg/gtA)	Rv0825c	-	hypothetical protein
921813	0	C	SNP	G	80	74	153	93.9	164
921909	0	C	SNP	T	74	83	153	100	157
925453	0	C	SNP	T	352	349	676	98.32	713	Ala31Ala (gcc/gcT)	Rv0833	PE_PGRS13	PE-PGRS family protein PE_PGRS13
927110	0	A	SNP	G	257	182	426	99.32	442	Ser584Gly (agt/Ggt)	Rv0833	PE_PGRS13	PE-PGRS family protein PE_PGRS13
927385	0	A	SNP	G	274	242	508	99.42	519	Gly675Gly (gga/ggG)	Rv0833	PE_PGRS13	PE-PGRS family protein PE_PGRS13
931123	0	T	SNP	C	72	99	171	99.42	172	Tyr57Tyr (tat/taC)	Rv0835	lpqQ	lipoprotein LpqQ		phylo (not 4)
932280	0	T	SNP	C	143	110	252	98.83	256	_218Trp (tag/tGg)	Rv0836c	-	hypothetical protein
933962	0	G	SNP	A	88	87	172	100	175	Leu24Phe (ctc/Ttc)	Rv0837c	-	hypothetical protein
934230	0	C	SNP	G	89	60	149	100	149
934611	0	G	SNP	T	175	150	319	98.19	331
936621	0	C	Del	GAP	93	84	175	85.1	208		Rv0840c	pip	proline iminopeptidase
936622	0	C	Del	GAP	93	84	175	88.06	201		Rv0840c	pip	proline iminopeptidase
936623	0	A	Del	GAP	93	84	175	88.94	199		Rv0840c	pip	proline iminopeptidase
940929	0	G	Del	GAP	100	125	224	98.68	228		Rv0844c	narL	nitrate/nitrite response transcriptional regulator NarL
940930	0	C	Del	GAP	100	125	224	99.56	226		Rv0844c	narL	nitrate/nitrite response transcriptional regulator NarL
940931	0	A	Del	GAP	100	125	224	100	225		Rv0844c	narL	nitrate/nitrite response transcriptional regulator NarL
940932	0	A	Del	GAP	100	125	224	100	225		Rv0844c	narL	nitrate/nitrite response transcriptional regulator NarL
940933	0	T	Del	GAP	100	125	224	99.56	226		Rv0844c	narL	nitrate/nitrite response transcriptional regulator NarL
940934	0	G	Del	GAP	100	125	224	99.12	227		Rv0844c	narL	nitrate/nitrite response transcriptional regulator NarL
941845	0	C	SNP	A	150	150	289	99.67	301	Ala219Glu (gcg/gAg)	Rv0845	-	sensor histidine kinase NarS
942616	0	C	SNP	A	106	111	214	99.54	218
945214	0	G	SNP	A	96	74	168	99.42	171	Gly93Ser (ggt/Agt)	Rv0848	cysK2	cysteine synthase CysK
945238	0	G	SNP	T	102	65	166	100	167	Ala101Ser (gcc/Tcc)	Rv0848	cysK2	cysteine synthase CysK
949535	0	T	SNP	C	143	137	275	98.59	284	Ala528Ala (gca/gcG)	Rv0853c	pdc	alpha-keto-acid decarboxylase
950116	0	C	SNP	G	172	148	315	98.77	324	Ala335Pro (gcg/Ccg)	Rv0853c	pdc	alpha-keto-acid decarboxylase
955524	0	A	SNP	G	137	139	271	99.64	277	Ser150Gly (agc/Ggc)	Rv0859	-	acyltransferase
957117	0	T	SNP	C	124	137	257	100	261	Asp275Asp (gat/gaC)	Rv0860	fadB	fatty oxidation protein FadB
957306	0	C	SNP	T	90	122	207	98.15	216	Ala338Ala (gcc/gcT)	Rv0860	fadB	fatty oxidation protein FadB
960080	0	C	SNP	T	151	155	305	99.03	309	Ala24Ala (gcg/gcA)	Rv0861c	ercc3	DNA helicase Ercc3
960367	0	A	SNP	G	129	114	239	100	243	Leu749Ser (ttg/tCg)	Rv0862c	-	hypothetical protein
964969	0	T	SNP	C	273	293	525	94.49	599	Ala189Ala (gca/gcG)	Rv0867c	rpfA	resuscitation-promoting factor RpfA
968426	1	A	Ins	G	266	134	400	76.63	400		Rv0872c	PE_PGRS15	PE-PGRS family protein PE_PGRS15
968426	2	A	Ins	C	265	134	399	76.44	400		Rv0872c	PE_PGRS15	PE-PGRS family protein PE_PGRS15
968426	3	A	Ins	C	264	134	398	76.25	400		Rv0872c	PE_PGRS15	PE-PGRS family protein PE_PGRS15
968426	4	A	Ins	G	266	134	400	76.63	400		Rv0872c	PE_PGRS15	PE-PGRS family protein PE_PGRS15
968426	5	A	Ins	G	265	134	399	76.44	400		Rv0872c	PE_PGRS15	PE-PGRS family protein PE_PGRS15
968426	6	A	Ins	G	266	134	400	76.63	400		Rv0872c	PE_PGRS15	PE-PGRS family protein PE_PGRS15
968426	7	A	Ins	T	266	134	400	76.63	400		Rv0872c	PE_PGRS15	PE-PGRS family protein PE_PGRS15
968426	8	A	Ins	T	265	134	399	76.44	400		Rv0872c	PE_PGRS15	PE-PGRS family protein PE_PGRS15
968426	9	A	Ins	G	266	134	400	76.63	400		Rv0872c	PE_PGRS15	PE-PGRS family protein PE_PGRS15
969762	0	C	SNP	G	244	298	530	99.27	546	Gly161Gly (ggg/ggC)	Rv0872c	PE_PGRS15	PE-PGRS family protein PE_PGRS15
972882	0	C	SNP	G	132	123	254	100	255	Gly275Gly (ggg/ggC)	Rv0874c	-	hypothetical protein
979704	0	G	SNP	C	124	130	246	99.61	255	Gly115Arg (ggc/Cgc)	Rv0881	-	tRNA/rRNA methyltransferase
986463	0	G	SNP	C	172	202	369	100	374
990001	0	G	SNP	C	138	135	272	99.27	275	Pro866Ala (ccc/Gcc)	Rv0890c	-	HTH-type transcriptional regulator
991939	0	G	SNP	A	187	212	390	100	399	Arg220Cys (cgc/Tgc)	Rv0890c	-	HTH-type transcriptional regulator
993346	0	A	SNP	C	186	189	371	99.47	377	Val37Gly (gtt/gGt)	Rv0891c	-	hypothetical protein
996154	0	C	SNP	A	276	249	516	99.62	527	Ala48Ser (gca/Tca)	Rv0893c	-	S-adenosylmethionine-dependentmethyltransferase
996263	0	G	SNP	A	221	203	413	99.53	426	Thr11Thr (acc/acT)	Rv0893c	-	S-adenosylmethionine-dependentmethyltransferase
1002172	0	G	SNP	A	188	199	379	99.74	388	Arg82Trp (cgg/Tgg)	Rv0897c	-	oxidoreductase
1007198	0	A	SNP	G	149	178	323	99.09	330	Leu328Pro (ctg/cCg)	Rv0904c	accD3	acetyl-CoAcarboxylase carboxyl transferase subunit beta
1007660	0	G	Del	GAP	104	109	215	95.09	224		Rv0904c	accD3	acetyl-CoAcarboxylase carboxyl transferase subunit beta
1008460	0	C	SNP	T	127	145	270	100	272	Ser85Phe (tcc/tTc)	Rv0905	echA6	enoyl-CoA hydratase EchA6
1009500	0	C	SNP	T	132	150	277	99.65	283	Pro186Leu (ccg/cTg)	Rv0906	-	hypothetical protein
1010204	1	C	Ins	G	92	125	217	92.34	217		Rv0907	-	hypothetical protein
1012815	0	C	SNP	G	233	156	382	99.74	390	Ala362Gly (gcc/gGc)	Rv0908	ctpE	metal cation transporter ATPase E
1023911	0	C	SNP	G	186	143	323	100	329
1024310	0	C	SNP	T	179	239	411	99.76	419	Arg34Cys (cgc/Tgc)	Rv0918	-	hypothetical protein
1024346	0	A	SNP	G	163	224	380	100	387	Ser46Gly (agt/Ggt)	Rv0918	-	hypothetical protein
1025106	0	T	SNP	C	182	162	339	98.29	350	Phe141Phe (ttt/ttC)	Rv0919	-	GCN5-like N-acetyltransferase
1026482	0	G	SNP	A	122	110	221	99.57	233	Pro112Leu (ccc/cTc)	Rv0920c	-	transposase
1029586	0	G	SNP	A	131	88	214	100	219	Pro331Leu (ccc/cTc)	Rv0923c	-	hypothetical protein
1034381	0	G	SNP	A	217	156	363	99.73	374	Ala84Val (gct/gTt)	Rv0927c	-	oxidoreductase
1037012	0	T	SNP	C	159	169	326	99.39	330	Met5Thr (atg/aCg)	Rv0930	pstA1	phosphate ABC transporter permease PstA
1037911	0	C	SNP	T	95	126	217	100	221	Arg305_ (cga/Tga)	Rv0930	pstA1	phosphate ABC transporter permease PstA
1047165	0	T	SNP	C	122	158	274	99.64	281	Cys344Arg (tgc/Cgc)	Rv0938	ligD	multifunctional non-homologous end joining DNA repair protein/ATP dependent DNA ligase LigD
1054784	0	C	SNP	G	148	134	276	99.65	283	Arg180Gly (cgc/Ggc)	Rv0945	-	oxidoreductase
1065237	0	G	SNP	T	114	97	203	99.53	212	Pro37Pro (ccg/ccT)	Rv0954	-	transmembrane protein
1068151	0	T	SNP	C	100	92	192	97.96	196	His197His (cat/caC)	Rv0956	purN	phosphoribosylglycinamide formyltransferase PurN
1068432	0	A	SNP	G	86	106	190	100	192	Pro76Pro (cca/ccG)	Rv0957	purH	bifunctionalphosphoribosylaminoimidazolecarboxamide formyltransferase/inosinemonophosphate cyclohydrolase
1070702	0	T	SNP	C	123	116	235	100	239	Ser274Pro (tcc/Ccc)	Rv0958	-	magnesium chelatase
1071349	0	G	SNP	C	172	146	313	100	318	Gly32Ala (ggc/gCc)	Rv0959	-	hypothetical protein
1071718	0	G	SNP	T	127	147	269	99.64	275	Arg155Leu (cgc/cTc)	Rv0959	-	hypothetical protein
1074558	0	G	SNP	A	217	197	410	99.52	416	Pro186Leu (ccc/cTc)	Rv0962c	lprP	lipoprotein LprP
1075279	0	T	SNP	C	129	140	265	99.63	270
1076309	0	G	SNP	T	211	133	336	100	344	Pro124Thr (cct/Act)	Rv0964c	-	hypothetical protein
1077312	0	A	SNP	G	99	90	189	99.47	190	Val175Ala (gtg/gCg)	Rv0966c	-	hypothetical protein
1079927	0	C	SNP	A	153	139	283	100	292	Thr395Thr (acc/acA)	Rv0969	ctpV	copper-exporting ATPase
1080192	0	G	SNP	A	168	118	281	100	286	Asp484Asn (gat/Aat)	Rv0969	ctpV	copper-exporting ATPase
1081681	0	T	SNP	C	135	112	246	99.2	249	Val210Val (gtt/gtC)	Rv0970	-	integral membrane protein
1087193	0	G	SNP	C	150	134	283	99.65	285	Asn51Lys (aac/aaG)	Rv0974c	accD2	acetyl-/propionyl-CoA carboxylase subunit beta
1087931	0	T	SNP	C	122	154	272	99.28	278	Asp189Gly (gac/gGc)	Rv0975c	fadE13	acyl-CoA dehydrogenase FadE13
1088977	0	C	SNP	T	169	141	302	98.73	314	Gly400Asp (ggc/gAc)	Rv0976c	-	hypothetical protein
1090188	1	A	Ins	G	84	89	173	89.64	173
1093406	0	A	SNP	G	129	118	244	100	247	Val317Val (gtt/gtC)	Rv0978c	PE_PGRS17	PE-PGRS family protein PE_PGRS17
1095490	0	A	SNP	G	134	156	283	98.31	295	Val321Ala (gtc/gCc)	Rv0980c	PE_PGRS18	PE-PGRS family protein PE_PGRS18
1095644	0	C	SNP	T	117	121	234	98.35	242	Ala270Thr (gcg/Acg)	Rv0980c	PE_PGRS18	PE-PGRS family protein PE_PGRS18
1095678	0	A	SNP	G	151	101	248	98.05	257	Gly258Gly (ggt/ggC)	Rv0980c	PE_PGRS18	PE-PGRS family protein PE_PGRS18
1095981	0	A	SNP	C	299	317	612	99.04	622	Gly157Gly (ggt/ggG)	Rv0980c	PE_PGRS18	PE-PGRS family protein PE_PGRS18
1096633	0	T	SNP	G	54	81	132	91.22	148
1097220	0	C	SNP	T	115	158	266	99.64	274	Ser133Ser (tcc/tcT)	Rv0981	mprA	two-component response regulator MrpA
1098523	0	T	SNP	A	137	132	268	100	269	Leu339His (ctt/cAt)	Rv0982	mprB	two component histidine-protein kinase/phosphatase MprB
1099058	0	G	SNP	A	86	75	161	99.38	162
1100234	0	T	SNP	C	134	123	254	99.61	258	Leu390Pro (ctg/cCg)	Rv0983	pepD	serine protease PepD
1100414	0	G	SNP	A	142	145	281	99.65	288	Gly450Asp (ggc/gAc)	Rv0983	pepD	serine protease PepD
1102453	0	C	SNP	T	224	169	387	99.49	395	Val217Val (gtc/gtT)	Rv0986	-	adhesion component ABC transporter ATP-binding protein
1104690	0	T	SNP	G	217	237	450	99.78	455	Phe717Val (ttc/Gtc)	Rv0987	-	adhesion component ABC transporter permease
1106099	0	C	SNP	T	213	200	411	99.76	414	Ile328Ile (atc/atT)	Rv0988	-	hypothetical protein
1106422	0	T	SNP	C	262	191	451	98.91	458	Ile321Val (ata/Gta)	Rv0989c	grcC2	polyprenyl-diphosphate synthase GrcC
1107940	0	A	SNP	C	145	158	300	100	303	Ser54Ala (tcc/Gcc)	Rv0990c	-	hypothetical protein
1109975	0	A	SNP	G	120	154	271	99.64	275	Gln235Arg (cag/cGg)	Rv0993	galU	UTP--glucose-1-phosphate uridylyltransferase
1110721	0	T	SNP	C	189	168	350	99.17	360	Arg151Arg (cgt/cgC)	Rv0994	moeA1	molybdopterin molybdenumtransferase 1
1111852	0	G	SNP	T	151	155	303	99.03	309	Asp81Tyr (gat/Tat)	Rv0995	rimJ	ribosomal-protein-alanine acetyltransferase RimJ
1113733	0	C	SNP	A	106	104	209	99.53	211
1115509	0	C	SNP	T	128	98	224	97	233	Ile254Ile (atc/atT)	Rv0998	-	acetyltransferase
1126889	0	G	SNP	C	105	138	236	99.59	244	Arg39Gly (cgc/Ggc)	Rv1007c	metS	methionine--tRNA ligase
1127648	0	C	SNP	A	94	122	213	100	216	Thr187Asn (acc/aAc)	Rv1008	tatD	deoxyribonuclease TatD
1139089	0	G	SNP	C	137	103	237	99.17	242	Thr41Thr (acg/acC)	Rv1020	mfd	transcription-repair coupling factor
1144409	0	T	SNP	G	114	127	239	100	241	Ile225Ser (atc/aGc)	Rv1022	lpqU	lipoprotein LpqU
1144585	0	A	SNP	G	110	117	225	99.56	228	Arg8Gly (agg/Ggg)	Rv1023	eno	enolase
1148259	0	A	SNP	G	99	90	188	100	189
1149551	0	C	SNP	T	141	126	266	99.63	268	Glu712Glu (gag/gaA)	Rv1028c	kdpD	sensor protein KdpD
1150585	0	G	SNP	A	167	134	293	99.67	302	Pro368Ser (ccc/Tcc)	Rv1028c	kdpD	sensor protein KdpD
1151054	0	C	SNP	G	132	161	291	99.66	294	Ser211Ser (tcg/tcC)	Rv1028c	kdpD	sensor protein KdpD
1152805	0	T	SNP	A	147	123	268	100	270	Leu265Gln (ctg/cAg)	Rv1029	kdpA	potassium-transporting ATPase subunit A
1152863	0	A	SNP	G	122	116	236	99.58	239	Gln284Gln (caa/caG)	Rv1029	kdpA	potassium-transporting ATPase subunit A
1153349	0	G	SNP	T	123	131	249	98.07	259	Ala446Ala (gcg/gcT)	Rv1029	kdpA	potassium-transporting ATPase subunit A
1153388	0	C	SNP	T	126	138	259	100	264	Asn459Asn (aac/aaT)	Rv1029	kdpA	potassium-transporting ATPase subunit A
1160770	0	T	SNP	A	116	128	240	100	244	Gln20Leu (cag/cTg)	Rv1037c	esxI	ESAT-6 like protein EsxI
1163134	0	T	SNP	C	93	113	202	98.1	210	Gly81Gly (gga/ggG)	Rv1040c	PE8	PE family protein PE8
1164336	0	G	SNP	A	78	89	167	98.82	169
1164571	0	A	SNP	G	112	115	225	100	227
1165521	1	T	Ins	A	108	130	238	94.82	238
1168715	1	C	Ins	T	155	111	266	91.72	267
1171057	0	C	SNP	T	93	96	187	99.47	190	Arg366His (cgc/cAc)	Rv1048c	-	hypothetical protein
1173750	0	G	SNP	T	149	135	281	99.3	286	Ala290Ala (gcg/gcT)	Rv1050	-	oxidoreductase
1177184	0	C	SNP	A	122	115	234	99.16	239
1178116	0	T	SNP	C	115	109	221	99.12	226	Thr163Thr (act/acC)	Rv1056	-	hypothetical protein
1188985	0	G	SNP	A	319	258	549	98.3	587	Gly480Gly (ggc/ggT)	Rv1067c	PE_PGRS19	PE-PGRS family protein PE_PGRS19
1189202	0	T	Del	GAP	131	197	325	80.99	405		Rv1067c	PE_PGRS19	PE-PGRS family protein PE_PGRS19
1190093	0	A	SNP	C	126	115	232	84.56	285	Leu111Trp (ttg/tGg)	Rv1067c	PE_PGRS19	PE-PGRS family protein PE_PGRS19
1191462	0	A	SNP	C	96	36	131	100	132	Gly229Gly (ggt/ggG)	Rv1068c	PE_PGRS20	PE-PGRS family protein PE_PGRS20
1191497	0	T	SNP	A	116	54	168	84.58	201	Thr218Ser (acg/Tcg)	Rv1068c	PE_PGRS20	PE-PGRS family protein PE_PGRS20
1192143	0	G	SNP	A	76	91	163	100	167	Ser2Ser (tcc/tcT)	Rv1068c	PE_PGRS20	PE-PGRS family protein PE_PGRS20
1193463	0	T	SNP	A	75	107	178	100	182	Thr271Ser (acc/Tcc)	Rv1069c	-	hypothetical protein
1200418	0	A	SNP	G	59	106	164	99.4	166
1211369	0	A	SNP	C	95	74	169	100	169	Ser259Arg (agc/Cgc)	Rv1086	-	(2Z,6E)-farnesyl diphosphate synthase
1212624	0	C	SNP	T	15	17	32	96.97	33	Gly355Gly (ggc/ggT)	Rv1087	PE_PGRS21	PE-PGRS family protein PE_PGRS21
1212626	0	A	SNP	C	11	15	26	100	26	Asp356Ala (gac/gCc)	Rv1087	PE_PGRS21	PE-PGRS family protein PE_PGRS21
1212634	0	G	SNP	A	6	8	13	93.33	15	Ala359Thr (gcc/Acc)	Rv1087	PE_PGRS21	PE-PGRS family protein PE_PGRS21
1212813	0	C	SNP	T	8	5	13	81.25	16	Gly418Gly (ggc/ggT)	Rv1087	PE_PGRS21	PE-PGRS family protein PE_PGRS21
1212816	0	C	SNP	A	13	10	22	79.31	29	Gly419Gly (ggc/ggA)	Rv1087	PE_PGRS21	PE-PGRS family protein PE_PGRS21
1212825	0	T	SNP	C	101	159	255	96.65	269	Gly422Gly (ggt/ggC)	Rv1087	PE_PGRS21	PE-PGRS family protein PE_PGRS21
1212827	0	T	SNP	G	107	160	264	96.74	276	Val423Gly (gtc/gGc)	Rv1087	PE_PGRS21	PE-PGRS family protein PE_PGRS21
1212834	0	T	SNP	G	119	171	285	99.32	292	Gly425Gly (ggt/ggG)	Rv1087	PE_PGRS21	PE-PGRS family protein PE_PGRS21
1212837	0	T	SNP	C	128	185	301	98.43	318	Ala426Ala (gct/gcC)	Rv1087	PE_PGRS21	PE-PGRS family protein PE_PGRS21
1212971	0	T	SNP	C	321	227	534	99.64	550	Val471Ala (gtc/gCc)	Rv1087	PE_PGRS21	PE-PGRS family protein PE_PGRS21
1215105	0	T	Del	GAP	112	127	236	96.76	247
1220680	0	T	SNP	C	119	105	221	99.56	225	Val36Ala (gta/gCa)	Rv1093	glyA1	serine hydroxymethyltransferase
1224367	0	T	SNP	C	126	88	212	99.07	216
1227830	0	G	SNP	T	117	107	220	100	224	Thr285Thr (acc/acA)	Rv1099c	glpX	fructose 1,6-bisphosphatase
1230778	0	G	SNP	A	91	66	153	100	157	Thr65Ile (acc/aTc)	Rv1102c	mazF3	mRNA interferase MazF3
1233751	0	A	SNP	G	116	121	233	100	237	Val69Ala (gtc/gCc)	Rv1106c	-	3 beta-hydroxysteroid dehydrogenase/delta 5-->4-isomerase
1236433	0	A	SNP	C	99	99	195	99	200	Glu83Asp (gaa/gaC)	Rv1110	lytB2	4-hydroxy-3-methylbut-2-enyl diphosphate reductase
1240744	0	C	SNP	A	111	149	257	99.62	261	Asn186Lys (aac/aaA)	Rv1115	-	hypothetical protein
1241572	0	A	SNP	G	95	86	180	98.91	183
1247391	0	A	SNP	C	129	129	254	99.23	260	Ser89Arg (agc/Cgc)	Rv1124	ephC	epoxide hydrolase EphC
1248382	0	A	SNP	G	154	104	255	99.61	259	Ser101Gly (agc/Ggc)	Rv1125	-	hypothetical protein
1248936	0	G	SNP	C	165	134	295	99.67	300	Pro285Pro (ccg/ccC)	Rv1125	-	hypothetical protein
1248978	0	T	SNP	C	182	164	346	100	346	Ala299Ala (gct/gcC)	Rv1125	-	hypothetical protein
1250340	0	A	SNP	G	168	151	317	98.46	324	Ala355Ala (gct/gcC)	Rv1127c	ppdK	pyruvate, phosphate dikinase PpdK
1251199	0	C	SNP	T	97	131	224	98.7	231	Gly69Glu (gga/gAa)	Rv1127c	ppdK	pyruvate, phosphate dikinase PpdK
1252164	0	T	SNP	C	109	108	215	100	217	Glu270Gly (gaa/gGa)	Rv1128c	-	hypothetical protein
1254562	0	A	SNP	G	119	101	219	100	220	Asp3Gly (gat/gGt)	Rv1130	prpD	methylcitrate dehydratase PrpD
1262859	0	C	SNP	T	438	360	784	97.44	819	Gly424Ser (ggc/Agc)	Rv1135c	PPE16	PPE family protein PPE16
1265828	0	G	SNP	A	126	106	232	99.57	233	Leu221Leu (ctg/Ttg)	Rv1138c	-	oxidoreductase
1269028	0	G	SNP	C	105	79	180	98.92	186
1271187	0	C	SNP	G	141	117	258	98.1	263	Thr11Ser (acc/aGc)	Rv1144	-	oxidoreductase
1273250	1	G	Ins	A	127	127	254	92.7	254		Rv1145	-	transmembrane transport protein
1274289	0	T	SNP	C	119	105	224	100	224	Met312Thr (atg/aCg)	Rv1146	-	transmembrane transport protein
1275957	0	T	SNP	C	118	112	226	100	230
1276432	0	C	SNP	T	181	196	372	98.69	382	Lys439Lys (aag/aaA)	Rv1148c	-	hypothetical protein
1276588	0	C	SNP	G	47	87	133	99.26	135	Ala387Ala (gcg/gcC)	Rv1148c	-	hypothetical protein
1277869	1	G	Ins	T	88	96	184	91.09	184
1281118	0	T	SNP	C	131	86	215	100	217	Thr123Ala (acg/Gcg)	Rv1154c	-	hypothetical protein
1281771	0	T	SNP	C	105	112	214	98.19	221	Ser115Pro (tcg/Ccg)	Rv1155	-	pyridoxine/pyridoxamine 5'-phosphate oxidase
1281984	0	G	SNP	A	97	110	205	98.57	210
1287372	0	G	SNP	C	96	119	214	97.29	221	Leu15Leu (ctg/ctC)	Rv1161	narG	nitrate reductase subunit alpha
1292102	0	A	SNP	G	123	131	251	100	254	Pro346Pro (cca/ccG)	Rv1162	narH	nitrate reductase subunit beta
1298233	0	C	SNP	T	125	110	234	97.92	240	Ala154Thr (gca/Aca)	Rv1167c	-	transcriptional regulator
1306259	0	A	SNP	G	103	102	203	100	205	Ala656Ala (gct/gcC)	Rv1175c	fadH	NADPH dependent 2,4-dienoyl-CoA reductase FadH
1307598	0	C	SNP	G	138	123	259	100	261	Cys210Ser (tgc/tCc)	Rv1175c	fadH	NADPH dependent 2,4-dienoyl-CoA reductase FadH
1308317	0	T	SNP	C	130	96	225	99.56	227	His159Arg (cat/cGt)	Rv1176c	-	hypothetical protein
1313337	1	A	Ins	G	43	98	141	84.94	141
1313338	0	A	SNP	C	41	99	139	98.59	142
1315191	0	A	SNP	C	163	171	331	99.4	336	_489Tyr (taa/taC)	Rv1180	pks3	polyketide beta-ketoacyl synthase
1315884	0	G	SNP	A	155	177	329	99.7	333	Ala217Ala (gcg/gcA)	Rv1181	pks4	polyketide beta-ketoacyl synthase
1321096	0	G	SNP	A	224	231	448	100	455	Ser354Ser (tcg/tcA)	Rv1182	papA3	acyltransferase PapA
1325650	0	G	SNP	A	186	187	370	100	373
1327890	0	G	SNP	A	218	169	378	98.72	392	Asp472Asp (gac/gaT)	Rv1186c	-	hypothetical protein
1328687	0	G	SNP	C	174	204	371	99.47	380	Pro207Ala (ccc/Gcc)	Rv1186c	-	hypothetical protein
1330090	0	C	SNP	T	115	130	243	100	245	Pro234Leu (ccg/cTg)	Rv1187	rocA	pyrroline-5-carboxylate dehydrogenase RocA
1339774	0	C	SNP	G	130	125	253	98.84	258	Gly142Gly (ggc/ggG)	Rv1196	PPE18	PPE family protein PPE18
1339823	0	A	SNP	G	152	161	312	99.05	316	Thr159Ala (acg/Gcg)	Rv1196	PPE18	PPE family protein PPE18
1339894	0	C	SNP	T	124	150	272	98.92	277	Leu182Leu (ctc/ctT)	Rv1196	PPE18	PPE family protein PPE18
1339905	0	C	SNP	T	129	157	279	99.31	288	Ala186Val (gcc/gTc)	Rv1196	PPE18	PPE family protein PPE18
1340500	0	G	SNP	T	129	173	294	98.69	306	Met384Ile (atg/atT)	Rv1196	PPE18	PPE family protein PPE18
1340784	0	T	SNP	C	58	74	130	76.3	173	Gly42Gly (ggt/ggC)	Rv1197	esxK	ESAT-6 like protein EsxK
1341295	0	A	SNP	G	142	115	254	97.72	263
1345016	0	C	SNP	T	115	113	226	98.7	231	Ala52Thr (gcc/Acc)	Rv1201c	dapD	2,3,4,5-tetrahydropyridine-2,6-dicarboxylate N-succinyltransferase
1351172	0	A	SNP	G	125	86	206	100	211
1360209	0	T	SNP	C	156	107	257	99.62	264	Ala531Ala (gca/gcG)	Rv1217c	-	tetronasin ABC transporter integral membrane protein
1361190	0	G	SNP	A	180	187	362	99.19	370	Ser204Ser (agc/agT)	Rv1217c	-	tetronasin ABC transporter integral membrane protein
1362006	0	T	SNP	C	75	93	166	100	168	Gln243Arg (caa/cGa)	Rv1218c	-	tetronasin ABC transporter ATP-binding protein
1365837	1	C	Ins	G	115	108	223	83.83	223
1365837	2	C	Ins	G	115	108	223	83.83	223
1367484	0	T	SNP	G	112	93	205	100	205	Trp8Gly (tgg/Ggg)	Rv1224	tatB	Sec-independent protein translocase protein TatB
1370905	0	C	SNP	T	94	108	196	99.51	203
1371470	0	G	SNP	A	70	96	164	100	166	Arg184His (cgt/cAt)	Rv1228	lpqX	lipoprotein LpqX
1371697	0	G	SNP	A	137	102	234	100	239	Ala57Thr (gcc/Acc)	Rv1228a	-	hypothetical protein
1373242	0	C	SNP	A	122	150	264	98.91	275	Gly319Val (ggc/gTc)	Rv1230c	-	membrane protein
1374065	0	T	SNP	C	124	144	261	99.26	270	Ser45Gly (agc/Ggc)	Rv1230c	-	membrane protein
1375724	0	A	SNP	C	89	104	190	98.97	195	Cys149Gly (tgc/Ggc)	Rv1232c	-	hypothetical protein
1376568	1	C	Ins	G	92	71	163	85.79	164		Rv1233c	-	hypothetical protein
1377568	0	A	SNP	G	186	137	315	99.38	325	Val15Val (gta/gtG)	Rv1235	lpqY	trehalose ABC transporter substrate-binding lipoprotein LpqY
1382628	0	T	SNP	C	135	128	259	100	263	Lys139Glu (aaa/Gaa)	Rv1239c	corA	magnesium and cobalt transport transmembrane protein CorA
1386011	0	C	Del	GAP	289	259	540	91.64	598		Rv1243c	PE_PGRS23	PE-PGRS family protein PE_PGRS23
1387478	0	G	SNP	C	165	186	346	99.15	354	Asp208His (gac/Cac)	Rv1244	lpqZ	lipoprotein LpqZ
1390763	0	C	SNP	T	125	137	256	100	262	Val764Met (gtg/Atg)	Rv1248c	-	multifunctional 2-oxoglutarate dehydrogenase E1 component /2-oxoglutarate dehydrogenase dihydrolipoyllysine-residue succinyltransferase
1393626	0	A	SNP	G	133	145	270	99.64	279	Leu119Leu (ctt/ctC)	Rv1249c	-	membrane protein
1396618	0	C	SNP	A	120	88	204	100	208	Glu875_ (gag/Tag)	Rv1251c	-	hypothetical protein
1396922	0	T	SNP	C	148	125	272	98.91	276	Thr773Thr (aca/acG)	Rv1251c	-	hypothetical protein
1401033	0	C	SNP	T	123	117	238	99.59	241	Ser355Leu (tcg/tTg)	Rv1253	deaD	ATP-dependent RNA helicase DeaD
1411210	0	T	SNP	G	110	134	236	100	244	Val260Val (gtt/gtG)	Rv1263	amiB2	amidase AmiB
1413148	0	C	SNP	T	79	146	211	99.56	226
1414021	0	C	SNP	T	74	89	162	100	163	Arg607Gln (cgg/cAg)	Rv1266c	pknH	serine/threonine-protein kinase PknH
1422666	0	C	SNP	T	123	132	253	99.61	256	Gly462Glu (ggg/gAg)	Rv1273c	-	drug ABC transporter ATP-binding protein
1422667	0	C	SNP	T	122	134	254	99.22	258	Gly462Arg (ggg/Agg)	Rv1273c	-	drug ABC transporter ATP-binding protein
1431735	0	G	SNP	A	96	119	214	98.62	218	Thr569Met (acg/aTg)	Rv1280c	oppA	oligopeptide ABC transporter substrate-binding lipoprotein OppA
1438028	0	C	SNP	G	120	73	190	99.48	194	Ser40Arg (agc/agG)	Rv1285	cysD	sulfate adenylyltransferase subunit 2
1440090	0	C	SNP	T	92	101	191	97.97	197	Thr395Ile (acc/aTc)	Rv1286	-	bifunctional sulfate adenyltransferase subunit 1 CysN/adenylylsulfate kinase CysC
1440469	0	C	SNP	G	88	94	179	99.45	183	Pro521Pro (ccc/ccG)	Rv1286	-	bifunctional sulfate adenyltransferase subunit 1 CysN/adenylylsulfate kinase CysC
1441545	0	G	SNP	A	4	10	14	93.33	15	Ala66Ala (gcg/gcA)	Rv1288	-	hypothetical protein
1441579	0	A	SNP	T	4	9	11	92.86	14	Asn78Tyr (aat/Tat)	Rv1288	-	hypothetical protein
1441582	0	T	SNP	C	4	11	15	93.75	16	Trp79Arg (tgg/Cgg)	Rv1288	-	hypothetical protein
1445781	0	A	SNP	G	124	170	292	99.66	295	Ala18Ala (gct/gcC)	Rv1291c	-	hypothetical protein
1450316	0	C	SNP	T	153	128	276	100	281	Ala314Ala (gcc/gcT)	Rv1294	thrA	homoserine dehydrogenase
1457144	0	C	SNP	T	126	152	274	99.29	280	Arg194Cys (cgc/Tgc)	Rv1300	hemK	release factor glutamine methyltransferase
1468208	0	A	SNP	C	204	169	366	86.34	432	Leu433Arg (ctg/cGg)	Rv1313c	-	insertion sequence element IS1557 transposase
1468492	0	C	SNP	A	168	161	324	99.1	332	Leu338Leu (ctg/ctT)	Rv1313c	-	insertion sequence element IS1557 transposase
1471659	0	C	SNP	T	274	236	504	100	510
1478357	0	G	SNP	T	143	161	299	99.02	307	Pro254Pro (ccc/ccA)	Rv1317c	alkA	bifunctional regulatory protein/DNA repair enzyme AlkA
1479085	0	T	SNP	C	126	163	286	100	289	Ile12Val (atc/Gtc)	Rv1317c	alkA	bifunctional regulatory protein/DNA repair enzyme AlkA
1480945	0	C	SNP	G	297	281	571	99.66	580	Thr519Thr (acg/acC)	Rv1319c	-	adenylate cyclase
1480948	0	C	SNP	T	297	284	575	99.83	582	Glu518Glu (gag/gaA)	Rv1319c	-	adenylate cyclase
1481185	0	A	SNP	C	260	289	535	98.92	555	Asp439Glu (gat/gaG)	Rv1319c	-	adenylate cyclase
1481563	0	C	SNP	T	276	365	630	99.38	645	Glu313Glu (gag/gaA)	Rv1319c	-	adenylate cyclase
1482627	0	T	SNP	C	102	120	213	100	222	Thr531Ala (acg/Gcg)	Rv1320c	-	adenylate cyclase
1484708	0	A	SNP	C	112	117	223	100	229	Ser144Arg (agc/Cgc)	Rv1321	-	endonuclease NucS
1488428	0	C	SNP	T	267	384	620	80.47	809	Gly513Asp (ggc/gAc)	Rv1325c	PE_PGRS24	PE-PGRS family protein PE_PGRS24
1489142	0	C	SNP	T	250	301	516	96.5	571	Gly275Asp (ggc/gAc)	Rv1325c	PE_PGRS24	PE-PGRS family protein PE_PGRS24
1490905	0	A	SNP	G	164	120	280	100	284	Ser470Pro (tct/Cct)	Rv1326c	glgB	1,4-alpha-glucan branching protein
1495836	0	G	SNP	A	99	123	219	99.55	223	Val425Met (gtg/Atg)	Rv1328	glgP	glycogen phosphorylase
1498951	0	G	SNP	T	109	88	193	100	197	Thr80Lys (acg/aAg)	Rv1329c	dinG	ATP-dependent helicase DinG
1499213	0	T	Del	GAP	83	98	177	98.37	184		Rv1330c	pncB1	nicotinic acid phosphoribosyltransferase PncB1
1499214	0	C	Del	GAP	83	98	177	98.91	183		Rv1330c	pncB1	nicotinic acid phosphoribosyltransferase PncB1
1499215	0	A	Del	GAP	83	98	177	98.91	183		Rv1330c	pncB1	nicotinic acid phosphoribosyltransferase PncB1
1499216	0	G	Del	GAP	83	98	177	98.91	183		Rv1330c	pncB1	nicotinic acid phosphoribosyltransferase PncB1
1499217	0	G	Del	GAP	83	98	177	98.91	183		Rv1330c	pncB1	nicotinic acid phosphoribosyltransferase PncB1
1499218	0	C	Del	GAP	83	98	177	98.91	183		Rv1330c	pncB1	nicotinic acid phosphoribosyltransferase PncB1
1499219	0	C	Del	GAP	83	98	177	98.91	183		Rv1330c	pncB1	nicotinic acid phosphoribosyltransferase PncB1
1499220	0	G	Del	GAP	83	98	177	98.91	183		Rv1330c	pncB1	nicotinic acid phosphoribosyltransferase PncB1
1499221	0	G	SNP	A	82	98	177	98.9	182	Pro447Ser (ccg/Tcg)	Rv1330c	pncB1	nicotinic acid phosphoribosyltransferase PncB1
1499274	0	C	SNP	G	132	97	226	100	229	Gly429Ala (ggc/gCc)	Rv1330c	pncB1	nicotinic acid phosphoribosyltransferase PncB1
1500909	0	C	SNP	T	88	94	182	100	182	Val83Val (gtc/gtT)	Rv1331	-	ATP-dependent Clp protease adapter protein ClpS
1501700	0	G	SNP	A	191	112	295	99.67	304	Val34Val (gtg/gtA)	Rv1333	-	hydrolase
1505909	0	G	SNP	C	69	68	134	98.56	139
1508029	0	C	SNP	T	150	172	319	99.08	325	Arg153Cys (cgc/Tgc)	Rv1341	-	non-canonical purine NTP pyrophosphatase
1513189	0	C	SNP	T	104	125	224	99.57	230	Ala48Val (gct/gTt)	Rv1348	irtA	iron ABC transporter ATP-binding protein/permease IrtA
1524751	0	G	SNP	A	203	235	432	99.1	442	Gln24_ (cag/Tag)	Rv1356c	-	hypothetical protein
1526819	0	C	SNP	A	199	150	346	99.71	350	Arg70Arg (cgg/Agg)	Rv1358	-	transcriptional regulator
1533241	0	G	SNP	C	199	169	359	76.51	481	Thr131Thr (acc/acG)	Rv1361c	PPE19	PPE family protein PPE19
1533583	0	G	SNP	A	173	233	400	88.65	458	Tyr17Tyr (tac/taT)	Rv1361c	PPE19	PPE family protein PPE19
1533624	0	A	SNP	C	169	235	401	98.3	411	Phe4Val (ttc/Gtc)	Rv1361c	PPE19	PPE family protein PPE19
1534551	0	C	SNP	T	119	142	260	99.24	263	Glu20Glu (gag/gaA)	Rv1362c	-	membrane protein
1536251	0	G	SNP	T	143	142	277	100	285	Ala465Glu (gcg/gAg)	Rv1364c	-	sigma factor regulatory protein
1540141	0	T	SNP	C	117	121	236	100	238	Ile169Val (atc/Gtc)	Rv1367c	-	hypothetical protein
1540484	0	C	SNP	G	152	161	303	100	313	Leu54Leu (ctg/ctC)	Rv1367c	-	hypothetical protein
1544255	0	C	SNP	T	192	178	362	99.73	371	Arg299Arg (cgc/cgT)	Rv1371	-	membrane protein
1545358	0	G	SNP	A	137	144	277	99.29	283	Ala178Ala (gcg/gcA)	Rv1372	-	alpha-pyrone synthesis polyketide synthase-like protein
1546703	0	C	SNP	T	150	112	259	99.62	263	Pro231Leu (ccg/cTg)	Rv1373	-	glycolipid sulfotransferase
1547125	0	T	SNP	C	90	120	206	100	210	Thr136Ala (aca/Gca)	Rv1374c	-	hypothetical protein
1552547	0	G	SNP	A	94	131	222	100	225	Arg37Trp (cgg/Tgg)	Rv1378c	-	hypothetical protein
1554216	0	C	SNP	T	171	168	333	99.12	342	Pro10Leu (ccc/cTc)	Rv1381	pyrC	dihydroorotase
1563717	0	C	SNP	T	66	96	159	99.39	163	Val8Val (gtc/gtT)	Rv1388	mihF	integration host factor MihF
1570566	0	C	SNP	A	101	148	243	100	249	Arg135Leu (cgg/cTg)	Rv1394c	cyp132	cytochrome P450 Cyp132
1573660	0	T	SNP	G	165	178	342	100	343	Arg66Ser (aga/agC)	Rv1396c	PE_PGRS25	PE-PGRS family protein PE_PGRS25
1574232	0	C	SNP	T	108	107	212	100	215	Leu94Leu (ctg/ctA)	Rv1397c	vapC10	ribonuclease VapC10
1583948	0	C	SNP	T	159	187	340	99.71	347	Thr283Ile (acc/aTc)	Rv1407	fmu	methyltransferase
1588899	0	G	SNP	T	89	112	198	99.01	203	Ala111Ala (gcg/gcT)	Rv1412	ribC	riboflavin synthase
1592075	0	C	SNP	A	141	118	253	99.62	260	Ala135Ala (gcc/gcA)	Rv1416	ribH	6,7-dimethyl-8-ribityllumazine synthase
1593331	0	G	SNP	A	108	75	183	100	183
1595342	0	T	SNP	C	99	93	192	98.97	194	Val434Ala (gtg/gCg)	Rv1420	uvrC	excinuclease ABC subunit UvrC
1599557	0	C	SNP	G	120	73	191	99.48	194	Arg33Thr (agg/aCg)	Rv1424c	-	membrane protein
1608276	0	A	SNP	C	123	113	233	99.16	238	Asn65Thr (aac/aCc)	Rv1431	-	hypothetical protein
1609840	0	A	SNP	G	137	127	263	100	264	Pro586Pro (cca/ccG)	Rv1431	-	hypothetical protein
1613035	0	T	SNP	C	78	74	148	100	152
1614143	0	G	SNP	A	83	100	179	100	183	Leu279Leu (ctg/ctA)	Rv1436	gap	glyceraldehyde 3-phosphate dehydrogenase
1618978	0	T	SNP	C	314	244	548	99.64	560	Asp236Gly (gat/gGt)	Rv1441c	PE_PGRS26	PE-PGRS family protein PE_PGRS26
1624791	0	C	SNP	G	131	103	232	99.57	235	Arg192Pro (cga/cCa)	Rv1446c	opcA	OXPP cycle protein OpcA
1627351	0	T	SNP	C	97	85	181	100	182	Thr244Ala (acc/Gcc)	Rv1448c	tal	transaldolase
1630148	0	A	SNP	C	90	134	219	100	224	Tyr18Asp (tac/Gac)	Rv1449c	tkt	transketolase
1632788	0	T	SNP	G	330	229	537	95.88	583	Thr614Pro (acc/Ccc)	Rv1450c	PE_PGRS27	PE-PGRS family protein PE_PGRS27
1634609	0	C	SNP	T	49	77	126	97.67	129	Ala7Thr (gcc/Acc)	Rv1450c	PE_PGRS27	PE-PGRS family protein PE_PGRS27
1634610	0	C	SNP	T	51	76	124	97.69	130	Val6Val (gtg/gtA)	Rv1450c	PE_PGRS27	PE-PGRS family protein PE_PGRS27
1636172	1	T	Ins	C	189	43	232	85.93	232		Rv1452c	PE_PGRS28	PE-PGRS family protein PE_PGRS28
1636172	2	T	Ins	C	189	43	232	85.93	232		Rv1452c	PE_PGRS28	PE-PGRS family protein PE_PGRS28
1636172	3	T	Ins	G	189	43	232	85.93	232		Rv1452c	PE_PGRS28	PE-PGRS family protein PE_PGRS28
1636826	0	C	SNP	A	263	350	594	97.77	627	Gly468Gly (ggg/ggT)	Rv1452c	PE_PGRS28	PE-PGRS family protein PE_PGRS28
1638182	0	C	SNP	T	99	170	265	99.63	270	Ser16Ser (tcg/tcA)	Rv1452c	PE_PGRS28	PE-PGRS family protein PE_PGRS28
1638183	0	G	SNP	A	97	168	261	99.62	266	Ser16Leu (tcg/tTg)	Rv1452c	PE_PGRS28	PE-PGRS family protein PE_PGRS28
1638188	0	C	SNP	T	98	168	265	99.25	268	Ala14Ala (gcg/gcA)	Rv1452c	PE_PGRS28	PE-PGRS family protein PE_PGRS28
1638191	0	C	SNP	G	100	169	268	99.63	270	Ala13Ala (gcg/gcC)	Rv1452c	PE_PGRS28	PE-PGRS family protein PE_PGRS28
1638194	0	G	SNP	C	99	175	273	99.28	276	Ala12Ala (gcc/gcG)	Rv1452c	PE_PGRS28	PE-PGRS family protein PE_PGRS28
1639594	0	C	SNP	A	126	140	265	99.63	267	Pro405Gln (cca/cAa)	Rv1453	-	transcriptional activator protein
1644201	0	T	SNP	C	129	113	241	98.78	245	Arg20Arg (cga/cgG)	Rv1458c	-	antibiotic ABC transporter ATP-binding protein
1645802	0	T	SNP	C	115	106	219	100	221	Lys113Glu (aaa/Gaa)	Rv1459c	-	alpha-(1->6)-mannopyranosyltransferase
1650072	0	A	SNP	G	230	235	458	100	465	Asn183Asp (aac/Gac)	Rv1462	-	hypothetical protein
1650406	0	C	SNP	A	184	203	384	99.49	389	Thr294Asn (acc/aAc)	Rv1462	-	hypothetical protein
1652908	0	G	SNP	A	126	127	248	100	253	Arg47Arg (cgg/cgA)	Rv1465	-	nitrogen fixation related protein
1656293	0	G	SNP	A	254	237	485	98.99	496	Asn143Asn (aac/aaT)	Rv1468c	PE_PGRS29	PE-PGRS family protein PE_PGRS29
1656917	0	T	SNP	G	89	68	156	98.12	160
1659516	0	C	SNP	G	106	109	214	99.08	217	Asp49Glu (gac/gaG)	Rv1471	trxB1	thioredoxin
1676290	0	C	SNP	A	127	130	252	99.61	258	Lys198Asn (aag/aaT)	Rv1486c	-	hypothetical protein
1676880	0	A	SNP	G	165	128	293	99.32	295	Trp2Arg (tgg/Cgg)	Rv1486c	-	hypothetical protein
1681147	0	G	SNP	A	136	106	241	99.59	243
1688300	0	T	SNP	C	154	146	298	99.34	302	Phe120Phe (ttt/ttC)	Rv1497	lipL	esterase LipL
1689349	0	C	SNP	T	114	180	290	99.66	295	Arg191His (cgc/cAc)	Rv1498c	-	methyltransferase
1692141	0	A	SNP	C	271	282	542	100	553	Ile84Ile (ata/atC)	Rv1501	-	hypothetical protein
1692960	0	T	SNP	C	304	255	554	99.47	562	Ser13Pro (tcg/Ccg)	Rv1502	-	hypothetical protein
1693561	0	A	SNP	G	233	146	374	100	379	Tyr213Cys (tac/tGc)	Rv1502	-	hypothetical protein
1698850	0	C	SNP	T	208	156	359	99.45	366	Ala349Thr (gca/Aca)	Rv1508c	-	membrane protein
1698911	0	G	SNP	A	257	188	440	100	445	Gly328Gly (ggc/ggT)	Rv1508c	-	membrane protein
1699849	0	G	SNP	A	157	180	334	99.41	339	Pro16Ser (ccg/Tcg)	Rv1508c	-	membrane protein
1702415	0	C	SNP	T	166	193	349	99.17	362	Ala374Val (gcg/gTg)	Rv1510	-	hypothetical protein
1706119	0	T	SNP	C	227	160	381	97.48	397	Ser159Ser (tca/tcG)	Rv1514c	-	glycosyltransferase
1708792	0	T	SNP	C	197	200	394	100	397
1709432	0	C	SNP	T	196	248	435	99.78	445	Leu188Phe (ctc/Ttc)	Rv1517	-	hypothetical protein
1713192	0	A	SNP	G	123	107	224	99.57	231	Val297Val (gta/gtG)	Rv1521	fadD25	fatty-acid--CoA ligase FadD25
1713923	0	A	SNP	G	132	169	298	99.34	303	His541Arg (cac/cGc)	Rv1521	fadD25	fatty-acid--CoA ligase FadD25
1716472	0	A	SNP	G	126	104	227	99.57	231	Ser381Pro (tcc/Ccc)	Rv1522c	mmpL12	transmembrane transport protein MmpL12
1718932	0	C	SNP	T	136	145	274	100	281	Asn69Asn (aac/aaT)	Rv1524	-	glycosyltransferase
1728161	0	G	SNP	T	166	168	327	100	334	Gly83Gly (ggc/ggA)	Rv1527c	pks5	polyketide synthase
1728460	0	A	SNP	C	171	164	327	100	335
1728837	0	A	SNP	G	182	157	335	99.41	341
1735739	0	T	SNP	C	71	82	149	99.35	154
1738751	0	C	SNP	A	145	161	301	99.35	308	Arg745Arg (cgg/Agg)	Rv1536	ileS	isoleucine--tRNA ligase
1748439	0	C	SNP	T	152	142	291	100	294	Thr249Ile (acc/aTc)	Rv1547	dnaE1	DNA polymerase III subunit alpha
1752561	0	T	SNP	C	362	360	715	100	722	Asp258Gly (gac/gGc)	Rv1548c	PPE21	PPE family protein PPE21
1753519	1	G	Ins	C	64	126	190	79.17	190
1759252	0	G	SNP	T	111	118	227	100	229	Ser524Ser (tcg/tcT)	Rv1552	frdA	fumarate reductase flavoprotein subunit		phylo (not 4,9)
1760292	0	A	SNP	G	208	166	373	99.73	375	Met40Val (atg/Gtg)	Rv1554	frdC	fumarate reductase membrane anchor subunit
1761765	0	G	SNP	A	102	109	209	99.53	212	Gly8Ser (ggc/Agc)	Rv1557	mmpL6	transmembrane transport protein MmpL6
1763482	0	G	SNP	A	114	121	228	99.16	237	Gly19Arg (ggg/Agg)	Rv1559	ilvA	threonine dehydratase IlvA
1764225	0	C	SNP	T	122	174	292	98.67	300	Ala266Ala (gcc/gcT)	Rv1559	ilvA	threonine dehydratase IlvA
1778430	0	T	SNP	C	225	237	459	100	462	Met191Thr (atg/aCg)	Rv1570	bioD	ATP-dependent dethiobiotin synthetase BioD
1779370	0	G	SNP	C	186	114	299	99.34	302	Thr19Thr (acg/acC)	Rv1573	-	phage protein
1780586	1	C	Ins	G	158	170	328	90.86	328		Rv1575	-	phage protein
1781251	0	C	SNP	T	238	218	452	99.78	457	Glu272Lys (gag/Aag)	Rv1576c	-	phage capsid protein
1781811	0	T	SNP	C	305	265	566	99.65	572	Asp85Gly (gac/gGc)	Rv1576c	-	phage capsid protein
1784238	0	A	Del	GAP	209	234	442	98.66	449		Rv1581c	-	phage protein
1789933	0	G	SNP	A	98	63	159	100	161
1792777	0	T	SNP	C	79	90	169	100	169	Ile322Val (att/Gtt)	Rv1592c	-	hypothetical protein
1792778	0	T	SNP	C	79	91	168	100	170	Glu321Glu (gaa/gaG)	Rv1592c	-	hypothetical protein
1798355	0	G	SNP	A	127	111	234	98.35	242	Gly21Asp (ggt/gAt)	Rv1597	-	hypothetical protein
1802047	0	C	SNP	G	161	126	279	100	287	Gln5Glu (cag/Gag)	Rv1601	hisB	imidazole glycerol-phosphate dehydratase
1803265	0	G	SNP	A	144	136	275	100	280	Ser201Asn (agc/aAc)	Rv1602	hisH	imidazole glycerol phosphate synthase subunit HisH
1804409	0	C	SNP	A	127	128	251	99.22	257	Pro124Gln (cca/cAa)	Rv1604	impA	inositol-monophosphatase ImpA
1811375	0	G	SNP	T	149	96	242	99.59	246	Gly83Gly (ggg/ggT)	Rv1612	trpB	tryptophan synthase subunit beta
1812448	0	C	SNP	T	119	131	248	100	250	Tyr30Tyr (tac/taT)	Rv1613	trpA	tryptophan synthase subunit alpha
1817976	0	A	SNP	T	117	106	211	98.24	227	His121Leu (cac/cTc)	Rv1618	tesB1	acyl-CoA thioesterase TesB
1818286	0	C	SNP	T	90	94	184	99.46	185	Gly224Gly (ggc/ggT)	Rv1618	tesB1	acyl-CoA thioesterase TesB
1827468	0	C	SNP	A	124	120	240	100	244	Val160Leu (gtg/Ttg)	Rv1625c	cya	adenylyl cyclase
1832509	0	C	SNP	G	162	143	299	99.03	308	Thr615Thr (acc/acG)	Rv1629	polA	DNA polymerase I
1833025	0	C	SNP	T	105	129	230	100	234	Asp787Asp (gac/gaT)	Rv1629	polA	DNA polymerase I
1836286	0	G	SNP	C	124	120	243	98.79	247
1836417	0	C	SNP	A	152	147	292	99.34	301	Gly138Gly (ggg/ggT)	Rv1632c	-	hypothetical protein
1839759	0	G	SNP	C	176	180	351	100	356	Gly198Arg (ggg/Cgg)	Rv1634	-	multidrug-efflux transporter
1847919	0	C	SNP	G	118	92	208	100	210	Thr180Thr (acg/acC)	Rv1639c	-	hypothetical protein
1849609	0	T	SNP	C	99	130	226	98.71	232	Arg809Arg (cga/cgG)	Rv1640c	lysX	bifunctional lysine--tRNA ligase/phosphatidylglycerol lysyltransferase
1852803	0	C	SNP	A	155	101	249	99.22	258	Ala177Ala (gcc/gcA)	Rv1641	infC	initiation factor IF-3
1852877	0	A	SNP	C	151	132	274	100	283	_202Ser (tag/tCg)	Rv1641	infC	initiation factor IF-3
1854300	0	T	SNP	C	106	122	221	99.13	230	Leu232Pro (ctg/cCg)	Rv1644	tsnR	23S rRNA methyltransferase TsnR
1856617	0	C	SNP	T	69	60	125	99.23	130	Thr285Ile (aca/aTa)	Rv1646	PE17	PE family protein PE17
1856777	0	G	SNP	C	128	71	199	100	199	Ala2Pro (gcg/Ccg)	Rv1647	-	adenylate cyclase
1857151	0	C	SNP	T	160	161	310	99.38	323	Asn126Asn (aac/aaT)	Rv1647	-	adenylate cyclase
1859559	0	C	SNP	A	106	98	200	100	204	Ala276Asp (gcc/gAc)	Rv1649	pheS	phenylalanine--tRNA ligase subunit alpha
1863584	0	G	SNP	T	224	269	480	99.4	496	Thr600Asn (acc/aAc)	Rv1651c	PE_PGRS30	PE-PGRS family protein PE_PGRS30
1873700	0	G	SNP	A	140	104	237	99.59	245	Leu354Leu (ctg/ctA)	Rv1659	argH	argininosuccinate lyase
1881813	0	C	SNP	T	142	179	316	99.69	322	Ala37Val (gcg/gTg)	Rv1662	pks8	polyketide synthase
1885772	0	G	SNP	A	208	230	432	99.55	440	Ala1357Thr (gcc/Acc)	Rv1662	pks8	polyketide synthase
1894300	1	G	Ins	G	117	74	191	79.58	191
1894300	2	G	Ins	T	117	73	190	79.17	191
1894300	3	G	Ins	C	117	74	191	79.58	191
1894300	4	G	Ins	T	116	73	189	78.75	191
1894300	5	G	Ins	T	117	73	190	79.17	191
1894300	6	G	Ins	G	117	74	191	79.58	191
1894300	7	G	Ins	C	117	74	191	79.58	191
1894300	8	G	Ins	C	117	74	191	79.58	191
1894300	9	G	Ins	G	117	74	191	79.58	191
1894300	10	G	Ins	C	117	74	191	79.58	191
1894422	0	A	SNP	G	183	137	314	99.38	322
1901493	0	T	SNP	C	138	180	314	99.69	319	Ser149Ser (agt/agC)	Rv1676	-	hypothetical protein
1902388	0	C	SNP	T	178	177	351	99.16	358
1907296	0	G	SNP	C	115	100	212	100	215	Ala298Ala (gcg/gcC)	Rv1682	-	hypothetical protein
1908598	0	G	SNP	A	146	112	249	98.47	262	Arg335Arg (cgg/cgA)	Rv1683	-	bifunctional long-chain acyl-CoA synthase/lipase
1916137	0	A	SNP	G	169	137	302	99.35	308	Leu63Leu (cta/ctG)	Rv1691	-	hypothetical protein
1917972	0	A	SNP	G	163	117	275	98.59	284	Leu11Leu (cta/ctG)	Rv1694	tlyA	16S/23S rRNA (cytidine-2'-O)-methyltransferase TlyA			capreomycin (CPR)
1925136	0	G	SNP	A	134	165	291	99.67	300	Val436Val (gtg/gtA)	Rv1699	pyrG	CTP synthase
1926029	0	T	SNP	C	148	156	301	99.67	305	Tyr150His (tat/Cat)	Rv1700	-	NUDIX hydrolase
1927329	0	C	SNP	A	234	213	438	99.33	450	Arg416Leu (cgc/cTc)	Rv1702c	-	hypothetical protein
1930239	0	C	SNP	T	159	152	308	99.04	314	Ser406Ser (tcg/tcA)	Rv1704c	cycA	D-serine/alanine/glycine transporter protein CycA
1931179	0	C	SNP	A	141	121	259	100	262	Arg93Leu (cgg/cTg)	Rv1704c	cycA	D-serine/alanine/glycine transporter protein CycA
1931718	0	G	SNP	C	130	103	228	99.57	234	Leu313Val (ctg/Gtg)	Rv1705c	PPE22	PPE family protein PPE22
1933988	0	G	SNP	A	86	88	173	99.43	175
1944107	0	A	SNP	G	136	120	252	100	256	Ser178Gly (agt/Ggt)	Rv1716	-	hypothetical protein
1944402	0	T	SNP	C	138	125	258	99.62	264	Val276Ala (gtc/gCc)	Rv1716	-	hypothetical protein
1946999	0	T	SNP	G	98	118	215	98.63	219
1950767	0	T	SNP	C	78	63	140	100	141	Lys95Lys (aaa/aaG)	Rv1724c	-	hypothetical protein
1952743	0	G	SNP	A	126	122	245	99.6	249	Val298Met (gtg/Atg)	Rv1726	-	oxidoreductase
1960284	0	C	SNP	A	162	158	318	100	320	Gln68His (cag/caT)	Rv1733c	-	transmembrane protein
1962386	0	T	SNP	C	148	114	261	99.24	264	Ile601Val (atc/Gtc)	Rv1736c	narX	nitrate reductase-like protein NarX
1967237	0	C	SNP	A	133	96	225	98.28	233	Arg134Leu (cga/cTa)	Rv1739c	-	sulfate ABC transporter permease
1971725	0	G	SNP	C	105	80	183	98.93	187	Arg89Arg (cgc/cgG)	Rv1745c	idi	isopentenyl-diphosphate delta-isomerase
1972901	0	C	SNP	T	129	88	215	99.54	218	Ala255Val (gcg/gTg)	Rv1746	pknF	serine/threonine-protein kinase PknF
1974100	0	C	SNP	G	147	164	302	99.68	312	Ala157Ala (gcc/gcG)	Rv1747	-	ABC transporter ATP-binding protein/permease
1977646	0	G	SNP	A	151	135	283	99.65	287	Ala80Ala (gcc/gcT)	Rv1749c	-	integral membrane protein
1983195	0	A	SNP	G	15	39	52	100	54	Gly527Gly (ggt/ggC)	Rv1753c	PPE24	PPE family protein PPE24
1983198	0	C	SNP	G	19	40	59	88.06	67	Val526Val (gtg/gtC)	Rv1753c	PPE24	PPE family protein PPE24
1983313	0	T	SNP	G	249	412	655	97.93	675	Asn488Thr (aac/aCc)	Rv1753c	PPE24	PPE family protein PPE24
1990745	0	A	SNP	G	13	4	17	94.44	18	Gly611Gly (ggt/ggC)	Rv1759c	wag22	PE-PGRS family protein Wag22
1990748	0	G	SNP	C	13	4	17	100	17	Ile610Met (atc/atG)	Rv1759c	wag22	PE-PGRS family protein Wag22
1990760	0	G	SNP	C	13	5	18	90	20	Ser606Ser (tcc/tcG)	Rv1759c	wag22	PE-PGRS family protein Wag22
1990762	0	A	SNP	C	13	5	18	90	20	Ser606Ala (tcc/Gcc)	Rv1759c	wag22	PE-PGRS family protein Wag22
1990763	0	T	SNP	C	13	5	18	90	20	Gly605Gly (gga/ggG)	Rv1759c	wag22	PE-PGRS family protein Wag22
1990766	0	G	SNP	A	13	5	17	94.74	19	Gly604Gly (ggc/ggT)	Rv1759c	wag22	PE-PGRS family protein Wag22
1990775	0	A	SNP	G	15	4	19	90.48	21	Gly601Gly (ggt/ggC)	Rv1759c	wag22	PE-PGRS family protein Wag22
1990779	0	G	SNP	T	15	4	19	95	20	Ala600Asp (gcc/gAc)	Rv1759c	wag22	PE-PGRS family protein Wag22
1990789	0	C	SNP	T	15	5	20	90.91	22	Ala597Thr (gcc/Acc)	Rv1759c	wag22	PE-PGRS family protein Wag22
1990790	0	A	SNP	G	15	4	19	90.48	21	Gly596Gly (ggt/ggC)	Rv1759c	wag22	PE-PGRS family protein Wag22
1990795	0	C	SNP	T	14	5	18	95	20	Ala595Thr (gcg/Acg)	Rv1759c	wag22	PE-PGRS family protein Wag22
1990799	0	T	SNP	G	15	5	20	95.24	21	Gly593Gly (gga/ggC)	Rv1759c	wag22	PE-PGRS family protein Wag22
1990822	0	C	SNP	T	12	4	15	94.12	17	Ala586Thr (gcc/Acc)	Rv1759c	wag22	PE-PGRS family protein Wag22
1990826	0	A	SNP	G	12	4	16	94.12	17	Gly584Gly (ggt/ggC)	Rv1759c	wag22	PE-PGRS family protein Wag22
1990883	0	G	SNP	T	16	13	27	100	29	Gly565Gly (ggc/ggA)	Rv1759c	wag22	PE-PGRS family protein Wag22
1990888	0	C	SNP	T	16	10	25	96.3	27	Ala564Thr (gcc/Acc)	Rv1759c	wag22	PE-PGRS family protein Wag22
1990892	0	A	SNP	C	16	14	30	100	30	Gly562Gly (ggt/ggG)	Rv1759c	wag22	PE-PGRS family protein Wag22
1990897	0	C	SNP	A	14	12	23	92.86	28	Ala561Ser (gcc/Tcc)	Rv1759c	wag22	PE-PGRS family protein Wag22
1990924	0	A	SNP	G	14	12	26	92.86	28	Leu552Leu (ttg/Ctg)	Rv1759c	wag22	PE-PGRS family protein Wag22
1990928	0	G	SNP	C	15	11	26	96.3	27	Gly550Gly (ggc/ggG)	Rv1759c	wag22	PE-PGRS family protein Wag22
1992161	0	A	SNP	G	4	10	14	100	14	Gly139Gly (ggt/ggC)	Rv1759c	wag22	PE-PGRS family protein Wag22
1998063	0	T	SNP	A	92	67	156	98.76	161	Glu151Asp (gaa/gaT)	Rv1765c	-	hypothetical protein
1998122	0	G	SNP	A	92	64	153	99.36	157	Leu132Leu (ctg/Ttg)	Rv1765c	-	hypothetical protein
1998141	0	G	SNP	C	93	66	158	98.76	161	Gly125Gly (ggc/ggG)	Rv1765c	-	hypothetical protein
1998300	0	T	SNP	C	120	137	254	100	257	Ser72Ser (tca/tcG)	Rv1765c	-	hypothetical protein
2003252	0	C	SNP	T	133	122	252	100	255	Ala209Ala (gcc/gcT)	Rv1769	-	hypothetical protein
2003827	0	A	SNP	C	121	100	221	100	221	Asp401Ala (gac/gCc)	Rv1769	-	hypothetical protein
2010614	0	G	SNP	A	90	119	204	99.52	210
2010880	0	T	SNP	G	115	83	198	100	198	Gly75Gly (ggt/ggG)	Rv1777	cyp144	cytochrome P450 Cyp144
2011568	0	G	SNP	C	137	150	284	99.31	289	Glu305Gln (gag/Cag)	Rv1777	cyp144	cytochrome P450 Cyp144
2022868	0	T	SNP	C	156	138	292	100	294	Ser1204Ser (agt/agC)	Rv1783	eccC5	ESX-5 type VII secretion system protein EccC5
2023628	0	C	SNP	G	145	137	278	100	282	Gly334Ala (gga/gCa)	Rv1785c	cyp143	cytochrome P450 Cyp143
2025977	0	C	SNP	G	150	142	286	98.32	297	Thr226Arg (acg/aGg)	Rv1787	PPE25	PPE family protein PPE25
2034676	0	C	SNP	T	72	96	167	100	168	Ile316Ile (atc/atT)	Rv1796	mycP5	membrane-anchored mycosin MycP
2045310	0	A	SNP	G	216	327	537	99.82	544	Ile511Ile (att/atC)	Rv1803c	PE_PGRS32	PE-PGRS family protein PE_PGRS32
2049065	0	T	SNP	C	105	189	291	98.66	298
2049097	0	G	SNP	C	122	163	282	100	285
2050822	0	G	SNP	C	111	91	197	100	202	Gly301Ala (gga/gCa)	Rv1808	PPE32	PPE family protein PPE32
2051345	0	G	SNP	A	117	88	200	100	205	Gly22Ser (ggt/Agt)	Rv1809	PPE33	PPE family protein PPE33
2051746	0	T	SNP	C	210	160	364	99.73	371	Ala155Ala (gct/gcC)	Rv1809	PPE33	PPE family protein PPE33
2052035	0	G	SNP	T	122	129	249	100	251	Val252Leu (gtg/Ttg)	Rv1809	PPE33	PPE family protein PPE33
2053685	0	G	SNP	A	99	108	203	99.04	209	Leu81Leu (ctg/ctA)	Rv1811	mgtC	Mg2+ transport P-type ATPase MgtC
2055271	0	A	SNP	G	133	125	254	100	258	Leu30Pro (cta/cCa)	Rv1812c	-	dehydrogenase
2056184	0	C	SNP	T	89	84	171	97.74	177
2057774	0	A	SNP	T	97	81	174	98.34	181	Ile83Phe (atc/Ttc)	Rv1815	-	hypothetical protein
2058950	0	C	Del	GAP	72	81	152	96.23	159		Rv1816	-	HTH-type transcriptional regulator
2061865	0	G	Del	GAP	29	54	78	83.84	99		Rv1818c	PE_PGRS33	PE-PGRS family protein PE_PGRS33
2061866	0	G	Del	GAP	29	54	78	98.81	84		Rv1818c	PE_PGRS33	PE-PGRS family protein PE_PGRS33
2061867	0	T	Del	GAP	29	54	78	100	83		Rv1818c	PE_PGRS33	PE-PGRS family protein PE_PGRS33
2061868	0	G	Del	GAP	29	54	78	100	83		Rv1818c	PE_PGRS33	PE-PGRS family protein PE_PGRS33
2061869	0	A	Del	GAP	29	54	78	100	83		Rv1818c	PE_PGRS33	PE-PGRS family protein PE_PGRS33
2061870	0	C	Del	GAP	29	54	78	100	83		Rv1818c	PE_PGRS33	PE-PGRS family protein PE_PGRS33
2061871	0	A	Del	GAP	29	54	78	100	83		Rv1818c	PE_PGRS33	PE-PGRS family protein PE_PGRS33
2061872	0	T	Del	GAP	29	54	78	100	83		Rv1818c	PE_PGRS33	PE-PGRS family protein PE_PGRS33
2061873	0	T	Del	GAP	29	54	78	100	83		Rv1818c	PE_PGRS33	PE-PGRS family protein PE_PGRS33
2061874	0	A	Del	GAP	29	54	78	100	83		Rv1818c	PE_PGRS33	PE-PGRS family protein PE_PGRS33
2061875	0	G	Del	GAP	29	54	78	100	83		Rv1818c	PE_PGRS33	PE-PGRS family protein PE_PGRS33
2061876	0	T	Del	GAP	29	54	78	100	83		Rv1818c	PE_PGRS33	PE-PGRS family protein PE_PGRS33
2061877	0	G	Del	GAP	29	53	77	98.8	83		Rv1818c	PE_PGRS33	PE-PGRS family protein PE_PGRS33
2061878	0	C	Del	GAP	29	53	77	98.8	83		Rv1818c	PE_PGRS33	PE-PGRS family protein PE_PGRS33
2061879	0	C	Del	GAP	29	53	77	98.8	83		Rv1818c	PE_PGRS33	PE-PGRS family protein PE_PGRS33
2061880	0	G	Del	GAP	29	53	77	100	82		Rv1818c	PE_PGRS33	PE-PGRS family protein PE_PGRS33
2061881	0	G	Del	GAP	29	53	77	100	82		Rv1818c	PE_PGRS33	PE-PGRS family protein PE_PGRS33
2061958	0	A	SNP	G	188	310	469	99.2	502	Ala239Ala (gct/gcC)	Rv1818c	PE_PGRS33	PE-PGRS family protein PE_PGRS33
2074754	0	C	SNP	T	82	93	173	99.43	176
2087652	0	C	SNP	T	95	50	143	100	145	Arg87Arg (cgg/cgA)	Rv1839c	vapB13	antitoxin VapB13
2089752	0	C	SNP	T	117	106	221	98.67	226	Val323Met (gtg/Atg)	Rv1841c	-	hypothetical protein
2091261	0	C	SNP	G	126	112	232	100	238	Glu275Asp (gag/gaC)	Rv1842c	-	hypothetical protein
2094912	0	C	Del	GAP	69	56	123	86.21	145		Rv1844c	gnd1	6-phosphogluconate dehydrogenase
2094913	0	A	Del	GAP	69	56	123	87.41	143		Rv1844c	gnd1	6-phosphogluconate dehydrogenase
2094914	0	G	Del	GAP	69	56	123	89.29	140		Rv1844c	gnd1	6-phosphogluconate dehydrogenase
2094915	0	C	Del	GAP	69	56	123	90.58	138		Rv1844c	gnd1	6-phosphogluconate dehydrogenase
2094916	0	G	Del	GAP	69	56	123	90.58	138		Rv1844c	gnd1	6-phosphogluconate dehydrogenase
2094917	0	T	Del	GAP	69	56	123	91.24	137		Rv1844c	gnd1	6-phosphogluconate dehydrogenase
2096186	0	A	SNP	G	125	136	260	99.24	263	Thr138Thr (act/acC)	Rv1846c	blaI	transcriptional repressor BlaI
2108141	0	T	SNP	C	118	194	311	99.68	313	Phe136Leu (ttc/Ctc)	Rv1860	apa	hypothetical protein
2108890	0	A	SNP	C	110	131	240	99.59	242
2109523	1	C	Ins	G	141	124	265	91.7	265
2116903	0	C	SNP	T	106	135	235	99.59	242	Gly380Gly (ggc/ggT)	Rv1867	-	hypothetical protein
2122976	0	C	SNP	G	104	140	240	99.59	245	Gly59Ala (ggt/gCt)	Rv1872c	lldD2	L-lactate dehydrogenase
2123169	0	T	SNP	G	108	97	204	100	205
2128870	0	A	SNP	G	110	91	200	100	201	Leu283Leu (cta/ctG)	Rv1878	glnA3	glutamine synthetase GlnA
2133468	1	T	Ins	T	93	80	173	82.38	173		Rv1883c	-	hypothetical protein
2133468	2	T	Ins	C	93	80	173	82.38	173		Rv1883c	-	hypothetical protein
2133468	3	T	Ins	G	92	80	172	81.9	173		Rv1883c	-	hypothetical protein
2133468	4	T	Ins	C	93	80	173	82.38	173		Rv1883c	-	hypothetical protein
2133468	5	T	Ins	A	92	80	172	81.9	173		Rv1883c	-	hypothetical protein
2133468	6	T	Ins	T	93	80	173	82.38	173		Rv1883c	-	hypothetical protein
2133468	7	T	Ins	G	93	80	173	82.38	173		Rv1883c	-	hypothetical protein
2133468	8	T	Ins	C	93	80	173	82.38	173		Rv1883c	-	hypothetical protein
2133468	9	T	Ins	C	92	79	171	81.43	171		Rv1883c	-	hypothetical protein
2133468	10	T	Ins	G	92	79	171	81.43	171		Rv1883c	-	hypothetical protein
2133468	11	T	Ins	T	92	76	168	80	169		Rv1883c	-	hypothetical protein
2133468	12	T	Ins	C	92	77	169	80.48	169		Rv1883c	-	hypothetical protein
2134672	0	A	SNP	G	88	112	199	99.01	202	Ile67Ile (att/atC)	Rv1885c	-	chorismate mutase
2135870	0	T	SNP	C	67	105	171	100	172
2137521	1	A	Ins	C	77	77	154	75.49	154
2137521	2	A	Ins	T	77	77	154	75.49	154
2137521	3	A	Ins	C	77	77	154	75.49	154
2137521	4	A	Ins	C	76	77	153	75	154
2137521	6	A	Ins	A	76	77	153	75	154
2137521	7	A	Ins	T	76	77	153	75	154
2137521	8	A	Ins	C	77	76	153	75	154
2137521	9	A	Ins	A	77	77	154	75.49	154
2137521	10	A	Ins	C	76	77	153	75	154
2138290	0	C	SNP	T	108	60	168	97.67	172
2138453	0	C	SNP	T	139	97	234	100	236
2142250	0	C	SNP	T	109	129	233	100	238
2143328	0	G	Del	GAP	99	155	250	98.83	257		Rv1895	-	zinc-binding alcohol dehydrogenase
2147022	0	A	SNP	C	96	81	176	98.88	179	Ile204Met (att/atG)	Rv1900c	lipJ	lignin peroxidase LipJ
2151780	0	G	SNP	T	124	87	208	99.06	213	Gln206Lys (caa/Aaa)	Rv1905c	aao	D-amino acid oxidase
2153184	0	T	SNP	G	110	111	221	99.1	223
2154724	0	C	SNP	A	71	79	149	100	150	Arg463Leu (cgg/cTg)	Rv1908c	katG	catalase-peroxidase		phylo (not Euro-American, M. africanum, M. bovis, M . canettii, M. caprae, M. Microti, M. pinipedii, Beijing, Delhi/CAS, EAI, 4)	isoniazid (INH)
2155168	0	C	SNP	G	111	100	210	99.06	213	Ser315Thr (agc/aCc)	Rv1908c	katG	catalase-peroxidase	isoniazid (INH)		isoniazid (INH)
2158109	0	T	SNP	C	129	116	244	99.59	246	Asp328Gly (gac/gGc)	Rv1912c	fadB5	oxidoreductase FadB
2158905	0	C	SNP	A	127	112	230	100	239	Gly63_ (gga/Tga)	Rv1912c	fadB5	oxidoreductase FadB
2160998	0	G	SNP	A	123	126	245	98.42	253	Gly179Asp (ggc/gAc)	Rv1915	aceAa	isocitrate lyase AceAa
2161343	1	G	Ins	T	122	124	246	91.11	246		Rv1915	aceAa	isocitrate lyase AceAa
2163493	0	A	SNP	G	28	49	76	95.06	81	Ala1273Ala (gct/gcC)	Rv1917c	PPE34	PPE family protein PPE34
2163494	0	G	SNP	C	24	40	61	90.14	71	Ala1273Gly (gct/gGt)	Rv1917c	PPE34	PPE family protein PPE34
2163496	0	A	SNP	C	24	44	67	97.14	70	Gly1272Gly (ggt/ggG)	Rv1917c	PPE34	PPE family protein PPE34
2163504	0	G	SNP	A	25	41	63	98.51	67	Leu1270Leu (ctg/Ttg)	Rv1917c	PPE34	PPE family protein PPE34
2163510	0	T	SNP	C	19	34	53	98.15	54	Ile1268Val (att/Gtt)	Rv1917c	PPE34	PPE family protein PPE34
2163517	0	A	SNP	C	16	26	42	97.67	43	Gly1265Gly (ggt/ggG)	Rv1917c	PPE34	PPE family protein PPE34
2163520	0	G	SNP	A	15	21	36	97.3	37	Phe1264Phe (ttc/ttT)	Rv1917c	PPE34	PPE family protein PPE34
2166739	0	G	SNP	A	206	276	470	99.38	485	Thr191Thr (acc/acT)	Rv1917c	PPE34	PPE family protein PPE34
2167310	0	A	SNP	G	139	192	329	99.1	334	Met1Thr (atg/aCg)	Rv1917c	PPE34	PPE family protein PPE34
2167926	0	A	SNP	G	248	217	458	99.36	468	Leu896Ser (ttg/tCg)	Rv1918c	PPE35	PPE family protein PPE35
2172526	0	A	SNP	C	143	143	285	99.31	288	_424Gly (tga/Gga)	Rv1921c	lppF	lipoprotein LppF
2173860	0	A	SNP	C	159	148	304	99.35	309
2180911	0	G	SNP	T	119	110	224	100	229	Pro103Thr (ccg/Acg)	Rv1928c	-	short-chain type dehydrogenase/reductase
2186127	0	G	SNP	A	145	162	300	99.68	308	Ala21Val (gcc/gTc)	Rv1934c	fadE17	acyl-CoA dehydrogenase FadE17
2186236	0	C	SNP	T	125	156	279	99.29	283	Pro308Pro (ccg/ccA)	Rv1935c	echA13	enoyl-CoA hydratase EchA13
2187587	0	G	SNP	C	80	99	179	100	179	Gln68His (cag/caC)	Rv1936	-	monooxygenase
2188709	0	G	SNP	C	110	104	212	98.62	217	Ala72Pro (gcg/Ccg)	Rv1937	-	oxygenase
2199052	0	C	SNP	G	98	98	196	100	196	Gly5Arg (ggt/Cgt)	Rv1948c	-	hypothetical protein
2207591	1	T	Ins	C	141	129	270	95.07	270
2209465	0	G	SNP	A	139	145	277	98.95	287	Ala47Thr (gcg/Acg)	Rv1966	mce3A	Mce family protein Mce3A
2211826	0	A	SNP	G	110	134	243	99.59	245	Lys67Lys (aaa/aaG)	Rv1968	mce3C	Mce family protein Mce3C
2215107	0	A	SNP	G	76	110	183	98.41	189	Thr329Ala (acc/Gcc)	Rv1970	lprM	Mce family lipoprotein LprM
2216227	0	T	SNP	C	122	142	262	99.62	265	Leu324Pro (ctc/cCc)	Rv1971	mce3F	Mce family protein Mce3F
2216345	0	C	SNP	A	106	102	204	100	208	Pro363Pro (ccc/ccA)	Rv1971	mce3F	Mce family protein Mce3F
2216443	0	C	SNP	A	94	121	207	100	215	Ala396Glu (gcg/gAg)	Rv1971	mce3F	Mce family protein Mce3F
2220512	0	T	SNP	G	118	158	269	100	276	Ser253Ser (tct/tcG)	Rv1977	-	hypothetical protein
2220944	0	A	Del	GAP	96	79	174	76.09	230		Rv1978	-	hypothetical protein
2220945	0	C	Del	GAP	96	79	174	76.09	230		Rv1978	-	hypothetical protein
2220946	0	G	Del	GAP	96	79	174	77.09	227		Rv1978	-	hypothetical protein
2220947	0	A	Del	GAP	96	79	174	98.31	178		Rv1978	-	hypothetical protein
2220948	0	T	Del	GAP	96	79	174	100	175		Rv1978	-	hypothetical protein
2221584	0	G	SNP	C	132	142	272	99.64	275	Ser226Thr (agt/aCt)	Rv1978	-	hypothetical protein
2222968	0	G	SNP	A	217	164	374	98.96	385	Ala66Val (gcg/gTg)	Rv1979c	-	permease
2223293	0	T	SNP	C	143	208	348	100	351
2226606	0	A	SNP	C	276	189	451	99.79	466	Leu121Leu (cta/ctC)	Rv1983	PE_PGRS35	PE-PGRS family protein PE_PGRS35
2228967	0	A	SNP	G	156	136	286	99.66	293
2229801	0	C	SNP	G	147	171	315	99.69	319	Pro34Pro (ccg/ccC)	Rv1985c	-	HTH-type transcriptional regulator
2235170	0	A	Del	GAP	20	17	37	92.5	40		Rv1992c	ctpG	cation transporter ATPase G
2235171	0	C	Del	GAP	20	17	37	94.87	39		Rv1992c	ctpG	cation transporter ATPase G
2235172	0	A	Del	GAP	20	17	37	94.87	39		Rv1992c	ctpG	cation transporter ATPase G
2235173	0	A	Del	GAP	20	17	37	94.87	39		Rv1992c	ctpG	cation transporter ATPase G
2235174	0	T	Del	GAP	20	17	37	94.87	39		Rv1992c	ctpG	cation transporter ATPase G
2235175	0	C	Del	GAP	20	17	37	97.37	38		Rv1992c	ctpG	cation transporter ATPase G
2235176	0	C	Del	GAP	20	17	37	94.87	39		Rv1992c	ctpG	cation transporter ATPase G
2235177	0	G	Del	GAP	20	17	37	94.87	39		Rv1992c	ctpG	cation transporter ATPase G
2235178	0	A	Del	GAP	20	17	37	94.87	39		Rv1992c	ctpG	cation transporter ATPase G
2235179	0	C	Del	GAP	20	17	37	94.87	39		Rv1992c	ctpG	cation transporter ATPase G
2235180	0	G	Del	GAP	20	17	37	94.87	39		Rv1992c	ctpG	cation transporter ATPase G
2235181	0	T	Del	GAP	20	17	37	97.37	38		Rv1992c	ctpG	cation transporter ATPase G
2235182	0	T	Del	GAP	20	17	37	94.87	39		Rv1992c	ctpG	cation transporter ATPase G
2235183	0	T	Del	GAP	20	17	37	94.87	39		Rv1992c	ctpG	cation transporter ATPase G
2235184	0	T	Del	GAP	20	17	37	97.37	38		Rv1992c	ctpG	cation transporter ATPase G
2235185	0	G	Del	GAP	20	17	37	94.87	39		Rv1992c	ctpG	cation transporter ATPase G
2235186	0	C	Del	GAP	20	17	37	94.87	39		Rv1992c	ctpG	cation transporter ATPase G
2235187	0	A	Del	GAP	20	17	37	94.87	39		Rv1992c	ctpG	cation transporter ATPase G
2235188	0	C	Del	GAP	20	17	37	94.87	39		Rv1992c	ctpG	cation transporter ATPase G
2235189	0	C	Del	GAP	20	17	37	94.87	39		Rv1992c	ctpG	cation transporter ATPase G
2235190	0	A	Del	GAP	20	17	37	94.87	39		Rv1992c	ctpG	cation transporter ATPase G
2235191	0	T	Del	GAP	20	17	37	94.87	39		Rv1992c	ctpG	cation transporter ATPase G
2235192	0	G	Del	GAP	20	17	37	94.87	39		Rv1992c	ctpG	cation transporter ATPase G
2235193	0	A	Del	GAP	20	17	37	94.87	39		Rv1992c	ctpG	cation transporter ATPase G
2235194	0	T	Del	GAP	20	17	37	94.87	39		Rv1992c	ctpG	cation transporter ATPase G
2235195	0	C	Del	GAP	20	17	37	94.87	39		Rv1992c	ctpG	cation transporter ATPase G
2235196	0	T	Del	GAP	20	17	37	94.87	39		Rv1992c	ctpG	cation transporter ATPase G
2235197	0	G	Del	GAP	20	17	37	94.87	39		Rv1992c	ctpG	cation transporter ATPase G
2235198	0	C	Del	GAP	20	17	37	97.37	38		Rv1992c	ctpG	cation transporter ATPase G
2235199	0	C	Del	GAP	20	17	37	94.87	39		Rv1992c	ctpG	cation transporter ATPase G
2235200	0	G	Del	GAP	20	17	37	94.87	39		Rv1992c	ctpG	cation transporter ATPase G
2235201	0	C	Del	GAP	20	17	37	97.37	38		Rv1992c	ctpG	cation transporter ATPase G
2235202	0	G	Del	GAP	20	17	37	94.87	39		Rv1992c	ctpG	cation transporter ATPase G
2235203	0	A	Del	GAP	20	17	37	94.87	39		Rv1992c	ctpG	cation transporter ATPase G
2235204	0	G	Del	GAP	20	17	37	94.87	39		Rv1992c	ctpG	cation transporter ATPase G
2235205	0	C	Del	GAP	20	17	37	97.37	38		Rv1992c	ctpG	cation transporter ATPase G
2235206	0	G	Del	GAP	20	17	37	94.87	39		Rv1992c	ctpG	cation transporter ATPase G
2235207	0	C	Del	GAP	20	17	37	94.87	39		Rv1992c	ctpG	cation transporter ATPase G
2235208	0	C	Del	GAP	20	17	37	92.5	40		Rv1992c	ctpG	cation transporter ATPase G
2235209	0	G	Del	GAP	20	17	37	94.87	39		Rv1992c	ctpG	cation transporter ATPase G
2235210	0	G	Del	GAP	20	17	37	94.87	39		Rv1992c	ctpG	cation transporter ATPase G
2235211	0	G	Del	GAP	20	17	37	97.37	38		Rv1992c	ctpG	cation transporter ATPase G
2235212	0	C	Del	GAP	20	17	37	92.5	40		Rv1992c	ctpG	cation transporter ATPase G
2235213	0	A	Del	GAP	20	17	37	92.5	40		Rv1992c	ctpG	cation transporter ATPase G
2235214	0	T	Del	GAP	20	17	37	92.5	40		Rv1992c	ctpG	cation transporter ATPase G
2235215	0	G	Del	GAP	20	17	37	92.5	40		Rv1992c	ctpG	cation transporter ATPase G
2235216	0	G	Del	GAP	20	17	37	92.5	40		Rv1992c	ctpG	cation transporter ATPase G
2235217	0	T	Del	GAP	20	17	37	92.5	40		Rv1992c	ctpG	cation transporter ATPase G
2235218	0	C	Del	GAP	20	17	37	92.5	40		Rv1992c	ctpG	cation transporter ATPase G
2235219	0	T	Del	GAP	20	17	37	94.87	39		Rv1992c	ctpG	cation transporter ATPase G
2235220	0	A	Del	GAP	20	17	37	94.87	39		Rv1992c	ctpG	cation transporter ATPase G
2235221	0	G	Del	GAP	20	17	37	92.5	40		Rv1992c	ctpG	cation transporter ATPase G
2235222	0	G	Del	GAP	20	17	37	94.87	39		Rv1992c	ctpG	cation transporter ATPase G
2235223	0	G	Del	GAP	20	17	37	94.87	39		Rv1992c	ctpG	cation transporter ATPase G
2235224	0	C	Del	GAP	20	17	37	94.87	39		Rv1992c	ctpG	cation transporter ATPase G
2235225	0	T	Del	GAP	20	17	37	94.87	39		Rv1992c	ctpG	cation transporter ATPase G
2235226	0	T	Del	GAP	20	17	37	92.5	40		Rv1992c	ctpG	cation transporter ATPase G
2235227	0	G	Del	GAP	20	17	37	92.5	40		Rv1992c	ctpG	cation transporter ATPase G
2235228	0	G	Del	GAP	20	17	37	97.37	38		Rv1992c	ctpG	cation transporter ATPase G
2235229	0	G	Del	GAP	20	17	37	92.5	40		Rv1992c	ctpG	cation transporter ATPase G
2235230	0	G	Del	GAP	20	17	37	92.5	40		Rv1992c	ctpG	cation transporter ATPase G
2235231	0	C	Del	GAP	20	17	37	92.5	40		Rv1992c	ctpG	cation transporter ATPase G
2235232	0	A	Del	GAP	20	17	37	94.87	39		Rv1992c	ctpG	cation transporter ATPase G
2244421	0	G	SNP	T	180	160	334	100	340	Leu240Met (ctg/Atg)	Rv1999c	-	transporter
2245916	0	T	SNP	G	143	131	268	99.28	276	Ala236Ala (gct/gcG)	Rv2000	-	hypothetical protein
2247677	0	A	SNP	C	219	187	401	98.78	411	Ile6Ile (ata/atC)	Rv2002	fabG3	20-beta-hydroxysteroid dehydrogenase
2251104	0	G	SNP	A	198	195	389	99.24	396	Val260Val (gtc/gtT)	Rv2005c	-	universal stress protein
2251999	0	A	SNP	G	228	141	364	99.73	370
2254481	0	G	SNP	A	187	166	349	99.16	356	Arg827Gln (cgg/cAg)	Rv2006	otsB1	trehalose-6-phosphate phosphatase OtsB
2260100	0	C	SNP	T	130	123	246	99.22	255
2260525	0	C	SNP	T	197	145	334	100	342
2262620	0	T	SNP	A	86	56	141	99.3	143	Glu151Asp (gaa/gaT)	Rv2015c	-	hypothetical protein
2262679	0	G	SNP	A	86	73	155	100	159	Leu132Leu (ctg/Ttg)	Rv2015c	-	hypothetical protein
2262698	0	G	SNP	C	96	77	170	99.43	174	Gly125Gly (ggc/ggG)	Rv2015c	-	hypothetical protein
2262857	0	T	SNP	C	145	143	287	99.31	290	Ser72Ser (tca/tcG)	Rv2015c	-	hypothetical protein
2264782	0	C	SNP	A	100	108	201	100	208	Ala262Glu (gcg/gAg)	Rv2017	-	transcriptional regulator
2265059	0	T	SNP	G	86	112	197	99.5	199
2269780	0	T	SNP	C	167	152	316	100	319	Asp154Gly (gac/gGc)	Rv2024c	-	hypothetical protein
2270102	0	A	SNP	G	165	147	305	100	312	Trp47Arg (tgg/Cgg)	Rv2024c	-	hypothetical protein
2275764	0	G	SNP	A	133	157	283	100	290	Leu221Phe (ctc/Ttc)	Rv2029c	pfkB	6-phosphofructokinase PfkB
2284456	0	T	SNP	G	155	155	304	99.68	311	Glu114Ala (gag/gCg)	Rv2038c	-	sugar ABC transporter ATP-binding protein
2285251	0	C	SNP	A	198	168	362	99.73	367	Val131Phe (gtc/Ttc)	Rv2039c	-	sugar ABC transporter permease
2285558	0	G	SNP	A	165	148	308	99.37	315	Cys28Cys (tgc/tgT)	Rv2039c	-	sugar ABC transporter permease
2287121	0	A	SNP	G	160	166	323	100	326	Asp242Asp (gat/gaC)	Rv2041c	-	sugar ABC transporter substrate-binding lipoprotein
2289047	0	G	SNP	A	163	147	305	99.68	311	Ser65Ser (tcc/tcT)	Rv2043c	pncA	pyrazinamidase/nicotinamidase PncA		phylo (Delhi/CAS)	pyrazinamide (PZA)
2289366	0	G	Del	GAP	118	129	245	92.16	268		Rv2044c	-	hypothetical protein
2295943	0	A	SNP	G	105	87	188	97.46	197	Cys3682Arg (tgc/Cgc)	Rv2048c	pks12	polyketide synthase
2296042	0	G	SNP	C	167	162	326	97.63	337	Pro3649Ala (ccg/Gcg)	Rv2048c	pks12	polyketide synthase
2296876	0	C	SNP	G	206	158	355	99.18	367	Gly3371Arg (ggt/Cgt)	Rv2048c	pks12	polyketide synthase
2300546	0	A	SNP	T	112	145	256	95.54	269	His2147Gln (cat/caA)	Rv2048c	pks12	polyketide synthase
2300552	0	T	SNP	G	105	136	236	96.79	249	Pro2145Pro (cca/ccC)	Rv2048c	pks12	polyketide synthase
2300555	0	A	SNP	G	111	135	243	97.62	252	Asp2144Asp (gat/gaC)	Rv2048c	pks12	polyketide synthase
2301782	0	T	SNP	C	32	11	43	100	43	Val1735Val (gta/gtG)	Rv2048c	pks12	polyketide synthase
2306257	0	T	SNP	G	4	12	16	76.19	21	Arg244Arg (agg/Cgg)	Rv2048c	pks12	polyketide synthase
2306472	0	T	SNP	C	181	249	426	100	430	Tyr172Cys (tac/tGc)	Rv2048c	pks12	polyketide synthase
2307587	0	G	Del	GAP	112	109	219	89.11	248
2307588	0	T	Del	GAP	112	109	219	91.32	242
2307589	0	C	Del	GAP	112	109	219	91.7	241
2307590	0	G	Del	GAP	112	109	219	96.93	228
2309203	0	G	SNP	A	48	91	136	99.29	140	Ala518Val (gca/gTa)	Rv2051c	ppm1	polyprenol-monophosphomannose synthase
2309399	0	G	SNP	T	77	65	141	97.93	145	Arg453Arg (cgg/Agg)	Rv2051c	ppm1	polyprenol-monophosphomannose synthase
2311099	0	C	SNP	G	179	172	346	99.43	353	Pro473Pro (ccg/ccC)	Rv2052c	-	hypothetical protein
2311418	0	G	SNP	A	138	156	285	99.32	296	Ala367Val (gct/gTt)	Rv2052c	-	hypothetical protein
2325320	0	T	SNP	C	87	85	172	100	172	Asp184Gly (gat/gGt)	Rv2067c	-	hypothetical protein
2328543	0	T	SNP	C	169	143	307	100	312	Ile145Met (ata/atG)	Rv2071c	cobM	precorrin-4 C(11)-methyltransferase
2329533	0	A	SNP	G	134	133	261	100	267	Leu205Pro (ctc/cCc)	Rv2072c	cobL	precorrin-6Y C(5,15)-methyltransferase
2331620	0	A	SNP	C	125	115	236	99.17	242	Gly420Gly (ggt/ggG)	Rv2075c	-	hypothetical protein
2331789	0	G	SNP	T	107	117	224	99.56	225	Pro364Gln (ccg/cAg)	Rv2075c	-	hypothetical protein
2333215	0	C	SNP	T	155	106	249	100	261	Cys25Tyr (tgc/tAc)	Rv2076c	-	hypothetical protein
2334007	0	A	SNP	G	116	130	244	100	246	Ala96Ala (gct/gcC)	Rv2077c	-	transmembrane protein
2335075	0	A	SNP	G	96	72	166	100	168	Glu6Gly (gaa/gGa)	Rv2078	-	hypothetical protein
2335080	0	T	SNP	C	96	71	167	100	167	Leu8Leu (ttg/Ctg)	Rv2078	-	hypothetical protein
2335494	0	A	SNP	G	138	148	281	100	286	Tyr47Cys (tac/tGc)	Rv2079	-	hypothetical protein
2338195	0	C	Del	GAP	142	144	281	78.36	365		Rv2081c	-	transmembrane protein
2338990	0	G	SNP	C	177	220	384	99.25	400	Ala94Ala (gcg/gcC)	Rv2082	-	hypothetical protein
2338994	0	G	SNP	A	175	212	377	99.23	390	Ala96Thr (gcg/Acg)	Rv2082	-	hypothetical protein
2339444	0	A	SNP	C	115	175	286	99.32	292	Thr246Pro (aca/Cca)	Rv2082	-	hypothetical protein
2340621	0	C	SNP	G	343	503	821	99.18	853	Pro638Arg (ccc/cGc)	Rv2082	-	hypothetical protein
2341636	0	C	SNP	G	110	161	269	100	271	Leu256Val (ctg/Gtg)	Rv2083	-	hypothetical protein
2344246	0	G	SNP	C	145	95	237	100	240
2345037	0	C	SNP	A	151	130	276	100	281	Leu209Leu (ctc/ctA)	Rv2088	pknJ	transmembrane serine/threonine-protein kinase PknJ
2345085	0	A	SNP	C	177	149	322	100	326	Ala225Ala (gca/gcC)	Rv2088	pknJ	transmembrane serine/threonine-protein kinase PknJ
2346929	0	C	SNP	T	126	109	227	98.74	238	Leu132Leu (ctg/ctA)	Rv2089c	pepE	dipeptidase PepE
2348446	0	C	SNP	G	108	115	221	99.11	225	Phe358Leu (ttc/ttG)	Rv2090	-	5'-3' exonuclease
2348708	0	G	SNP	A	79	81	158	98.77	162	Val195Val (gtc/gtT)	Rv2091c	-	membrane protein
2353385	0	G	SNP	C	139	133	269	98.19	277	Gln311Glu (cag/Gag)	Rv2095c	pafC	proteasome accessory factor C
2357269	0	G	Del	GAP	311	287	615	77.46	772
2357270	0	C	Del	GAP	311	287	615	78.89	758
2357271	0	C	Del	GAP	310	286	613	78.94	755
2357536	0	C	SNP	T	282	367	629	99.69	651
2358029	1	T	Ins	G	138	143	281	94.3	281
2361604	0	C	SNP	G	152	148	296	99.67	301	Val455Val (gtc/gtG)	Rv2101	helZ	helicase HelZ
2362041	0	C	SNP	A	117	115	229	100	232	Pro601Gln (ccg/cAg)	Rv2101	helZ	helicase HelZ
2367061	0	A	Del	GAP	140	142	273	95.92	294
2368565	0	A	Del	GAP	201	213	408	99.28	417
2369186	0	G	SNP	C	166	179	342	100	345	Arg182Gly (cgt/Ggt)	Rv2109c	prcA	proteasome subunit alpha
2369326	0	C	SNP	G	217	180	395	99.75	398	Arg135Pro (cgc/cCc)	Rv2109c	prcA	proteasome subunit alpha
2381100	0	G	SNP	A	96	58	151	98.72	156	Pro10Pro (ccg/ccA)	Rv2123	PPE37	PPE family protein PPE37
2382288	0	C	SNP	T	76	90	165	79.05	210	Ala406Ala (gcc/gcT)	Rv2123	PPE37	PPE family protein PPE37
2382289	0	G	Del	GAP	75	90	166	79.33	208		Rv2123	PPE37	PPE family protein PPE37
2386389	0	G	SNP	A	90	76	165	98.81	168	Gly33Ser (ggc/Agc)	Rv2125	-	hypothetical protein
2387733	0	T	SNP	C	297	245	537	99.63	544	Glu80Glu (gaa/gaG)	Rv2126c	PE_PGRS37	PE-PGRS family protein PE_PGRS37
2388641	0	G	SNP	A	145	88	228	100	233	Gly9Asp (ggc/gAc)	Rv2127	ansP1	L-asparagine permease
2402765	0	G	SNP	A	70	68	137	100	138
2413246	0	C	SNP	A	172	172	341	99.42	346	Val36Leu (gtg/Ttg)	Rv2153c	murG	UDP-N-acetylglucosamine--N-acetylmuramyl- (pentapeptide) pyrophosphoryl-undecaprenol-N-acetylglucosamine transferase
2415656	0	G	SNP	C	158	167	322	99.09	328	Arg247Gly (cgg/Ggg)	Rv2155c	murD	UDP-N-acetylmuramoylalanine--D-glutamate ligase
2421816	0	A	SNP	G	180	151	320	100	331
2421975	1	G	Ins	G	142	145	287	89.97	288
2421975	2	G	Ins	G	141	144	285	89.34	287
2421975	3	G	Ins	A	142	145	287	89.97	287
2421975	4	G	Ins	A	142	145	287	89.97	287
2423819	0	C	SNP	G	282	314	570	97.87	609	Gly340Gly (ggg/ggC)	Rv2162c	PE_PGRS38	PE-PGRS family protein PE_PGRS38
2423822	0	A	SNP	G	289	311	577	98.85	607	Gly339Gly (ggt/ggC)	Rv2162c	PE_PGRS38	PE-PGRS family protein PE_PGRS38
2424114	0	C	SNP	A	91	263	330	96.72	366	Arg242Leu (cgc/cTc)	Rv2162c	PE_PGRS38	PE-PGRS family protein PE_PGRS38
2424151	0	C	SNP	A	96	194	270	95.71	303	Ala230Ser (gca/Tca)	Rv2162c	PE_PGRS38	PE-PGRS family protein PE_PGRS38
2424925	0	A	SNP	G	107	147	252	99.61	255
2425471	0	T	SNP	C	103	128	227	99.57	232	Arg539Arg (cga/cgG)	Rv2163c	pbpB	penicillin-binding membrane protein PbpB
2433532	0	C	SNP	T	98	82	176	93.26	193	Gly194Gly (ggc/ggT)	Rv2171	lppM	lipoprotein LppM
2434749	0	C	SNP	T	128	94	221	99.11	224
2440926	0	G	SNP	T	99	70	167	100	169	Asp265Glu (gac/gaA)	Rv2178c	aroG	phospho-2-dehydro-3-deoxyheptonate aldolase AroG
2440935	0	G	SNP	C	94	69	161	100	163	Ser262Ser (tcc/tcG)	Rv2178c	aroG	phospho-2-dehydro-3-deoxyheptonate aldolase AroG
2448458	0	C	SNP	T	111	106	212	99.54	218	Thr100Ile (acc/aTc)	Rv2187	fadD15	long-chain-fatty-acid--CoA ligase FadD15
2449826	0	C	SNP	G	93	75	164	98.82	170	Ser556Trp (tcg/tGg)	Rv2187	fadD15	long-chain-fatty-acid--CoA ligase FadD15
2452452	0	G	SNP	A	222	164	385	100	386	Thr274Met (acg/aTg)	Rv2190c	-	endopeptidase
2462871	0	G	SNP	A	92	102	187	99.49	195	Ala59Ala (gcc/gcT)	Rv2198c	mmpS3	membrane protein MmpS3
2470591	0	A	SNP	C	125	111	236	100	236
2472029	0	T	SNP	G	207	142	342	100	349	Trp207Gly (tgg/Ggg)	Rv2207	cobT	nicotinate-nucleotide-dimethylbenzimidazolphosphoribosyltransferase
2477174	0	T	SNP	C	72	74	143	99.32	147	Gln3Arg (cag/cGg)	Rv2211c	gcvT	aminomethyltransferase
2477984	0	G	SNP	A	117	100	214	99.09	219	Ser265Ser (tcg/tcA)	Rv2212	-	adenylyl cyclase
2478151	0	C	SNP	G	98	115	210	98.61	216	Ala321Gly (gcg/gGg)	Rv2212	-	adenylyl cyclase
2478619	0	G	SNP	A	113	109	217	98.67	225	Leu94Leu (ctg/ctA)	Rv2213	pepB	cytosol aminopeptidase
2480809	0	G	SNP	C	94	108	200	98.54	205	Ala298Gly (gcc/gGc)	Rv2214c	ephD	oxidoreductase EphD
2488343	0	G	SNP	A	91	95	185	98.94	188	Gln243Gln (cag/caA)	Rv2220	glnA1	glutamine synthetase
2494430	0	C	SNP	G	86	96	181	99.45	183	Gly324Arg (ggc/Cgc)	Rv2223c	-	carboxylesterase B
2495969	0	T	SNP	C	114	87	201	99.5	202	Asp352Gly (gac/gGc)	Rv2224c	caeA	carboxylesterase A
2499726	0	G	SNP	A	107	91	194	98.51	201	Asp299Asn (gat/Aat)	Rv2226	-	hypothetical protein
2504177	0	C	SNP	T	109	120	225	100	229	Glu144Glu (gag/gaA)	Rv2230c	-	GTP cyclohydrolase
2509140	0	G	SNP	C	154	206	352	99.45	362	Ser79Cys (tcc/tGc)	Rv2236c	cobD	cobalamin biosynthesis transmembrane protein CobD
2509722	0	A	SNP	G	100	109	208	99.52	210	Pro78Pro (cca/ccG)	Rv2237	-	hypothetical protein
2516271	0	T	SNP	C	73	134	204	100	207	Met323Thr (atg/aCg)	Rv2242	-	hypothetical protein
2516567	0	G	SNP	C	64	108	171	98.29	175
2521342	0	T	SNP	C	139	136	272	100	275	Asp200Asp (gat/gaC)	Rv2247	accD6	acetyl-/propionyl-CoA carboxylase subunit beta
2523205	1	G	Ins	C	86	76	162	85.71	163
2523205	2	G	Ins	G	86	77	163	86.24	163
2523205	3	G	Ins	C	86	77	163	86.24	163
2525723	0	G	Del	GAP	123	110	234	95.49	244		Rv2251	-	flavoprotein
2526974	0	T	SNP	C	110	120	227	100	230	Pro470Pro (cct/ccC)	Rv2251	-	flavoprotein
2527434	0	T	SNP	C	121	117	233	99.17	240	Val149Ala (gtg/gCg)	Rv2252	-	diacylglycerol kinase
2529680	0	A	SNP	G	98	105	200	100	203	Thr65Thr (act/acC)	Rv2256c	-	hypothetical protein
2531742	0	A	SNP	G	151	123	270	100	274	Ala52Ala (gct/gcC)	Rv2258c	-	transcriptional regulator
2533377	0	T	SNP	C	125	106	226	100	231	Asp16Asp (gat/gaC)	Rv2260	-	hypothetical protein
2534563	0	G	Del	GAP	151	113	261	94.62	279
2534564	0	A	Del	GAP	150	113	260	99.62	264
2536312	0	C	SNP	T	105	99	192	99.51	205	Arg224Arg (cgc/cgT)	Rv2263	-	oxidoreductase
2536625	1	C	Ins	G	131	98	229	91.24	231		Rv2264c	-	hypothetical protein
2540554	0	T	SNP	C	111	118	227	99.57	230	Ser151Pro (tcg/Ccg)	Rv2266	cyp124	cytochrome P450 Cyp124
2541477	0	C	SNP	G	136	127	256	100	263
2542543	0	G	SNP	A	174	148	317	99.38	324	Arg90Cys (cgt/Tgt)	Rv2267c	-	hypothetical protein
2554006	0	C	SNP	T	208	209	405	99.29	420	Thr278Thr (acc/acT)	Rv2281	pitB	phosphate permease
2558973	0	A	Del	GAP	66	75	141	100	141		Rv2286c	-	hypothetical protein
2558974	0	A	Del	GAP	66	75	141	100	141		Rv2286c	-	hypothetical protein
2558975	0	T	Del	GAP	66	75	141	100	141		Rv2286c	-	hypothetical protein
2558976	0	G	Del	GAP	66	75	141	100	141		Rv2286c	-	hypothetical protein
2558977	0	A	Del	GAP	66	75	141	100	141		Rv2286c	-	hypothetical protein
2558978	0	G	Del	GAP	66	75	141	100	141		Rv2286c	-	hypothetical protein
2558979	0	T	Del	GAP	66	75	141	100	141		Rv2286c	-	hypothetical protein
2558980	0	T	Del	GAP	66	75	141	100	141		Rv2286c	-	hypothetical protein
2558981	0	C	Del	GAP	66	75	141	100	141		Rv2286c	-	hypothetical protein
2558982	0	A	Del	GAP	66	75	141	100	141		Rv2286c	-	hypothetical protein
2558983	0	A	Del	GAP	66	75	141	100	141		Rv2286c	-	hypothetical protein
2558984	0	C	Del	GAP	66	75	141	100	141		Rv2286c	-	hypothetical protein
2558985	0	A	Del	GAP	66	75	141	100	141		Rv2286c	-	hypothetical protein
2558986	0	T	Del	GAP	66	74	140	97.22	144		Rv2286c	-	hypothetical protein
2562644	0	G	SNP	T	118	99	214	99.54	218	Ala16Ser (gcg/Tcg)	Rv2290	lppO	lipoprotein LppO
2564368	1	G	Ins	C	93	92	185	94.39	186		Rv2293c	-	hypothetical protein
2566766	1	C	Ins	G	92	94	186	87.32	187
2566768	0	A	SNP	C	95	94	188	98.95	191
2573756	0	C	SNP	A	64	65	128	100	129
2578626	0	A	SNP	G	223	199	416	100	422	Met24Thr (atg/aCg)	Rv2307c	-	hypothetical protein
2584442	0	C	SNP	A	118	118	235	99.16	238
2586127	0	A	SNP	G	138	125	261	99.25	265	Gly388Gly (ggt/ggC)	Rv2314c	-	hypothetical protein
2589216	0	G	SNP	C	201	179	374	99.74	381	Val127Leu (gtg/Ctg)	Rv2316	uspA	sugar ABC transporter permease UspA
2589657	0	A	SNP	G	197	168	363	90.35	404	Thr274Ala (acc/Gcc)	Rv2316	uspA	sugar ABC transporter permease UspA
2591172	0	G	SNP	A	166	136	297	100	302	Ala219Thr (gcc/Acc)	Rv2318	uspC	sugar ABC transporter substrate-binding lipoprotein UspC
2598400	0	A	SNP	G	152	142	294	100	294	Asn516Asn (aat/aaC)	Rv2326c	-	ABC transporter ATP-binding protein
2600260	0	A	SNP	G	168	168	332	99.7	337	Arg91Arg (cga/cgG)	Rv2327	-	hypothetical protein
2601576	0	T	SNP	G	122	169	289	99.66	292	Ser282Arg (agt/agG)	Rv2328	PE23	PE family protein PE23
2603171	0	C	SNP	T	149	198	344	98.86	351	Thr97Thr (acg/acA)	Rv2329c	narK1	nitrate/nitrite transporter
2608117	0	C	SNP	A	137	166	296	99.34	305	Asp69Tyr (gac/Tac)	Rv2333c	stp	multidrug resistance protein
2612632	0	C	SNP	A	172	194	354	99.46	368	Gly119Val (ggc/gTc)	Rv2337c	-	hypothetical protein
2615413	0	A	SNP	G	170	189	356	99.17	362	Thr241Ala (acc/Gcc)	Rv2339	mmpL9	transmembrane transport protein MmpL9
2619271	0	T	SNP	C	91	112	199	100	203
2624986	0	T	SNP	G	178	133	307	100	311	Val389Gly (gtg/gGg)	Rv2345	-	transmembrane protein
2625924	0	T	SNP	C	92	100	188	93.66	205	Ala83Ala (gca/gcG)	Rv2346c	esxO	ESAT-6 like protein EsxO
2626095	0	C	SNP	G	91	99	187	89.2	213	Ala26Ala (gcg/gcC)	Rv2346c	esxO	ESAT-6 like protein EsxO
2626513	0	T	SNP	A	39	25	63	100	64	Thr3Ser (aca/Tca)	Rv2347c	esxP	ESAT-6 like protein EsxP
2626514	0	T	SNP	G	37	25	62	100	62	Ala2Ala (gca/gcC)	Rv2347c	esxP	ESAT-6 like protein EsxP
2626600	0	G	SNP	A	65	52	115	98.32	119
2627946	0	A	SNP	G	57	59	116	99.15	117	Arg251Arg (cgt/cgC)	Rv2349c	plcC	phospholipase C
2632341	1	C	Ins	A	71	76	147	92.45	147
2632362	0	T	SNP	C	87	81	163	100	168
2637541	0	C	SNP	T	150	181	328	99.1	334
2638123	0	A	SNP	G	289	204	488	99.6	495
2642383	0	C	SNP	T	92	121	210	100	213	Ala66Thr (gcc/Acc)	Rv2360c	-	hypothetical protein
2652254	0	G	SNP	C	178	149	323	100	327	Ala191Gly (gct/gGt)	Rv2372c	-	rRNA small subunit methyltransferase E
2656225	0	A	SNP	G	88	96	181	99.46	185	Val69Ala (gtc/gCc)	Rv2377c	-	hypothetical protein
2656635	0	G	SNP	A	79	82	158	100	161	Pro357Ser (ccg/Tcg)	Rv2378c	mbtG	L-lysine N6-monooxygenase
2660319	0	C	SNP	G	144	153	293	99.66	298	Glu589Asp (gag/gaC)	Rv2379c	mbtF	peptide synthetase
2661039	0	G	SNP	A	119	104	221	99.55	224	Ile349Ile (atc/atT)	Rv2379c	mbtF	peptide synthetase
2680658	0	T	SNP	G	66	85	150	100	151	Thr67Thr (act/acG)	Rv2386a	-	hypothetical protein
2688700	0	C	SNP	T	147	134	275	100	281	Pro231Ser (ccg/Tcg)	Rv2394	ggtB	gamma-glutamyltranspeptidase precursor GgtB
2690160	0	A	SNP	G	121	109	227	98.71	233	Asn30Ser (aac/aGc)	Rv2395	-	integral membrane protein
2695378	0	C	SNP	G	110	105	214	100	215	Gly141Ala (ggc/gCc)	Rv2398c	cysW	sulfate ABC transporter permease CysW
2697489	0	C	SNP	T	60	83	141	97.95	146	Ala76Thr (gcg/Acg)	Rv2400c	subI	sulfate ABC transporter substrate-binding lipoprotein SubI
2700222	0	T	SNP	C	121	154	275	99.28	277	Leu565Pro (ctg/cCg)	Rv2402	-	trehalase
2704884	1	A	Ins	C	73	76	149	87.13	149		Rv2407	-	ribonuclease Z
2704884	2	A	Ins	A	73	76	149	87.13	149		Rv2407	-	ribonuclease Z
2704884	3	A	Ins	G	73	75	148	86.55	148		Rv2407	-	ribonuclease Z
2704884	4	A	Ins	C	73	74	147	85.96	148		Rv2407	-	ribonuclease Z
2704884	5	A	Ins	G	73	74	147	85.96	147		Rv2407	-	ribonuclease Z
2704884	6	A	Ins	A	71	74	145	84.8	145		Rv2407	-	ribonuclease Z
2704884	7	A	Ins	C	70	71	141	82.46	143		Rv2407	-	ribonuclease Z
2712328	0	C	SNP	T	140	144	279	100	284	Pro183Pro (ccg/ccA)	Rv2414c	-	hypothetical protein
2713795	0	C	SNP	T	144	150	288	100	294
2718852	0	T	SNP	G	85	89	173	99.43	175
2720069	0	G	SNP	A	90	99	186	100	189	Gly158Glu (ggg/gAg)	Rv2423	-	hypothetical protein
2720444	0	C	SNP	T	119	105	223	100	224	Ser283Phe (tct/tTt)	Rv2423	-	hypothetical protein
2720895	0	G	SNP	A	7	21	27	96.55	29	His295Tyr (cac/Tac)	Rv2424c	-	transposase
2721562	0	C	SNP	G	151	127	272	99.64	279	Ala72Ala (gcg/gcC)	Rv2424c	-	transposase
2723506	0	T	SNP	C	161	131	286	99.66	293	Leu226Leu (tta/ttG)	Rv2426c	-	hypothetical protein
2726105	0	G	SNP	A	142	187	328	100	329						phylo (Delhi/CAS, 3)	isoniazid (INH)
2729058	0	A	SNP	C	251	228	474	100	479	Leu26Arg (ctg/cGg)	Rv2433c	-	hypothetical protein
2734074	0	T	SNP	C	210	245	451	99.78	456	Val282Ala (gtc/gCc)	Rv2436	rbsK	ribokinase RbsK
2737572	0	C	SNP	A	146	234	373	98.96	384	Ala226Ser (gcg/Tcg)	Rv2439c	proB	glutamate 5-kinase protein
2738221	0	G	SNP	A	184	167	344	99.72	352	Ile9Ile (atc/atT)	Rv2439c	proB	glutamate 5-kinase protein
2740693	0	T	SNP	C	84	96	177	100	180
2751804	0	C	SNP	T	119	130	245	100	249	Arg126Gln (cgg/cAg)	Rv2450c	rpfE	resuscitation-promoting factor RpfE
2752698	0	C	SNP	A	124	124	242	97.25	255
2753869	0	A	SNP	G	144	127	266	99.63	272	Val293Ala (gtg/gCg)	Rv2454c	-	2-oxoglutarate oxidoreductase subunit KorB
2760152	0	A	SNP	G	104	168	270	100	272	Tyr125Cys (tac/tGc)	Rv2458	mmuM	homocysteine S-methyltransferase MmuM
2771383	0	A	SNP	G	126	134	257	99.24	262	Ser800Gly (agc/Ggc)	Rv2467	pepN	aminopeptidase PepN
2779136	0	T	SNP	C	135	134	268	100	269	Ser1043Gly (agc/Ggc)	Rv2476c	gdh	NAD-dependent glutamate dehydrogenase
2782498	0	G	SNP	A	59	76	134	97.12	139	Asp515Asp (gac/gaT)	Rv2477c	-	macrolide ABC transporter ATP-binding protein
2786952	0	A	SNP	G	100	107	203	100	207	Cys778Arg (tgc/Cgc)	Rv2482c	plsB2	glycerol-3-phosphate acyltransferase
2791098	0	C	SNP	T	101	119	217	99.55	221	Gly466Asp (ggt/gAt)	Rv2484c	-	diacyglycerol O-acyltransferase
2795974	0	T	Del	GAP	57	97	159	91.12	169		Rv2487c	PE_PGRS42	PE-PGRS family protein PE_PGRS42
2795975	0	T	Del	GAP	57	97	159	93.9	164		Rv2487c	PE_PGRS42	PE-PGRS family protein PE_PGRS42
2795976	0	G	Del	GAP	57	97	159	94.48	163		Rv2487c	PE_PGRS42	PE-PGRS family protein PE_PGRS42
2795977	0	C	Del	GAP	57	97	159	94.48	163		Rv2487c	PE_PGRS42	PE-PGRS family protein PE_PGRS42
2795978	0	C	Del	GAP	57	97	159	94.48	163		Rv2487c	PE_PGRS42	PE-PGRS family protein PE_PGRS42
2795979	0	G	Del	GAP	57	97	159	95.06	162		Rv2487c	PE_PGRS42	PE-PGRS family protein PE_PGRS42
2795980	0	C	Del	GAP	57	97	159	96.25	160		Rv2487c	PE_PGRS42	PE-PGRS family protein PE_PGRS42
2795981	0	C	Del	GAP	57	97	159	96.25	160		Rv2487c	PE_PGRS42	PE-PGRS family protein PE_PGRS42
2795982	0	C	Del	GAP	57	97	159	99.35	155		Rv2487c	PE_PGRS42	PE-PGRS family protein PE_PGRS42
2795983	0	G	Del	GAP	57	97	159	99.35	155		Rv2487c	PE_PGRS42	PE-PGRS family protein PE_PGRS42
2795984	0	C	Del	GAP	57	97	159	99.35	155		Rv2487c	PE_PGRS42	PE-PGRS family protein PE_PGRS42
2795985	0	G	Del	GAP	57	97	159	99.35	155		Rv2487c	PE_PGRS42	PE-PGRS family protein PE_PGRS42
2795986	0	C	Del	GAP	57	97	159	99.35	155		Rv2487c	PE_PGRS42	PE-PGRS family protein PE_PGRS42
2795987	0	C	Del	GAP	57	97	159	98.72	156		Rv2487c	PE_PGRS42	PE-PGRS family protein PE_PGRS42
2795988	0	G	Del	GAP	57	97	159	98.09	157		Rv2487c	PE_PGRS42	PE-PGRS family protein PE_PGRS42
2795989	0	C	Del	GAP	57	97	159	98.09	157		Rv2487c	PE_PGRS42	PE-PGRS family protein PE_PGRS42
2795990	0	C	Del	GAP	57	97	159	98.09	157		Rv2487c	PE_PGRS42	PE-PGRS family protein PE_PGRS42
2795991	0	G	Del	GAP	57	97	159	98.09	157		Rv2487c	PE_PGRS42	PE-PGRS family protein PE_PGRS42
2795992	0	G	Del	GAP	57	97	159	98.09	157		Rv2487c	PE_PGRS42	PE-PGRS family protein PE_PGRS42
2795993	0	T	Del	GAP	56	93	158	95.51	156		Rv2487c	PE_PGRS42	PE-PGRS family protein PE_PGRS42
2796608	0	C	SNP	T	185	185	368	99.2	373	Asp260Asn (gac/Aac)	Rv2487c	PE_PGRS42	PE-PGRS family protein PE_PGRS42
2798595	0	C	SNP	T	179	172	345	100	351	Ala762Ala (gcg/gcA)	Rv2488c	-	LuxR family transcriptional regulator
2807486	0	C	SNP	A	105	127	229	99.57	233	Ala70Asp (gcc/gAc)	Rv2492	-	hypothetical protein
2809621	0	T	SNP	C	177	214	383	99.49	393	Thr107Ala (acc/Gcc)	Rv2495c	bkdC	branched-chain keto acid dehydrogenase E2 component
2817747	0	G	SNP	A	147	154	295	100	301	Ala243Val (gct/gTt)	Rv2502c	accD1	acetyl-/propionyl-CoA carboxylase subunit beta
2818837	0	A	SNP	G	124	139	254	100	263	Gly97Gly (ggt/ggC)	Rv2503c	scoB	succinyl-CoA:3-ketoacid-CoA transferase subunit B
2818868	0	C	SNP	A	127	149	275	99.28	278	Ser87Ile (agc/aTc)	Rv2503c	scoB	succinyl-CoA:3-ketoacid-CoA transferase subunit B
2821342	0	C	SNP	T	136	160	290	99.66	297	Ala85Ala (gcg/gcA)	Rv2505c	fadD35	fatty-acid--CoA ligase FadD35
2825466	0	G	SNP	A	123	143	263	100	266	Lys263Lys (aag/aaA)	Rv2509	-	short-chain type dehydrogenase/reductase
2826928	0	C	SNP	T	123	133	253	99.22	258	Arg54Arg (cgg/cgA)	Rv2510c	-	hypothetical protein
2827984	0	G	SNP	T	109	114	222	100	223
2828019	0	T	SNP	C	117	118	233	99.16	237
2830525	0	C	SNP	A	67	66	129	100	133	Thr122Lys (acg/aAg)	Rv2513	-	hypothetical protein
2836773	0	C	SNP	T	101	68	168	99.41	170	Ser330Leu (tcg/tTg)	Rv2519	PE26	PE family protein PE26
2840999	0	C	SNP	G	106	165	263	100	271	Ser2778Ser (tcg/tcC)	Rv2524c	fas	fatty acid synthase
2841022	0	A	SNP	G	105	157	258	100	262	Cys2771Arg (tgc/Cgc)	Rv2524c	fas	fatty acid synthase
2847281	0	A	SNP	G	122	142	262	99.25	266	Asp684Asp (gat/gaC)	Rv2524c	fas	fatty acid synthase
2855259	0	A	SNP	G	69	71	138	100	140	Ala841Ala (gct/gcC)	Rv2531c	-	amino acid decarboxylase
2865760	0	A	SNP	G	118	112	224	99.57	231	Thr211Ala (acc/Gcc)	Rv2542	-	hypothetical protein
2865882	0	T	SNP	C	151	131	281	99.65	283	Val251Val (gtt/gtC)	Rv2542	-	hypothetical protein
2867207	0	C	SNP	G	145	124	266	98.9	272	Ala28Ala (gcc/gcG)	Rv2544	lppB	lipoprotein LppB
2867230	0	G	SNP	A	54	69	121	100	123	Gly36Asp (ggc/gAc)	Rv2544	lppB	lipoprotein LppB
2867231	0	C	SNP	T	53	67	116	100	120	Gly36Gly (ggc/ggT)	Rv2544	lppB	lipoprotein LppB
2867236	0	A	SNP	G	55	73	126	100	128	Asn38Ser (aac/aGc)	Rv2544	lppB	lipoprotein LppB
2867240	0	C	SNP	T	57	79	135	100	136	Pro39Pro (ccc/ccT)	Rv2544	lppB	lipoprotein LppB
2867245	0	A	SNP	C	60	81	140	100	141	Lys41Thr (aaa/aCa)	Rv2544	lppB	lipoprotein LppB
2867251	0	C	SNP	G	62	83	143	99.32	146	Pro43Arg (ccg/cGg)	Rv2544	lppB	lipoprotein LppB
2867254	0	A	SNP	G	62	89	151	99.34	152	His44Arg (cac/cGc)	Rv2544	lppB	lipoprotein LppB
2867263	0	G	SNP	A	82	128	208	100	210	Gly47Asp (ggc/gAc)	Rv2544	lppB	lipoprotein LppB
2877378	0	G	SNP	C	103	94	194	97.52	202	Ala103Pro (gcc/Ccc)	Rv2557	-	hypothetical protein
2880702	0	G	SNP	C	143	130	270	99.64	274	Val210Leu (gtc/Ctc)	Rv2560	-	hypothetical protein
2881337	0	C	SNP	T	109	88	194	99.49	198
2881569	0	A	SNP	G	92	106	195	100	198
2881598	0	G	Del	GAP	83	68	150	93.21	162
2884068	0	A	SNP	C	148	164	310	99.36	314	Met243Leu (atg/Ctg)	Rv2564	glnQ	glutamine ABC transporter ATP-binding protein
2886570	0	A	SNP	G	108	97	198	99.51	206	Glu66Glu (gaa/gaG)	Rv2566	-	hypothetical protein
2888201	0	T	SNP	C	128	154	278	99.65	283	Leu610Pro (ctc/cCc)	Rv2566	-	hypothetical protein
2889633	0	T	SNP	C	122	145	264	99.63	268	Ala1087Ala (gct/gcC)	Rv2566	-	hypothetical protein
2890468	0	C	SNP	G	114	140	249	99.22	256	Pro225Arg (ccc/cGc)	Rv2567	-	hypothetical protein
2891267	0	C	SNP	T	118	125	238	100	243	Gly491Gly (ggc/ggT)	Rv2567	-	hypothetical protein
2891728	0	A	SNP	G	129	125	252	99.61	255	Gln645Arg (cag/cGg)	Rv2567	-	hypothetical protein
2892535	0	C	Del	GAP	102	100	199	95.73	211		Rv2568c	-	hypothetical protein
2894208	0	G	SNP	A	168	163	322	99.7	332	Ser67Ser (agc/agT)	Rv2569c	-	hypothetical protein
2895473	0	A	SNP	G	163	153	315	99.06	319	Phe163Ser (ttc/tCc)	Rv2571c	-	transmembrane protein
2897660	0	T	SNP	C	121	140	252	100	261	Ala48Ala (gca/gcG)	Rv2572c	aspS	aspartate--tRNA ligase
2898522	0	T	SNP	C	158	174	327	99.1	335	Tyr160Tyr (tat/taC)	Rv2573	-	2-dehydropantoate 2-reductase
2903050	0	G	SNP	A	120	142	258	100	262	Thr161Ile (acc/aTc)	Rv2578c	-	hypothetical protein
2910461	0	G	SNP	T	149	137	279	100	286	Ala147Glu (gcg/gAg)	Rv2584c	apt	adenine phosphoribosyltransferase
2910852	0	C	SNP	G	89	137	223	98.69	229	Ala17Pro (gcg/Ccg)	Rv2584c	apt	adenine phosphoribosyltransferase
2911293	0	C	SNP	G	103	121	223	99.56	225	Cys462Ser (tgt/tCt)	Rv2585c	-	lipoprotein
2912294	0	T	SNP	G	100	94	193	99.49	195	Ala128Ala (gca/gcC)	Rv2585c	-	lipoprotein
2914369	0	C	SNP	T	92	99	188	99.48	192	Ser456Ser (tcg/tcA)	Rv2587c	secD	protein translocase subunit SecD
2923391	0	T	SNP	C	141	183	321	100	324	Pro281Pro (cca/ccG)	Rv2592c	ruvB	Holliday junction ATP-dependent DNA helicase RuvB
2925462	0	T	SNP	A	76	120	193	100	196
2925962	0	T	SNP	C	119	106	217	100	225	Cys77Arg (tgc/Cgc)	Rv2596	vapC40	ribonuclease VapC40
2927939	0	T	SNP	C	88	102	188	100	190
2939373	0	G	SNP	C	100	122	219	99.55	223	Ser197Cys (tct/tGt)	Rv2611c	-	phosphatidylinositol mannoside acyltransferase
2939657	0	T	SNP	C	115	121	234	100	236	Ile102Met (ata/atG)	Rv2611c	-	phosphatidylinositol mannoside acyltransferase
2941179	0	G	SNP	A	128	103	223	99.14	233	Arg6Arg (cgc/cgT)	Rv2613c	-	AP-4-A phosphorylase		phylo (Delhi/CAS)
2943675	0	G	SNP	A	287	251	530	98.35	547	Gly437Gly (ggc/ggT)	Rv2615c	PE_PGRS45	PE-PGRS family protein PE_PGRS45
2944515	0	A	SNP	C	288	396	671	99.13	690	Gly157Gly (ggt/ggG)	Rv2615c	PE_PGRS45	PE-PGRS family protein PE_PGRS45
2948524	0	T	SNP	A	99	172	266	99.27	273	Glu12Val (gag/gTg)	Rv2621c	-	transcriptional regulator
2949251	0	G	SNP	A	94	132	225	100	226	Val206Ile (gtt/Att)	Rv2622	-	methyltransferase
2954439	0	T	SNP	C	80	81	159	99.38	162	Arg104Gly (aga/Gga)	Rv2627c	-	hypothetical protein
2958693	0	G	SNP	A	86	126	211	99.07	214	Ala374Ala (gcg/gcA)	Rv2631	-	RNA-splicing ligase RtcB
2959257	0	A	Del	GAP	75	87	164	98.18	165
2959258	0	T	Del	GAP	72	86	161	96.93	163
2959259	0	C	Del	GAP	72	86	161	96.34	164
2959260	0	C	Del	GAP	72	86	161	96.34	164
2959261	0	A	Del	GAP	72	86	161	97.53	162
2959262	0	A	Del	GAP	72	86	161	98.75	160
2959263	0	T	Del	GAP	72	86	161	98.75	160
2959264	0	C	Del	GAP	72	86	161	98.75	160
2959265	0	A	SNP	T	74	89	163	98.79	165
2960592	0	C	SNP	T	320	360	643	98.27	692	Gly617Asp (ggc/gAc)	Rv2634c	PE_PGRS46	PE-PGRS family protein PE_PGRS46
2963414	0	A	SNP	G	100	92	189	100	192
2964594	0	G	SNP	A	162	118	279	100	280	Ala64Thr (gcc/Acc)	Rv2638	-	hypothetical protein
2974933	0	A	SNP	G	237	196	428	100	433	Ile101Thr (atc/aCc)	Rv2650c	-	prophage protein
2975227	0	T	SNP	G	144	162	303	99.67	307	Asn3Thr (aat/aCt)	Rv2650c	-	prophage protein
2976575	0	G	SNP	A	148	105	247	98.44	257
2978865	0	G	Del	GAP	140	138	277	89.1	312		Rv2656c	-	prophage protein
2979805	0	C	SNP	T	218	171	388	99.49	391	Gln338Gln (cag/caA)	Rv2659c	-	prophage integrase
2982826	0	G	SNP	A	134	85	218	95.63	229	Ser43Asn (agc/aAc)	Rv2665	-	hypothetical protein
2984740	0	A	SNP	G	140	151	280	100	291	His3Arg (cac/cGc)	Rv2668	-	hypothetical protein
2988630	0	C	SNP	G	161	125	282	100	286	His317Asp (cat/Gat)	Rv2672	-	protease
2994187	0	T	SNP	C	193	202	390	99.75	396	Leu292Leu (tta/ttG)	Rv2678c	hemE	uroporphyrinogen decarboxylase
2995548	0	C	SNP	A	151	148	297	100	299	Thr145Asn (acc/aAc)	Rv2679	echA15	enoyl-CoA hydratase EchA15
3003115	0	C	SNP	G	110	115	225	98.25	229	Ala378Gly (gca/gGa)	Rv2685	arsB1	arsenic-transport integral membrane protein ArsB
3005185	0	G	SNP	T	128	132	257	99.62	261	Pro156Thr (ccc/Acc)	Rv2688c	-	antibiotic ABC transporter ATP-binding protein
3009692	0	A	SNP	G	121	127	245	99.6	249	Thr117Ala (acc/Gcc)	Rv2691	ceoB	TRK system potassium uptake protein CeoB
3010014	0	G	SNP	A	115	80	194	100	195	Gly224Glu (ggg/gAg)	Rv2691	ceoB	TRK system potassium uptake protein CeoB
3010420	0	A	SNP	G	130	124	249	99.22	256	Ile133Val (atc/Gtc)	Rv2692	ceoC	TRK system potassium uptake protein CeoC
3011837	0	A	SNP	G	80	83	162	98.19	166
3012089	0	C	SNP	A	162	126	280	99.31	290	Asp58Glu (gac/gaA)	Rv2695	-	hypothetical protein
3017434	0	T	SNP	G	68	85	149	98.08	156	Trp193Gly (tgg/Ggg)	Rv2702	ppgK	polyphosphate glucokinase
3017465	0	T	SNP	C	67	71	136	99.28	139	Ile203Thr (ata/aCa)	Rv2702	ppgK	polyphosphate glucokinase
3027548	0	C	SNP	T	95	82	174	99.44	178	Pro162Ser (ccg/Tcg)	Rv2714	-	hypothetical protein
3027798	0	T	SNP	C	99	92	184	100	191	Val245Ala (gtg/gCg)	Rv2714	-	hypothetical protein
3031168	0	A	SNP	G	121	102	219	99.55	224	Tyr124His (tat/Cat)	Rv2719c	-	membrane protein
3037377	0	T	SNP	C	132	93	220	100	225
3038391	0	A	SNP	T	140	138	275	99.64	279	Ile175Asn (atc/aAc)	Rv2725c	hflX	GTP-binding protein HflX
3040344	0	C	SNP	T	122	142	261	100	264	Glu142Glu (gag/gaA)	Rv2727c	miaA	tRNA delta(2)-isopentenylpyrophosphate transferase
3041871	0	G	SNP	T	189	130	312	100	319	Ala202Glu (gcg/gAg)	Rv2729c	-	integral membrane protein
3043700	0	C	SNP	T	95	126	213	99.55	222	Ala225Ala (gcc/gcT)	Rv2731	-	hypothetical protein
3054081	0	A	SNP	G	123	121	240	97.99	249	Gly56Gly (gga/ggG)	Rv2741	PE_PGRS47	PE-PGRS family protein PE_PGRS47
3054321	0	A	SNP	G	182	115	293	100	297	Gly136Gly (gga/ggG)	Rv2741	PE_PGRS47	PE-PGRS family protein PE_PGRS47
3054724	0	A	SNP	G	105	83	186	99.47	189	Ser271Gly (agc/Ggc)	Rv2741	PE_PGRS47	PE-PGRS family protein PE_PGRS47
3059791	0	G	SNP	C	19	60	79	100	79
3059812	0	T	Del	GAP	19	23	40	77.78	54
3059820	0	G	SNP	T	19	18	37	75.51	49
3059821	0	C	SNP	G	19	19	37	76	50
3059829	1	G	Ins	A	24	20	44	77.19	44
3069167	0	A	SNP	G	154	149	294	100	303	Leu306Pro (ctg/cCg)	Rv2756c	hsdM	type I restriction/modification system DNA methylase HsdM
3069566	0	C	SNP	T	130	157	281	99.31	289	Gly173Asp (ggc/gAc)	Rv2756c	hsdM	type I restriction/modification system DNA methylase HsdM
3072285	0	A	SNP	C	97	99	191	98.99	198	Leu119Arg (ctg/cGg)	Rv2761c	hsdS	type I restriction/modification system specificity determinant HsdS
3076172	0	C	SNP	T	106	97	200	99.51	204	Asp67Asn (gat/Aat)	Rv2766c	-	short-chain type dehydrogenase/reductase
3078178	0	C	SNP	T	165	103	263	100	268	Val270Met (gtg/Atg)	Rv2769c	PE27	PE family protein PE27
3079877	0	A	SNP	G	170	131	301	99.67	302	Phe194Ser (ttc/tCc)	Rv2770c	PPE44	PPE family protein PPE44
3080795	0	A	SNP	G	67	98	165	100	165	Leu80Pro (ctc/cCc)	Rv2771c	-	hypothetical protein
3086788	0	T	SNP	C	98	108	205	100	206
3089299	0	C	SNP	G	158	127	284	98.96	288	Gly355Arg (gga/Cga)	Rv2782c	pepR	zinc protease
3090856	0	G	SNP	A	94	89	181	99.46	184	Ala581Val (gct/gTt)	Rv2783c	gpsI	bifunctional guanosine pentaphosphate synthetase/polyribonucleotide nucleotidyltransferase
3103682	0	T	SNP	C	144	142	283	98.28	291	Met87Val (atg/Gtg)	Rv2794c	pptT	phosphopantetheinyl transferase
3104189	0	A	SNP	G	114	110	222	99.12	226	Cys241Cys (tgt/tgC)	Rv2795c	-	hypothetical protein
3111280	0	G	SNP	A	144	187	326	100	331	Leu182Phe (ctt/Ttt)	Rv2802c	-	arginine/hypothetical protein
3112700	0	C	SNP	T	125	132	246	99.23	259	Gly132Asp (ggc/gAc)	Rv2804c	-	hypothetical protein
3112877	0	G	SNP	A	150	128	276	98.93	281	Gly4Asp (ggc/gAc)	Rv2805	-	hypothetical protein
3113872	0	A	SNP	T	160	183	340	99.42	345	Glu72Val (gag/gTg)	Rv2807	-	hypothetical protein
3114516	0	A	Del	GAP	203	121	323	88.77	365		Rv2807	-	hypothetical protein
3115384	0	G	SNP	C	141	127	265	99.63	269
3117533	0	G	SNP	A	146	155	292	98.69	305	Arg239Gln (cgg/cAg)	Rv2812	-	transposase
3118000	0	A	SNP	G	219	239	443	99.78	459	Arg395Gly (agg/Ggg)	Rv2812	-	transposase
3130748	1	C	Ins	T	174	172	346	89.64	346		Rv2823c	-	CRISPR-associated protein Cas10/Csm1
3130748	2	C	Ins	G	174	171	345	89.38	346		Rv2823c	-	CRISPR-associated protein Cas10/Csm1
3130748	3	C	Ins	T	173	172	345	89.38	346		Rv2823c	-	CRISPR-associated protein Cas10/Csm1
3133054	0	C	SNP	G	408	345	743	100	753	Ser162Ser (tcg/tcC)	Rv2825c	-	hypothetical protein
3133055	0	G	SNP	C	407	348	740	100	755	Ser162Trp (tcg/tGg)	Rv2825c	-	hypothetical protein
3133536	0	T	SNP	C	116	202	316	100	318	Lys2Glu (aaa/Gaa)	Rv2825c	-	hypothetical protein
3135272	0	G	SNP	A	164	173	332	100	337	Ala71Val (gca/gTa)	Rv2827c	-	hypothetical protein
3135950	0	C	SNP	G	11	24	34	100	35	Ser128Ser (tcg/tcC)	Rv2828c	-	hypothetical protein
3135951	0	G	SNP	C	9	24	33	100	33	Ser128Trp (tcg/tGg)	Rv2828c	-	hypothetical protein
3137058	0	G	SNP	A	130	155	279	98.96	288	Ala56Val (gcg/gTg)	Rv2830c	vapB22	antitoxin VapB22
3138177	0	C	SNP	G	177	162	329	98.55	344	Val335Val (gtg/gtC)	Rv2832c	ugpC	sn-glycerol-3-phosphate ABC transporter ATP-binding protein UgpC
3139617	0	C	SNP	T	144	150	285	97.35	302	Ala290Thr (gca/Aca)	Rv2833c	ugpB	sn-glycerol-3-phosphate ABC transporter substrate-binding lipoprotein UgpB
3162805	0	C	SNP	G	352	346	681	100	698	Arg180Gly (cgc/Ggc)	Rv2853	PE_PGRS48	PE-PGRS family protein PE_PGRS48
3165374	0	C	Del	GAP	120	117	230	95.95	247		Rv2855	mtr	mycothione reductase
3165807	0	G	SNP	A	95	100	192	98.98	197	Val201Val (gtg/gtA)	Rv2855	mtr	mycothione reductase
3168492	0	G	SNP	A	118	130	246	100	248
3174013	0	G	SNP	A	164	168	325	99.7	333	Pro2Leu (cct/cTt)	Rv2861c	mapB	methionine aminopeptidase
3174496	0	A	SNP	G	145	168	303	100	313	Cys50Arg (tgt/Cgt)	Rv2862c	-	hypothetical protein
3177884	0	C	SNP	A	107	84	188	100	191	Arg21Arg (cgc/cgA)	Rv2866	relG	toxin RelG
3180988	0	C	SNP	A	134	142	271	99.64	277	Val259Phe (gtc/Ttc)	Rv2869c	rip	zinc metalloprotease
3186860	0	T	SNP	G	85	76	158	100	161	Tyr672Asp (tat/Gat)	Rv2874	dipZ	integral membrane C-type cytochrome biogenesis protein DipZ
3189242	0	A	SNP	G	84	115	196	99	201	Ala52Ala (gct/gcC)	Rv2878c	mpt53	soluble secreted antigen Mpt53
3190146	0	C	Del	GAP	135	108	249	88.36	275
3194241	1	C	Ins	G	71	68	139	85.28	139		Rv2885c	-	transposase
3200478	0	G	SNP	A	135	134	266	100	269	Leu71Leu (ctg/ctA)	Rv2891	-	hypothetical protein
3202731	0	A	SNP	C	137	105	239	100	242	Gly104Gly (gga/ggC)	Rv2893	-	oxidoreductase
3205673	0	C	SNP	T	132	148	274	100	280	Arg254Arg (cgg/cgA)	Rv2896c	-	hypothetical protein
3208600	0	G	SNP	A	154	135	282	100	289	Tyr269Tyr (tac/taT)	Rv2899c	fdhD	formate dehydrogenase accessory protein FdhD
3212723	0	C	SNP	A	191	198	380	99.74	390	Ala78Ala (gcg/gcT)	Rv2902c	rnhB	ribonuclease HII
3219500	0	T	SNP	A	112	108	218	100	220	Lys121Met (aag/aTg)	Rv2912c	-	TetR family HTH-type transcriptional regulator
3220963	0	A	SNP	C	143	98	241	99.18	243	Ser246Ala (tcg/Gcg)	Rv2913c	-	D-amino acid aminohydrolase
3226181	0	A	SNP	C	89	104	189	100	193	Arg35Arg (cgt/cgG)	Rv2916c	ffh	signal recognition particle protein
3228143	0	G	SNP	T	180	182	357	100	362	Arg594Leu (cgg/cTg)	Rv2917	-	hypothetical protein
3230416	0	C	SNP	T	158	94	249	99.21	254	Ala89Thr (gct/Act)	Rv2918c	glnD	bifunctional uridylyltransferase/uridylyl-removing enzyme
3236442	0	G	SNP	A	163	186	343	99.43	351	His455His (cac/caT)	Rv2922c	smc	chromosome partition protein Smc
3236497	0	A	SNP	T	170	171	331	99.13	344	Val437Glu (gtg/gAg)	Rv2922c	smc	chromosome partition protein Smc
3244113	0	T	SNP	C	127	111	233	100	238	Pro139Pro (cct/ccC)	Rv2930	fadD26	fatty-acid--CoA ligase FadD26
3247298	0	C	SNP	A	121	113	226	99.15	236	Gly618Gly (ggc/ggA)	Rv2931	ppsA	phthiocerol synthesis polyketide synthase type I PpsA
3247304	0	C	SNP	G	81	77	155	97.53	162	Val620Val (gtc/gtG)	Rv2931	ppsA	phthiocerol synthesis polyketide synthase type I PpsA
3247306	0	A	Del	GAP	77	75	152	99.35	153		Rv2931	ppsA	phthiocerol synthesis polyketide synthase type I PpsA
3247307	0	C	Del	GAP	77	75	152	98.7	154		Rv2931	ppsA	phthiocerol synthesis polyketide synthase type I PpsA
3247308	0	C	Del	GAP	76	74	150	98.04	153		Rv2931	ppsA	phthiocerol synthesis polyketide synthase type I PpsA
3247309	0	C	Del	GAP	76	74	150	98.04	153		Rv2931	ppsA	phthiocerol synthesis polyketide synthase type I PpsA
3247310	0	T	Del	GAP	76	74	150	98.04	153		Rv2931	ppsA	phthiocerol synthesis polyketide synthase type I PpsA
3247313	1	C	Ins	A	79	74	153	94.44	153		Rv2931	ppsA	phthiocerol synthesis polyketide synthase type I PpsA
3247313	2	C	Ins	C	79	74	153	94.44	153		Rv2931	ppsA	phthiocerol synthesis polyketide synthase type I PpsA
3247313	3	C	Ins	C	79	73	152	93.83	153		Rv2931	ppsA	phthiocerol synthesis polyketide synthase type I PpsA
3247313	4	C	Ins	A	79	74	153	94.44	153		Rv2931	ppsA	phthiocerol synthesis polyketide synthase type I PpsA
3247313	5	C	Ins	G	79	74	153	94.44	153		Rv2931	ppsA	phthiocerol synthesis polyketide synthase type I PpsA
3247319	0	C	SNP	T	114	127	238	99.59	242	Gly625Gly (ggc/ggT)	Rv2931	ppsA	phthiocerol synthesis polyketide synthase type I PpsA
3247340	0	G	SNP	A	141	156	292	99.66	298	Val632Val (gtg/gtA)	Rv2931	ppsA	phthiocerol synthesis polyketide synthase type I PpsA
3247851	0	G	SNP	A	106	77	181	97.86	187	Ala803Thr (gcc/Acc)	Rv2931	ppsA	phthiocerol synthesis polyketide synthase type I PpsA
3247853	0	C	SNP	T	105	70	175	97.22	180	Ala803Ala (gcc/gcT)	Rv2931	ppsA	phthiocerol synthesis polyketide synthase type I PpsA
3247856	0	G	SNP	C	105	74	179	97.28	184	Arg804Arg (cgg/cgC)	Rv2931	ppsA	phthiocerol synthesis polyketide synthase type I PpsA
3247864	1	C	Ins	T	95	72	167	94.89	168		Rv2931	ppsA	phthiocerol synthesis polyketide synthase type I PpsA
3247864	2	C	Ins	A	96	72	168	95.45	168		Rv2931	ppsA	phthiocerol synthesis polyketide synthase type I PpsA
3247864	3	C	Ins	G	96	72	168	95.45	168		Rv2931	ppsA	phthiocerol synthesis polyketide synthase type I PpsA
3247864	4	C	Ins	G	96	72	168	95.45	168		Rv2931	ppsA	phthiocerol synthesis polyketide synthase type I PpsA
3247866	0	C	Del	GAP	97	72	163	96.57	175		Rv2931	ppsA	phthiocerol synthesis polyketide synthase type I PpsA
3247867	0	A	Del	GAP	97	72	163	97.13	174		Rv2931	ppsA	phthiocerol synthesis polyketide synthase type I PpsA
3247868	0	A	Del	GAP	97	72	163	96.57	175		Rv2931	ppsA	phthiocerol synthesis polyketide synthase type I PpsA
3247869	0	A	Del	GAP	97	72	163	96.57	175		Rv2931	ppsA	phthiocerol synthesis polyketide synthase type I PpsA
3247874	0	G	SNP	A	98	77	171	98.31	178	Arg810Arg (cgg/cgA)	Rv2931	ppsA	phthiocerol synthesis polyketide synthase type I PpsA
3247877	0	T	SNP	C	95	80	173	98.31	178	Phe811Phe (ttt/ttC)	Rv2931	ppsA	phthiocerol synthesis polyketide synthase type I PpsA
3247883	0	T	SNP	C	181	157	333	98.83	342	Ser813Ser (agt/agC)	Rv2931	ppsA	phthiocerol synthesis polyketide synthase type I PpsA
3248074	0	G	SNP	A	303	268	570	89.36	639	Arg877His (cgc/cAc)	Rv2931	ppsA	phthiocerol synthesis polyketide synthase type I PpsA
3248075	0	C	SNP	T	306	279	579	89.45	654	Arg877Arg (cgc/cgT)	Rv2931	ppsA	phthiocerol synthesis polyketide synthase type I PpsA
3251047	0	C	SNP	A	142	115	247	100	257	Ala1868Glu (gcg/gAg)	Rv2931	ppsA	phthiocerol synthesis polyketide synthase type I PpsA
3256494	0	A	SNP	G	165	174	336	99.41	341	Gly270Gly (gga/ggG)	Rv2933	ppsC	phthiocerol synthesis polyketide synthase type I PpsC
3259509	0	C	SNP	T	143	171	314	99.05	317	Thr1275Thr (acc/acT)	Rv2933	ppsC	phthiocerol synthesis polyketide synthase type I PpsC
3266030	0	A	SNP	G	194	159	348	99.72	354	Ser1261Ser (tca/tcG)	Rv2934	ppsD	phthiocerol synthesis polyketide synthase type I PpsD
3269581	0	A	SNP	G	132	131	262	100	263	Ala615Ala (gca/gcG)	Rv2935	ppsE	phthiocerol synthesis polyketide synthase type I PpsE
3270784	0	A	SNP	G	176	180	351	100	356	Gln1016Gln (caa/caG)	Rv2935	ppsE	phthiocerol synthesis polyketide synthase type I PpsE
3273107	0	C	SNP	A	116	121	233	99.58	238	Ala298Ala (gcc/gcA)	Rv2936	drrA	daunorubicin ABC transporter ATP-binding protein DrrA		phylo (3)
3296843	0	A	SNP	G	243	157	392	100	400	Val333Ala (gtg/gCg)	Rv2947c	pks15	polyketide synthase
3302589	0	A	SNP	C	156	155	307	99.36	313
3306441	0	G	SNP	A	139	179	313	99.38	320	Arg388Gln (cgg/cAg)	Rv2953	-	trans-acting enoyl reductase
3308606	0	G	SNP	A	144	144	284	100	288
3312244	0	C	SNP	G	103	99	201	100	202	Val199Leu (gtc/Ctc)	Rv2959c	-	rhamnosyl O-methyltransferase
3312620	0	C	SNP	A	134	170	299	100	304	Glu73Asp (gag/gaT)	Rv2959c	-	rhamnosyl O-methyltransferase
3314412	0	A	SNP	G	134	154	284	99.31	290	Ala237Ala (gct/gcC)	Rv2962c	-	PGL/p-HBAD biosynthesis rhamnosyltransferase
3315726	0	G	Del	GAP	90	94	181	88.46	208		Rv2963	-	integral membrane protein
3316955	0	A	SNP	C	105	130	235	99.58	236	Met143Leu (atg/Ctg)	Rv2964	purU	formyltetrahydrofolate deformylase
3326554	0	A	SNP	C	172	123	291	99.33	297	Asn152His (aac/Cac)	Rv2971	-	oxidoreductase		phylo (not Euro-American, M. africanum, M. bovis, M . canettii, M. caprae, M. Microti, M. pinipedii, Beijing, Delhi/CAS, EAI)
3326835	0	C	SNP	A	108	133	240	100	241	Ala245Ala (gcc/gcA)	Rv2971	-	oxidoreductase
3331362	0	C	Del	GAP	89	125	217	89.92	238		Rv2975c	-	hypothetical protein
3331363	0	G	Del	GAP	89	124	217	89.12	239		Rv2975c	-	hypothetical protein
3335708	0	G	SNP	C	155	157	310	99.36	314	Pro14Arg (ccg/cGg)	Rv2979c	-	resolvase
3336825	0	T	SNP	C	142	223	358	99.46	367	Thr365Ala (aca/Gca)	Rv2981c	ddlA	D-alanine--D-alanine ligase
3338603	0	G	SNP	C	100	118	212	100	218	Pro133Ala (ccg/Gcg)	Rv2982c	gpdA2	glycerol-3-phosphate dehydrogenase
3341719	0	G	SNP	A	121	124	238	100	245	Val622Val (gtg/gtA)	Rv2984	ppk1	polyphosphate kinase
3348536	0	C	SNP	T	85	77	159	100	162
3349917	0	G	SNP	A	112	115	225	99.56	228	His121Tyr (cat/Tat)	Rv2992c	gltS	glutamate--tRNA ligase
3350236	0	T	SNP	C	136	162	294	98.68	302	Ser14Ser (tca/tcG)	Rv2992c	gltS	glutamate--tRNA ligase
3352932	0	C	SNP	G	146	116	259	99.62	263	Thr179Thr (acg/acC)	Rv2995c	leuB	3-isopropylmalate dehydrogenase
3355949	0	A	SNP	C	179	142	320	99.07	324	Asp284Ala (gac/gCc)	Rv2997	-	dehydrogenase
3357464	0	C	SNP	G	162	202	359	100	364
3358235	0	A	SNP	T	131	121	249	100	252	Met212Leu (atg/Ttg)	Rv2999	lppY	lipoprotein LppY
3363338	0	A	SNP	G	136	103	237	100	239
3367765	0	G	SNP	A	120	170	287	100	290	Gly343Gly (ggc/ggT)	Rv3009c	gatB	aspartyl/glutamyl-tRNA(Asn/Gln) amidotransferase subunit B
3379784	0	C	SNP	A	126	143	265	85.94	313
3379788	0	C	SNP	G	133	144	274	94.54	293
3380439	1	G	Ins	C	35	22	57	79.17	57
3380804	0	T	SNP	G	259	283	531	99.27	546	Ile64Leu (atc/Ctc)	Rv3022A	PE29	PE family protein PE29
3385218	0	C	SNP	T	169	145	310	100	314	Gly287Glu (gga/gAa)	Rv3026c	-	hypothetical protein
3393640	0	C	SNP	T	69	80	149	99.33	150	Asn87Asn (aac/aaT)	Rv3033	-	hypothetical protein
3395654	0	G	SNP	A	114	101	208	99.54	216	Leu92Leu (ctg/ctA)	Rv3035	-	hypothetical protein
3401871	0	A	SNP	G	131	151	276	99.65	283	Ala16Ala (gct/gcC)	Rv3041c	-	ABC transporter ATP-binding protein
3402816	0	C	SNP	T	97	104	199	100	201	Gly116Glu (gga/gAa)	Rv3042c	serB2	phosphoserine phosphatase SerB
3404376	0	C	SNP	G	87	81	166	100	168	Thr182Thr (acg/acC)	Rv3043c	ctaD	cytochrome C oxidase cytochrome 1
3413785	0	C	SNP	T	175	217	386	99.49	394	Val128Ile (gtc/Atc)	Rv3051c	nrdE	ribonucleoside-diphosphate reductase subunit alpha
3415181	0	C	Del	GAP	98	56	156	77.39	199
3415182	0	A	Del	GAP	98	56	156	78.17	197
3415183	0	C	Del	GAP	98	56	156	79.38	194
3415184	0	C	Del	GAP	98	56	156	80.21	192
3415185	0	T	Del	GAP	98	56	157	80.21	192
3415186	0	A	Del	GAP	98	56	157	80.63	191
3415187	0	G	Del	GAP	98	56	157	80.21	192
3415188	0	G	Del	GAP	98	56	157	80.63	191
3415189	0	G	Del	GAP	98	56	157	80.63	191
3415190	0	G	Del	GAP	98	56	157	81.48	189
3415191	0	G	Del	GAP	98	56	157	83.24	185
3415192	0	T	Del	GAP	98	56	157	85.56	180
3415193	0	G	Del	GAP	98	56	157	86.52	178
3415194	0	G	Del	GAP	97	56	156	85.47	179
3420825	0	A	SNP	G	119	138	253	99.23	259	Asp445Gly (gac/gGc)	Rv3059	cyp136	cytochrome P450 Cyp136
3424611	0	C	SNP	A	205	157	359	98.91	366	Ala273Ser (gcg/Tcg)	Rv3061c	fadE22	acyl-CoA dehydrogenase FadE22
3425854	0	C	SNP	T	153	136	285	100	289	Pro91Ser (ccg/Tcg)	Rv3062	ligB	DNA ligase
3428897	0	G	SNP	C	108	118	224	100	226	Arg552Pro (cgt/cCt)	Rv3063	cstA	carbon starvation protein A
3428917	0	C	SNP	A	119	118	233	100	237	Arg559Ser (cgt/Agt)	Rv3063	cstA	carbon starvation protein A
3437007	0	G	SNP	C	110	141	247	100	251	Ala77Pro (gcc/Ccc)	Rv3074	-	hypothetical protein
3440464	0	T	SNP	G	127	146	270	99.64	274	Arg308Arg (cgt/cgG)	Rv3077	-	hydrolase
3440468	0	G	SNP	C	126	146	268	100	272	Gly310Arg (ggc/Cgc)	Rv3077	-	hydrolase
3442927	0	G	SNP	A	154	189	336	99.42	345	Thr1021Ile (aca/aTa)	Rv3080c	pknK	serine/threonine-protein kinase PknK
3450725	0	T	SNP	C	135	130	258	100	265	Val243Val (gtt/gtC)	Rv3084	lipR	acetyl-hydrolase LipR
3454263	0	C	SNP	G	104	134	237	99.58	239	Leu447Val (ctc/Gtc)	Rv3087	-	diacyglycerol O-acyltransferase
3455686	0	G	SNP	C	176	176	347	100	352	Leu449Leu (ctg/ctC)	Rv3088	tgs4	diacyglycerol O-acyltransferase
3456666	0	A	SNP	G	98	93	188	99.48	192	Ala302Ala (gca/gcG)	Rv3089	fadD13	long chain-fatty-acid--CoA ligase FadD13
3459081	0	G	SNP	C	109	107	213	99.54	217	Ala291Pro (gca/Cca)	Rv3090	-	hypothetical protein
3462135	0	G	SNP	C	162	152	313	100	314	Cys210Trp (tgc/tgG)	Rv3093c	-	oxidoreductase
3466919	0	C	SNP	G	179	116	293	98.99	298	Gly58Ala (ggc/gCc)	Rv3097c	lipY	triacylglycerol lipase Lip
3467465	0	C	SNP	G	142	138	278	99.29	282	Ala66Ala (gcg/gcC)	Rv3098c	-	hypothetical protein
3473996	1	G	Ins	A	114	91	205	97.16	205
3480474	0	G	SNP	A	249	220	467	100	469	Gly134Glu (gga/gAa)	Rv3113	-	phosphatase
3480789	0	T	SNP	C	260	273	526	99.44	536	Ser11Pro (tca/Cca)	Rv3114	-	hypothetical protein
3481295	0	C	SNP	G	225	188	410	99.52	415
3486977	0	A	SNP	G	156	129	280	99.65	286	Lys157Glu (aaa/Gaa)	Rv3121	cyp141	cytochrome P450 Cyp141
3488122	0	G	SNP	A	210	190	395	100	400	Gly12Arg (ggg/Agg)	Rv3122	-	hypothetical protein
3489665	0	C	SNP	T	124	180	299	100	304	Pro54Ser (cca/Tca)	Rv3124	moaR1	transcriptional regulator MoaR
3499497	0	G	SNP	C	141	163	299	99.67	305	Ala140Gly (gcc/gGc)	Rv3133c	devR	two component transcriptional regulator DevR
3500243	0	G	SNP	C	184	167	347	99.72	352	Ala169Ala (gcc/gcG)	Rv3134c	-	universal stress protein
3500270	0	C	SNP	T	182	174	351	99.44	358	Val160Val (gtg/gtA)	Rv3134c	-	universal stress protein
3503895	0	C	SNP	T	198	277	465	100	475	Pro168Leu (ccg/cTg)	Rv3137	-	histidinol-phosphatase
3506650	0	A	SNP	C	102	144	243	99.6	247	Ile430Leu (atc/Ctc)	Rv3139	fadE24	acyl-CoA dehydrogenase FadE24
3509231	0	G	SNP	A	54	95	145	99.33	150	Arg106Cys (cgc/Tgc)	Rv3142c	-	hypothetical protein
3509300	0	A	Del	GAP	68	74	139	95.3	149		Rv3142c	-	hypothetical protein
3509301	0	G	Del	GAP	68	73	139	98.6	143		Rv3142c	-	hypothetical protein
3510120	0	T	SNP	G	111	132	241	100	243	Lys400Gln (aag/Cag)	Rv3144c	PPE52	PPE family protein PPE52
3512824	0	G	SNP	A	115	115	228	99.14	232	Arg66Gln (cgg/cAg)	Rv3147	nuoC	NADH-quinone oxidoreductase subunit C
3515467	0	C	SNP	T	124	137	256	100	261	Pro19Leu (ccg/cTg)	Rv3150	nuoF	NADH-quinone oxidoreductase subunit F
3518167	0	A	SNP	G	207	181	384	100	388	Ile474Met (ata/atG)	Rv3151	nuoG	NADH-quinone oxidoreductase subunit G
3518555	0	A	SNP	G	161	208	366	100	369	Thr604Ala (acg/Gcg)	Rv3151	nuoG	NADH-quinone oxidoreductase subunit G
3530955	0	C	SNP	G	106	109	211	99.54	216	Val62Leu (gtc/Ctc)	Rv3161c	-	dioxygenase
3539353	0	G	SNP	A	129	184	311	98.43	318	Gln283Gln (cag/caA)	Rv3170	aofH	flavin-containing monoamine oxidase
3541221	0	G	SNP	A	100	95	192	99.49	196	His48His (cac/caT)	Rv3172c	-	hypothetical protein
3546945	0	C	SNP	T	104	109	206	99.07	215
3556275	0	A	SNP	G	103	104	205	99.52	208	Leu138Pro (ctg/cCg)	Rv3190c	-	hypothetical protein
3557253	0	C	SNP	T	127	113	236	99.59	241
3561875	0	C	SNP	T	165	146	307	99.04	314	Arg433Gln (cgg/cAg)	Rv3193c	-	transmembrane protein
3562338	0	G	SNP	T	215	185	397	99.75	401	Leu279Met (ctg/Atg)	Rv3193c	-	transmembrane protein
3580606	0	C	SNP	T	128	117	241	99.19	247
3580637	0	T	Del	GAP	132	105	233	91.51	259
3581414	0	A	SNP	G	106	102	204	99.52	209	Thr34Ala (aca/Gca)	Rv3204	-	DNA-methyltransferase
3582694	0	C	SNP	T	86	89	174	99.43	176	Lys339Lys (aag/aaA)	Rv3206c	moeB1	adenylyltransferase/sulfurtransferase
3590686	1	G	Ins	C	73	44	117	98.32	117
3591063	0	T	SNP	C	112	127	235	100	239	Lys144Glu (aag/Gag)	Rv3213c	-	SOJ/ParA-like protein
3592277	0	G	SNP	A	139	99	226	97.94	243	Leu8Leu (ttg/ttA)	Rv3215	entC	isochorismate synthase
3596775	0	C	SNP	T	125	158	279	98.26	288	Gly254Ser (ggc/Agc)	Rv3220c	-	two component sensor kinase
3600576	0	C	SNP	T	116	115	228	99.57	232	Cys242Cys (tgc/tgT)	Rv3224	-	iron-regulated short-chain dehydrogenase/reductase
3604821	0	G	SNP	C	216	179	387	99.5	397	Ala32Ala (gcg/gcC)	Rv3228	-	hypothetical protein
3610391	1	A	Ins	C	120	132	252	93.33	252		Rv3234c	tgs3	diacyglycerol O-acyltransferase
3611287	0	C	Del	GAP	124	88	209	89.45	237
3614982	0	T	SNP	C	126	92	217	100	218	Leu874Leu (cta/ctG)	Rv3239c	-	transmembrane transport protein
3616411	0	A	SNP	C	195	170	358	99.18	368	Leu398Arg (ctg/cGg)	Rv3239c	-	transmembrane transport protein
3620712	0	C	SNP	T	98	68	164	99.4	167	Leu181Leu (ctg/ctA)	Rv3241c	-	hypothetical protein
3621423	0	A	SNP	G	137	85	219	100	222
3622441	0	A	SNP	C	150	121	268	100	271	Val217Val (gtt/gtG)	Rv3243c	-	hypothetical protein
3625065	0	T	SNP	G	131	101	231	99.57	233	Met517Leu (atg/Ctg)	Rv3245c	mtrB	two component sensory histidine kinase MtrB
3631964	0	C	SNP	T	88	75	162	100	163	Gly9Arg (gga/Aga)	Rv3252c	alkB	transmembrane alkane 1-monooxygenase AlkB
3638093	0	G	SNP	A	122	126	246	100	248	Ser206Leu (tcg/tTg)	Rv3257c	pmmA	phosphomannomutase PmmA
3645524	0	C	SNP	T	79	81	160	99.38	161	Asp152Asn (gac/Aac)	Rv3264c	manB	D-alpha-D-mannose-1-phosphate guanylyltransferase ManB
3653988	0	G	SNP	A	86	131	215	99.54	218	Val181Met (gtg/Atg)	Rv3272	-	hypothetical protein
3656206	0	C	SNP	A	135	116	243	99.6	252	Arg524Ser (cgc/Agc)	Rv3273	-	transmembrane carbonic anhydrase
3666192	0	G	SNP	A	99	134	231	99.57	234	Leu125Leu (ttg/ttA)	Rv3284	-	hypothetical protein
3670040	0	C	SNP	T	141	119	256	99.62	261	Ala124Ala (gcg/gcA)	Rv3289c	-	transmembrane protein
3678094	0	C	SNP	T	127	129	251	99.61	257	Ala440Ala (gcc/gcT)	Rv3296	lhr	ATP-dependent helicase
3679764	0	G	SNP	A	177	189	360	99.46	368	Ser997Asn (agc/aAc)	Rv3296	lhr	ATP-dependent helicase
3681548	0	A	SNP	C	102	121	220	100	223	Arg77Arg (agg/Cgg)	Rv3297	nei	endonuclease VIII
3685510	0	T	SNP	C	181	180	359	99.45	363	Ser152Gly (agt/Ggt)	Rv3299c	atsB	arylsulfatase AtsB
3689523	0	G	SNP	T	123	117	239	100	240	Cys472_ (tgc/tgA)	Rv3303c	lpdA	NAD(P)H quinone reductase LpdA
3690016	0	A	SNP	G	159	158	312	100	317	Leu308Ser (ttg/tCg)	Rv3303c	lpdA	NAD(P)H quinone reductase LpdA
3693681	0	A	SNP	C	141	143	282	100	284	Ala103Ala (gct/gcG)	Rv3306c	amiB1	amidase AmiB
3696692	0	G	SNP	A	100	120	217	98.65	223	Thr134Thr (acc/acT)	Rv3309c	upp	uracil phosphoribosyltransferase
3697585	0	C	SNP	T	64	69	133	97.08	137	Leu130Phe (ctc/Ttc)	Rv3310	sapM	acid phosphatase
3704596	0	G	SNP	C	100	79	179	100	179	Val54Leu (gtg/Ctg)	Rv3317	sdhD	succinate dehydrogenase hydrophobic membrane anchor subunit
3711910	0	G	SNP	A	74	35	108	98.2	111	Trp54_ (tgg/tgA)	Rv3327	-	transposase fusion protein
3712372	0	A	SNP	G	84	69	151	98.71	155	Leu208Leu (cta/ctG)	Rv3327	-	transposase fusion protein
3714211	0	G	SNP	T	137	139	273	100	276	Pro41Gln (ccg/cAg)	Rv3328c	sigJ	ECF RNA polymerase sigma factor SigJ
3714639	0	G	SNP	A	119	112	228	100	231	Arg83His (cgc/cAc)	Rv3329	-	aminotransferase
3714757	0	A	SNP	C	148	133	279	99.65	282	Gln122His (caa/caC)	Rv3329	-	aminotransferase
3715775	0	C	SNP	T	126	117	239	99.18	245
3718357	0	C	SNP	T	190	175	360	99.73	366	Pro423Leu (ccg/cTg)	Rv3331	sugI	sugar-transport integral membrane protein SugI
3721806	0	G	SNP	C	238	196	433	99.09	438	Gly265Gly (ggc/ggG)	Rv3335c	-	integral membrane protein
3729342	0	C	SNP	T	159	133	288	99.32	294	Ala240Val (gcg/gTg)	Rv3342	-	methyltransferase
3729597	0	G	SNP	C	190	247	433	99.54	439	Leu2447Val (ctc/Gtc)	Rv3343c	PPE54	PPE family protein PPE54
3730371	0	C	SNP	T	188	169	352	88.81	402	Gly2189Ser (ggc/Agc)	Rv3343c	PPE54	PPE family protein PPE54
3735802	0	C	SNP	G	281	230	499	95.87	533	Thr378Thr (acg/acC)	Rv3343c	PPE54	PPE family protein PPE54
3736024	0	A	SNP	G	265	223	461	97.41	501	Gly304Gly (ggt/ggC)	Rv3343c	PPE54	PPE family protein PPE54
3736628	0	T	SNP	G	303	191	478	100	494	Glu103Ala (gag/gCg)	Rv3343c	PPE54	PPE family protein PPE54
3737479	0	G	Del	GAP	111	122	254	93.95	248		Rv3344c	PE_PGRS49	PE-PGRS family protein PE_PGRS49
3737480	0	G	Del	GAP	112	122	256	98.73	237		Rv3344c	PE_PGRS49	PE-PGRS family protein PE_PGRS49
3737481	0	C	Del	GAP	112	122	256	98.32	238		Rv3344c	PE_PGRS49	PE-PGRS family protein PE_PGRS49
3737482	0	G	Del	GAP	112	122	256	97.5	240		Rv3344c	PE_PGRS49	PE-PGRS family protein PE_PGRS49
3737483	0	C	Del	GAP	112	122	256	97.1	241		Rv3344c	PE_PGRS49	PE-PGRS family protein PE_PGRS49
3737484	0	C	Del	GAP	112	122	256	97.1	241		Rv3344c	PE_PGRS49	PE-PGRS family protein PE_PGRS49
3737485	0	G	Del	GAP	112	122	256	97.91	239		Rv3344c	PE_PGRS49	PE-PGRS family protein PE_PGRS49
3737486	0	C	Del	GAP	112	122	256	97.5	240		Rv3344c	PE_PGRS49	PE-PGRS family protein PE_PGRS49
3737487	0	C	Del	GAP	112	122	256	97.5	240		Rv3344c	PE_PGRS49	PE-PGRS family protein PE_PGRS49
3737488	0	G	Del	GAP	112	122	256	98.73	237		Rv3344c	PE_PGRS49	PE-PGRS family protein PE_PGRS49
3737489	0	G	Del	GAP	112	122	256	98.32	238		Rv3344c	PE_PGRS49	PE-PGRS family protein PE_PGRS49
3737490	0	C	Del	GAP	112	122	256	97.5	240		Rv3344c	PE_PGRS49	PE-PGRS family protein PE_PGRS49
3737491	0	G	Del	GAP	112	122	256	97.1	241		Rv3344c	PE_PGRS49	PE-PGRS family protein PE_PGRS49
3737492	0	C	Del	GAP	112	122	256	97.1	241		Rv3344c	PE_PGRS49	PE-PGRS family protein PE_PGRS49
3737493	0	C	Del	GAP	112	122	256	97.5	240		Rv3344c	PE_PGRS49	PE-PGRS family protein PE_PGRS49
3737494	0	G	Del	GAP	112	122	256	97.5	240		Rv3344c	PE_PGRS49	PE-PGRS family protein PE_PGRS49
3737495	0	C	Del	GAP	112	122	256	97.5	240		Rv3344c	PE_PGRS49	PE-PGRS family protein PE_PGRS49
3737496	0	C	Del	GAP	112	122	256	97.1	241		Rv3344c	PE_PGRS49	PE-PGRS family protein PE_PGRS49
3737497	0	G	Del	GAP	112	122	256	97.1	241		Rv3344c	PE_PGRS49	PE-PGRS family protein PE_PGRS49
3737498	0	C	Del	GAP	112	122	256	97.5	240		Rv3344c	PE_PGRS49	PE-PGRS family protein PE_PGRS49
3737499	0	C	Del	GAP	112	122	256	98.32	238		Rv3344c	PE_PGRS49	PE-PGRS family protein PE_PGRS49
3737500	0	A	Del	GAP	110	122	256	95.87	242		Rv3344c	PE_PGRS49	PE-PGRS family protein PE_PGRS49
3737501	0	C	Del	GAP	110	122	256	97.48	238		Rv3344c	PE_PGRS49	PE-PGRS family protein PE_PGRS49
3737502	0	C	Del	GAP	110	121	256	93.52	247		Rv3344c	PE_PGRS49	PE-PGRS family protein PE_PGRS49
3738364	0	G	SNP	A	143	312	438	97.64	466	Arg1471Trp (cgg/Tgg)	Rv3345c	PE_PGRS50	PE-PGRS family protein PE_PGRS50
3738417	0	G	Del	GAP	79	274	341	97.25	363		Rv3345c	PE_PGRS50	PE-PGRS family protein PE_PGRS50
3739497	0	A	Del	GAP	317	267	525	87.95	664		Rv3345c	PE_PGRS50	PE-PGRS family protein PE_PGRS50
3739498	0	C	Del	GAP	317	266	524	85.86	679		Rv3345c	PE_PGRS50	PE-PGRS family protein PE_PGRS50
3739499	0	A	Del	GAP	318	266	524	87.16	670		Rv3345c	PE_PGRS50	PE-PGRS family protein PE_PGRS50
3739500	0	C	Del	GAP	316	266	524	83.74	695		Rv3345c	PE_PGRS50	PE-PGRS family protein PE_PGRS50
3739501	0	C	Del	GAP	316	266	524	83.02	701		Rv3345c	PE_PGRS50	PE-PGRS family protein PE_PGRS50
3739502	0	G	Del	GAP	316	266	524	83.14	700		Rv3345c	PE_PGRS50	PE-PGRS family protein PE_PGRS50
3739503	0	C	Del	GAP	317	267	525	84.76	689		Rv3345c	PE_PGRS50	PE-PGRS family protein PE_PGRS50
3739504	0	C	Del	GAP	318	267	525	89.72	652		Rv3345c	PE_PGRS50	PE-PGRS family protein PE_PGRS50
3739505	0	A	Del	GAP	319	267	525	90.15	650		Rv3345c	PE_PGRS50	PE-PGRS family protein PE_PGRS50
3740181	0	T	SNP	C	356	345	677	97.23	721	Asn865Ser (aat/aGt)	Rv3345c	PE_PGRS50	PE-PGRS family protein PE_PGRS50
3741240	0	C	SNP	T	287	245	511	98.7	539	Gly512Asp (ggt/gAt)	Rv3345c	PE_PGRS50	PE-PGRS family protein PE_PGRS50
3746409	0	A	SNP	G	147	102	248	99.6	250	Leu2259Pro (ctg/cCg)	Rv3347c	PPE55	PPE family protein PPE55
3749653	0	G	SNP	A	96	104	197	99.5	201	Gln1178_ (caa/Taa)	Rv3347c	PPE55	PPE family protein PPE55
3750177	0	A	SNP	T	131	131	258	98.87	265	Phe1003Tyr (ttc/tAc)	Rv3347c	PPE55	PPE family protein PPE55
3750178	0	A	SNP	C	127	132	257	97.74	265	Phe1003Val (ttc/Gtc)	Rv3347c	PPE55	PPE family protein PPE55
3750185	0	C	SNP	G	126	120	246	98.01	251	Ser1000Ser (tcg/tcC)	Rv3347c	PPE55	PPE family protein PPE55
3750187	0	A	SNP	T	127	123	250	99.21	252	Ser1000Thr (tcg/Acg)	Rv3347c	PPE55	PPE family protein PPE55
3750188	0	C	SNP	G	129	124	252	98.83	256	Met999Ile (atg/atC)	Rv3347c	PPE55	PPE family protein PPE55
3750193	0	G	SNP	A	133	134	265	98.52	271	Leu998Phe (ctc/Ttc)	Rv3347c	PPE55	PPE family protein PPE55
3750205	0	C	SNP	T	195	181	374	98.43	382	Asp994Asn (gac/Aac)	Rv3347c	PPE55	PPE family protein PPE55
3750209	0	A	SNP	G	198	183	379	99.48	383	Asn992Asn (aat/aaC)	Rv3347c	PPE55	PPE family protein PPE55
3750210	0	T	SNP	G	200	184	381	98.71	389	Asn992Thr (aat/aCt)	Rv3347c	PPE55	PPE family protein PPE55
3750407	0	G	SNP	C	234	232	462	94.91	491	Gly926Gly (ggc/ggG)	Rv3347c	PPE55	PPE family protein PPE55
3750417	0	A	SNP	T	227	225	449	96.38	469	Phe923Tyr (ttc/tAc)	Rv3347c	PPE55	PPE family protein PPE55
3750421	0	T	SNP	C	223	226	441	94.53	475	Ser922Gly (agc/Ggc)	Rv3347c	PPE55	PPE family protein PPE55
3750584	0	G	SNP	A	274	265	520	92.14	585	Asn867Asn (aac/aaT)	Rv3347c	PPE55	PPE family protein PPE55
3751281	0	G	SNP	A	118	117	225	97.92	240	Pro635Leu (ccg/cTg)	Rv3347c	PPE55	PPE family protein PPE55
3752003	0	G	SNP	C	161	155	313	95.18	332	Val394Val (gtc/gtG)	Rv3347c	PPE55	PPE family protein PPE55
3752006	0	G	SNP	A	163	151	314	97.52	322	Asn393Asn (aac/aaT)	Rv3347c	PPE55	PPE family protein PPE55
3752007	0	T	SNP	C	160	153	312	97.2	322	Asn393Ser (aac/aGc)	Rv3347c	PPE55	PPE family protein PPE55
3752008	0	T	SNP	C	158	152	308	96.88	320	Asn393Asp (aac/Gac)	Rv3347c	PPE55	PPE family protein PPE55
3752012	0	C	SNP	G	170	157	325	97.03	337	Pro391Pro (ccg/ccC)	Rv3347c	PPE55	PPE family protein PPE55
3752207	0	A	SNP	G	240	255	493	99	500	Ile326Ile (att/atC)	Rv3347c	PPE55	PPE family protein PPE55
3753116	0	C	SNP	T	143	378	513	84.85	614	Pro23Pro (ccg/ccA)	Rv3347c	PPE55	PPE family protein PPE55
3753164	0	T	SNP	G	129	326	451	95.79	475	Pro7Pro (cca/ccC)	Rv3347c	PPE55	PPE family protein PPE55
3753629	1	T	Ins	G	135	126	261	90.62	261
3753629	2	T	Ins	C	135	126	261	90.62	261
3758999	0	C	SNP	T	259	328	581	97.83	600	Gly2702Ser (ggt/Agt)	Rv3350c	PPE56	PPE family protein PPE56
3763724	0	A	SNP	G	118	69	185	100	187	Phe1127Leu (ttc/Ctc)	Rv3350c	PPE56	PPE family protein PPE56
3771009	0	T	SNP	G	107	80	185	100	187	Ser79Ser (tct/tcG)	Rv3357	relJ	antitoxin RelJ
3772834	0	A	Del	GAP	112	109	217	95.67	231		Rv3360	-	hypothetical protein
3787466	0	G	SNP	C	106	106	210	99.53	213	Glu385Gln (gag/Cag)	Rv3372	otsB2	trehalose 6-phosphate phosphatase
3794867	1	C	Ins	C	244	238	482	92.87	484		Rv3379c	dxs2	1-deoxy-D-xylulose 5-phosphate synthase
3794867	2	C	Ins	A	245	239	484	93.26	484		Rv3379c	dxs2	1-deoxy-D-xylulose 5-phosphate synthase
3798095	0	A	SNP	C	323	381	700	98.6	714	Val132Gly (gtc/gGc)	Rv3383c	idsB	polyprenyl synthetase IdsB
3799512	0	C	SNP	T	156	177	326	100	333	Ala42Thr (gcg/Acg)	Rv3384c	vapC46	ribonuclease VapC46
3802727	0	G	SNP	C	211	177	365	96.76	401	Gly359Arg (ggc/Cgc)	Rv3388	PE_PGRS52	PE-PGRS family protein PE_PGRS52
3810662	0	C	SNP	T	222	196	406	99.29	421	Ala122Thr (gcc/Acc)	Rv3394c	-	hypothetical protein
3812582	0	C	SNP	A	97	91	185	98.95	190	Arg499Arg (cgg/cgT)	Rv3396c	guaA	GMP synthase
3815477	0	G	SNP	T	147	140	281	100	287	Ala210Ala (gcc/gcA)	Rv3398c	idsA1	multifunctional dimethylallyltransferase/geranyltranstransferase/farnesylt ranstransferase
3817117	0	C	SNP	A	90	70	150	100	160	Ala330Glu (gcg/gAg)	Rv3399	-	S-adenosylmethionine-dependentmethyltransferase
3821503	0	A	SNP	C	109	78	183	99.47	188	Leu130Arg (cta/cGa)	Rv3402c	-	hypothetical protein
3821845	0	G	SNP	T	82	99	180	99.45	182	Ala16Glu (gca/gAa)	Rv3402c	-	hypothetical protein
3823159	0	A	SNP	T	73	104	175	100	177	Val235Val (gtt/gtA)	Rv3403c	-	hypothetical protein
3826684	0	C	SNP	T	81	63	142	100	144	Ser46Leu (tcg/tTg)	Rv3408	vapC47	ribonuclease VapC47
3829770	0	T	SNP	C	120	134	252	100	254	Pro47Pro (cca/ccG)	Rv3410c	guaB3	oxidoreductase
3830695	0	A	SNP	G	171	155	320	99.09	329	Ala275Ala (gct/gcC)	Rv3411c	guaB2	inosine-5'-monophosphate dehydrogenase
3838871	0	A	SNP	G	182	130	306	100	312	Ala64Ala (gct/gcC)	Rv3420c	rimI	ribosomal-protein-alanine acetyltransferase RimI
3841473	0	C	SNP	T	195	168	351	100	363
3842620	0	A	SNP	G	249	226	469	94.81	501	Thr128Ala (act/Gct)	Rv3425	PPE57	PPE family protein PPE57
3842625	0	A	SNP	G	250	225	471	95	500	Pro129Pro (cca/ccG)	Rv3425	PPE57	PPE family protein PPE57
3843408	0	G	Del	GAP	191	134	321	91.04	357		Rv3426	PPE58	PPE family protein PPE58
3844757	0	C	Del	GAP	330	262	583	95.02	623		Rv3428c	-	transposase
3844992	0	T	SNP	A	229	298	519	98.69	534	Ser327Cys (agc/Tgc)	Rv3428c	-	transposase
3845695	0	C	SNP	T	308	266	566	99.83	575	Arg92Arg (cgg/cgA)	Rv3428c	-	transposase
3851887	0	A	SNP	C	325	207	525	99.63	534	Ser443Ala (tcg/Gcg)	Rv3433c	-	bifunctional ADP-dependent (S)-NAD(P)H-hydrate dehydratase/NAD(P)H-hydrate epimerase
3851888	0	T	SNP	C	333	208	535	99.63	543	Ala442Ala (gca/gcG)	Rv3433c	-	bifunctional ADP-dependent (S)-NAD(P)H-hydrate dehydratase/NAD(P)H-hydrate epimerase
3859893	0	C	SNP	T	149	156	294	100	305	Glu28Glu (gag/gaA)	Rv3440c	-	hypothetical protein
3860216	0	G	SNP	A	134	155	283	98.97	292	Ala385Ala (gcc/gcT)	Rv3441c	mrsA	phosphoglucosamine mutase
3862473	0	A	Del	GAP	80	86	156	95.95	173
3864995	0	T	SNP	C	111	110	220	99.55	222	Ser1082Gly (agc/Ggc)	Rv3447c	eccC4	ESX-4 secretion system protein EccC4
3869355	0	T	SNP	C	121	159	277	99.29	282	Ile335Thr (atc/aCc)	Rv3448	eccD4	ESX-4 secretion system protein EccD4
3870010	0	A	SNP	G	150	140	280	99.66	291	Thr87Ala (acc/Gcc)	Rv3449	mycP4	membrane-anchored mycosin
3871246	0	T	SNP	C	134	199	331	98.81	337	Gly417Gly (gga/ggG)	Rv3450c	eccB4	ESX-4 secretion system protein EccB4
3874723	0	T	Del	GAP	96	127	220	96.54	231
3874745	0	G	SNP	C	100	132	229	100	232
3877421	0	A	SNP	G	114	98	211	99.53	213	Pro4Pro (cct/ccC)	Rv3456c	rplQ	50S ribosomal protein L17
3880175	0	C	SNP	A	88	81	167	100	169
3884918	0	C	SNP	A	262	355	603	95.66	645
3885886	0	T	SNP	C	135	110	244	98.79	248	Ile62Val (atc/Gtc)	Rv3468c	-	dTDP-glucose 4,6-dehydratase
3888173	0	G	Del	GAP	173	155	327	93.18	352		Rv3470c	ilvB2	acetolactate synthase large subunit
3892671	0	A	SNP	G	128	113	238	99.59	242
3893480	0	G	SNP	A	99	149	241	99.6	249
3895727	0	C	SNP	A	85	120	203	100	205
3896340	0	T	SNP	G	119	130	245	99.2	251	Leu174Arg (ctc/cGc)	Rv3479	-	transmembrane protein
3898408	0	A	SNP	G	90	82	171	99.42	173	Ala863Ala (gca/gcG)	Rv3479	-	transmembrane protein
3906462	1	A	Ins	T	98	118	216	95.15	216		Rv3487c	lipF	carboxylesterase LipF
3908062	0	C	SNP	T	100	121	216	100	221
3909235	0	G	SNP	C	101	130	229	100	231	Val334Leu (gtg/Ctg)	Rv3490	otsA	trehalose-phosphate synthase
3918649	0	T	SNP	C	68	67	134	100	135	Gly184Gly (gga/ggG)	Rv3499c	mce4A	Mce family protein Mce4A
3933939	0	T	SNP	G	35	86	118	100	121	Ser979Ala (tct/Gct)	Rv3508	PE_PGRS54	PE-PGRS family protein PE_PGRS54
3934542	0	T	SNP	G	322	338	639	99.25	665	Ser1180Ala (tct/Gct)	Rv3508	PE_PGRS54	PE-PGRS family protein PE_PGRS54
3934699	0	G	SNP	A	404	416	788	98.68	831	Ser1232Asn (agc/aAc)	Rv3508	PE_PGRS54	PE-PGRS family protein PE_PGRS54
3934878	0	G	SNP	A	267	392	634	84.7	778	Asp1292Asn (gac/Aac)	Rv3508	PE_PGRS54	PE-PGRS family protein PE_PGRS54
3935335	0	T	SNP	C	211	175	377	98.97	390	Val1444Ala (gtc/gCc)	Rv3508	PE_PGRS54	PE-PGRS family protein PE_PGRS54
3935494	0	C	SNP	A	116	56	168	94.51	182	Ala1497Asp (gcc/gAc)	Rv3508	PE_PGRS54	PE-PGRS family protein PE_PGRS54
3935950	0	T	SNP	C	249	214	449	98.72	469	Val1649Ala (gtc/gCc)	Rv3508	PE_PGRS54	PE-PGRS family protein PE_PGRS54
3936109	0	C	SNP	A	67	56	116	93.89	131	Ala1702Asp (gcc/gAc)	Rv3508	PE_PGRS54	PE-PGRS family protein PE_PGRS54
3940802	0	A	SNP	G	129	201	327	100	330	Asn396Asp (aac/Gac)	Rv3511	PE_PGRS55	PE-PGRS family protein PE_PGRS55
3941724	0	C	Del	GAP	37	155	181	87.27	220		Rv3511	PE_PGRS55	PE-PGRS family protein PE_PGRS55
3942481	0	C	SNP	G	289	302	583	98.99	597
3942486	0	G	SNP	C	285	290	555	95.99	599
3942640	0	T	SNP	C	281	377	641	99.25	663
3943019	0	C	SNP	G	329	298	602	99.05	633
3943079	0	C	SNP	A	231	146	362	93.32	404
3943090	0	C	SNP	G	4	4	8	88.89	9
3943160	0	C	SNP	T	20	28	46	82.76	58
3947125	0	C	SNP	G	108	193	297	92.33	326	Gly444Gly (ggc/ggG)	Rv3514	PE_PGRS57	PE-PGRS family protein PE_PGRS57
3947126	0	G	SNP	A	100	190	280	91.77	316	Ala445Thr (gcc/Acc)	Rv3514	PE_PGRS57	PE-PGRS family protein PE_PGRS57
3947127	0	C	SNP	T	104	187	271	92.38	315	Ala445Val (gcc/gTc)	Rv3514	PE_PGRS57	PE-PGRS family protein PE_PGRS57
3947128	0	C	SNP	G	108	197	302	92.42	330	Ala445Ala (gcc/gcG)	Rv3514	PE_PGRS57	PE-PGRS family protein PE_PGRS57
3948337	0	G	SNP	A	57	13	69	79.55	88	Gly848Gly (ggg/ggA)	Rv3514	PE_PGRS57	PE-PGRS family protein PE_PGRS57
3948347	0	T	SNP	G	60	18	77	98.73	79	Ser852Ala (tcc/Gcc)	Rv3514	PE_PGRS57	PE-PGRS family protein PE_PGRS57
3948362	0	T	SNP	G	68	10	77	98.73	79	Cys857Gly (tgt/Ggt)	Rv3514	PE_PGRS57	PE-PGRS family protein PE_PGRS57
3948404	0	T	SNP	G	95	17	111	100	112	Cys871Gly (tgc/Ggc)	Rv3514	PE_PGRS57	PE-PGRS family protein PE_PGRS57
3948414	0	T	SNP	G	98	18	115	98.31	118	Val874Gly (gtc/gGc)	Rv3514	PE_PGRS57	PE-PGRS family protein PE_PGRS57
3948417	0	T	SNP	G	103	18	118	99.18	122	Val875Gly (gtc/gGc)	Rv3514	PE_PGRS57	PE-PGRS family protein PE_PGRS57
3949531	0	C	SNP	G	144	171	304	94.31	334	Gly1246Gly (ggc/ggG)	Rv3514	PE_PGRS57	PE-PGRS family protein PE_PGRS57
3949532	0	C	SNP	G	150	186	330	96.83	347	Pro1247Ala (ccc/Gcc)	Rv3514	PE_PGRS57	PE-PGRS family protein PE_PGRS57
3952800	0	G	SNP	A	149	135	274	99.3	286	Gly86Asp (ggc/gAc)	Rv3516	echA19	enoyl-CoA hydratase EchA19
3955159	0	G	SNP	T	120	95	211	99.08	217	Gly121Gly (ggc/ggA)	Rv3518c	cyp142	cytochrome P450 monooxygenase Cyp142
3958403	0	A	SNP	G	114	122	232	100	236	Asn295Asp (aac/Gac)	Rv3521	-	hypothetical protein
3959418	0	C	SNP	T	168	150	312	100	318	Thr324Ile (acc/aTc)	Rv3522	ltp4	lipid transfer protein
3962295	0	C	SNP	G	105	124	228	98.71	232	Ser10Ser (tcg/tcC)	Rv3525c	-	siderophore-binding protein
3964930	0	C	SNP	T	205	235	436	99.77	441	Gly88Glu (gga/gAa)	Rv3528c	-	hypothetical protein
3966435	0	G	SNP	A	184	169	351	99.44	355	Arg202Cys (cgc/Tgc)	Rv3529c	-	hypothetical protein
3976128	0	G	SNP	A	99	129	227	98.7	231	Glu254Lys (gag/Aag)	Rv3537	kstD	3-oxosteroid 1-dehydrogenase
3981983	0	G	SNP	A	132	134	260	99.63	267	Pro386Pro (ccc/ccT)	Rv3543c	fadE29	acyl-CoA dehydrogenase FadE29
3983896	0	C	SNP	G	187	153	332	99.13	343	Leu83Leu (ctg/ctC)	Rv3544c	fadE28	acyl-CoA dehydrogenase FadE28
3984321	0	G	SNP	A	94	129	219	100	223	His375His (cac/caT)	Rv3545c	cyp125	steroid C26-monooxygenase
3990093	0	C	SNP	T	157	123	275	99.29	282	Val66Val (gtc/gtT)	Rv3551	-	CoA-transferase subunit alpha
3994101	0	A	SNP	G	137	126	258	100	263	Ile473Val (atc/Gtc)	Rv3554	fdxB	electron transfer protein FdxB
3998042	0	T	Del	GAP	136	102	236	99.58	239		Rv3558	PPE64	PPE family protein PPE64
3998043	0	T	Del	GAP	135	97	232	97.89	237		Rv3558	PPE64	PPE family protein PPE64
4004896	0	G	SNP	A	142	141	280	100	283	Gln202Gln (cag/caA)	Rv3563	fadE32	acyl-CoA dehydrogenase FadE32
4005114	0	G	SNP	C	155	178	327	100	333	Trp275Ser (tgg/tCg)	Rv3563	fadE32	acyl-CoA dehydrogenase FadE32
4005374	0	G	SNP	A	179	148	325	99.7	328	Arg43Gln (cgg/cAg)	Rv3564	fadE33	acyl-CoA dehydrogenase FadE33
4005607	0	T	SNP	C	212	197	404	100	409	Leu121Leu (ttg/Ctg)	Rv3564	fadE33	acyl-CoA dehydrogenase FadE33
4007272	0	G	SNP	A	85	78	152	100	163	Arg358Gln (cgg/cAg)	Rv3565	aspB	aspartate aminotransferase AspB
4008747	0	A	SNP	G	111	91	200	100	202	Ile179Thr (atc/aCc)	Rv3567c	hsaB	flavin-dependent monooxygenase reductase subunit HsaB
4012286	0	C	SNP	T	79	95	171	97.75	178
4024273	0	T	SNP	C	125	162	287	99.65	288	Val25Val (gta/gtG)	Rv3581c	ispF	2C-methyl-D-erythritol 2,4-cyclodiphosphate synthase
4026899	0	G	SNP	A	102	108	208	100	210	Gln152Gln (cag/caA)	Rv3585	radA	DNA repair protein RadA
4028752	0	A	SNP	G	119	89	207	99.52	209	Thr288Ala (acg/Gcg)	Rv3586	-	DNA integrity scanning protein DisA
4033711	0	A	SNP	G	115	103	214	100	218	Val111Ala (gtg/gCg)	Rv3591c	-	hydrolase
4034827	0	C	SNP	T	86	104	187	99.48	191	Ala159Val (gcg/gTg)	Rv3593	lpqF	lipoprotein LpqF
4037283	0	T	SNP	G	370	296	650	99.7	668	Gly256Gly (gga/ggC)	Rv3595c	PE_PGRS59	PE-PGRS family protein PE_PGRS59
4044872	0	G	SNP	A	135	151	284	100	286	Gly113Gly (ggc/ggT)	Rv3602c	panC	pantothenate synthetase
4052349	0	T	SNP	G	78	77	152	99.36	156	Lys179Gln (aag/Cag)	Rv3610c	ftsH	zinc metalloprotease FtsH
4055801	0	G	SNP	A	113	104	212	100	217	Thr192Ile (acc/aTc)	Rv3616c	espA	ESX-1 secretion-associated protein EspA
4056416	0	C	SNP	A	96	59	152	100	155
4057036	0	A	SNP	G	92	103	193	100	195
4059186	0	G	SNP	T	93	98	188	100	191	Ala163Ala (gcg/gcT)	Rv3618	-	monooxygenase
4059904	0	A	SNP	G	95	131	223	100	226
4060210	0	T	SNP	A	101	94	192	98.98	197	Gln20Leu (cag/cTg)	Rv3619c	esxV	ESAT-6 like protein EsxV
4062082	0	C	SNP	T	100	139	234	99.58	240	Val39Val (gtg/gtA)	Rv3622c	PE32	PE family protein PE32
4064291	0	T	SNP	G	199	174	368	99.73	374	Glu194Asp (gaa/gaC)	Rv3625c	mesJ	tRNA(Ile)-lysidine synthase
4069292	0	G	SNP	A	109	99	201	99.52	209	Ala40Thr (gcc/Acc)	Rv3630	-	integral membrane protein
4080058	0	C	Del	GAP	65	65	131	90.28	144		Rv3641c	fic	cell filamentation protein Fic
4080059	0	C	Del	GAP	65	65	131	90.28	144		Rv3641c	fic	cell filamentation protein Fic
4080060	0	A	Del	GAP	65	65	131	100	130		Rv3641c	fic	cell filamentation protein Fic
4080061	0	G	Del	GAP	65	65	131	100	130		Rv3641c	fic	cell filamentation protein Fic
4080062	0	A	Del	GAP	65	65	131	100	130		Rv3641c	fic	cell filamentation protein Fic
4080063	0	A	Del	GAP	65	65	131	100	130		Rv3641c	fic	cell filamentation protein Fic
4087511	0	C	Del	GAP	57	56	112	75.33	150
4087512	0	G	Del	GAP	57	56	112	75.33	150
4087513	0	G	Del	GAP	57	56	112	75.84	149
4087514	0	C	Del	GAP	57	56	112	76.35	148
4087515	0	T	Del	GAP	57	56	112	76.87	147
4087516	0	C	Del	GAP	57	56	112	76.87	147
4087517	0	C	Del	GAP	57	56	112	75.84	149
4087518	0	T	Del	GAP	57	56	112	76.87	147
4087519	0	C	Del	GAP	57	56	112	76.87	147
4087520	0	A	Del	GAP	57	56	112	78.47	144
4087521	0	G	Del	GAP	57	56	112	77.4	146
4087522	0	C	Del	GAP	57	56	112	77.93	145
4087523	0	G	Del	GAP	57	56	112	79.58	142
4087524	0	G	Del	GAP	57	56	112	80.14	141
4087525	0	A	Del	GAP	57	56	112	80.14	141
4087526	0	C	Del	GAP	57	56	112	80.14	141
4087527	0	C	Del	GAP	57	56	112	82.48	137
4087528	0	C	Del	GAP	57	56	112	81.88	138
4087529	0	C	Del	GAP	57	56	112	81.88	138
4087530	0	A	Del	GAP	57	56	112	81.88	138
4087531	0	G	Del	GAP	57	56	112	81.88	138
4087532	0	C	Del	GAP	57	56	112	81.88	138
4087533	0	G	Del	GAP	57	56	112	82.48	137
4087534	0	G	Del	GAP	57	56	112	83.7	135
4087535	0	G	Del	GAP	57	56	112	83.7	135
4087536	0	A	Del	GAP	57	56	112	82.48	137
4087880	0	G	SNP	A	157	139	289	99.66	297	Pro103Pro (ccc/ccT)	Rv3647c	-	hypothetical protein
4089058	0	T	SNP	C	148	177	320	99.39	327	Leu93Pro (ctc/cCc)	Rv3649	-	helicase
4090453	0	C	SNP	G	147	152	297	100	299	Ala558Gly (gcc/gGc)	Rv3649	-	helicase
4092376	0	T	SNP	C	97	95	191	98.46	195	Ile179Thr (atc/aCc)	Rv3651	-	hypothetical protein
4094054	0	G	Del	GAP	261	185	440	91.96	485		Rv3653	PE_PGRS61	PE-PGRS family-related protein PE_PGRS61
4094099	0	G	SNP	A	341	240	557	98.47	590	Gly54Ser (ggc/Agc)	Rv3653	PE_PGRS61	PE-PGRS family-related protein PE_PGRS61
4095002	0	G	Del	GAP	123	147	260	99.63	271		Rv3655c	-	hypothetical protein
4095295	0	T	SNP	C	123	142	260	100	265	Glu2Glu (gaa/gaG)	Rv3655c	-	hypothetical protein
4096636	0	C	SNP	T	148	189	333	99.7	338	Gly102Ser (ggt/Agt)	Rv3658c	-	transmembrane protein
4097490	1	A	Ins	C	167	156	323	94.44	323		Rv3659c	-	conjugal transfer protein
4097569	0	G	SNP	T	176	163	329	100	339	Ala142Ala (gcc/gcA)	Rv3659c	-	conjugal transfer protein
4100975	0	T	SNP	C	97	59	153	100	156
4107074	0	T	SNP	C	131	138	265	100	269	Gln4Arg (cag/cGg)	Rv3666c	dppA	dipeptide ABC transporter substrate-binding lipoprotein DppA
4107956	0	G	SNP	A	115	91	202	100	206	Glu55Glu (gag/gaA)	Rv3667	acs	acetyl-CoAsynthetase
4111303	0	G	SNP	C	109	81	188	100	190	Val159Val (gtg/gtC)	Rv3669	-	transmembrane protein
4112429	0	T	SNP	C	113	128	240	99.18	243	Ile363Val (atc/Gtc)	Rv3671c	-	serine protease
4115952	0	C	SNP	T	112	130	233	100	242
4119142	0	G	SNP	A	103	112	213	99.08	217	Glu123Lys (gag/Aag)	Rv3679	-	anion transporter ATPase
4120564	0	C	SNP	T	148	113	258	99.24	263	Pro257Leu (ccc/cTc)	Rv3680	-	anion transporter ATPase
4120926	0	A	SNP	G	299	248	533	89.67	610	Asn378Asp (aac/Gac)	Rv3680	-	anion transporter ATPase
4120983	0	A	SNP	G	409	415	790	82.07	1004
4122287	0	G	SNP	T	100	115	213	99.08	217	Ala124Ala (gcg/gcT)	Rv3682	ponA2	bifunctional penicillin-insensitive transglycosylase/penicillin-sensitive transpeptidase
4124254	0	C	SNP	G	134	139	269	98.56	277	Pro780Arg (cca/cGa)	Rv3682	ponA2	bifunctional penicillin-insensitive transglycosylase/penicillin-sensitive transpeptidase
4124408	1	G	Ins	C	131	112	243	89.01	244
4124408	2	G	Ins	T	131	113	244	89.38	244
4132509	0	G	SNP	A	132	130	256	100	262
4138622	0	G	SNP	A	125	118	236	98.78	246	Arg378Arg (cgc/cgT)	Rv3696c	glpK	glycerol kinase
4142192	0	G	SNP	A	141	123	262	99.62	265	Gly50Glu (gga/gAa)	Rv3699	-	hypothetical protein
4145737	0	A	SNP	G	143	165	305	99.68	309	Tyr385Tyr (tat/taC)	Rv3703c	etgB	iron(II)-dependent oxidoreductase EgtB
4151855	0	A	SNP	G	148	146	285	98.99	297	Pro121Pro (cct/ccC)	Rv3708c	asd	aspartate-semialdehyde dehydrogenase
4156099	0	C	SNP	A	112	111	216	100	223	Val211Leu (gtg/Ttg)	Rv3711c	dnaQ	DNA polymerase III subunit epsilon
4156503	0	C	SNP	T	125	130	249	99.61	256	Gly76Asp (ggc/gAc)	Rv3711c	dnaQ	DNA polymerase III subunit epsilon
4159195	0	T	SNP	C	108	135	240	99.18	245	Pro209Pro (cca/ccG)	Rv3714c	-	hypothetical protein
4162339	0	A	SNP	G	92	107	195	100	199	Thr12Ala (acg/Gcg)	Rv3719	-	hypothetical protein
4162837	0	C	SNP	T	92	78	167	96.05	177	Leu178Phe (ctt/Ttt)	Rv3719	-	hypothetical protein
4166290	0	G	SNP	A	100	127	222	98.7	230	His148Tyr (cac/Tac)	Rv3721c	dnaZX	DNA polymerase III subunit gamma/tau
4166441	0	G	SNP	A	96	74	169	100	170	His97His (cac/caT)	Rv3721c	dnaZX	DNA polymerase III subunit gamma/tau
4169852	0	G	SNP	T	77	55	128	97.78	135
4170739	0	G	SNP	C	122	96	214	100	218	Val176Leu (gtc/Ctc)	Rv3725	-	oxidoreductase
4170964	1	G	Ins	A	97	110	207	96.28	207		Rv3725	-	oxidoreductase
4179089	0	C	SNP	T	111	154	259	100	265	Pro269Ser (ccg/Tcg)	Rv3729	-	transferase
4182695	0	G	SNP	A	120	111	230	100	231	Arg313His (cgc/cAc)	Rv3731	ligC	DNA ligase C
4187485	0	T	SNP	C	88	110	195	99	200	Ala284Ala (gct/gcC)	Rv3736	-	AraC/XylS family transcriptional regulator
4187817	0	A	SNP	G	124	97	219	100	221	Asp40Gly (gat/gGt)	Rv3737	-	transmembrane protein
4195390	0	A	SNP	T	122	109	228	99.57	232
4195799	0	C	SNP	A	81	61	140	100	142	Gly120Gly (ggc/ggA)	Rv3744	nmtR	HTH-type transcriptional regulator NmtR
4197138	1	C	Ins	T	94	88	182	91	182
4198612	0	G	Del	GAP	85	92	175	94.65	187
4204441	0	A	SNP	G	154	173	327	100	327	His311His (cat/caC)	Rv3759c	proX	glycine betaine/carnitine/choline/L-proline ABC transporter substrate-binding lipoprotein ProX
4205120	0	A	SNP	G	132	134	264	99.63	267	Leu85Pro (ctg/cCg)	Rv3759c	proX	glycine betaine/carnitine/choline/L-proline ABC transporter substrate-binding lipoprotein ProX
4206203	0	G	SNP	C	141	104	243	98.79	248	Leu239Val (ctg/Gtg)	Rv3761c	fadE36	acyl-CoA dehydrogenase FadE36
4210274	0	A	SNP	G	122	140	257	99.62	263	Cys246Arg (tgt/Cgt)	Rv3764c	tcrY	two component sensor kinase TcrY
4215484	0	G	SNP	C	112	124	230	100	236	Pro98Ala (ccc/Gcc)	Rv3770c	-	hypothetical protein
4217557	0	A	SNP	G	147	148	291	99.33	297	Thr142Ala (acg/Gcg)	Rv3772	hisC2	histidinol-phosphate aminotransferase
4221061	0	T	SNP	C	98	77	172	99.43	176
4221490	0	C	SNP	G	147	116	256	100	263	Leu134Leu (ctc/ctG)	Rv3776	-	hypothetical protein
4222073	0	A	SNP	G	185	179	360	99.73	365	Met329Val (atg/Gtg)	Rv3776	-	hypothetical protein
4222131	0	C	SNP	T	172	212	378	99.48	386	Ala348Val (gcc/gTc)	Rv3776	-	hypothetical protein
4222882	0	A	SNP	G	130	121	247	100	251	Leu63Leu (cta/ctG)	Rv3777	-	oxidoreductase
4223172	0	T	SNP	C	98	100	195	100	198	Val160Ala (gtc/gCc)	Rv3777	-	oxidoreductase
4226275	0	C	SNP	T	110	117	223	98.27	231	Pro431Ser (ccg/Tcg)	Rv3779	-	transmembrane protein
4231865	0	C	SNP	A	75	73	145	100	148	Val182Val (gtc/gtA)	Rv3785	-	hypothetical protein
4242075	0	G	SNP	A	133	85	218	99.54	219	Arg738Gln (cgg/cAg)	Rv3793	embC	arabinosyltransferase C		phylo (Delhi/CAS, 3)	ethambutol (EMB)
4242643	0	C	SNP	T	134	129	258	99.25	265	Arg927Arg (cgc/cgT)	Rv3793	embC	arabinosyltransferase C		phylo (4,9)	ethambutol (EMB)
4243182	0	G	SNP	A	111	79	185	97.94	194							ethambutol (EMB)
4243190	0	G	Del	GAP	87	55	142	95.95	148							ethambutol (EMB)
4243193	0	T	Del	GAP	87	55	142	97.26	146							ethambutol (EMB)
4243194	0	C	Del	GAP	87	55	142	97.26	146							ethambutol (EMB)
4243195	0	C	SNP	G	89	56	143	97.97	148							ethambutol (EMB)
4251297	0	G	SNP	C	138	71	207	100	209	Gly71Gly (ggg/ggC)	Rv3797	fadE35	acyl-CoA dehydrogenase FadE35
4254006	0	G	SNP	T	134	154	286	98.97	291	Leu338Leu (ctg/ctT)	Rv3798	-	insertion sequence element IS1557 transposase
4255922	0	A	SNP	G	114	111	220	99.56	226	His9His (cat/caC)	Rv3799c	accD4	propionyl-CoA carboxylase subunit beta AccD
4257220	0	A	SNP	G	125	155	273	100	280	Arg1309Arg (cgt/cgC)	Rv3800c	pks13	polyketide synthase
4258447	0	G	SNP	A	79	106	176	100	185	Arg900Arg (cgc/cgT)	Rv3800c	pks13	polyketide synthase
4262388	0	C	SNP	T	98	114	211	100	212	Gly227Ser (ggc/Agc)	Rv3801c	fadD32	long-chain-fatty-acid--AMP ligase FadD32
4266647	0	A	SNP	G	81	120	200	100	201	Val4Val (gtt/gtC)	Rv3804c	fbpA	diacylglycerol acyltransferase/mycolyltransferase Ag85A
4282707	0	C	SNP	G	132	177	304	99.36	311	Pro87Ala (ccc/Gcc)	Rv3818	-	hypothetical protein
4286826	0	A	SNP	G	164	196	359	100	360	Lys36Glu (aaa/Gaa)	Rv3822	-	hypothetical protein
4287164	0	A	SNP	G	134	170	302	99.67	305	Gly148Gly (gga/ggG)	Rv3822	-	hypothetical protein
4292941	0	G	SNP	A	146	177	322	99.08	326	His78His (cac/caT)	Rv3824c	papA1	acyltransferase PapA
4296015	0	G	SNP	A	142	108	245	100	250	Asp1197Asp (gac/gaT)	Rv3825c	pks2	phthioceranic/hydroxyphthioceranic acid synthase
4301870	0	T	SNP	C	141	135	265	99.64	277	His307Arg (cac/cGc)	Rv3827c	-	transposase
4302036	0	T	SNP	C	160	153	309	100	313	Thr252Ala (acg/Gcg)	Rv3827c	-	transposase
4305243	0	G	SNP	A	140	152	285	99.32	294	Pro148Leu (ccc/cTc)	Rv3830c	-	TetR family transcriptional regulator
4306155	0	C	SNP	T	131	129	260	100	260	Ser133Ser (agc/agT)	Rv3831	-	hypothetical protein
4307179	0	G	SNP	A	126	88	209	100	214	Val105Ile (gtc/Atc)	Rv3833	-	AraC family transcriptional regulator
4308528	0	G	SNP	A	127	93	212	99.1	222	Tyr129Tyr (tac/taT)	Rv3834c	serS	serine--tRNA ligase
4313128	0	C	SNP	T	115	107	212	100	222	Pro122Ser (ccc/Tcc)	Rv3839	-	hypothetical protein
4313156	0	G	SNP	A	109	113	220	99.11	224	Arg131Gln (cgg/cAg)	Rv3839	-	hypothetical protein
4314645	0	A	SNP	G	95	79	174	100	174	Leu156Leu (cta/ctG)	Rv3841	bfrB	bacterioferritin BfrB
4314800	0	G	SNP	A	120	128	239	100	248	His255Tyr (cac/Tac)	Rv3842c	glpQ1	glycerophosphoryl diester phosphodiesterase
4318639	1	T	Ins	G	134	136	270	87.38	271
4318639	2	T	Ins	C	135	136	271	87.7	271
4322040	0	C	Del	GAP	103	116	218	97.33	225		Rv3847	-	hypothetical protein
4328492	0	G	SNP	A	168	182	334	99.15	353	Ala306Val (gcc/gTc)	Rv3856c	-	hypothetical protein
[truncated: 50 more rows]
